# Supplementary material for: Transcriptome analysis of human tissues and cell lines reveals one dominant transcript per gene
Source: Genome Biol. 2013 Jul 1;14(7):R70. doi: 10.1186/gb-2013-14-7-r70 (PMC4053754; doi:10.1186/gb-2013-14-7-r70)
Supplement: Additional file 2 — Supplementary Tables [file gb-2013-14-7-r70-S2.XLSX]

## Sheet: legends
Table S1: Number of genes with more than one transcript annotated (n=14,902) for which several transcripts are detected.
Table S2: Ratio of the number of expressed transcripts to genes in primary tissues for different FPKM thresholds.
Table S3: Fraction of the studied mRNA pool explained by major transcripts, considering all genes (n=18,450; a) and genes with more than one transcript annotated (n=14,902; b).
Table S4: Number of dominant major transcripts, taking into account all genes (n=18,450; a) and genes with several transcripts annotated (n=14,902; b).
Table S5: GO enrichment analysis for genes that consistently express a 5-fold dominant major transcript across the 16 tissues of the BM dataset.
Table S6: GO enrichment analysis for genes that tolerate splicing.
Table S7: Number of dominant major transcripts for the simulated datasets. The results obtained when running the simulation under the hypothesis of a predominant transcript per gene (default) resemble those of the real datasets.
Table S8: Consistency across different software. (a) Correlation in the expression estimates between MISO, Cufflinks and MMSEQ. (b) Overlap in the prediction of major transcripts between MISO, Cufflinks and MMSEQ. (c) Overlap in the prediction of major transcripts between MISO and splice junction evidence.
Table S9: Number of major transcripts that correspond to the longest one annotated and/or contain the longest CDS. Genes with several transcripts annotated and expressed above 1 FPKM were taken into account for the analysis.
Table S10: Summary of Cufflinks de novo quantification results. (a) Summary of the number of genes and transcripts considered in our study set (based on GENCODE v11) and those obtained after de novo transcript identification in the BM dataset using Cufflinks. (b) Number of genes for which several transcripts are detected in the BM dataset. Quantification is based on the extended annotation obtain…
Table S11: Major transcript recurrence in for different thresholds in primary tissues (a) and cell lines (b).
Table S12: Number of switch events across tissues (a) and cell lines, when considering replicates (b).
Table S13: GO enrichment analysis for genes with high variability in splicing.
Table S14: GO enrichment analysis for genes with a major retained intron both in nucleus and cytosol.
Table S15: Major processed transcripts that could be re-annotated as protein coding or retained intron.
Table S16: Description of the samples used in the analyses.
Table S17: Overlap in the major transcript across cell line technical replicates.

## Sheet: stab1
		1 FPKM			5 FPKM			10 FPKM
		expressed genes	with +1 transcripts detected		expressed genes	with +1 transcripts detected		expressed genes	with +1 transcripts detected
BM	thyroid	8993	7717	85.8112	3689	2707	73.3803	1821	1142	62.7128
	testes	9991	8463	84.7062	4021	2899	72.0965	2039	1250	61.3046
	ovary	9250	7844	84.8	3680	2637	71.6576	1784	1081	60.5942
	white_blood_cells	7351	6337	86.206	3921	3074	78.3984	2343	1667	71.1481
	skeletal_muscle	6649	5780	86.9304	3059	2385	77.9667	1642	1169	71.1937
	prostate	9311	8041	86.3602	4268	3285	76.9681	2205	1518	68.8435
	lymph_node	9715	8599	88.5126	5689	4752	83.5296	3085	2377	77.0502
	lung	9273	8210	88.5366	4380	3546	80.9589	2198	1612	73.3394
	adipose	7903	6749	85.398	3136	2264	72.1939	1545	956	61.877
	adrenal	9819	8598	87.5649	4856	3882	79.9423	2270	1604	70.6608
	brain	9172	8220	89.6206	3387	2657	78.447	1536	1025	66.7318
	breast	8737	7420	84.9262	3400	2410	70.8824	1623	942	58.0407
	colon	8363	7000	83.702	3715	2652	71.3863	2024	1219	60.2273
	kidney	9394	8152	86.7788	4352	3354	77.068	2149	1438	66.9148
	heart	7191	6468	89.9458	2317	1831	79.0246	1057	753	71.2394
	liver	7352	6463	87.9081	2766	2106	76.1388	1479	993	67.14
		8654	7503.81	86.7317	3789.75	2902.56	76.2525	1925	1296.62	66.8136
ENCODE CELL	cell_gm12878_SRR307897	8336	8087	97.013	4946	4734	95.7137	2986	2817	94.3403
	cell_gm12878_SRR307898	8674	8343	96.184	4891	4620	94.4592	2725	2523	92.5872
	cell_hela-s3_SRR315330	8243	7822	94.8926	4560	4214	92.4123	2652	2370	89.3665
	cell_hela-s3_SRR315331	8559	8153	95.2565	4723	4397	93.0976	2726	2484	91.1225
	cell_hepg2_SRR307926	8535	8165	95.6649	4152	3860	92.9672	2153	1927	89.503
	cell_hepg2_SRR307927	8698	8329	95.7576	4251	3966	93.2957	2211	1998	90.3664
	cell_huvec_SRR307905	8671	8200	94.5681	4668	4273	91.5381	2420	2109	87.1488
	cell_huvec_SRR307906	8720	8170	93.6927	4388	3932	89.608	2261	1912	84.5644
	cell_k562_SRR315336	8372	8084	96.56	5072	4826	95.1498	2951	2755	93.3582
	cell_k562_SRR315337	8465	8175	96.5741	5348	5092	95.2132	3153	2958	93.8154
		8527.3	8152.8	95.6163	4699.9	4391.4	93.3455	2623.8	2385.3	90.6173
ENCODE CYTOSOL	cytosol_gm12878_SRR307899	8331	7772	93.2901	4715	4251	90.1591	2690	2329	86.5799
	cytosol_gm12878_SRR307900	8506	8084	95.0388	4993	4625	92.6297	2835	2540	89.5944
	cytosol_hela-s3_SRR315334	7867	7222	91.8012	4012	3485	86.8644	2422	1979	81.7093
	cytosol_hela-s3_SRR315335	7627	7048	92.4085	4225	3734	88.3787	2674	2258	84.4428
	cytosol_hepg2_SRR307928	7264	6733	92.69	3518	3080	87.5497	2122	1753	82.6107
	cytosol_hepg2_SRR307929	7634	7125	93.3325	3799	3378	88.9181	2243	1908	85.0646
	cytosol_huvec_SRR307917	8081	7510	92.934	3854	3380	87.7011	2212	1827	82.5949
	cytosol_huvec_SRR307918	7663	7092	92.5486	3854	3374	87.5454	2331	1931	82.84
	cytosol_k562_SRR387661	7904	7096	89.7773	4054	3430	84.6078	2304	1844	80.0347
	cytosol_k562_SRR387662	7889	7166	90.8353	4282	3682	85.9879	2645	2163	81.7769
		7876.6	7284.8	92.4656	4130.6	3641.9	88.0342	2447.8	2053.2	83.7248
ENCODE NUCLEUS	nucleus_gm12878_SRR315297	9304	9055	97.3237	5601	5382	96.09	3363	3201	95.1829
	nucleus_gm12878_SRR315298	9296	9062	97.4828	6042	5827	96.4416	3595	3434	95.5216
	nucleus_hela-s3_SRR315332	9055	8836	97.5814	5771	5581	96.7077	3526	3372	95.6324
	nucleus_hela-s3_SRR315333	9179	8931	97.2982	5483	5274	96.1882	3279	3120	95.151
	nucleus_hepg2_SRR307915	9271	9013	97.2171	5327	5101	95.7575	3056	2886	94.4372
	nucleus_hepg2_SRR307916	9162	8948	97.6643	5469	5282	96.5807	3165	3014	95.2291
	nucleus_huvec_SRR307909	9382	9112	97.1221	5625	5391	95.84	3204	3030	94.5693
	nucleus_huvec_SRR307910	9368	9069	96.8083	5707	5448	95.4617	3229	3048	94.3945
	nucleus_k562_SRR315299	8821	8612	97.6307	5584	5401	96.7228	3414	3276	95.9578
	nucleus_k562_SRR315300	8930	8731	97.7716	5609	5437	96.9335	3499	3361	96.056
		9176.8	8936.9	97.39	5621.8	5412.4	96.2724	3333	3174.2	95.2132

## Sheet: stab2
		1 FPKM			5 FPKM			10 FPKM
		expressed genes	expressed transcripts	ratio	expressed genes	expressed transcripts	ratio	expressed genes	expressed transcripts	ratio
BM	thyroid	10851	11638	1.07253	4574	3694	0.807608	2367	1931	0.815801
	testes	12267	12969	1.05723	5173	4310	0.833172	2788	2335	0.837518
	ovary	11099	11562	1.04172	4589	3724	0.811506	2334	1895	0.811911
	white_blood_cells	8790	11326	1.28851	4785	4165	0.870428	2941	2463	0.83747
	skeletal_muscle	8005	9339	1.16665	3741	3213	0.858861	2079	1737	0.835498
	prostate	11153	12957	1.16175	5221	4322	0.827811	2826	2320	0.820948
	lymph_node	11586	16250	1.40255	6808	5496	0.807286	3808	2847	0.747637
	lung	11033	13569	1.22986	5318	4338	0.81572	2806	2231	0.795082
	adipose	9559	9709	1.01569	3903	3234	0.828593	2050	1731	0.84439
	adrenal	11854	14207	1.1985	5890	4541	0.770968	2901	2187	0.753878
	brain	11138	11206	1.00611	4237	3229	0.762096	2061	1673	0.811742
	breast	10497	10652	1.01477	4214	3440	0.816327	2124	1770	0.833333
	colon	10091	10660	1.05639	4594	3875	0.843492	2601	2197	0.844675
	kidney	11253	12838	1.14085	5311	4286	0.807004	2749	2236	0.813387
	heart	8581	8443	0.983918	2928	2407	0.822063	1399	1149	0.821301
	liver	8796	9165	1.04195	3457	2979	0.86173	1938	1695	0.874613
		10409.6	11655.6	1.11743	4671.44	3828.31	0.821542	2485.75	2024.81	0.818699

## Sheet: stab3a
		1 FPKM						5 FPKM						10 FPKM
		transcript position in ranking						transcript position in ranking						transcript position in ranking
		1	2	3	4	5	>5	1	2	3	4	5	>5	1	2	3	4	5	>5
BM	thyroid	84.8798	8.63421	2.59513	1.23302	0.723795	1.93402	89.4428	6.5072	1.74811	0.775101	0.434455	1.09229	92.6974	4.75776	1.18526	0.489765	0.261856	0.607973
	testes	86.3932	8.31398	2.19979	0.99187	0.574664	1.5265	90.3433	6.38136	1.4827	0.612415	0.338591	0.841674	93.1162	4.82668	0.990997	0.378042	0.201563	0.486481
	ovary	85.2685	8.23098	2.62882	1.20728	0.727919	1.93649	89.8829	6.12017	1.77463	0.745886	0.431655	1.04471	93.1674	4.41114	1.18529	0.443363	0.250796	0.542035
	white_blood_cells	85.3904	8.85896	2.65411	1.05229	0.566748	1.4775	87.6321	7.82089	2.23154	0.829131	0.426484	1.05986	90.031	6.57272	1.76975	0.606869	0.298907	0.720799
	skeletal_muscle	81.5044	11.9023	3.04329	1.30424	0.618755	1.62705	84.5385	10.489	2.48393	1.00391	0.429719	1.0549	87.1291	9.10742	2.01203	0.771553	0.295674	0.684217
	prostate	81.9197	11.2258	3.08805	1.33619	0.724639	1.7056	85.6745	9.46429	2.37495	0.9591	0.490434	1.0367	88.8736	7.74827	1.76304	0.673042	0.326553	0.615495
	lymph_node	79.9752	11.3474	3.5915	1.73353	0.966457	2.38589	82.9394	9.99408	3.02181	1.42408	0.774648	1.84597	87.2829	7.83985	2.18859	0.994071	0.515941	1.17863
	lung	82.7773	10.6996	2.81675	1.27451	0.709808	1.7221	86.1632	9.12432	2.17523	0.932292	0.495353	1.10958	89.4462	7.4283	1.53439	0.614284	0.31056	0.666278
	adipose	85.5901	8.77446	2.24802	1.03208	0.623049	1.73225	89.8817	6.84589	1.46547	0.596509	0.337657	0.872775	92.7414	5.33429	0.965941	0.339831	0.17982	0.438744
	adrenal	82.4683	9.62898	3.09529	1.53915	0.905565	2.36268	86.6335	7.7737	2.32183	1.1071	0.625604	1.53829	91.1067	5.54489	1.4651	0.668038	0.361879	0.853422
	brain	82.8144	9.11226	2.94547	1.51256	0.916309	2.69904	88.8035	6.56968	1.84877	0.871339	0.487625	1.41909	92.669	4.68038	1.15812	0.495708	0.260824	0.736014
	breast	85.7466	8.2238	2.48474	1.06915	0.666753	1.80896	90.2328	6.17323	1.65356	0.61675	0.374779	0.948877	93.1644	4.63456	1.15539	0.358566	0.211591	0.475498
	colon	86.4898	8.44945	1.99848	0.918789	0.573299	1.57022	89.7602	6.93826	1.40614	0.598336	0.364433	0.932597	92.1973	5.64882	0.989287	0.38597	0.230114	0.54854
	kidney	83.596	9.59921	2.81035	1.28025	0.746462	1.96773	87.8731	7.62549	2.03707	0.850956	0.471193	1.14215	91.5496	5.70477	1.35783	0.516366	0.270623	0.600773
	heart	80.1418	11.6325	3.74544	1.74837	0.773523	1.95832	85.8433	9.03814	2.66533	1.1639	0.402247	0.887085	89.0708	7.30145	2.06839	0.868137	0.232713	0.458552
	liver	81.7929	11.6901	3.37361	1.07106	0.682462	1.38993	84.7509	10.3679	2.82926	0.765471	0.485958	0.800452	86.5424	9.41998	2.50356	0.610097	0.388362	0.535641
		83.5468	9.77024	2.83243	1.26902	0.718763	1.86277	87.5247	7.9521	2.09502	0.865767	0.460677	1.10169	90.6741	6.31008	1.51831	0.575856	0.287361	0.634318
ENCODE CELL	cell_gm12878_SRR307897	65.1719	15.7582	7.12593	3.84801	2.35481	5.74114	68.8843	14.4437	6.41987	3.39846	2.04597	4.80773	73.927	12.4469	5.43134	2.80544	1.65865	3.73066
	cell_gm12878_SRR307898	68.9023	14.7217	6.42223	3.36704	1.98208	4.60459	72.983	13.1473	5.61239	2.88052	1.66215	3.71468	78.4795	10.8379	4.50201	2.24297	1.26251	2.67508
	cell_hela-s3_SRR315330	71.3419	14.0241	5.69185	2.8993	1.72711	4.31571	75.1826	12.5845	4.95141	2.449	1.42754	3.40495	79.8026	10.6568	4.04482	1.9337	1.09575	2.46626
	cell_hela-s3_SRR315331	72.9932	13.546	5.35702	2.6387	1.5581	3.90704	76.7579	12.0924	4.62884	2.20205	1.26712	3.05168	81.1196	10.2071	3.74666	1.7194	0.961509	2.24569
	cell_hepg2_SRR307926	71.8401	14.5414	5.37058	2.72368	1.59505	3.92922	76.658	12.6564	4.42363	2.16125	1.22429	2.87646	81.7533	10.4476	3.40927	1.59826	0.874707	1.91691
	cell_hepg2_SRR307927	71.2962	14.6456	5.49568	2.84335	1.69033	4.02885	76.0028	12.8398	4.56562	2.28801	1.32622	2.97757	81.0605	10.6372	3.56666	1.72426	0.974591	2.03686
	cell_huvec_SRR307905	77.8123	11.3681	3.9725	2.0373	1.2408	3.569	81.4978	10.0072	3.2855	1.60245	0.941437	2.66557	85.8327	8.17293	2.46186	1.14371	0.63991	1.74894
	cell_huvec_SRR307906	77.7063	11.4861	4.06339	2.0669	1.23398	3.44328	81.9063	9.85326	3.27706	1.58783	0.908974	2.46658	86.3809	7.89827	2.42786	1.11429	0.607924	1.57071
	cell_k562_SRR315336	68.7304	15.1525	6.23425	3.24747	1.92775	4.70759	72.074	13.9163	5.58417	2.84974	1.65838	3.91741	77.0412	11.8583	4.58308	2.27479	1.29545	2.9472
	cell_k562_SRR315337	67.7837	15.3533	6.45584	3.46962	2.05875	4.87876	70.9214	14.1766	5.84177	3.08985	1.81068	4.15975	75.9991	12.0718	4.81981	2.50278	1.44073	3.16579
		71.3578	14.0597	5.61893	2.91414	1.73688	4.31252	75.2868	12.5717	4.85903	2.45092	1.42728	3.40424	80.1396	10.5235	3.89934	1.90596	1.08117	2.45041
ENCODE CYTOSOL	cytosol_gm12878_SRR307899	78.3496	11.265	3.97064	2.02887	1.20662	3.17928	81.446	10.0556	3.38298	1.67559	0.969404	2.47042	85.2288	8.36835	2.65461	1.26973	0.719328	1.75916
	cytosol_gm12878_SRR307900	77.2002	11.6057	4.27122	2.22475	1.31513	3.38299	80.1733	10.4883	3.69758	1.87811	1.08243	2.68029	84.1801	8.75382	2.91453	1.43189	0.808172	1.91146
	cytosol_hela-s3_SRR315334	81.9348	10.1794	3.21326	1.49127	0.870827	2.31045	84.8662	8.98806	2.65677	1.16971	0.659306	1.65998	87.6081	7.69912	2.13187	0.889217	0.486781	1.18488
	cytosol_hela-s3_SRR315335	83.6608	9.37085	2.88876	1.34608	0.764776	1.96869	85.6347	8.58274	2.51402	1.12419	0.617257	1.52711	87.7461	7.6318	2.10719	0.902784	0.476784	1.13538
	cytosol_hepg2_SRR307928	81.5684	10.2632	3.15666	1.54814	0.923666	2.53988	84.7504	9.0207	2.5721	1.1888	0.681944	1.78602	87.4172	7.78903	2.07299	0.913861	0.505097	1.3018
	cytosol_hepg2_SRR307929	81.3164	10.4506	3.29301	1.59205	0.947464	2.40051	84.2434	9.31148	2.75558	1.26137	0.721352	1.7068	86.9395	8.04491	2.23808	0.985985	0.55001	1.24155
	cytosol_huvec_SRR307917	80.4326	11.1499	3.42296	1.60425	0.921108	2.4692	83.8918	9.75228	2.77935	1.22267	0.667503	1.68641	86.9695	8.31431	2.18141	0.903765	0.468879	1.16217
	cytosol_huvec_SRR307918	81.5067	10.5723	3.15817	1.51865	0.871436	2.37276	84.3122	9.46262	2.64732	1.21197	0.663818	1.70205	86.9316	8.26091	2.13056	0.936564	0.49525	1.24507
	cytosol_k562_SRR387661	81.2947	10.6441	3.54526	1.59231	0.864859	2.0588	84.227	9.28421	2.97462	1.289	0.677606	1.54756	87.297	7.69141	2.36163	0.981707	0.507603	1.16065
	cytosol_k562_SRR387662	83.2073	9.88523	3.0609	1.36967	0.776612	1.70031	85.2597	8.96762	2.66575	1.15169	0.639674	1.3156	87.4069	7.86884	2.24456	0.952002	0.523175	1.00456
		81.0471	10.5386	3.39808	1.6316	0.946249	2.43829	83.8805	9.39136	2.86461	1.31731	0.738029	1.80822	86.7725	8.04225	2.30374	1.01675	0.554108	1.31067
ENCODE NUCLEUS	nucleus_gm12878_SRR315297	62.6798	16.5025	7.77812	4.35768	2.64515	6.03673	66.108	15.1835	7.0869	3.93487	2.3679	5.31879	71.0592	13.1423	6.09952	3.35521	1.99353	4.35024
	nucleus_gm12878_SRR315298	62.4674	16.6385	7.67095	4.30502	2.63063	6.28752	65.5098	15.5016	7.05946	3.92395	2.38216	5.62305	70.7724	13.3474	6.00633	3.30322	1.98722	4.58349
	nucleus_hela-s3_SRR315332	66.1179	15.2006	6.90517	3.76594	2.31938	5.69105	68.894	14.2187	6.36106	3.42257	2.08603	5.01766	73.1189	12.581	5.52929	2.91482	1.75298	4.10304
	nucleus_hela-s3_SRR315333	66.1663	15.5277	6.97863	3.74831	2.23031	5.34881	69.4026	14.3069	6.32757	3.34927	1.96885	4.64483	73.8767	12.4624	5.42709	2.82757	1.63235	3.77386
	nucleus_hepg2_SRR307915	64.6813	16.0176	7.38055	4.00933	2.37393	5.53733	68.3566	14.6423	6.66026	3.559	2.07009	4.71174	73.0843	12.7444	5.72016	3.00797	1.70849	3.73467
	nucleus_hepg2_SRR307916	63.4997	15.8955	7.47887	4.21513	2.62633	6.28455	66.9934	14.6675	6.80073	3.77504	2.32159	5.44178	71.8225	12.7841	5.85754	3.20722	1.9511	4.37757
	nucleus_huvec_SRR307909	62.5987	16.6182	7.65277	4.11542	2.51558	6.49936	66.3694	15.1827	6.89134	3.64895	2.21009	5.69753	72.1589	12.8289	5.74928	2.97759	1.77607	4.50927
	nucleus_huvec_SRR307910	62.6529	16.7241	7.59565	4.0807	2.51642	6.43022	66.4417	15.2598	6.84021	3.61632	2.21404	5.62798	72.3388	12.8303	5.66555	2.94239	1.77679	4.4461
	nucleus_k562_SRR315299	61.5323	16.6357	8.06892	4.51365	2.79469	6.45469	64.4793	15.5111	7.47574	4.15216	2.55823	5.82345	69.144	13.6142	6.53242	3.59392	2.20621	4.9092
	nucleus_k562_SRR315300	62.4546	16.2447	7.79471	4.41281	2.75994	6.33327	65.3409	15.1609	7.21474	4.05219	2.52287	5.70846	69.7175	13.4106	6.33163	3.52769	2.19244	4.82017
		63.4851	16.2005	7.53043	4.1524	2.54124	6.09035	66.7896	14.9635	6.8718	3.74343	2.27018	5.36153	71.7093	12.9746	5.89188	3.16576	1.89772	4.36076

## Sheet: stab3b
		1 FPKM						5 FPKM						10 FPKM
		transcript position in ranking						transcript position in ranking						transcript position in ranking
		1	2	3	4	5	>5	1	2	3	4	5	>5	1	2	3	4	5	>5
BM	thyroid	79.3907	11.7687	3.53724	1.68065	0.986554	2.63613	82.6356	10.7031	2.87529	1.27489	0.714594	1.7966	85.0869	9.71608	2.42049	1.00018	0.534752	1.24158
	testes	80.1287	12.1417	3.21255	1.44852	0.839237	2.22928	83.0254	11.2171	2.60628	1.0765	0.595174	1.47949	85.141	10.4187	2.13913	0.816027	0.435087	1.0501
	ovary	80.2769	11.02	3.51957	1.61636	0.974568	2.59265	83.5716	9.93816	2.8817	1.2112	0.700937	1.69644	86.1533	8.9394	2.40204	0.898497	0.508251	1.09846
	white_blood_cells	79.6633	12.3318	3.69456	1.4648	0.78892	2.05669	81.2808	11.8371	3.3775	1.25491	0.645496	1.60413	83.0932	11.1469	3.00136	1.0292	0.506924	1.22242
	skeletal_muscle	74.4601	16.4354	4.20236	1.80098	0.854416	2.24673	75.9701	16.3019	3.86047	1.56025	0.66786	1.63951	76.8938	16.3499	3.61206	1.38511	0.530803	1.22833
	prostate	76.0025	14.8998	4.09871	1.77349	0.961798	2.2638	78.0372	14.5099	3.6411	1.47042	0.751897	1.5894	79.5314	14.254	3.24335	1.23815	0.60074	1.13229
	lymph_node	73.9405	14.7671	4.67384	2.25595	1.25771	3.1049	75.3756	14.425	4.36153	2.05545	1.11809	2.66438	77.6681	13.7672	3.84329	1.74565	0.906023	2.06974
	lung	76.3012	14.7228	3.8759	1.75375	0.976711	2.36964	78.4195	14.2307	3.39259	1.45405	0.772576	1.73055	80.5005	13.7247	2.83498	1.13497	0.573799	1.23103
	adipose	79.7034	12.359	3.16639	1.45371	0.87758	2.43991	82.9264	11.5518	2.47284	1.00655	0.569762	1.47272	85.0216	11.0075	1.99325	0.701251	0.371064	0.905362
	adrenal	76.4911	12.9119	4.15059	2.0639	1.21431	3.16821	78.9534	12.2403	3.65589	1.74322	0.985061	2.42216	81.8542	11.3137	2.98938	1.36306	0.738373	1.74131
	brain	76.8275	12.2867	3.97157	2.03949	1.23552	3.6393	81.1268	11.0741	3.11635	1.46876	0.821958	2.39208	84.2827	10.0344	2.48294	1.06277	0.559189	1.57797
	breast	80	11.5394	3.48653	1.50021	0.935572	2.5383	83.331	10.5354	2.82202	1.05256	0.639608	1.61938	85.457	9.86016	2.45814	0.76286	0.450166	1.01164
	colon	82.0281	11.2398	2.65847	1.22221	0.762627	2.08878	84.4568	10.5318	2.13441	0.90823	0.553182	1.41561	86.2226	9.97419	1.74679	0.681512	0.406316	0.968564
	kidney	78.4325	12.6207	3.69496	1.68324	0.981425	2.58711	81.246	11.7927	3.15031	1.31599	0.728694	1.76631	83.7005	11.0036	2.61905	0.995992	0.521991	1.1588
	heart	71.7217	16.5649	5.33356	2.48971	1.10151	2.78868	74.5739	16.2329	4.78705	2.09042	0.722454	1.59324	75.5671	16.3228	4.62399	1.94077	0.520243	1.02512
	liver	76.9182	14.8199	4.27684	1.35782	0.865179	1.76206	78.532	14.5962	3.9831	1.07765	0.684143	1.1269	79.2538	14.5218	3.85947	0.940521	0.598697	0.82574
		77.6429	13.2768	3.8471	1.7253	0.975852	2.53201	80.2164	12.6074	3.3199	1.37632	0.729468	1.75056	82.2142	12.0222	2.89186	1.10603	0.547651	1.21803
ENCODE CELL	cell_gm12878_SRR307897	56.4729	19.6941	8.90577	4.80913	2.94297	7.17509	57.6085	19.6778	8.74631	4.63	2.78738	6.54996	58.9906	19.5773	8.5428	4.41259	2.60884	5.86784
	cell_gm12878_SRR307898	58.4527	19.6686	8.58028	4.49845	2.64812	6.15186	59.7681	19.578	8.35757	4.28947	2.47516	5.53164	61.5415	19.3681	8.04539	4.00833	2.25618	4.78055
	cell_hela-s3_SRR315330	63.0141	18.0994	7.34585	3.74182	2.22899	5.56982	64.5364	17.983	7.07548	3.49958	2.03993	4.86563	66.3421	17.7591	6.7405	3.22241	1.82601	4.1099
	cell_hela-s3_SRR315331	62.8884	18.6143	7.36138	3.62598	2.14107	5.36888	64.4465	18.4978	7.08074	3.36848	1.93831	4.66816	66.2038	18.2709	6.7066	3.07776	1.72112	4.01983
	cell_hepg2_SRR307926	62.3205	19.4572	7.18615	3.64443	2.13427	5.25752	64.1891	19.4172	6.78666	3.31575	1.87829	4.41302	66.2246	19.3389	6.3107	2.95845	1.61912	3.54827
	cell_hepg2_SRR307927	61.512	19.6378	7.36899	3.81256	2.26651	5.40215	63.3296	19.6206	6.97676	3.49633	2.02661	4.55006	65.3182	19.4786	6.53121	3.15744	1.78466	3.72987
	cell_huvec_SRR307905	67.8379	16.4786	5.75833	2.95317	1.7986	5.17343	70.0112	16.22	5.32524	2.5973	1.52591	4.32043	72.5168	15.8547	4.77576	2.21868	1.24136	3.39277
	cell_huvec_SRR307906	68.1878	16.3903	5.7983	2.94939	1.76084	4.91343	70.4963	16.0668	5.34359	2.58912	1.48218	4.02201	73.0554	15.6263	4.8034	2.20456	1.20275	3.10756
	cell_k562_SRR315336	58.2354	20.2382	8.32664	4.33741	2.57476	6.2876	59.3326	20.2657	8.13198	4.14996	2.41502	5.70474	60.9117	20.1892	7.80286	3.87292	2.20555	5.01771
	cell_k562_SRR315337	57.7694	20.1258	8.46262	4.54814	2.69871	6.39531	58.7678	20.1017	8.28337	4.38126	2.56746	5.89833	60.3318	19.952	7.96607	4.13653	2.38121	5.23235
		61.6691	18.8404	7.50943	3.89205	2.31948	5.76951	63.2486	18.7429	7.21077	3.63172	2.11363	5.0524	65.1436	18.5415	6.82253	3.32697	1.88468	4.28067
ENCODE CYTOSOL	cytosol_gm12878_SRR307899	69.0252	16.1166	5.6807	2.90265	1.72628	4.54852	70.7486	15.8532	5.33344	2.64166	1.52832	3.89475	72.7474	15.4395	4.89772	2.34263	1.32715	3.24561
	cytosol_gm12878_SRR307900	65.5244	17.549	6.45851	3.36405	1.98861	5.11543	67.1382	17.3839	6.12854	3.11288	1.79407	4.44243	69.2729	17.0026	5.66093	2.78117	1.56972	3.71265
	cytosol_hela-s3_SRR315334	73.6537	14.8456	4.6862	2.17486	1.27001	3.36955	75.6588	14.4564	4.27315	1.88136	1.06043	2.6699	77.5361	13.9569	3.86464	1.61197	0.882435	2.14795
	cytosol_hela-s3_SRR315335	74.3762	14.6958	4.53029	2.11099	1.19936	3.08738	75.8588	14.4234	4.22484	1.88922	1.03731	2.56634	77.4605	14.0377	3.87589	1.66055	0.876979	2.08837
	cytosol_hepg2_SRR307928	74.5137	14.1915	4.36488	2.14069	1.2772	3.51202	76.7226	13.7694	3.92612	1.81461	1.04094	2.72623	78.509	13.3035	3.54061	1.56085	0.862692	2.22344
	cytosol_hepg2_SRR307929	73.1809	15.0011	4.72689	2.28528	1.36002	3.44577	75.1961	14.658	4.33781	1.98564	1.13555	2.68683	76.9846	14.1768	3.94395	1.73751	0.969232	2.18787
	cytosol_huvec_SRR307917	70.9851	16.5332	5.07562	2.3788	1.36584	3.66137	73.1843	16.2348	4.62684	2.0354	1.11121	2.8074	75.0845	15.8977	4.17106	1.72808	0.896538	2.22217
	cytosol_huvec_SRR307918	73.1903	15.3266	4.57838	2.20157	1.26331	3.43978	75.0685	15.0383	4.2072	1.9261	1.05496	2.70496	76.7691	14.6849	3.78737	1.66487	0.880376	2.21329
	cytosol_k562_SRR387661	72.2153	15.8106	5.26611	2.3652	1.28465	3.05813	73.81	15.4158	4.93915	2.1403	1.12512	2.56961	75.3989	14.8955	4.57363	1.90121	0.983043	2.24776
	cytosol_k562_SRR387662	73.1836	15.7858	4.88798	2.18723	1.24018	2.71524	74.5215	15.5004	4.60771	1.99068	1.10567	2.274	75.8337	15.1003	4.30732	1.82689	1.00398	1.92775
		71.9849	15.5856	5.02556	2.41113	1.39755	3.59532	73.7908	15.2734	4.66048	2.14178	1.19936	2.93425	75.5597	14.8495	4.26231	1.88157	1.02521	2.42169
ENCODE NUCLEUS	nucleus_gm12878_SRR315297	53.534	20.5467	9.68425	5.42559	3.29338	7.5161	54.1797	20.5274	9.58115	5.31975	3.20129	7.19075	54.9254	20.4688	9.49985	5.22565	3.10487	6.77538
	nucleus_gm12878_SRR315298	53.2465	20.7262	9.55552	5.36266	3.27691	7.83222	53.8472	20.7433	9.44656	5.2508	3.18767	7.52444	54.5153	20.7715	9.34719	5.14055	3.09256	7.13293
	nucleus_hela-s3_SRR315332	55.1322	20.1291	9.14406	4.98699	3.0714	7.53629	55.9531	20.134	9.00743	4.84645	2.95387	7.10513	56.9751	20.1367	8.84997	4.66535	2.80575	6.56717
	nucleus_hela-s3_SRR315333	55.4527	20.4446	9.18843	4.93522	2.93654	7.04253	56.2828	20.4415	9.04076	4.7854	2.81307	6.63648	57.2197	20.4089	8.88757	4.63051	2.67319	6.1802
	nucleus_hepg2_SRR307915	56.1486	19.8873	9.16363	4.97794	2.94745	6.8751	57.1079	19.8474	9.02787	4.82416	2.80597	6.38668	58.0748	19.8513	8.91002	4.68536	2.66123	5.81731
	nucleus_hepg2_SRR307916	54.6738	19.739	9.28728	5.23436	3.26138	7.80417	55.5973	19.7317	9.14879	5.07843	3.12315	7.32064	56.7004	19.645	9.00112	4.92844	2.99821	6.72689
	nucleus_huvec_SRR307909	54.5577	20.1909	9.29805	5.00021	3.05641	7.89667	55.2637	20.1964	9.16705	4.85393	2.93993	7.57901	56.2624	20.1539	9.03194	4.6777	2.79015	7.08393
	nucleus_huvec_SRR307910	54.668	20.2998	9.21961	4.95315	3.05444	7.805	55.3544	20.3014	9.10013	4.81111	2.94553	7.48741	56.1108	20.3575	8.98938	4.66861	2.81919	7.0545
	nucleus_k562_SRR315299	52.3714	20.5974	9.9905	5.58855	3.46024	7.99184	52.8689	20.5811	9.91926	5.50935	3.39441	7.72692	53.4553	20.5364	9.85381	5.42124	3.32795	7.40527
	nucleus_k562_SRR315300	52.7212	20.456	9.81544	5.55679	3.47543	7.97512	53.2679	20.4419	9.72788	5.46371	3.40167	7.69691	53.9644	20.3868	9.62538	5.36281	3.33296	7.32765
		54.2506	20.3017	9.43468	5.20215	3.18336	7.62751	54.9723	20.2946	9.31669	5.07431	3.07666	7.26544	55.8204	20.2717	9.19962	4.94062	2.96061	6.80712

## Sheet: stab4a
		1 FPKM					5 FPKM					10 FPKM
		expressed genes	genes with a dominant major transcript				expressed genes	genes with a dominant major transcript				expressed genes	genes with a dominant major transcript
			2-fold dominance		5-fold dominance			2-fold dominance		5-fold dominance			2-fold dominance		5-fold dominance
BM	thyroid	10851	8593	79.1909	6279	57.8656	4574	3874	84.6961	3120	68.2116	2367	2072	87.537	1762	74.4402
	testes	12267	9928	80.9326	7405	60.3652	5173	4451	86.0429	3688	71.2933	2788	2478	88.8809	2171	77.8694
	ovary	11099	8884	80.0432	6623	59.672	4589	3923	85.487	3236	70.5165	2334	2055	88.0463	1788	76.6067
	white_blood_cells	8790	6777	77.099	4718	53.6746	4785	3860	80.6688	2901	60.627	2941	2464	83.781	1977	67.222
	skeletal_muscle	8005	6217	77.664	4401	54.9781	3741	3062	81.8498	2358	63.0313	2079	1746	83.9827	1416	68.1097
	prostate	11153	8730	78.2749	6184	55.447	5221	4344	83.2025	3351	64.1831	2826	2408	85.2088	1998	70.7006
	lymph_node	11586	8810	76.04	6055	52.2613	6808	5300	77.8496	3845	56.4777	3808	3088	81.0924	2369	62.2111
	lung	11033	8315	75.3648	5615	50.8928	5318	4247	79.8608	3142	59.0824	2806	2341	83.4284	1868	66.5716
	adipose	9559	7669	80.2281	5659	59.2008	3903	3361	86.1132	2776	71.1248	2050	1828	89.1707	1595	77.8049
	adrenal	11854	9373	79.0704	6679	56.3439	5890	4845	82.2581	3727	63.2767	2901	2454	84.5915	2020	69.6312
	brain	11138	8579	77.0246	6047	54.2916	4237	3561	84.0453	2885	68.0906	2061	1832	88.8889	1570	76.1766
	breast	10497	8498	80.9565	6317	60.1791	4214	3683	87.3991	3076	72.9948	2124	1925	90.6309	1678	79.0019
	colon	10091	8269	81.9443	6216	61.5994	4594	4020	87.5054	3362	73.1824	2601	2352	90.4268	2067	79.4694
	kidney	11253	8930	79.3566	6460	57.4069	5311	4523	85.1629	3589	67.5767	2749	2425	88.2139	2036	74.0633
	heart	8581	6368	74.2105	4278	49.8543	2928	2380	81.2842	1837	62.7391	1399	1160	82.9164	945	67.5482
	liver	8796	6925	78.729	4882	55.5025	3457	2931	84.7845	2346	67.8623	1938	1702	87.8225	1437	74.1486
		10409.6	8179.06	78.5081	5863.62	56.221	4671.44	3897.81	83.6381	3077.44	66.2669	2485.75	2145.62	86.5387	1793.56	72.5985
ENCODE CELL	cell_gm12878_SRR307897	9385	4997	53.2445	2492	26.553	5563	3161	56.8219	1653	29.7142	3445	2059	59.7678	1174	34.0784
	cell_gm12878_SRR307898	9824	5430	55.2728	2810	28.6034	5588	3226	57.7309	1808	32.355	3222	1940	60.211	1192	36.9957
	cell_hela-s3_SRR315330	9265	5670	61.1981	3114	33.6104	5192	3374	64.9846	2032	39.1371	3096	2117	68.3786	1357	43.8307
	cell_hela-s3_SRR315331	9701	5925	61.0762	3174	32.7183	5461	3561	65.2078	2102	38.4911	3261	2216	67.9546	1427	43.7596
	cell_hepg2_SRR307926	9702	5915	60.9668	3184	32.818	4829	3157	65.3759	1887	39.0764	2619	1820	69.4922	1192	45.5136
	cell_hepg2_SRR307927	9889	5890	59.5611	3084	31.1862	4977	3167	63.6327	1882	37.8139	2703	1821	67.3696	1198	44.3211
	cell_huvec_SRR307905	9864	6587	66.7782	3789	38.4124	5431	3955	72.8227	2533	46.6397	2975	2270	76.3025	1614	54.2521
	cell_huvec_SRR307906	9923	6682	67.3385	3968	39.9879	5132	3752	73.1099	2503	48.7724	2788	2167	77.726	1558	55.8824
	cell_k562_SRR315336	9517	5297	55.6583	2718	28.5594	5790	3352	57.8929	1816	31.3644	3475	2120	61.0072	1244	35.7986
	cell_k562_SRR315337	9616	5240	54.4925	2632	27.371	6097	3466	56.8476	1837	30.1296	3709	2224	59.9623	1277	34.4298
		9769.6	6550.13	66.8307	4061.35	41.2865	4952.21	3475.36	71.5126	2333.78	49.0073	2786.86	2028.98	74.67	1449.35	54.7307
ENCODE CYTOSOL	cytosol_gm12878_SRR307899	9474	6365	67.1839	3765	39.7403	5474	3915	71.5199	2550	46.5839	3250	2420	74.4615	1694	52.1231
	cytosol_gm12878_SRR307900	9672	6104	63.11	3401	35.1634	5784	3893	67.3064	2366	40.9059	3431	2455	71.5535	1631	47.5372
	cytosol_hela-s3_SRR315334	8976	6265	69.7972	3893	43.3712	4764	3622	76.0285	2537	53.2536	2998	2392	79.7865	1793	59.8065
	cytosol_hela-s3_SRR315335	8743	6095	69.7129	3683	42.1251	5022	3730	74.2732	2540	50.5775	3317	2558	77.1179	1888	56.9189
	cytosol_hepg2_SRR307928	8333	5901	70.8148	3700	44.4018	4214	3312	78.5952	2368	56.1936	2637	2146	81.3804	1668	63.2537
	cytosol_hepg2_SRR307929	8748	6033	68.9643	3655	41.781	4537	3421	75.4022	2368	52.1931	2809	2221	79.0673	1657	58.989
	cytosol_huvec_SRR307917	9185	6283	68.405	3740	40.7186	4597	3444	74.9184	2383	51.8382	2774	2194	79.0916	1656	59.6972
	cytosol_huvec_SRR307918	8741	6221	71.1703	3828	43.7936	4577	3542	77.3869	2507	54.7739	2874	2328	81.0021	1775	61.7606
	cytosol_k562_SRR387661	8996	6294	69.9644	4027	44.7643	4787	3576	74.7023	2504	52.3083	2850	2226	78.1053	1653	58
	cytosol_k562_SRR387662	9045	6412	70.89	3966	43.8474	5082	3810	74.9705	2599	51.1413	3276	2568	78.3883	1860	56.7766
		9280.72	6138.7	66.292	3619.4	39.1569	5076.08	3589.52	71.3076	2351.67	47.0935	3040.8	2258.69	74.812	1600.96	53.3923
ENCODE NUCLEUS	nucleus_gm12878_SRR315297	10610	5718	53.8926	2760	26.0132	6375	3520	55.2157	1809	28.3765	3868	2165	55.9721	1166	30.1448
	nucleus_gm12878_SRR315298	10632	5756	54.1384	2832	26.6366	6864	3786	55.1573	1960	28.5548	4151	2323	55.9624	1245	29.9928
	nucleus_hela-s3_SRR315332	10373	5570	53.6971	2705	26.0773	6665	3792	56.8942	1929	28.9422	4198	2454	58.4564	1342	31.9676
	nucleus_hela-s3_SRR315333	10485	5752	54.8593	2826	26.9528	6322	3659	57.8773	1873	29.6267	3890	2286	58.7661	1259	32.365
	nucleus_hepg2_SRR307915	10629	6102	57.409	2977	28.0083	6106	3705	60.678	1917	31.3953	3582	2223	62.0603	1223	34.1429
	nucleus_hepg2_SRR307916	10518	5830	55.4288	2817	26.7827	6275	3666	58.4223	1873	29.8486	3699	2274	61.4761	1228	33.1982
	nucleus_huvec_SRR307909	10656	6017	56.4658	2942	27.6089	6340	3670	57.8864	1871	29.511	3628	2150	59.2613	1132	31.2018
	nucleus_huvec_SRR307910	10627	6062	57.0434	3049	28.6911	6411	3763	58.696	1992	31.0716	3650	2148	58.8493	1202	32.9315
	nucleus_k562_SRR315299	10035	5366	53.4728	2554	25.4509	6325	3471	54.8775	1691	26.7352	3912	2195	56.1094	1098	28.0675
	nucleus_k562_SRR315300	10214	5423	53.0938	2621	25.6609	6394	3500	54.7388	1728	27.0253	4056	2279	56.1884	1167	28.7722
		9923.42	5936.11	60.3242	3182.4	32.6215	5795.82	3619.66	63.6957	2084.73	37.5272	3516.11	2268.29	65.848	1391.5	41.3375

## Sheet: stab4b
		1 FPKM					5 FPKM					10 FPKM
		expressed genes	genes with a dominant major transcript				expressed genes	genes with a dominant major transcript				expressed genes	genes with a dominant major transcript
			2-fold dominance		5-fold dominance			2-fold dominance		5-fold dominance			2-fold dominance		5-fold dominance
BM	thyroid	8993	6735	74.8916	4421	49.1605	3689	2989	81.0247	2235	60.5855	1821	1526	83.8001	1216	66.7765
	testes	9991	7652	76.5889	5129	51.3362	4021	3299	82.0443	2536	63.0689	2039	1729	84.7965	1422	69.7401
	ovary	9250	7035	76.0541	4774	51.6108	3680	3014	81.9022	2327	63.2337	1784	1505	84.361	1238	69.3946
	white_blood_cells	7351	5338	72.616	3279	44.6062	3921	2996	76.4091	2037	51.951	2343	1866	79.6415	1379	58.8562
	skeletal_muscle	6649	4861	73.1087	3045	45.7964	3059	2380	77.8032	1676	54.7891	1642	1309	79.7199	979	59.6224
	prostate	9311	6888	73.977	4342	46.633	4268	3391	79.4517	2398	56.1856	2205	1787	81.0431	1377	62.449
	lymph_node	9715	6939	71.4256	4184	43.0674	5689	4181	73.4927	2726	47.917	3085	2365	76.6613	1646	53.3549
	lung	9273	6555	70.6891	3855	41.5723	4380	3309	75.5479	2204	50.3196	2198	1733	78.8444	1260	57.3248
	adipose	7903	6013	76.085	4003	50.6517	3136	2594	82.7168	2009	64.0625	1545	1323	85.6311	1090	70.5502
	adrenal	9819	7338	74.7327	4644	47.2961	4856	3811	78.4802	2693	55.4572	2270	1823	80.3084	1389	61.1894
	brain	9172	6613	72.0999	4081	44.4941	3387	2711	80.0413	2035	60.0827	1536	1307	85.0911	1045	68.0339
	breast	8737	6738	77.1203	4557	52.1575	3400	2869	84.3824	2262	66.5294	1623	1424	87.7388	1177	72.52
	colon	8363	6541	78.2136	4488	53.665	3715	3141	84.5491	2483	66.8371	2024	1775	87.6976	1490	73.6166
	kidney	9394	7071	75.2714	4601	48.9781	4352	3564	81.8934	2630	60.432	2149	1825	84.9232	1436	66.8218
	heart	7191	4978	69.2254	2888	40.1613	2317	1769	76.3487	1226	52.9132	1057	818	77.3888	603	57.0482
	liver	7352	5481	74.5511	3438	46.7628	2766	2240	80.9834	1655	59.8337	1479	1243	84.0433	978	66.1258
		8654	6423.5	74.1657	4108.06	47.3718	3789.75	3016.12	79.8169	2195.75	58.3874	1925	1584.88	82.6056	1232.81	64.589
ENCODE CELL	cell_gm12878_SRR307897	8336	3948	47.3608	1443	17.3105	4946	2544	51.4355	1036	20.9462	2986	1600	53.5834	715	23.9451
	cell_gm12878_SRR307898	8674	4280	49.3429	1660	19.1377	4891	2529	51.7072	1111	22.7152	2725	1443	52.9541	695	25.5046
	cell_hela-s3_SRR315330	8243	4648	56.3872	2092	25.3791	4560	2742	60.1316	1400	30.7018	2652	1673	63.0845	913	34.4268
	cell_hela-s3_SRR315331	8559	4783	55.8827	2032	23.7411	4723	2823	59.7713	1364	28.8799	2726	1681	61.6654	892	32.7219
	cell_hepg2_SRR307926	8535	4748	55.6298	2017	23.6321	4152	2480	59.7303	1210	29.1426	2153	1354	62.889	726	33.7204
	cell_hepg2_SRR307927	8698	4699	54.0239	1893	21.7636	4251	2441	57.4218	1156	27.1936	2211	1329	60.1085	706	31.9313
	cell_huvec_SRR307905	8671	5394	62.2074	2596	29.9389	4668	3192	68.3805	1770	37.9177	2420	1715	70.8678	1059	43.7603
	cell_huvec_SRR307906	8720	5479	62.8326	2765	31.7087	4388	3008	68.5506	1759	40.0866	2261	1640	72.5343	1031	45.5993
	cell_k562_SRR315336	8372	4152	49.5939	1573	18.7888	5072	2634	51.9322	1098	21.6483	2951	1596	54.0834	720	24.3985
	cell_k562_SRR315337	8465	4089	48.3048	1481	17.4956	5348	2717	50.804	1088	20.3441	3153	1668	52.902	721	22.8671
		8435.25	5215.78	61.8821	2727	32.3745	4208.67	2731.82	66.7399	1590.23	40.2818	2280.94	1523.05	69.3169	943.426	44.9748
ENCODE CYTOSOL	cytosol_gm12878_SRR307899	8331	5222	62.6816	2622	31.4728	4715	3156	66.9353	1791	37.9852	2690	1860	69.145	1134	42.1561
	cytosol_gm12878_SRR307900	8506	4938	58.0531	2235	26.2756	4993	3102	62.127	1575	31.5442	2835	1859	65.5732	1035	36.5079
	cytosol_hela-s3_SRR315334	7867	5156	65.5396	2784	35.3883	4012	2870	71.5354	1785	44.4915	2422	1816	74.9794	1217	50.2477
	cytosol_hela-s3_SRR315335	7627	4979	65.2812	2567	33.6567	4225	2933	69.4201	1743	41.2544	2674	1915	71.6156	1245	46.5595
	cytosol_hepg2_SRR307928	7264	4832	66.5198	2631	36.2197	3518	2616	74.3604	1672	47.527	2122	1631	76.8615	1153	54.3355
	cytosol_hepg2_SRR307929	7634	4919	64.4354	2541	33.2853	3799	2683	70.6238	1630	42.906	2243	1655	73.7851	1091	48.6402
	cytosol_huvec_SRR307917	8081	5179	64.0886	2636	32.6197	3854	2701	70.083	1640	42.5532	2212	1632	73.7794	1094	49.4575
	cytosol_huvec_SRR307918	7663	5143	67.1147	2750	35.8867	3854	2819	73.1448	1784	46.2896	2331	1785	76.5766	1232	52.8529
	cytosol_k562_SRR387661	7904	5202	65.8148	2935	37.1331	4054	2843	70.1283	1771	43.6852	2304	1680	72.9167	1107	48.0469
	cytosol_k562_SRR387662	7889	5256	66.6244	2810	35.6192	4282	3010	70.2943	1799	42.0131	2645	1937	73.2325	1229	46.465
		8132.95	4990.92	61.5624	2471.63	30.6017	4327.6	2841.05	66.4051	1603.2	37.9826	2484.68	1702.57	69.2673	1044.84	43.05
ENCODE NUCLEUS	nucleus_gm12878_SRR315297	9304	4412	47.4205	1454	15.6277	5601	2746	49.027	1035	18.4788	3363	1660	49.3607	661	19.6551
	nucleus_gm12878_SRR315298	9296	4420	47.5473	1496	16.0929	6042	2964	49.0566	1138	18.8348	3595	1767	49.1516	689	19.1655
	nucleus_hela-s3_SRR315332	9055	4252	46.9575	1387	15.3175	5771	2898	50.2166	1035	17.9345	3526	1782	50.5389	670	19.0017
	nucleus_hela-s3_SRR315333	9179	4446	48.4366	1520	16.5595	5483	2820	51.4317	1034	18.8583	3279	1675	51.0826	648	19.7621
	nucleus_hepg2_SRR307915	9271	4744	51.1703	1619	17.4631	5327	2926	54.9277	1138	21.3629	3056	1697	55.5301	697	22.8076
	nucleus_hepg2_SRR307916	9162	4474	48.8321	1461	15.9463	5469	2860	52.2948	1067	19.51	3165	1740	54.9763	694	21.9273
	nucleus_huvec_SRR307909	9382	4743	50.5543	1668	17.7787	5625	2955	52.5333	1156	20.5511	3204	1726	53.8702	708	22.0974
	nucleus_huvec_SRR307910	9368	4803	51.2703	1790	19.1076	5707	3059	53.6008	1288	22.5688	3229	1727	53.4841	781	24.1871
	nucleus_k562_SRR315299	8821	4152	47.0695	1340	15.191	5584	2730	48.8897	950	17.0129	3414	1697	49.7071	600	17.5747
	nucleus_k562_SRR315300	8930	4139	46.3494	1337	14.972	5609	2715	48.4044	943	16.8123	3499	1722	49.2141	610	17.4336
		8692	4704.68	54.703	1950.98	23.0751	5024.29	2848.13	58.1914	1313.2	27.9596	2971.86	1724.04	59.7796	847.24	30.7578

## Sheet: stab5
Category	Term	%	PValue	Benjamini
SP_PIR_KEYWORDS	acetylation	23.1481	9.6937e-23	5.06981e-20
SP_PIR_KEYWORDS	phosphoprotein	47.9345	2.82536e-14	7.37421e-12
GOTERM_CC_FAT	GO:0070013~intracellular organelle lumen	14.0313	5.3013e-11	8.90619e-09
GOTERM_CC_FAT	GO:0031974~membrane-enclosed lumen	14.6011	1.85934e-11	9.37105e-09
GOTERM_CC_FAT	GO:0043233~organelle lumen	14.3162	4.03075e-11	1.01575e-08
SP_PIR_KEYWORDS	nucleus	29.6296	2.26033e-10	3.94051e-08
SP_PIR_KEYWORDS	zinc-finger	13.8889	4.16603e-10	5.44708e-08
SP_PIR_KEYWORDS	protein transport	5.34188	6.54984e-10	6.85113e-08
SMART	SM00355:ZnF_C2H2	7.33618	1.85099e-09	5.10873e-07
GOTERM_CC_FAT	GO:0031981~nuclear lumen	11.4672	4.68513e-09	5.90327e-07
GOTERM_CC_FAT	GO:0005794~Golgi apparatus	7.76353	6.06482e-09	6.11334e-07
SP_PIR_KEYWORDS	Transcription	15.7407	1.67763e-08	1.46233e-06
GOTERM_CC_FAT	GO:0005764~lysosome	2.77778	4.36849e-08	3.66952e-06
GOTERM_CC_FAT	GO:0000323~lytic vacuole	2.77778	4.36849e-08	3.66952e-06
SP_PIR_KEYWORDS	transcription regulation	15.1709	9.73497e-08	7.27339e-06
SP_PIR_KEYWORDS	leber hereditary optic neuropathy	0.569801	2.31936e-07	1.51627e-05
GOTERM_BP_FAT	GO:0045184~establishment of protein localization	7.40741	1.05193e-08	1.73463e-05
GOTERM_BP_FAT	GO:0015031~protein transport	7.40741	6.63615e-09	2.18858e-05
GOTERM_BP_FAT	GO:0007264~small GTPase mediated signal transduction	3.84615	2.40906e-08	2.64832e-05
UP_SEQ_FEATURE	zinc finger region:C2H2-type 1	5.62678	9.19294e-09	2.65489e-05
SP_PIR_KEYWORDS	lysosome	2.13675	6.5486e-07	3.80539e-05
GOTERM_CC_FAT	GO:0005773~vacuole	2.92023	6.52113e-07	4.69511e-05
INTERPRO	IPR015880:Zinc finger, C2H2-like	7.33618	4.004e-08	6.59438e-05
SP_PIR_KEYWORDS	zinc	15.6695	1.43438e-06	7.50152e-05
SP_PIR_KEYWORDS	respiratory chain	1.35328	1.7931e-06	8.52504e-05
GOTERM_CC_FAT	GO:0031090~organelle membrane	8.61823	1.37275e-06	8.64797e-05
INTERPRO	IPR013087:Zinc finger, C2H2-type/integrase, DNA-binding	5.91168	2.07934e-07	0.000171219
SP_PIR_KEYWORDS	zinc finger	2.13675	3.93015e-06	0.000171275
INTERPRO	IPR007087:Zinc finger, C2H2-type	6.98006	3.84602e-07	0.000211124
GOTERM_BP_FAT	GO:0008104~protein localization	7.83476	2.79963e-07	0.000230803
GOTERM_BP_FAT	GO:0006350~transcription	15.7407	3.5484e-07	0.000234025
SP_PIR_KEYWORDS	ubl conjugation pathway	4.77208	6.20955e-06	0.000249785
GOTERM_CC_FAT	GO:0005783~endoplasmic reticulum	7.69231	4.46129e-06	0.000249802
INTERPRO	IPR005225:Small GTP-binding protein	2.42165	6.20025e-07	0.000255263
SP_PIR_KEYWORDS	GTP binding	1.28205	8.14746e-06	0.000304321
SP_PIR_KEYWORDS	oxidative phosphorylation	0.925926	1.24957e-05	0.00043559
SP_PIR_KEYWORDS	gtp-binding	3.4188	1.44637e-05	0.000472673
SP_PIR_KEYWORDS	endoplasmic reticulum	6.19658	1.61841e-05	0.000497779
UP_SEQ_FEATURE	zinc finger region:C2H2-type 3	5.84046	3.71771e-07	0.000536694
SP_PIR_KEYWORDS	repressor	4.05983	2.04923e-05	0.000595243
SP_PIR_KEYWORDS	metal-binding	19.6581	2.80931e-05	0.000734375
SP_PIR_KEYWORDS	membrane-associated complex	0.854701	2.71979e-05	0.000748389
GOTERM_CC_FAT	GO:0044429~mitochondrial part	5.05698	1.61944e-05	0.000815873
GOTERM_BP_FAT	GO:0044265~cellular macromolecule catabolic process	6.55271	1.63896e-06	0.000900479
GOTERM_BP_FAT	GO:0009057~macromolecule catabolic process	6.90883	2.57191e-06	0.001211
SP_PIR_KEYWORDS	endosome	2.35043	5.28532e-05	0.00131547
SP_PIR_KEYWORDS	prenylation	1.9943	6.23108e-05	0.00148025
GOTERM_CC_FAT	GO:0031967~organelle envelope	5.19943	3.50742e-05	0.00160577
GOTERM_CC_FAT	GO:0031975~envelope	5.19943	3.97521e-05	0.00166823
UP_SEQ_FEATURE	zinc finger region:C2H2-type 2	5.55556	1.75185e-06	0.00168503
UP_SEQ_FEATURE	short sequence motif:Effector region	1.63818	2.43273e-06	0.00175489
UP_SEQ_FEATURE	zinc finger region:C2H2-type 4	5.27066	3.1461e-06	0.00181554
SP_PIR_KEYWORDS	nucleotide binding	1.49573	8.5223e-05	0.00185551
SP_PIR_KEYWORDS	myristate	1.56695	8.24803e-05	0.00187385
GOTERM_MF_FAT	GO:0008270~zinc ion binding	15.9544	2.03956e-06	0.00206395
UP_SEQ_FEATURE	nucleotide phosphate-binding region:GTP	3.27635	4.45035e-06	0.00213982
GOTERM_CC_FAT	GO:0005730~nucleolus	5.55556	6.0696e-05	0.00235044
GOTERM_BP_FAT	GO:0019941~modification-dependent protein catabolic process	5.34188	5.91447e-06	0.00243528
GOTERM_BP_FAT	GO:0043632~modification-dependent macromolecule catabolic process	5.34188	5.91447e-06	0.00243528
SP_PIR_KEYWORDS	electron transport	1.4245	0.000120109	0.00250969
GOTERM_BP_FAT	GO:0044257~cellular protein catabolic process	5.48433	1.06078e-05	0.00291114
GOTERM_CC_FAT	GO:0005654~nucleoplasm	6.69516	8.14874e-05	0.00292937
GOTERM_BP_FAT	GO:0042775~mitochondrial ATP synthesis coupled electron transport	1.1396	1.1675e-05	0.00295749
GOTERM_BP_FAT	GO:0042773~ATP synthesis coupled electron transport	1.1396	1.1675e-05	0.00295749
GOTERM_BP_FAT	GO:0030163~protein catabolic process	5.62678	9.92104e-06	0.0029701
GOTERM_CC_FAT	GO:0044451~nucleoplasm part	4.62963	9.00795e-05	0.00302223
GOTERM_BP_FAT	GO:0051603~proteolysis involved in cellular protein catabolic process	5.48433	8.35432e-06	0.00305673
GOTERM_BP_FAT	GO:0045449~regulation of transcription	18.0912	9.43767e-06	0.00310772
GOTERM_MF_FAT	GO:0003924~GTPase activity	2.5641	6.636e-06	0.0033555
GOTERM_CC_FAT	GO:0070469~respiratory chain	1.1396	0.000116394	0.00344498
GOTERM_CC_FAT	GO:0042175~nuclear envelope-endoplasmic reticulum network	2.77778	0.000115921	0.00364505
GOTERM_MF_FAT	GO:0003702~RNA polymerase II transcription factor activity	2.70655	1.08157e-05	0.00364547
GOTERM_CC_FAT	GO:0005739~mitochondrion	7.69231	0.000164761	0.00460305
SP_PIR_KEYWORDS	P-loop	1.49573	0.000242319	0.00468337
SP_PIR_KEYWORDS	melas syndrome	0.356125	0.000241004	0.00483674
GOTERM_MF_FAT	GO:0046914~transition metal ion binding	18.2336	1.96794e-05	0.00497145
GOTERM_CC_FAT	GO:0030529~ribonucleoprotein complex	4.05983	0.000223629	0.00562023
SP_PIR_KEYWORDS	DNA binding	3.20513	0.000304188	0.00566655
GOTERM_CC_FAT	GO:0005768~endosome	2.92023	0.000219835	0.00581509
GOTERM_BP_FAT	GO:0046907~intracellular transport	5.76923	2.95359e-05	0.00693377
SP_PIR_KEYWORDS	golgi apparatus	4.8433	0.000387527	0.00696582
GOTERM_CC_FAT	GO:0031966~mitochondrial membrane	3.4188	0.000344794	0.00786915
GOTERM_CC_FAT	GO:0045271~respiratory chain complex I	0.783476	0.000330384	0.00789916
GOTERM_CC_FAT	GO:0005747~mitochondrial respiratory chain complex I	0.783476	0.000330384	0.00789916
GOTERM_CC_FAT	GO:0030964~NADH dehydrogenase complex	0.783476	0.000330384	0.00789916
GOTERM_CC_FAT	GO:0005789~endoplasmic reticulum membrane	2.5641	0.000372941	0.00814049
SP_PIR_KEYWORDS	ribonucleoprotein	2.5641	0.000470293	0.00816717
GOTERM_CC_FAT	GO:0019866~organelle inner membrane	2.92023	0.000495435	0.0099407
GOTERM_CC_FAT	GO:0005743~mitochondrial inner membrane	2.77778	0.000485503	0.0101462
GOTERM_CC_FAT	GO:0005829~cytosol	8.83191	0.00057044	0.011
GOTERM_MF_FAT	GO:0005525~GTP binding	3.56125	5.52934e-05	0.0111402
SP_PIR_KEYWORDS	ubiquinone	0.641026	0.000768104	0.01288
UP_SEQ_FEATURE	lipid moiety-binding region:S-geranylgeranyl cysteine	1.56695	3.18409e-05	0.0130509
GOTERM_CC_FAT	GO:0005740~mitochondrial envelope	3.49003	0.000746732	0.0138474
GOTERM_CC_FAT	GO:0044432~endoplasmic reticulum part	2.99145	0.000821667	0.0141843
GOTERM_CC_FAT	GO:0044455~mitochondrial membrane part	1.4245	0.000798088	0.0142685
GOTERM_BP_FAT	GO:0022904~respiratory electron transport chain	1.1396	6.70625e-05	0.0146371
SP_PIR_KEYWORDS	mitochondrion	6.19658	0.000926668	0.015038
UP_SEQ_FEATURE	lipid moiety-binding region:N-myristoyl glycine	1.56695	5.21898e-05	0.0186646
SP_PIR_KEYWORDS	notch signaling pathway	0.783476	0.00121472	0.0190789
SP_PIR_KEYWORDS	cytoplasm	20.6553	0.00129311	0.0197072
GOTERM_MF_FAT	GO:0032561~guanyl ribonucleotide binding	3.56125	0.000118834	0.0198645
GOTERM_MF_FAT	GO:0019001~guanyl nucleotide binding	3.56125	0.000118834	0.0198645
SP_PIR_KEYWORDS	methylation	2.42165	0.00137922	0.0204125
INTERPRO	IPR001806:Ras GTPase	1.85185	6.69203e-05	0.0218031
SP_PIR_KEYWORDS	growth regulation	0.854701	0.00158209	0.0227399
KEGG_PATHWAY	hsa00190:Oxidative phosphorylation	1.63818	0.000139333	0.0234099
UP_SEQ_FEATURE	topological domain:Lumenal	4.05983	9.11147e-05	0.0259719
GOTERM_CC_FAT	GO:0009898~internal side of plasma membrane	2.70655	0.00162821	0.027005
SP_PIR_KEYWORDS	activator	4.20228	0.00200498	0.0279705
KEGG_PATHWAY	hsa05012:Parkinson's disease	1.56695	0.000502071	0.0280567
UP_SEQ_FEATURE	zinc finger region:C2H2-type 5	4.62963	8.96509e-05	0.0283594
GOTERM_CC_FAT	GO:0005774~vacuolar membrane	0.854701	0.001859	0.0297989
SP_PIR_KEYWORDS	Redox-active center	0.783476	0.002226	0.0302054
INTERPRO	IPR013753:Ras	1.7094	0.000112275	0.0303511
SP_PIR_KEYWORDS	transport	11.1823	0.00268535	0.0354173
SP_PIR_KEYWORDS	mitochondrial inner membrane	0.498575	0.00281111	0.0361378
KEGG_PATHWAY	hsa04330:Notch signaling pathway	0.925926	0.000463057	0.038604

## Sheet: stab6
Category	Term	%	PValue	Fold Enrichment	Benjamini
SP_PIR_KEYWORDS	phosphoprotein	60.4396	1.72149e-21	1.56063	6.52443e-19
SP_PIR_KEYWORDS	acetylation	29.6703	2.31377e-18	2.11534	4.38459e-16
SP_PIR_KEYWORDS	nucleus	36.7033	1.52272e-11	1.60591	1.92371e-09
SP_PIR_KEYWORDS	alternative splicing	51.4286	2.95876e-07	1.29257	2.80338e-05
GOTERM_CC_FAT	GO:0043233~organelle lumen	17.1429	4.14276e-07	1.75493	5.04023e-05
GOTERM_CC_FAT	GO:0031974~membrane-enclosed lumen	17.3626	4.05567e-07	1.74693	7.40132e-05
GOTERM_CC_FAT	GO:0031981~nuclear lumen	14.2857	1.2608e-06	1.83549	0.000115041
GOTERM_CC_FAT	GO:0070013~intracellular organelle lumen	16.9231	3.34852e-07	1.77334	0.000122214
SP_PIR_KEYWORDS	Initiation factor	2.1978	1.73544e-06	8.58821	0.000131538
UP_SEQ_FEATURE	splice variant	51.2088	3.71617e-07	1.29077	0.000530157
SP_PIR_KEYWORDS	cytoplasm	25.9341	8.49949e-06	1.46517	0.000536743
GOTERM_MF_FAT	GO:0000166~nucleotide binding	20.4396	3.24076e-06	1.57743	0.00175819
GOTERM_BP_FAT	GO:0006446~regulation of translational initiation	2.1978	1.13516e-06	8.90141	0.00223491
UP_SEQ_FEATURE	compositionally biased region:Glu-rich	4.83516	4.53555e-06	3.24968	0.00323089
SP_PIR_KEYWORDS	mrna processing	4.17582	7.09315e-05	2.99275	0.0038332
GOTERM_CC_FAT	GO:0031975~envelope	7.25275	6.47666e-05	2.14194	0.00393234
GOTERM_MF_FAT	GO:0003743~translation initiation factor activity	2.1978	1.56738e-05	6.60826	0.00424642
GOTERM_CC_FAT	GO:0031967~organelle envelope	7.25275	6.07549e-05	2.14968	0.00442542
GOTERM_CC_FAT	GO:0005739~mitochondrion	10.3297	9.50801e-05	1.79869	0.00494571
SP_PIR_KEYWORDS	mrna splicing	3.51648	0.00014776	3.20627	0.0062035
SP_PIR_KEYWORDS	rna-binding	6.37363	0.000132256	2.2162	0.00624645
GOTERM_BP_FAT	GO:0008380~RNA splicing	5.05495	6.74815e-06	3.04221	0.00662826
GOTERM_MF_FAT	GO:0003723~RNA binding	8.35165	4.24087e-05	2.04824	0.00764675
SP_PIR_KEYWORDS	endoplasmic reticulum	7.69231	0.000255091	1.95731	0.0096226
GOTERM_CC_FAT	GO:0016607~nuclear speck	2.41758	0.000216732	4.31493	0.00984071
GOTERM_CC_FAT	GO:0043232~intracellular non-membrane-bounded organelle	19.1209	0.000329072	1.41875	0.0132592
GOTERM_CC_FAT	GO:0043228~non-membrane-bounded organelle	19.1209	0.000329072	1.41875	0.0132592
GOTERM_CC_FAT	GO:0005851~eukaryotic translation initiation factor 2B complex	0.879121	0.000392188	24.059	0.0142156
GOTERM_CC_FAT	GO:0044451~nucleoplasm part	6.15385	0.000503526	2.058	0.0165732
GOTERM_MF_FAT	GO:0008135~translation factor activity, nucleic acid binding	2.41758	0.000124164	4.60069	0.016715
SP_PIR_KEYWORDS	mitochondrion	8.13187	0.000520758	1.8383	0.0177871
SP_PIR_KEYWORDS	helicase	2.63736	0.000572311	3.54792	0.0179182
GOTERM_BP_FAT	GO:0010608~posttranscriptional regulation of gene expression	3.95604	2.81049e-05	3.33053	0.0182958
GOTERM_MF_FAT	GO:0001882~nucleoside binding	14.5055	0.000249722	1.55101	0.0191873
GOTERM_MF_FAT	GO:0030554~adenyl nucleotide binding	14.2857	0.000226386	1.56423	0.0202818
SP_PIR_KEYWORDS	ubl conjugation pathway	5.71429	0.000719852	2.09806	0.0207752
GOTERM_MF_FAT	GO:0001883~purine nucleoside binding	14.5055	0.000199147	1.56324	0.0213973
GOTERM_CC_FAT	GO:0016604~nuclear body	2.85714	0.000860124	3.14866	0.0221845
SP_PIR_KEYWORDS	nad	3.07692	0.000907614	2.97051	0.0226816
SP_PIR_KEYWORDS	translation regulation	1.75824	0.000850982	5.15293	0.0227836
GOTERM_BP_FAT	GO:0006417~regulation of translation	3.07692	4.7513e-05	3.97494	0.0231406
GOTERM_CC_FAT	GO:0005654~nucleoplasm	8.35165	0.000842315	1.75591	0.0233819
GOTERM_CC_FAT	GO:0030529~ribonucleoprotein complex	5.49451	0.000784292	2.10797	0.0235824
GOTERM_BP_FAT	GO:0006397~mRNA processing	4.83516	0.000116207	2.59704	0.0251297
GOTERM_BP_FAT	GO:0009057~macromolecule catabolic process	8.79121	0.000111071	1.91484	0.0269955
SP_PIR_KEYWORDS	atp-binding	11.2088	0.00130593	1.5777	0.0271399
SP_PIR_KEYWORDS	hydrolase	12.5275	0.00124849	1.5332	0.0274671
SP_PIR_KEYWORDS	host-virus interaction	3.73626	0.00118665	2.53388	0.0277336
SP_PIR_KEYWORDS	coiled coil	15.6044	0.00142013	1.44201	0.02795
GOTERM_BP_FAT	GO:0016071~mRNA metabolic process	5.27473	0.000106422	2.47788	0.0295223
GOTERM_CC_FAT	GO:0044429~mitochondrial part	6.15385	0.00126407	1.93578	0.0303097
UP_SEQ_FEATURE	short sequence motif:DEAH box	1.75824	7.13928e-05	7.58776	0.0333902
GOTERM_BP_FAT	GO:0006396~RNA processing	6.81319	0.000104976	2.15854	0.0338985
GOTERM_CC_FAT	GO:0005783~endoplasmic reticulum	8.79121	0.00161287	1.66691	0.0340635
GOTERM_CC_FAT	GO:0005681~spliceosome	2.41758	0.00156094	3.36418	0.0350092
GOTERM_BP_FAT	GO:0048193~Golgi vesicle transport	2.85714	0.00018419	3.72311	0.0356561
GOTERM_MF_FAT	GO:0017076~purine nucleotide binding	16.2637	0.000536908	1.46323	0.035796
KEGG_PATHWAY	hsa03040:Spliceosome	2.63736	0.000293783	3.73517	0.0371942
GOTERM_BP_FAT	GO:0044265~cellular macromolecule catabolic process	8.35165	9.89814e-05	1.96783	0.0382689
GOTERM_CC_FAT	GO:0005635~nuclear envelope	3.07692	0.00215208	2.68744	0.0405424
GOTERM_BP_FAT	GO:0030163~protein catabolic process	7.25275	0.000265396	1.99059	0.0426603
GOTERM_CC_FAT	GO:0005829~cytosol	10.7692	0.00215031	1.54171	0.0427115
GOTERM_BP_FAT	GO:0051603~proteolysis involved in cellular protein catabolic process	7.03297	0.000298637	2.00366	0.0442746
GOTERM_BP_FAT	GO:0044257~cellular protein catabolic process	7.03297	0.000328839	1.9923	0.0452478
GOTERM_BP_FAT	GO:0000375~RNA splicing, via transesterification reactions	3.07692	0.000260803	3.36564	0.0456619
GOTERM_BP_FAT	GO:0000377~RNA splicing, via transesterification reactions with bulged adenosine as nucleophile	3.07692	0.000260803	3.36564	0.0456619
GOTERM_BP_FAT	GO:0000398~nuclear mRNA splicing, via spliceosome	3.07692	0.000260803	3.36564	0.0456619
GOTERM_CC_FAT	GO:0019866~organelle inner membrane	3.95604	0.00256302	2.26339	0.0457553
GOTERM_BP_FAT	GO:0046907~intracellular transport	7.47253	0.000369691	1.92736	0.0474249
GOTERM_MF_FAT	GO:0032559~adenyl ribonucleotide binding	13.1868	0.000819403	1.52498	0.0482545
UP_SEQ_FEATURE	mutagenesis site	16.7033	0.000177642	1.52516	0.0494397
GOTERM_MF_FAT	GO:0005524~ATP binding	12.967	0.000935593	1.523	0.0495564

## Sheet: stab7
		expressed genes	genes with a dominant major transcript
			2-fold dominance		5-fold dominance
default	20M	6102	4603	75.4343	2958	48.4759
	40M	5817	4471	76.8609	2943	50.5931
	80M	6081	4722	77.6517	3113	51.1922
		6000	4598.67	76.649	3004.67	50.0871
constant	20M	13533	4309	31.8407	1145	8.4608
	40M	13585	4288	31.5642	1249	9.19396
	80M	13622	4313	31.662	1282	9.41125
		13580	4303.33	31.689	1225.33	9.022

[truncated: 16 more sheets: stab8a, stab8b, stab8c, stab9, stab10a, stab10b, stab10c, stab11a, stab11b, stab12a, stab12b, stab13, stab14, stab15, stab16, stab17]
