# Supplementary material for: Transcriptome analysis of human tissues and cell lines reveals one dominant transcript per gene
Source: Genome Biol. 2013 Jul 1;14(7):R70. doi: 10.1186/gb-2013-14-7-r70 (PMC4053754; doi:10.1186/gb-2013-14-7-r70)
Supplement: Additional file 3 — Supplementary Files [file gb-2013-14-7-r70-S3.ZIP]

Archive with 15 entries (12 files):
- supp_files/
- supp_files/supp_file_1a.txt
- supp_files/supp_file_1b.txt
- supp_files/supp_file_2.txt
- supp_files/supp_file_3.txt
- supp_files/supp_file_4a.txt
- supp_files/supp_file_4b.txt
- supp_files/supp_file_4c.txt
- supp_files/supp_file_5a.txt
- supp_files/supp_file_5b.txt
- supp_files/supp_file_5c.txt
- supp_files/supp_file_legends.pdf
- __MACOSX/
- __MACOSX/supp_files/
- __MACOSX/supp_files/._supp_file_legends.pdf
