# Supplementary material for: Transcriptome analysis of human tissues and cell lines reveals one dominant transcript per gene
Source: Genome Biol. 2013 Jul 1;14(7):R70. doi: 10.1186/gb-2013-14-7-r70 (PMC4053754; doi:10.1186/gb-2013-14-7-r70)
Supplement: Additional file 3 — Supplementary Files [file gb-2013-14-7-r70-S3.ZIP › supp_files/supp_file_1a.txt]

# gene_id	major_transcript_id	length_major	length_longest
ENSG00000031823 ENST00000034275 3194 3398
ENSG00000090581 ENST00000204679 1221 2400
ENSG00000103415 ENST00000219700 1692 1848
ENSG00000105677 ENST00000222284 852 904
ENSG00000105700 ENST00000222307 1461 1592
ENSG00000107223 ENST00000224073 640 809
ENSG00000112667 ENST00000230431 657 834
ENSG00000071626 ENST00000233078 2185 2274
ENSG00000079785 ENST00000233084 2706 2807
ENSG00000074800 ENST00000234590 1783 2266
ENSG00000116251 ENST00000234875 2078 2279
ENSG00000239305 ENST00000237455 3477 4560
ENSG00000123136 ENST00000242776 1493 1600
ENSG00000125746 ENST00000245925 2246 2791
ENSG00000125834 ENST00000246032 6409 6685
ENSG00000129255 ENST00000250124 1605 1790
ENSG00000132823 ENST00000255174 1572 1617
ENSG00000136144 ENST00000258646 3816 4025
ENSG00000138443 ENST00000261017 6484 6659
ENSG00000124789 ENST00000262077 5487 5561
ENSG00000101745 ENST00000262126 9069 10459
ENSG00000108349 ENST00000264645 4180 4895
ENSG00000138767 ENST00000264903 8794 8843
ENSG00000140718 ENST00000268349 2799 11766
ENSG00000141428 ENST00000269194 958 1581
ENSG00000141522 ENST00000269321 1905 2075
ENSG00000144048 ENST00000272444 1653 2175
ENSG00000118965 ENST00000281405 6918 6960
ENSG00000151729 ENST00000281456 1338 1666
ENSG00000152133 ENST00000281932 3570 3906
ENSG00000153066 ENST00000283033 3047 3128
ENSG00000154832 ENST00000285106 2936 2964
ENSG00000155090 ENST00000285407 3097 3659
ENSG00000160075 ENST00000291386 1290 2672
ENSG00000072958 ENST00000291439 2355 2391
ENSG00000171466 ENST00000293648 5543 5759
ENSG00000162384 ENST00000294360 1085 1912
ENSG00000163389 ENST00000295588 3533 3598
ENSG00000164091 ENST00000296490 4293 4333
ENSG00000166562 ENST00000299714 824 1170
ENSG00000166685 ENST00000299886 3035 3369
ENSG00000167302 ENST00000300714 2285 2453
ENSG00000167930 ENST00000301678 2901 3213
ENSG00000168288 ENST00000303319 1436 1726
ENSG00000172057 ENST00000304046 2111 2230
ENSG00000012660 ENST00000304434 2827 3070
ENSG00000115756 ENST00000307845 1751 4781
ENSG00000157538 ENST00000309117 3256 5648
ENSG00000087191 ENST00000310144 1319 1449
ENSG00000106144 ENST00000310447 4225 5769
ENSG00000173812 ENST00000310837 1120 2330
ENSG00000181817 ENST00000315732 850 1006
ENSG00000162222 ENST00000316461 1080 1833
ENSG00000179091 ENST00000318911 1240 1832
ENSG00000104880 ENST00000319670 5219 5740
ENSG00000178988 ENST00000320848 1593 2127
ENSG00000131043 ENST00000320849 2430 2689
ENSG00000099622 ENST00000320936 1397 3025
ENSG00000152242 ENST00000321319 5281 5464
ENSG00000141279 ENST00000322157 4353 5074
ENSG00000133313 ENST00000324262 2804 4946
ENSG00000125457 ENST00000325102 1256 1408
ENSG00000104964 ENST00000327141 1676 1743
ENSG00000182551 ENST00000327435 1830 3870
ENSG00000182446 ENST00000331134 4379 5389
ENSG00000185896 ENST00000332556 2699 5242
ENSG00000186814 ENST00000333206 4128 4332
ENSG00000183048 ENST00000333676 998 1945
ENSG00000187051 ENST00000334678 927 2801
ENSG00000186298 ENST00000335007 2559 2797
ENSG00000130770 ENST00000335514 494 1855
ENSG00000129355 ENST00000335766 1144 1398
ENSG00000143970 ENST00000336112 8889 8943
ENSG00000159267 ENST00000336648 5706 6466
ENSG00000089057 ENST00000338244 6944 6962
ENSG00000111897 ENST00000339697 3128 3382
ENSG00000138785 ENST00000340139 1710 1975
ENSG00000162961 ENST00000342166 708 1519
ENSG00000125743 ENST00000342669 752 867
ENSG00000172331 ENST00000344924 1753 2051
ENSG00000167747 ENST00000345523 1503 1666
ENSG00000175416 ENST00000345807 1161 1489
ENSG00000125863 ENST00000347364 2539 2663
ENSG00000130255 ENST00000347512 429 533
ENSG00000112144 ENST00000350082 6116 6227
ENSG00000147669 ENST00000353107 998 1021
ENSG00000196961 ENST00000354293 3433 3499
ENSG00000103126 ENST00000354866 3324 6340
ENSG00000197256 ENST00000355150 4925 5231
ENSG00000103423 ENST00000355296 2591 2763
ENSG00000198160 ENST00000355356 4818 5626
ENSG00000105220 ENST00000356487 4194 4631
ENSG00000096060 ENST00000357266 3782 7384
ENSG00000002919 ENST00000359238 2315 2402
ENSG00000165006 ENST00000359544 2535 2898
ENSG00000115649 ENST00000360507 2060 2073
ENSG00000116221 ENST00000360840 1478 1484
ENSG00000174652 ENST00000361151 3320 3600
ENSG00000198742 ENST00000361368 5581 5737
ENSG00000126581 ENST00000361523 2143 2500
ENSG00000198818 ENST00000361731 1079 2576
ENSG00000198909 ENST00000361733 4730 4823
ENSG00000117139 ENST00000367264 6449 7438
ENSG00000121851 ENST00000369314 1165 1603
ENSG00000162694 ENST00000370113 2835 3985
ENSG00000116678 ENST00000371060 5135 8227
ENSG00000084070 ENST00000372708 2473 2939
ENSG00000172586 ENST00000372833 835 1202
ENSG00000122884 ENST00000373008 2695 2937
ENSG00000134686 ENST00000373418 2550 3870
ENSG00000119421 ENST00000373768 844 1000
ENSG00000057757 ENST00000374524 1292 1603
ENSG00000169641 ENST00000374623 8331 8898
ENSG00000078804 ENST00000374809 4018 4184
ENSG00000180901 ENST00000375286 3575 3696
ENSG00000125821 ENST00000377452 1387 2384
ENSG00000005156 ENST00000378526 3692 4664
ENSG00000164967 ENST00000378959 888 1092
ENSG00000132646 ENST00000379143 1344 1359
ENSG00000164985 ENST00000380738 3364 3391
ENSG00000112851 ENST00000380943 6410 8647
ENSG00000125835 ENST00000381342 1154 1450
ENSG00000179010 ENST00000382581 1584 2049
ENSG00000168291 ENST00000383714 1478 4459
ENSG00000087152 ENST00000389384 3592 3613
ENSG00000105171 ENST00000392279 854 2594
ENSG00000112290 ENST00000392587 2675 3220
ENSG00000108946 ENST00000392710 3617 3693
ENSG00000132589 ENST00000394908 2548 2713
ENSG00000186184 ENST00000399696 690 1945
ENSG00000128626 ENST00000402029 926 1075
ENSG00000177150 ENST00000402563 4240 4340
ENSG00000133193 ENST00000403627 2798 2865
ENSG00000141480 ENST00000412477 1721 1960
ENSG00000154229 ENST00000413366 3004 5675
ENSG00000049618 ENST00000414678 6653 8246
ENSG00000115053 ENST00000417652 568 4034
ENSG00000170949 ENST00000418871 4219 4336
ENSG00000033867 ENST00000419036 6447 7757
ENSG00000163900 ENST00000421852 2827 4921
ENSG00000112335 ENST00000426155 1072 1755
ENSG00000161956 ENST00000429205 2222 2429
ENSG00000221983 ENST00000430157 2788 2810
ENSG00000143933 ENST00000432899 1004 4502
ENSG00000155287 ENST00000434701 1002 1889
ENSG00000089693 ENST00000435120 1379 1958
ENSG00000130699 ENST00000436129 4222 4630
ENSG00000164031 ENST00000442697 6075 6463
ENSG00000138297 ENST00000444743 746 1682
ENSG00000169764 ENST00000445915 1955 4397
ENSG00000170322 ENST00000446488 4949 5009
ENSG00000157014 ENST00000448281 4484 5342
ENSG00000063244 ENST00000450554 3118 3130
ENSG00000172992 ENST00000452796 1959 2119
ENSG00000154957 ENST00000454073 2282 2767
ENSG00000167635 ENST00000456324 3780 3854
ENSG00000198231 ENST00000457800 3735 3921
ENSG00000114999 ENST00000460450 4148 5180
ENSG00000143149 ENST00000463610 559 2696
ENSG00000108953 ENST00000466227 1378 2044
ENSG00000116288 ENST00000469225 711 1088
ENSG00000081154 ENST00000469941 2028 2342
ENSG00000158773 ENST00000472217 1097 1807
ENSG00000178537 ENST00000479050 694 1879
ENSG00000165280 ENST00000479300 559 4370
ENSG00000083097 ENST00000484282 5473 8210
ENSG00000089006 ENST00000484809 1321 3087
ENSG00000121864 ENST00000484866 1730 3016
ENSG00000162775 ENST00000487146 3203 4244
ENSG00000112159 ENST00000487831 691 18413
ENSG00000115694 ENST00000494699 797 4619
ENSG00000156502 ENST00000497254 666 2484
ENSG00000243317 ENST00000507606 1262 2004
ENSG00000164751 ENST00000520103 1470 4386
ENSG00000132842 ENST00000522901 1170 5838
ENSG00000168172 ENST00000533338 774 3030
ENSG00000125817 ENST00000536335 709 2840
ENSG00000128789 ENST00000539202 1050 1686
ENSG00000146830 ENST00000539430 4477 5488
ENSG00000099246 ENST00000540268 2379 4886
ENSG00000077097 ENST00000542520 2061 5389
ENSG00000101665 ENST00000545051 2292 3087
ENSG00000012822 ENST00000546443 1523 3888
ENSG00000100554 ENST00000555474 1102 1845
ENSG00000072415 ENST00000555925 5006 5552
ENSG00000156050 ENST00000556794 1365 4078
ENSG00000166797 ENST00000558779 494 1536
ENSG00000213928 ENST00000560311 648 1838
ENSG00000103257 ENST00000565644 3983 4537
