# Supplementary material for: Transcriptome analysis of human tissues and cell lines reveals one dominant transcript per gene
Source: Genome Biol. 2013 Jul 1;14(7):R70. doi: 10.1186/gb-2013-14-7-r70 (PMC4053754; doi:10.1186/gb-2013-14-7-r70)
Supplement: Additional file 3 — Supplementary Files [file gb-2013-14-7-r70-S3.ZIP › supp_files/supp_file_1b.txt]

# gene_id	transcript_id	CDS_length_major	longest_CDS
ENSG00000001461 ENST00000003912 975 1221
ENSG00000031823 ENST00000034275 1500 1704
ENSG00000004897 ENST00000066544 2475 2493
ENSG00000111276 ENST00000228872 597 618
ENSG00000112667 ENST00000230431 525 732
ENSG00000112977 ENST00000230895 309 615
ENSG00000221823 ENST00000234310 513 996
ENSG00000118579 ENST00000237380 537 540
ENSG00000119906 ENST00000238961 3522 3561
ENSG00000123136 ENST00000242776 1284 1413
ENSG00000125746 ENST00000245925 1950 2424
ENSG00000125834 ENST00000246032 1206 1605
ENSG00000126267 ENST00000246554 261 312
ENSG00000129255 ENST00000250124 744 900
ENSG00000132382 ENST00000254718 3987 3999
ENSG00000133731 ENST00000256108 834 1011
ENSG00000134324 ENST00000256720 2673 2928
ENSG00000138071 ENST00000260641 1185 1200
ENSG00000138443 ENST00000261017 1428 1542
ENSG00000074696 ENST00000261875 1089 1203
ENSG00000111481 ENST00000262061 534 597
ENSG00000124789 ENST00000262077 4428 4521
ENSG00000115526 ENST00000264249 1071 1215
ENSG00000138767 ENST00000264903 1668 1689
ENSG00000128881 ENST00000267890 3735 4950
ENSG00000140718 ENST00000268349 183 1518
ENSG00000141298 ENST00000269033 4272 4353
ENSG00000141385 ENST00000269143 2394 2439
ENSG00000141428 ENST00000269194 399 663
ENSG00000144579 ENST00000273062 786 788
ENSG00000118965 ENST00000281405 3513 3546
ENSG00000152133 ENST00000281932 471 780
ENSG00000153066 ENST00000283033 2877 2958
ENSG00000154832 ENST00000285106 1971 1983
ENSG00000157741 ENST00000288561 3795 4044
ENSG00000072958 ENST00000291439 1272 1308
ENSG00000171466 ENST00000293648 1065 1281
ENSG00000167977 ENST00000301738 705 741
ENSG00000170515 ENST00000303305 1185 1215
ENSG00000168288 ENST00000303319 891 993
ENSG00000012660 ENST00000304434 900 981
ENSG00000171456 ENST00000306058 4611 4626
ENSG00000101040 ENST00000311275 3561 3726
ENSG00000133703 ENST00000311936 567 570
ENSG00000176871 ENST00000315436 1215 1266
ENSG00000162222 ENST00000316461 516 648
ENSG00000220205 ENST00000316509 351 357
ENSG00000186260 ENST00000318282 3150 3267
ENSG00000104880 ENST00000319670 3048 3522
ENSG00000131043 ENST00000320849 1155 1197
ENSG00000099622 ENST00000320936 519 792
ENSG00000152242 ENST00000321319 1029 1212
ENSG00000125457 ENST00000325102 669 771
ENSG00000104964 ENST00000327141 594 795
ENSG00000182446 ENST00000331134 1827 1851
ENSG00000184402 ENST00000331758 1191 1200
ENSG00000087086 ENST00000331825 528 573
ENSG00000107362 ENST00000333421 867 882
ENSG00000183048 ENST00000333676 597 1329
ENSG00000186298 ENST00000335007 972 1014
ENSG00000143970 ENST00000336112 4224 4308
ENSG00000162961 ENST00000342166 300 363
ENSG00000168214 ENST00000342320 1461 1503
ENSG00000175416 ENST00000345807 636 690
ENSG00000136238 ENST00000348035 579 636
ENSG00000147669 ENST00000353107 177 204
ENSG00000196961 ENST00000354293 2868 2934
ENSG00000103126 ENST00000354866 2481 2589
ENSG00000197256 ENST00000355150 2556 2580
ENSG00000103423 ENST00000355296 1362 1443
ENSG00000198160 ENST00000355356 1539 1698
ENSG00000107560 ENST00000355624 1539 1599
ENSG00000196792 ENST00000355683 2142 2394
ENSG00000105220 ENST00000356487 1677 1710
ENSG00000164327 ENST00000357387 5127 5199
ENSG00000165006 ENST00000359544 1509 1701
ENSG00000196715 ENST00000360768 531 534
ENSG00000198742 ENST00000361368 2196 2274
ENSG00000198856 ENST00000361564 450 516
ENSG00000198909 ENST00000361733 1881 1974
ENSG00000198736 ENST00000361871 351 681
ENSG00000160783 ENST00000368277 618 663
ENSG00000160685 ENST00000368426 1620 1722
ENSG00000183291 ENST00000370554 366 489
ENSG00000116678 ENST00000371060 2691 3498
ENSG00000101132 ENST00000371419 405 411
ENSG00000084070 ENST00000372708 1200 1290
ENSG00000137413 ENST00000372977 933 1017
ENSG00000134686 ENST00000373418 972 2580
ENSG00000025800 ENST00000373625 1611 1626
ENSG00000117748 ENST00000373912 813 1077
ENSG00000057757 ENST00000374524 297 636
ENSG00000078747 ENST00000374864 2589 2712
ENSG00000180901 ENST00000375286 738 792
ENSG00000116685 ENST00000376572 1905 2004
ENSG00000188647 ENST00000377200 1053 1209
ENSG00000162441 ENST00000377223 573 636
ENSG00000107185 ENST00000378078 1176 1296
ENSG00000112851 ENST00000380943 4116 4260
ENSG00000068796 ENST00000381103 2061 2235
ENSG00000125835 ENST00000381342 696 867
ENSG00000143882 ENST00000381661 1146 1284
ENSG00000168291 ENST00000383714 1026 1080
ENSG00000087152 ENST00000389384 1044 1065
ENSG00000105171 ENST00000392279 420 663
ENSG00000169756 ENST00000393310 978 1164
ENSG00000108433 ENST00000393456 639 699
ENSG00000103037 ENST00000394266 1215 1422
ENSG00000132589 ENST00000394908 1287 1452
ENSG00000043143 ENST00000395003 2373 2553
ENSG00000104885 ENST00000398665 4614 5223
ENSG00000133193 ENST00000403627 561 624
ENSG00000219545 ENST00000406829 309 414
ENSG00000170144 ENST00000411529 1071 1137
ENSG00000141480 ENST00000412477 1233 1266
ENSG00000049618 ENST00000414678 5277 6870
ENSG00000115053 ENST00000417652 498 2133
ENSG00000033867 ENST00000419036 2406 3780
ENSG00000091527 ENST00000420115 333 777
ENSG00000112335 ENST00000426155 393 489
ENSG00000112419 ENST00000427704 1905 1938
ENSG00000143933 ENST00000432899 198 591
ENSG00000155287 ENST00000434701 678 1095
ENSG00000130699 ENST00000436129 2850 3258
ENSG00000196214 ENST00000439461 1407 1416
ENSG00000138297 ENST00000444743 322 630
ENSG00000170322 ENST00000446488 3900 3975
ENSG00000078246 ENST00000448120 1329 1506
ENSG00000063244 ENST00000450554 1416 1428
ENSG00000168385 ENST00000451310 88 1191
ENSG00000089248 ENST00000455836 162 786
ENSG00000174989 ENST00000455858 1599 1797
ENSG00000174891 ENST00000464171 831 1005
ENSG00000177311 ENST00000514251 3588 3591
ENSG00000132842 ENST00000522901 464 3285
ENSG00000137713 ENST00000527614 1806 2004
ENSG00000168172 ENST00000533338 94 2157
ENSG00000125817 ENST00000536335 417 1800
ENSG00000175203 ENST00000537439 1137 1221
ENSG00000128789 ENST00000539202 459 795
ENSG00000146830 ENST00000539430 2265 3108
ENSG00000099246 ENST00000540268 555 873
ENSG00000077097 ENST00000542520 1437 4881
ENSG00000101665 ENST00000545051 636 1281
ENSG00000012822 ENST00000546443 698 2076
ENSG00000100554 ENST00000555474 447 744
ENSG00000072415 ENST00000555925 1926 2028
ENSG00000156050 ENST00000556794 433 2133
ENSG00000143418 ENST00000560793 657 1143
ENSG00000103257 ENST00000565644 726 1524
