# Supplementary material for: Transcriptome analysis of human tissues and cell lines reveals one dominant transcript per gene
Source: Genome Biol. 2013 Jul 1;14(7):R70. doi: 10.1186/gb-2013-14-7-r70 (PMC4053754; doi:10.1186/gb-2013-14-7-r70)
Supplement: Additional file 3 — Supplementary Files [file gb-2013-14-7-r70-S3.ZIP › supp_files/supp_file_2.txt]

# transcript_id	gene_id	transcript_biotype	number_of_samples_in_which_the_gene_is_expressed
ENST00000000233 ENSG00000004059 protein_coding 15
ENST00000002165 ENSG00000001036 protein_coding 16
ENST00000003912 ENSG00000001461 protein_coding 16
ENST00000004921 ENSG00000006074 protein_coding 12
ENST00000004982 ENSG00000004776 protein_coding 15
ENST00000005257 ENSG00000006451 protein_coding 16
ENST00000005340 ENSG00000004975 protein_coding 16
ENST00000006101 ENSG00000005243 protein_coding 16
ENST00000006275 ENSG00000007255 protein_coding 16
ENST00000006724 ENSG00000007306 protein_coding 1
ENST00000007390 ENSG00000007520 protein_coding 16
ENST00000007699 ENSG00000006047 protein_coding 12
ENST00000008938 ENSG00000008438 protein_coding 5
ENST00000011619 ENSG00000010017 protein_coding 16
ENST00000011653 ENSG00000010610 protein_coding 16
ENST00000013222 ENSG00000241644 protein_coding 15
ENST00000014930 ENSG00000013583 protein_coding 16
ENST00000020926 ENSG00000019505 protein_coding 6
ENST00000020945 ENSG00000019549 protein_coding 14
ENST00000023064 ENSG00000021488 protein_coding 8
ENST00000025301 ENSG00000023516 protein_coding 16
ENST00000026464 ENSG00000024862 protein_coding 15
ENST00000031146 ENSG00000029364 processed_transcript 16
ENST00000033079 ENSG00000031003 protein_coding 16
ENST00000034275 ENSG00000031823 protein_coding 16
ENST00000035307 ENSG00000033100 protein_coding 16
ENST00000040584 ENSG00000037965 protein_coding 8
ENST00000042931 ENSG00000039987 protein_coding 1
ENST00000053468 ENSG00000048544 protein_coding 15
ENST00000064571 ENSG00000054803 protein_coding 4
ENST00000064778 ENSG00000054965 protein_coding 16
ENST00000066544 ENSG00000004897 protein_coding 16
ENST00000078429 ENSG00000088256 protein_coding 15
ENST00000078527 ENSG00000060642 protein_coding 16
ENST00000083182 ENSG00000062725 protein_coding 16
ENST00000084798 ENSG00000063180 protein_coding 15
ENST00000156109 ENSG00000068394 protein_coding 16
ENST00000157600 ENSG00000071282 protein_coding 15
ENST00000157812 ENSG00000013275 protein_coding 16
ENST00000158009 ENSG00000073598 protein_coding 15
ENST00000158762 ENSG00000072818 protein_coding 16
ENST00000158771 ENSG00000072849 protein_coding 16
ENST00000159087 ENSG00000074855 protein_coding 16
ENST00000159111 ENSG00000127663 protein_coding 16
ENST00000160262 ENSG00000076662 protein_coding 16
ENST00000160740 ENSG00000079432 protein_coding 16
ENST00000161006 ENSG00000005001 protein_coding 7
ENST00000162044 ENSG00000064545 protein_coding 11
ENST00000162391 ENSG00000065970 protein_coding 16
ENST00000164227 ENSG00000069399 protein_coding 16
ENST00000166139 ENSG00000070404 protein_coding 16
ENST00000169551 ENSG00000075336 protein_coding 16
ENST00000170150 ENSG00000078898 protein_coding 3
ENST00000170447 ENSG00000075975 protein_coding 16
ENST00000170564 ENSG00000076650 protein_coding 16
ENST00000171214 ENSG00000080511 protein_coding 2
ENST00000172229 ENSG00000064300 protein_coding 14
ENST00000173527 ENSG00000066583 protein_coding 16
ENST00000174618 ENSG00000070444 protein_coding 16
ENST00000175091 ENSG00000068697 protein_coding 16
ENST00000176195 ENSG00000070031 protein_coding 4
ENST00000177694 ENSG00000073861 protein_coding 10
ENST00000181383 ENSG00000080618 protein_coding 4
ENST00000182527 ENSG00000065308 protein_coding 16
ENST00000184956 ENSG00000068097 protein_coding 16
ENST00000187762 ENSG00000072954 protein_coding 16
ENST00000190611 ENSG00000079156 protein_coding 14
ENST00000192788 ENSG00000065060 protein_coding 16
ENST00000194152 ENSG00000081818 protein_coding 13
ENST00000194155 ENSG00000112852 protein_coding 14
ENST00000196489 ENSG00000083817 protein_coding 16
ENST00000196551 ENSG00000083845 protein_coding 16
ENST00000197268 ENSG00000084444 protein_coding 15
ENST00000198767 ENSG00000085721 protein_coding 16
ENST00000199280 ENSG00000167580 protein_coding 3
ENST00000199320 ENSG00000086189 protein_coding 16
ENST00000199764 ENSG00000086548 protein_coding 7
ENST00000199936 ENSG00000086696 protein_coding 2
ENST00000200652 ENSG00000197208 protein_coding 14
ENST00000201979 ENSG00000088320 protein_coding 13
ENST00000202017 ENSG00000088356 protein_coding 16
ENST00000203556 ENSG00000089639 protein_coding 16
ENST00000203664 ENSG00000089723 protein_coding 12
ENST00000204517 ENSG00000090447 protein_coding 15
ENST00000204679 ENSG00000090581 protein_coding 16
ENST00000204961 ENSG00000090776 protein_coding 16
ENST00000205194 ENSG00000090971 protein_coding 15
ENST00000205636 ENSG00000091317 protein_coding 16
ENST00000205948 ENSG00000091583 protein_coding 3
ENST00000206020 ENSG00000091640 protein_coding 16
ENST00000206380 ENSG00000091947 protein_coding 16
ENST00000206513 ENSG00000092067 protein_coding 2
ENST00000207457 ENSG00000092850 protein_coding 3
ENST00000209668 ENSG00000187758 protein_coding 1
ENST00000209875 ENSG00000094916 protein_coding 16
ENST00000209884 ENSG00000076321 protein_coding 16
ENST00000210060 ENSG00000095059 protein_coding 16
ENST00000210313 ENSG00000095261 protein_coding 16
ENST00000211314 ENSG00000096092 protein_coding 16
ENST00000212355 ENSG00000069702 protein_coding 16
ENST00000214869 ENSG00000099203 protein_coding 16
ENST00000214893 ENSG00000099219 processed_transcript 14
ENST00000215057 ENSG00000099326 protein_coding 16
ENST00000215061 ENSG00000099330 protein_coding 16
ENST00000215071 ENSG00000099341 protein_coding 16
ENST00000215368 ENSG00000099617 protein_coding 5
ENST00000215376 ENSG00000099625 protein_coding 2
ENST00000215531 ENSG00000095932 protein_coding 9
ENST00000215539 ENSG00000099769 protein_coding 1
ENST00000215565 ENSG00000099795 protein_coding 16
ENST00000215570 ENSG00000099800 protein_coding 16
ENST00000215574 ENSG00000099804 protein_coding 16
ENST00000215582 ENSG00000099812 protein_coding 6
ENST00000215587 ENSG00000099817 protein_coding 16
ENST00000215591 ENSG00000099821 protein_coding 13
ENST00000215631 ENSG00000099860 protein_coding 16
ENST00000215730 ENSG00000099940 protein_coding 16
ENST00000215770 ENSG00000099974 protein_coding 16
ENST00000215794 ENSG00000184979 protein_coding 5
ENST00000215829 ENSG00000100028 protein_coding 16
ENST00000215885 ENSG00000100078 protein_coding 2
ENST00000215886 ENSG00000100079 protein_coding 9
ENST00000215906 ENSG00000128203 protein_coding 13
ENST00000215939 ENSG00000100122 protein_coding 7
ENST00000216014 ENSG00000100196 protein_coding 15
ENST00000216029 ENSG00000100211 protein_coding 14
ENST00000216034 ENSG00000100216 protein_coding 16
ENST00000216039 ENSG00000100221 protein_coding 16
ENST00000216064 ENSG00000100242 protein_coding 16
ENST00000216071 ENSG00000100249 protein_coding 5
ENST00000216115 ENSG00000100290 protein_coding 10
ENST00000216117 ENSG00000100292 protein_coding 16
ENST00000216127 ENSG00000100302 protein_coding 14
ENST00000216133 ENSG00000100307 protein_coding 16
ENST00000216144 ENSG00000100314 protein_coding 2
ENST00000216200 ENSG00000100362 protein_coding 2
ENST00000216211 ENSG00000100373 protein_coding 3
ENST00000216264 ENSG00000100422 protein_coding 16
ENST00000216268 ENSG00000100426 protein_coding 16
ENST00000216294 ENSG00000023608 protein_coding 16
ENST00000216373 ENSG00000100485 protein_coding 16
ENST00000216445 ENSG00000100557 protein_coding 4
ENST00000216468 ENSG00000100580 protein_coding 16
ENST00000216492 ENSG00000100604 protein_coding 1
ENST00000216540 ENSG00000100652 protein_coding 6
ENST00000216756 ENSG00000100865 protein_coding 15
ENST00000216832 ENSG00000100941 protein_coding 16
ENST00000216951 ENSG00000100983 protein_coding 16
ENST00000216962 ENSG00000100994 protein_coding 16
ENST00000217026 ENSG00000101057 protein_coding 7
ENST00000217043 ENSG00000101074 protein_coding 2
ENST00000217131 ENSG00000101160 protein_coding 16
ENST00000217133 ENSG00000101162 protein_coding 8
ENST00000217188 ENSG00000125508 protein_coding 7
ENST00000217233 ENSG00000101255 protein_coding 15
ENST00000217381 ENSG00000101400 protein_coding 16
ENST00000217386 ENSG00000101405 protein_coding 3
ENST00000217402 ENSG00000101421 protein_coding 16
ENST00000217407 ENSG00000129988 protein_coding 9
ENST00000217420 ENSG00000101438 protein_coding 2
ENST00000217428 ENSG00000101446 protein_coding 2
ENST00000217740 ENSG00000101695 protein_coding 16
ENST00000217961 ENSG00000101846 protein_coding 16
ENST00000217999 ENSG00000101883 protein_coding 7
ENST00000218006 ENSG00000101890 protein_coding 3
ENST00000218340 ENSG00000102218 protein_coding 16
ENST00000218652 ENSG00000102471 protein_coding 16
ENST00000218867 ENSG00000102683 protein_coding 10
ENST00000219139 ENSG00000125149 protein_coding 16
ENST00000219169 ENSG00000102898 protein_coding 16
ENST00000219207 ENSG00000102934 protein_coding 15
ENST00000219235 ENSG00000102962 protein_coding 5
ENST00000219240 ENSG00000102967 protein_coding 16
ENST00000219244 ENSG00000102970 protein_coding 4
ENST00000219252 ENSG00000102978 protein_coding 16
ENST00000219271 ENSG00000102996 protein_coding 15
ENST00000219313 ENSG00000103035 protein_coding 16
ENST00000219689 ENSG00000103404 protein_coding 16
ENST00000219700 ENSG00000103415 protein_coding 16
ENST00000220062 ENSG00000103710 protein_coding 14
ENST00000220325 ENSG00000103966 protein_coding 16
ENST00000220420 ENSG00000104055 protein_coding 2
ENST00000220507 ENSG00000104140 protein_coding 10
ENST00000220509 ENSG00000104142 protein_coding 16
ENST00000220659 ENSG00000104221 protein_coding 16
ENST00000220812 ENSG00000104371 protein_coding 1
ENST00000220853 ENSG00000104412 protein_coding 15
ENST00000220876 ENSG00000104435 protein_coding 5
ENST00000220940 ENSG00000104499 protein_coding 2
ENST00000221086 ENSG00000104643 protein_coding 16
ENST00000221233 ENSG00000077348 protein_coding 16
ENST00000221265 ENSG00000006712 protein_coding 16
ENST00000221307 ENSG00000186529 protein_coding 6
ENST00000221315 ENSG00000256087 protein_coding 16
ENST00000221347 ENSG00000090920 protein_coding 15
ENST00000221413 ENSG00000183207 protein_coding 14
ENST00000221418 ENSG00000104823 protein_coding 16
ENST00000221444 ENSG00000104848 protein_coding 3
ENST00000221476 ENSG00000104879 protein_coding 13
ENST00000221478 ENSG00000104881 protein_coding 16
ENST00000221480 ENSG00000104883 protein_coding 11
ENST00000221485 ENSG00000104888 protein_coding 11
ENST00000221486 ENSG00000104889 protein_coding 16
ENST00000221494 ENSG00000104897 protein_coding 16
ENST00000221496 ENSG00000104899 protein_coding 7
ENST00000221498 ENSG00000104901 protein_coding 2
ENST00000221538 ENSG00000104941 protein_coding 2
ENST00000221554 ENSG00000104957 protein_coding 16
ENST00000221566 ENSG00000104969 protein_coding 16
ENST00000221576 ENSG00000104979 protein_coding 16
ENST00000221665 ENSG00000179943 protein_coding 16
ENST00000221671 ENSG00000105072 protein_coding 16
ENST00000221700 ENSG00000186115 protein_coding 2
ENST00000221801 ENSG00000105202 protein_coding 16
ENST00000221804 ENSG00000105205 protein_coding 3
ENST00000221847 ENSG00000105246 protein_coding 15
ENST00000221852 ENSG00000105251 protein_coding 1
ENST00000221856 ENSG00000105255 protein_coding 5
ENST00000221859 ENSG00000105258 protein_coding 16
ENST00000221891 ENSG00000105290 protein_coding 11
ENST00000221930 ENSG00000105329 protein_coding 16
ENST00000221957 ENSG00000105355 protein_coding 16
ENST00000221973 ENSG00000105370 protein_coding 2
ENST00000221975 ENSG00000105372 protein_coding 16
ENST00000221978 ENSG00000105374 protein_coding 13
ENST00000221980 ENSG00000105376 protein_coding 5
ENST00000222002 ENSG00000105398 protein_coding 2
ENST00000222005 ENSG00000105401 protein_coding 16
ENST00000222008 ENSG00000105404 protein_coding 16
ENST00000222032 ENSG00000105427 protein_coding 6
ENST00000222120 ENSG00000105514 protein_coding 16
ENST00000222122 ENSG00000105516 protein_coding 15
ENST00000222139 ENSG00000187266 protein_coding 16
ENST00000222145 ENSG00000105538 protein_coding 15
ENST00000222157 ENSG00000105550 protein_coding 2
ENST00000222190 ENSG00000105583 protein_coding 16
ENST00000222219 ENSG00000105612 protein_coding 16
ENST00000222248 ENSG00000105641 protein_coding 4
ENST00000222249 ENSG00000105642 protein_coding 3
ENST00000222266 ENSG00000205155 protein_coding 16
ENST00000222284 ENSG00000105677 protein_coding 16
ENST00000222286 ENSG00000105679 protein_coding 14
ENST00000222304 ENSG00000105697 protein_coding 5
ENST00000222307 ENSG00000105700 protein_coding 16
ENST00000222329 ENSG00000105722 protein_coding 16
ENST00000222345 ENSG00000105738 protein_coding 16
ENST00000222374 ENSG00000105767 protein_coding 16
ENST00000222567 ENSG00000105849 protein_coding 16
ENST00000222574 ENSG00000105856 protein_coding 16
ENST00000222597 ENSG00000105879 protein_coding 16
ENST00000222598 ENSG00000105880 protein_coding 4
ENST00000222673 ENSG00000105953 protein_coding 16
ENST00000222690 ENSG00000105968 protein_coding 16
ENST00000222718 ENSG00000105996 protein_coding 12
ENST00000222747 ENSG00000106025 protein_coding 15
ENST00000222753 ENSG00000106031 protein_coding 3
ENST00000223273 ENSG00000241127 protein_coding 16
ENST00000223428 ENSG00000081386 protein_coding 16
ENST00000223864 ENSG00000107020 protein_coding 16
ENST00000223951 ENSG00000107105 protein_coding 2
ENST00000224073 ENSG00000107223 protein_coding 16
ENST00000224237 ENSG00000026025 protein_coding 15
ENST00000224600 ENSG00000107618 protein_coding 2
ENST00000225171 ENSG00000108176 protein_coding 14
ENST00000225174 ENSG00000108179 protein_coding 16
ENST00000225276 ENSG00000070731 protein_coding 16
ENST00000225296 ENSG00000005100 protein_coding 16
ENST00000225371 ENSG00000121053 protein_coding 8
ENST00000225387 ENSG00000108255 protein_coding 1
ENST00000225388 ENSG00000108256 protein_coding 16
ENST00000225402 ENSG00000108270 protein_coding 16
ENST00000225426 ENSG00000108294 protein_coding 16
ENST00000225428 ENSG00000108296 protein_coding 16
ENST00000225430 ENSG00000108298 protein_coding 12
ENST00000225504 ENSG00000213246 protein_coding 16
ENST00000225512 ENSG00000108379 protein_coding 8
ENST00000225519 ENSG00000197417 protein_coding 16
ENST00000225525 ENSG00000213977 protein_coding 16
ENST00000225538 ENSG00000108405 protein_coding 11
ENST00000225573 ENSG00000108439 protein_coding 16
ENST00000225655 ENSG00000108518 protein_coding 16
ENST00000225665 ENSG00000108528 protein_coding 15
ENST00000225688 ENSG00000108551 protein_coding 15
ENST00000225696 ENSG00000108559 protein_coding 16
ENST00000225698 ENSG00000108561 protein_coding 16
ENST00000225719 ENSG00000108582 protein_coding 16
ENST00000225728 ENSG00000108590 protein_coding 16
ENST00000225737 ENSG00000108599 protein_coding 16
ENST00000225742 ENSG00000108604 protein_coding 16
ENST00000225777 ENSG00000108639 protein_coding 16
ENST00000225805 ENSG00000108666 protein_coding 16
ENST00000225831 ENSG00000108691 protein_coding 16
ENST00000225844 ENSG00000181374 protein_coding 14
ENST00000225873 ENSG00000108733 protein_coding 16
ENST00000225899 ENSG00000108759 protein_coding 2
ENST00000225972 ENSG00000108829 protein_coding 16
ENST00000226004 ENSG00000108861 protein_coding 16
ENST00000226021 ENSG00000108878 protein_coding 4
ENST00000226067 ENSG00000108924 protein_coding 15
ENST00000226091 ENSG00000108947 protein_coding 12
ENST00000226209 ENSG00000109063 protein_coding 13
ENST00000226317 ENSG00000124875 protein_coding 8
ENST00000226355 ENSG00000079557 protein_coding 2
ENST00000226413 ENSG00000109163 protein_coding 2
ENST00000226524 ENSG00000109272 protein_coding 5
ENST00000227520 ENSG00000110104 protein_coding 11
ENST00000227918 ENSG00000110484 protein_coding 1
ENST00000228434 ENSG00000110848 protein_coding 14
ENST00000228437 ENSG00000110851 protein_coding 16
ENST00000228495 ENSG00000110906 protein_coding 16
ENST00000228515 ENSG00000110925 protein_coding 16
ENST00000228534 ENSG00000110944 protein_coding 13
ENST00000228641 ENSG00000111046 protein_coding 6
ENST00000228705 ENSG00000111110 protein_coding 15
ENST00000228741 ENSG00000111145 protein_coding 16
ENST00000228865 ENSG00000111269 protein_coding 16
ENST00000228872 ENSG00000111276 protein_coding 16
ENST00000229135 ENSG00000111537 protein_coding 5
ENST00000229214 ENSG00000111615 protein_coding 16
ENST00000229314 ENSG00000111711 protein_coding 16
ENST00000229387 ENSG00000111783 protein_coding 2
ENST00000229402 ENSG00000111796 protein_coding 9
ENST00000229595 ENSG00000111875 protein_coding 16
ENST00000229633 ENSG00000111911 protein_coding 16
ENST00000229708 ENSG00000111981 protein_coding 3
ENST00000229769 ENSG00000112039 protein_coding 15
ENST00000229812 ENSG00000112079 protein_coding 16
ENST00000229824 ENSG00000255587 protein_coding 5
ENST00000230053 ENSG00000112309 protein_coding 14
ENST00000230065 ENSG00000112320 protein_coding 14
ENST00000230122 ENSG00000112365 protein_coding 16
ENST00000230381 ENSG00000112619 protein_coding 12
ENST00000230431 ENSG00000112667 protein_coding 16
ENST00000230565 ENSG00000112796 protein_coding 15
ENST00000230568 ENSG00000112799 protein_coding 6
ENST00000230640 ENSG00000039123 protein_coding 16
ENST00000230671 ENSG00000011083 protein_coding 2
ENST00000230792 ENSG00000112874 protein_coding 16
ENST00000230859 ENSG00000112941 protein_coding 16
ENST00000231004 ENSG00000113083 protein_coding 14
ENST00000231009 ENSG00000113088 protein_coding 9
ENST00000231121 ENSG00000113196 protein_coding 3
ENST00000231130 ENSG00000113205 protein_coding 13
ENST00000231134 ENSG00000113209 protein_coding 13
ENST00000231173 ENSG00000113248 protein_coding 14
ENST00000231228 ENSG00000113302 protein_coding 2
ENST00000231357 ENSG00000113430 protein_coding 3
ENST00000231368 ENSG00000113441 protein_coding 16
ENST00000231512 ENSG00000113583 protein_coding 16
ENST00000231524 ENSG00000113595 protein_coding 16
ENST00000231721 ENSG00000010319 protein_coding 16
ENST00000232003 ENSG00000113905 protein_coding 2
ENST00000232424 ENSG00000114315 protein_coding 16
ENST00000232564 ENSG00000114450 protein_coding 16
ENST00000232888 ENSG00000114767 protein_coding 15
ENST00000232892 ENSG00000114771 protein_coding 5
ENST00000232905 ENSG00000114784 protein_coding 16
ENST00000232975 ENSG00000114854 protein_coding 8
ENST00000233027 ENSG00000114904 protein_coding 16
ENST00000233055 ENSG00000085449 protein_coding 16
ENST00000233057 ENSG00000055332 protein_coding 16
ENST00000233078 ENSG00000071626 protein_coding 16
ENST00000233084 ENSG00000079785 protein_coding 16
ENST00000233143 ENSG00000034510 protein_coding 16
ENST00000233156 ENSG00000003436 protein_coding 12
ENST00000233190 ENSG00000023228 protein_coding 16
ENST00000233468 ENSG00000115128 protein_coding 16
ENST00000233609 ENSG00000115268 protein_coding 11
ENST00000233735 ENSG00000115386 protein_coding 1
ENST00000233813 ENSG00000115461 protein_coding 15
ENST00000234160 ENSG00000115806 protein_coding 16
ENST00000234179 ENSG00000115825 protein_coding 12
ENST00000234256 ENSG00000115902 protein_coding 4
ENST00000234301 ENSG00000115944 protein_coding 13
ENST00000234310 ENSG00000221823 protein_coding 16
ENST00000234313 ENSG00000115956 protein_coding 16
ENST00000234347 ENSG00000196415 protein_coding 1
ENST00000234389 ENSG00000116032 protein_coding 7
ENST00000234392 ENSG00000116035 protein_coding 4
ENST00000234453 ENSG00000116095 protein_coding 16
ENST00000234454 ENSG00000116096 protein_coding 16
ENST00000234739 ENSG00000116128 protein_coding 16
ENST00000234827 ENSG00000116205 protein_coding 15
ENST00000234875 ENSG00000116251 protein_coding 16
ENST00000235090 ENSG00000116455 protein_coding 16
ENST00000235345 ENSG00000116704 protein_coding 16
ENST00000235382 ENSG00000116741 protein_coding 15
ENST00000235628 ENSG00000116981 protein_coding 6
ENST00000235835 ENSG00000053371 protein_coding 16
ENST00000236192 ENSG00000117533 protein_coding 16
ENST00000236273 ENSG00000117614 protein_coding 16
ENST00000236826 ENSG00000118113 protein_coding 4
ENST00000236979 ENSG00000118245 protein_coding 3
ENST00000236980 ENSG00000118246 protein_coding 16
ENST00000237014 ENSG00000118271 protein_coding 2
ENST00000237281 ENSG00000118496 protein_coding 16
ENST00000237380 ENSG00000118579 protein_coding 16
ENST00000237455 ENSG00000239305 protein_coding 16
ENST00000237536 ENSG00000149639 protein_coding 15
ENST00000237596 ENSG00000118762 protein_coding 16
ENST00000237654 ENSG00000118816 protein_coding 16
ENST00000237853 ENSG00000118985 protein_coding 16
ENST00000238497 ENSG00000119541 protein_coding 16
ENST00000238558 ENSG00000133937 protein_coding 7
ENST00000238647 ENSG00000119669 protein_coding 16
ENST00000238961 ENSG00000119906 protein_coding 16
ENST00000238994 ENSG00000119938 protein_coding 15
ENST00000239151 ENSG00000120075 protein_coding 12
ENST00000239165 ENSG00000120087 protein_coding 10
ENST00000239223 ENSG00000120129 protein_coding 16
ENST00000239231 ENSG00000120137 protein_coding 16
ENST00000239243 ENSG00000120149 protein_coding 3
ENST00000239446 ENSG00000120324 protein_coding 13
ENST00000239449 ENSG00000120327 protein_coding 13
ENST00000239450 ENSG00000120328 protein_coding 10
ENST00000239461 ENSG00000116132 protein_coding 14
ENST00000239462 ENSG00000120332 protein_coding 5
ENST00000239906 ENSG00000120709 protein_coding 16
ENST00000239938 ENSG00000120738 protein_coding 16
ENST00000239944 ENSG00000120742 protein_coding 15
ENST00000240055 ENSG00000120837 protein_coding 16
ENST00000240100 ENSG00000120875 protein_coding 12
ENST00000240316 ENSG00000121058 protein_coding 15
ENST00000240343 ENSG00000121083 protein_coding 16
ENST00000240587 ENSG00000121297 protein_coding 16
ENST00000240618 ENSG00000213809 protein_coding 4
ENST00000241125 ENSG00000121743 protein_coding 4
ENST00000241600 ENSG00000122140 protein_coding 12
ENST00000241651 ENSG00000122180 protein_coding 4
ENST00000241808 ENSG00000122304 protein_coding 3
ENST00000242057 ENSG00000106546 protein_coding 16
ENST00000242109 ENSG00000122548 protein_coding 4
ENST00000242152 ENSG00000122585 protein_coding 2
ENST00000242159 ENSG00000122592 protein_coding 11
ENST00000242208 ENSG00000122641 protein_coding 15
ENST00000242249 ENSG00000122679 protein_coding 15
ENST00000242261 ENSG00000122691 protein_coding 12
ENST00000242351 ENSG00000105939 protein_coding 15
ENST00000242465 ENSG00000122862 protein_coding 16
ENST00000242592 ENSG00000122971 protein_coding 16
ENST00000242719 ENSG00000123091 protein_coding 16
ENST00000242728 ENSG00000123095 protein_coding 15
ENST00000242776 ENSG00000123136 protein_coding 16
ENST00000242784 ENSG00000123144 protein_coding 16
ENST00000243056 ENSG00000123364 protein_coding 2
ENST00000243103 ENSG00000123407 protein_coding 3
ENST00000243298 ENSG00000123570 protein_coding 14
ENST00000243326 ENSG00000080345 protein_coding 16
ENST00000243346 ENSG00000123609 protein_coding 16
ENST00000243349 ENSG00000123612 protein_coding 10
ENST00000243389 ENSG00000123643 protein_coding 16
ENST00000243457 ENSG00000123700 protein_coding 16
ENST00000243563 ENSG00000077312 protein_coding 16
ENST00000243578 ENSG00000123810 protein_coding 16
ENST00000243644 ENSG00000256683 protein_coding 16
ENST00000243673 ENSG00000123901 protein_coding 2
ENST00000243878 ENSG00000124074 protein_coding 16
ENST00000243903 ENSG00000101442 protein_coding 16
ENST00000243913 ENSG00000124091 protein_coding 8
ENST00000243918 ENSG00000204070 protein_coding 16
ENST00000243924 ENSG00000124102 protein_coding 6
ENST00000244040 ENSG00000124209 protein_coding 16
ENST00000244043 ENSG00000124212 protein_coding 15
ENST00000244050 ENSG00000124216 protein_coding 15
ENST00000244051 ENSG00000124217 protein_coding 16
ENST00000244061 ENSG00000124226 protein_coding 16
ENST00000244221 ENSG00000124374 protein_coding 16
ENST00000244289 ENSG00000079435 protein_coding 14
ENST00000244333 ENSG00000124466 protein_coding 10
ENST00000244336 ENSG00000124469 protein_coding 4
ENST00000244496 ENSG00000124541 protein_coding 16
ENST00000244534 ENSG00000124575 protein_coding 6
ENST00000244565 ENSG00000124602 protein_coding 11
ENST00000244571 ENSG00000124608 protein_coding 16
ENST00000244601 ENSG00000187990 protein_coding 11
ENST00000244711 ENSG00000124733 protein_coding 16
ENST00000244741 ENSG00000124762 protein_coding 13
ENST00000244745 ENSG00000124766 protein_coding 16
ENST00000244766 ENSG00000124785 protein_coding 15
ENST00000244926 ENSG00000124935 protein_coding 3
ENST00000244930 ENSG00000124939 protein_coding 4
ENST00000245206 ENSG00000125166 protein_coding 16
ENST00000245304 ENSG00000125249 protein_coding 16
ENST00000245323 ENSG00000125266 protein_coding 15
ENST00000245457 ENSG00000125384 protein_coding 14
ENST00000245479 ENSG00000125398 protein_coding 15
ENST00000245539 ENSG00000125445 protein_coding 16
ENST00000245543 ENSG00000125449 protein_coding 16
ENST00000245552 ENSG00000125458 protein_coding 16
ENST00000245812 ENSG00000125652 protein_coding 16
ENST00000245816 ENSG00000125656 protein_coding 16
ENST00000245817 ENSG00000125657 protein_coding 11
ENST00000245932 ENSG00000125753 protein_coding 16
ENST00000245934 ENSG00000125755 protein_coding 16
ENST00000246006 ENSG00000125810 protein_coding 16
ENST00000246024 ENSG00000125827 protein_coding 16
ENST00000246032 ENSG00000125834 protein_coding 16
ENST00000246080 ENSG00000125878 protein_coding 11
ENST00000246105 ENSG00000125903 protein_coding 2
ENST00000246115 ENSG00000125910 protein_coding 10
ENST00000246117 ENSG00000125912 protein_coding 16
ENST00000246229 ENSG00000126003 protein_coding 16
ENST00000246529 ENSG00000126243 protein_coding 16
ENST00000246533 ENSG00000126247 protein_coding 16
ENST00000246535 ENSG00000126249 protein_coding 16
ENST00000246549 ENSG00000126262 protein_coding 8
ENST00000246553 ENSG00000126266 protein_coding 2
ENST00000246554 ENSG00000126267 protein_coding 16
ENST00000246657 ENSG00000126353 protein_coding 13
ENST00000246662 ENSG00000171403 protein_coding 3
ENST00000246672 ENSG00000126368 protein_coding 16
ENST00000246792 ENSG00000126458 protein_coding 16
ENST00000246801 ENSG00000126467 protein_coding 2
ENST00000246841 ENSG00000126500 protein_coding 5
ENST00000247001 ENSG00000105705 protein_coding 16
ENST00000247225 ENSG00000126821 protein_coding 16
ENST00000247271 ENSG00000126861 protein_coding 11
ENST00000247452 ENSG00000046774 protein_coding 2
ENST00000247706 ENSG00000127220 protein_coding 16
ENST00000247843 ENSG00000127337 protein_coding 16
ENST00000247881 ENSG00000127364 protein_coding 6
ENST00000247883 ENSG00000127366 protein_coding 10
ENST00000247930 ENSG00000196453 protein_coding 16
ENST00000247970 ENSG00000127445 protein_coding 9
ENST00000247977 ENSG00000127452 protein_coding 16
ENST00000248054 ENSG00000127511 protein_coding 16
ENST00000248071 ENSG00000127528 protein_coding 16
ENST00000248076 ENSG00000127533 protein_coding 9
ENST00000248150 ENSG00000127588 protein_coding 2
ENST00000248244 ENSG00000127666 protein_coding 16
ENST00000248378 ENSG00000127774 protein_coding 11
ENST00000248444 ENSG00000127831 protein_coding 4
ENST00000248564 ENSG00000127920 protein_coding 16
ENST00000248598 ENSG00000127951 protein_coding 16
ENST00000248668 ENSG00000128011 protein_coding 11
ENST00000248673 ENSG00000128016 protein_coding 16
ENST00000248958 ENSG00000128228 protein_coding 16
ENST00000248996 ENSG00000128266 protein_coding 14
ENST00000249014 ENSG00000128283 protein_coding 16
ENST00000249042 ENSG00000128311 protein_coding 16
ENST00000249044 ENSG00000128313 protein_coding 4
ENST00000249064 ENSG00000159873 protein_coding 16
ENST00000249071 ENSG00000128340 protein_coding 16
ENST00000249116 ENSG00000128383 protein_coding 2
ENST00000249356 ENSG00000128590 protein_coding 16
ENST00000249389 ENSG00000128617 protein_coding 16
ENST00000249440 ENSG00000128652 protein_coding 11
ENST00000249442 ENSG00000128654 protein_coding 4
ENST00000249700 ENSG00000128872 protein_coding 15
ENST00000250003 ENSG00000129152 protein_coding 3
ENST00000250092 ENSG00000129226 protein_coding 16
ENST00000250101 ENSG00000129235 protein_coding 15
ENST00000250111 ENSG00000129244 protein_coding 15
ENST00000250113 ENSG00000129245 protein_coding 16
ENST00000250124 ENSG00000129255 protein_coding 16
ENST00000250244 ENSG00000129354 protein_coding 11
ENST00000250340 ENSG00000105472 protein_coding 14
ENST00000250378 ENSG00000092009 protein_coding 3
ENST00000250405 ENSG00000129473 protein_coding 16
ENST00000250454 ENSG00000129518 protein_coding 16
ENST00000250693 ENSG00000129744 protein_coding 1
ENST00000250896 ENSG00000099875 protein_coding 16
ENST00000250916 ENSG00000129911 protein_coding 16
ENST00000250937 ENSG00000129932 protein_coding 16
ENST00000251030 ENSG00000102763 protein_coding 16
ENST00000251047 ENSG00000074695 protein_coding 16
ENST00000251089 ENSG00000013523 protein_coding 16
ENST00000251170 ENSG00000103184 protein_coding 8
ENST00000251287 ENSG00000099822 protein_coding 2
ENST00000251289 ENSG00000065268 protein_coding 16
ENST00000251343 ENSG00000100441 protein_coding 16
ENST00000251412 ENSG00000037042 protein_coding 16
ENST00000251413 ENSG00000131462 protein_coding 16
ENST00000251453 ENSG00000105193 protein_coding 11
ENST00000251472 ENSG00000105613 protein_coding 2
ENST00000251473 ENSG00000105520 protein_coding 16
ENST00000251691 ENSG00000112379 protein_coding 13
ENST00000251775 ENSG00000114520 protein_coding 16
ENST00000251849 ENSG00000132155 protein_coding 16
ENST00000252085 ENSG00000253159 protein_coding 14
ENST00000252087 ENSG00000240764 protein_coding 3
ENST00000252244 ENSG00000167768 protein_coding 5
ENST00000252245 ENSG00000170454 protein_coding 2
ENST00000252252 ENSG00000185479 protein_coding 3
ENST00000252288 ENSG00000130005 protein_coding 16
ENST00000252321 ENSG00000130037 protein_coding 13
ENST00000252338 ENSG00000130054 protein_coding 5
ENST00000252445 ENSG00000130165 protein_coding 16
ENST00000252456 ENSG00000130176 protein_coding 15
ENST00000252485 ENSG00000130202 protein_coding 16
ENST00000252486 ENSG00000130203 protein_coding 15
ENST00000252491 ENSG00000130208 protein_coding 6
ENST00000252590 ENSG00000130300 protein_coding 15
ENST00000252595 ENSG00000130304 protein_coding 16
ENST00000252599 ENSG00000130309 protein_coding 16
ENST00000252602 ENSG00000130312 protein_coding 16
ENST00000252603 ENSG00000130313 protein_coding 16
ENST00000252622 ENSG00000130332 protein_coding 16
ENST00000252669 ENSG00000130377 protein_coding 10
ENST00000252674 ENSG00000130382 protein_coding 16
ENST00000252723 ENSG00000130427 protein_coding 2
ENST00000252744 ENSG00000130449 protein_coding 16
ENST00000252773 ENSG00000130477 protein_coding 2
ENST00000252809 ENSG00000130513 protein_coding 12
ENST00000252816 ENSG00000130520 protein_coding 16
ENST00000252818 ENSG00000130522 protein_coding 16
ENST00000252891 ENSG00000105245 protein_coding 15
ENST00000252998 ENSG00000130701 protein_coding 4
ENST00000253023 ENSG00000130725 protein_coding 16
ENST00000253031 ENSG00000130733 protein_coding 16
ENST00000253047 ENSG00000130748 protein_coding 14
ENST00000253048 ENSG00000130749 protein_coding 16
ENST00000253054 ENSG00000130755 protein_coding 16
ENST00000253055 ENSG00000130758 protein_coding 15
ENST00000253063 ENSG00000130766 protein_coding 16
ENST00000253108 ENSG00000130811 protein_coding 16
ENST00000253109 ENSG00000130812 protein_coding 6
ENST00000253188 ENSG00000130876 protein_coding 6
ENST00000253237 ENSG00000105447 protein_coding 16
ENST00000253407 ENSG00000131094 protein_coding 7
ENST00000253410 ENSG00000131097 protein_coding 14
ENST00000253435 ENSG00000131126 protein_coding 1
ENST00000253462 ENSG00000131153 protein_coding 5
ENST00000253699 ENSG00000131381 protein_coding 16
ENST00000253719 ENSG00000131400 protein_coding 13
ENST00000253727 ENSG00000131408 protein_coding 16
ENST00000253778 ENSG00000131459 protein_coding 15
ENST00000253788 ENSG00000131469 protein_coding 16
ENST00000253794 ENSG00000131475 protein_coding 16
ENST00000253796 ENSG00000131477 protein_coding 15
ENST00000253801 ENSG00000131482 protein_coding 2
ENST00000253812 ENSG00000254245 protein_coding 11
ENST00000253814 ENSG00000131507 protein_coding 16
ENST00000254101 ENSG00000131791 protein_coding 16
ENST00000254166 ENSG00000131849 protein_coding 15
ENST00000254227 ENSG00000131910 protein_coding 6
ENST00000254262 ENSG00000131944 protein_coding 7
ENST00000254301 ENSG00000131981 protein_coding 16
ENST00000254322 ENSG00000132002 protein_coding 16
ENST00000254325 ENSG00000132005 protein_coding 16
ENST00000254337 ENSG00000132017 protein_coding 16
ENST00000254351 ENSG00000115884 protein_coding 6
ENST00000254466 ENSG00000132139 protein_coding 4
ENST00000254480 ENSG00000173473 protein_coding 16
ENST00000254488 ENSG00000132164 protein_coding 2
ENST00000254691 ENSG00000132357 protein_coding 16
ENST00000254718 ENSG00000132382 protein_coding 16
ENST00000254719 ENSG00000132383 protein_coding 16
ENST00000254722 ENSG00000132386 protein_coding 16
ENST00000254770 ENSG00000132434 protein_coding 16
ENST00000254803 ENSG00000132467 protein_coding 16
ENST00000254806 ENSG00000132471 protein_coding 16
ENST00000254810 ENSG00000132475 protein_coding 16
ENST00000254816 ENSG00000132481 protein_coding 16
ENST00000254846 ENSG00000132510 protein_coding 16
ENST00000254854 ENSG00000132518 protein_coding 7
ENST00000254958 ENSG00000101384 protein_coding 16
ENST00000254998 ENSG00000132661 protein_coding 16
ENST00000255040 ENSG00000132703 protein_coding 2
ENST00000255082 ENSG00000132744 protein_coding 4
ENST00000255174 ENSG00000132823 protein_coding 16
ENST00000255198 ENSG00000132846 protein_coding 16
ENST00000255224 ENSG00000132872 protein_coding 5
ENST00000255304 ENSG00000132952 protein_coding 16
ENST00000255381 ENSG00000141048 protein_coding 4
ENST00000255403 ENSG00000214899 protein_coding 15
ENST00000255416 ENSG00000133055 protein_coding 7
ENST00000255608 ENSG00000133243 protein_coding 16
ENST00000255641 ENSG00000133275 protein_coding 16
ENST00000255695 ENSG00000133328 protein_coding 3
ENST00000255759 ENSG00000133393 protein_coding 16
ENST00000255764 ENSG00000133398 protein_coding 16
ENST00000256015 ENSG00000133639 protein_coding 16
ENST00000256108 ENSG00000133731 protein_coding 16
ENST00000256178 ENSG00000133800 protein_coding 16
ENST00000256246 ENSG00000133863 protein_coding 2
ENST00000256257 ENSG00000133874 protein_coding 16
ENST00000256261 ENSG00000133878 protein_coding 13
ENST00000256319 ENSG00000133935 protein_coding 16
ENST00000256367 ENSG00000133985 protein_coding 16
ENST00000256389 ENSG00000134007 protein_coding 3
ENST00000256413 ENSG00000134030 protein_coding 16
ENST00000256429 ENSG00000134046 protein_coding 16
ENST00000256433 ENSG00000134049 protein_coding 16
ENST00000256458 ENSG00000134070 protein_coding 15
ENST00000256495 ENSG00000134107 protein_coding 16
ENST00000256497 ENSG00000134109 protein_coding 16
ENST00000256545 ENSG00000134153 protein_coding 16
ENST00000256637 ENSG00000134243 protein_coding 16
ENST00000256646 ENSG00000134250 protein_coding 16
ENST00000256682 ENSG00000134287 protein_coding 16
ENST00000256689 ENSG00000134294 protein_coding 16
ENST00000256759 ENSG00000134363 protein_coding 14
ENST00000256854 ENSG00000134440 protein_coding 16
ENST00000256861 ENSG00000123243 protein_coding 14
ENST00000257017 ENSG00000134594 protein_coding 12
ENST00000257192 ENSG00000134760 protein_coding 4
ENST00000257267 ENSG00000134830 protein_coding 10
ENST00000257290 ENSG00000134853 protein_coding 15
ENST00000257408 ENSG00000134962 protein_coding 7
ENST00000257552 ENSG00000135097 protein_coding 4
ENST00000257663 ENSG00000135211 protein_coding 16
ENST00000257776 ENSG00000135324 protein_coding 13
ENST00000257787 ENSG00000135334 protein_coding 16
ENST00000257832 ENSG00000135374 protein_coding 3
ENST00000257836 ENSG00000135378 protein_coding 15
ENST00000257863 ENSG00000135409 protein_coding 2
ENST00000257868 ENSG00000135414 protein_coding 16
ENST00000257940 ENSG00000135482 protein_coding 16
ENST00000257963 ENSG00000135503 protein_coding 16
ENST00000258083 ENSG00000135617 protein_coding 16
ENST00000258169 ENSG00000135698 protein_coding 16
ENST00000258243 ENSG00000135763 protein_coding 16
ENST00000258341 ENSG00000135862 protein_coding 16
ENST00000258349 ENSG00000135870 protein_coding 16
ENST00000258383 ENSG00000135900 protein_coding 16
ENST00000258405 ENSG00000135919 protein_coding 11
ENST00000258411 ENSG00000135925 protein_coding 4
ENST00000258418 ENSG00000135932 protein_coding 16
ENST00000258455 ENSG00000135972 protein_coding 16
ENST00000258457 ENSG00000135974 protein_coding 16
ENST00000258662 ENSG00000136159 protein_coding 16
ENST00000258739 ENSG00000136240 protein_coding 16
ENST00000258874 ENSG00000136371 protein_coding 16
ENST00000258888 ENSG00000136383 protein_coding 14
ENST00000258909 ENSG00000136404 nonsense_mediated_decay 14
ENST00000258947 ENSG00000136436 protein_coding 16
ENST00000258955 ENSG00000136444 protein_coding 16
ENST00000258960 ENSG00000136448 protein_coding 16
ENST00000258962 ENSG00000136450 protein_coding 16
ENST00000258963 ENSG00000136451 protein_coding 16
ENST00000258975 ENSG00000136463 protein_coding 16
ENST00000258991 ENSG00000136478 protein_coding 16
ENST00000259006 ENSG00000136490 protein_coding 14
ENST00000259008 ENSG00000136492 protein_coding 6
ENST00000259030 ENSG00000136514 protein_coding 14
ENST00000259056 ENSG00000136542 protein_coding 3
ENST00000259400 ENSG00000136874 protein_coding 16
ENST00000259407 ENSG00000136881 protein_coding 2
ENST00000259455 ENSG00000136928 protein_coding 4
ENST00000259456 ENSG00000136929 protein_coding 4
ENST00000259467 ENSG00000136940 protein_coding 16
ENST00000259470 ENSG00000136943 protein_coding 3
ENST00000259477 ENSG00000136950 protein_coding 9
ENST00000259512 ENSG00000136986 protein_coding 16
ENST00000259526 ENSG00000136999 protein_coding 16
ENST00000259569 ENSG00000137040 protein_coding 16
ENST00000259607 ENSG00000137077 protein_coding 14
ENST00000259803 ENSG00000137270 protein_coding 3
ENST00000259806 ENSG00000137273 protein_coding 12
ENST00000259939 ENSG00000137393 protein_coding 16
ENST00000259963 ENSG00000137414 protein_coding 16
ENST00000260010 ENSG00000137462 protein_coding 15
ENST00000260113 ENSG00000137558 protein_coding 11
ENST00000260227 ENSG00000137673 protein_coding 6
ENST00000260228 ENSG00000137674 protein_coding 1
ENST00000260229 ENSG00000137675 protein_coding 3
ENST00000260247 ENSG00000137692 protein_coding 6
ENST00000260270 ENSG00000137714 protein_coding 16
ENST00000260372 ENSG00000137814 protein_coding 16
ENST00000260386 ENSG00000137825 protein_coding 4
ENST00000260408 ENSG00000137845 protein_coding 16
ENST00000260442 ENSG00000137875 protein_coding 4
ENST00000260506 ENSG00000137942 protein_coding 15
ENST00000260585 ENSG00000138018 protein_coding 16
ENST00000260641 ENSG00000138071 protein_coding 16
ENST00000260682 ENSG00000138109 protein_coding 2
ENST00000260702 ENSG00000138131 protein_coding 14
ENST00000260731 ENSG00000138160 protein_coding 14
ENST00000260746 ENSG00000138175 protein_coding 16
ENST00000260843 ENSG00000138271 protein_coding 3
ENST00000260950 ENSG00000138379 protein_coding 7
ENST00000260952 ENSG00000138381 protein_coding 16
ENST00000260970 ENSG00000138398 protein_coding 16
ENST00000261017 ENSG00000138443 protein_coding 16
ENST00000261058 ENSG00000138483 protein_coding 2
ENST00000261172 ENSG00000083782 protein_coding 1
ENST00000261177 ENSG00000110900 protein_coding 12
ENST00000261195 ENSG00000111713 protein_coding 8
ENST00000261200 ENSG00000069431 protein_coding 15
ENST00000261211 ENSG00000059758 protein_coding 16
ENST00000261233 ENSG00000090376 protein_coding 16
ENST00000261254 ENSG00000118971 protein_coding 16
ENST00000261263 ENSG00000080371 protein_coding 16
ENST00000261267 ENSG00000090382 protein_coding 16
ENST00000261292 ENSG00000101670 protein_coding 13
ENST00000261296 ENSG00000088451 protein_coding 16
ENST00000261304 ENSG00000054983 protein_coding 16
ENST00000261318 ENSG00000111412 protein_coding 15
ENST00000261326 ENSG00000075643 protein_coding 11
ENST00000261332 ENSG00000172466 protein_coding 16
ENST00000261349 ENSG00000070018 protein_coding 15
ENST00000261369 ENSG00000064652 protein_coding 16
ENST00000261401 ENSG00000110880 protein_coding 16
ENST00000261405 ENSG00000110799 protein_coding 16
ENST00000261438 ENSG00000109787 protein_coding 16
ENST00000261441 ENSG00000081019 protein_coding 16
ENST00000261461 ENSG00000066027 protein_coding 16
ENST00000261489 ENSG00000102804 protein_coding 16
ENST00000261537 ENSG00000101752 protein_coding 16
ENST00000261558 ENSG00000053770 protein_coding 16
ENST00000261560 ENSG00000118620 protein_coding 14
ENST00000261574 ENSG00000065150 protein_coding 16
ENST00000261590 ENSG00000046604 protein_coding 14
ENST00000261593 ENSG00000134758 protein_coding 15
ENST00000261596 ENSG00000101577 protein_coding 16
ENST00000261600 ENSG00000079134 protein_coding 16
ENST00000261636 ENSG00000120805 protein_coding 16
ENST00000261652 ENSG00000240505 protein_coding 4
ENST00000261653 ENSG00000111450 protein_coding 16
ENST00000261658 ENSG00000103429 protein_coding 16
ENST00000261667 ENSG00000102753 protein_coding 16
ENST00000261714 ENSG00000108578 protein_coding 16
ENST00000261716 ENSG00000160551 protein_coding 16
ENST00000261721 ENSG00000064726 protein_coding 16
ENST00000261726 ENSG00000111249 protein_coding 4
ENST00000261751 ENSG00000117971 protein_coding 2
ENST00000261758 ENSG00000117899 protein_coding 16
ENST00000261772 ENSG00000090861 protein_coding 16
ENST00000261778 ENSG00000103047 protein_coding 16
ENST00000261796 ENSG00000127743 protein_coding 5
ENST00000261797 ENSG00000070614 protein_coding 16
ENST00000261798 ENSG00000113712 protein_coding 16
ENST00000261811 ENSG00000120306 protein_coding 16
ENST00000261862 ENSG00000187720 protein_coding 15
ENST00000261867 ENSG00000104154 protein_coding 16
ENST00000261868 ENSG00000104131 protein_coding 16
ENST00000261875 ENSG00000074696 protein_coding 16
ENST00000261883 ENSG00000138615 protein_coding 14
ENST00000261893 ENSG00000103642 protein_coding 16
ENST00000261900 ENSG00000129315 protein_coding 16
ENST00000261917 ENSG00000138622 protein_coding 3
ENST00000261937 ENSG00000037280 protein_coding 12
ENST00000261942 ENSG00000113194 protein_coding 16
ENST00000261978 ENSG00000119681 protein_coding 16
ENST00000262017 ENSG00000259207 protein_coding 16
ENST00000262031 ENSG00000076067 protein_coding 16
ENST00000262041 ENSG00000106511 protein_coding 13
ENST00000262053 ENSG00000123268 protein_coding 16
ENST00000262061 ENSG00000111481 protein_coding 16
ENST00000262065 ENSG00000108960 protein_coding 16
ENST00000262067 ENSG00000106537 protein_coding 16
ENST00000262077 ENSG00000124789 protein_coding 16
ENST00000262094 ENSG00000041353 protein_coding 12
ENST00000262120 ENSG00000128791 protein_coding 16
ENST00000262126 ENSG00000101745 protein_coding 16
ENST00000262138 ENSG00000075461 protein_coding 4
ENST00000262139 ENSG00000070540 protein_coding 16
ENST00000262177 ENSG00000105993 protein_coding 14
ENST00000262213 ENSG00000067167 protein_coding 16
ENST00000262225 ENSG00000086598 protein_coding 16
ENST00000262238 ENSG00000100811 protein_coding 16
ENST00000262241 ENSG00000089902 protein_coding 16
ENST00000262244 ENSG00000120162 protein_coding 16
ENST00000262259 ENSG00000105497 protein_coding 16
ENST00000262265 ENSG00000104872 protein_coding 16
ENST00000262288 ENSG00000121064 protein_coding 16
ENST00000262291 ENSG00000062716 protein_coding 16
ENST00000262293 ENSG00000068489 protein_coding 12
ENST00000262340 ENSG00000116745 protein_coding 4
ENST00000262352 ENSG00000106688 protein_coding 15
ENST00000262415 ENSG00000067596 protein_coding 16
ENST00000262424 ENSG00000103196 protein_coding 16
ENST00000262426 ENSG00000103241 protein_coding 12
ENST00000262435 ENSG00000108854 protein_coding 3
ENST00000262455 ENSG00000023318 protein_coding 16
ENST00000262461 ENSG00000064651 protein_coding 16
ENST00000262482 ENSG00000108523 protein_coding 16
ENST00000262519 ENSG00000099381 protein_coding 16
ENST00000262525 ENSG00000102870 protein_coding 16
ENST00000262593 ENSG00000101134 protein_coding 13
ENST00000262623 ENSG00000105675 protein_coding 3
ENST00000262631 ENSG00000105711 protein_coding 16
ENST00000262637 ENSG00000105261 protein_coding 2
ENST00000262644 ENSG00000104331 protein_coding 16
ENST00000262717 ENSG00000101542 protein_coding 4
ENST00000262719 ENSG00000081913 protein_coding 16
ENST00000262768 ENSG00000035862 protein_coding 16
ENST00000262776 ENSG00000108679 protein_coding 16
ENST00000262803 ENSG00000005007 protein_coding 16
ENST00000262811 ENSG00000099308 protein_coding 15
ENST00000262817 ENSG00000105696 protein_coding 12
ENST00000262839 ENSG00000072315 protein_coding 3
ENST00000262866 ENSG00000101082 protein_coding 6
ENST00000262878 ENSG00000101347 protein_coding 16
ENST00000262919 ENSG00000088812 protein_coding 16
ENST00000262946 ENSG00000127540 protein_coding 16
ENST00000262947 ENSG00000074842 protein_coding 16
ENST00000262958 ENSG00000060558 protein_coding 14
ENST00000262962 ENSG00000105248 protein_coding 16
ENST00000262971 ENSG00000105229 protein_coding 16
ENST00000262990 ENSG00000109445 protein_coding 16
ENST00000262999 ENSG00000109424 protein_coding 3
ENST00000263035 ENSG00000181192 protein_coding 16
ENST00000263045 ENSG00000096006 protein_coding 2
ENST00000263046 ENSG00000008196 protein_coding 3
ENST00000263063 ENSG00000107951 protein_coding 16
ENST00000263083 ENSG00000108963 protein_coding 16
ENST00000263084 ENSG00000214014 protein_coding 16
ENST00000263087 ENSG00000083457 protein_coding 16
ENST00000263088 ENSG00000129219 protein_coding 16
ENST00000263092 ENSG00000127804 protein_coding 16
ENST00000263093 ENSG00000083807 protein_coding 16
ENST00000263095 ENSG00000083844 protein_coding 16
ENST00000263100 ENSG00000121410 protein_coding 10
ENST00000263102 ENSG00000108091 protein_coding 16
ENST00000263126 ENSG00000198610 protein_coding 1
ENST00000263174 ENSG00000099260 protein_coding 15
ENST00000263187 ENSG00000057468 protein_coding 10
ENST00000263228 ENSG00000107341 protein_coding 16
ENST00000263245 ENSG00000242247 protein_coding 16
ENST00000263253 ENSG00000100393 protein_coding 16
ENST00000263257 ENSG00000104967 protein_coding 14
ENST00000263266 ENSG00000105523 protein_coding 4
ENST00000263269 ENSG00000105464 protein_coding 7
ENST00000263277 ENSG00000024422 protein_coding 15
ENST00000263278 ENSG00000087076 protein_coding 16
ENST00000263281 ENSG00000010310 protein_coding 7
ENST00000263284 ENSG00000104983 protein_coding 16
ENST00000263339 ENSG00000115008 protein_coding 5
ENST00000263354 ENSG00000105402 protein_coding 16
ENST00000263368 ENSG00000090013 protein_coding 16
ENST00000263370 ENSG00000086544 protein_coding 16
ENST00000263372 ENSG00000099337 protein_coding 14
ENST00000263379 ENSG00000104998 protein_coding 16
ENST00000263382 ENSG00000105011 protein_coding 11
ENST00000263384 ENSG00000105058 protein_coding 16
ENST00000263390 ENSG00000105085 protein_coding 16
ENST00000263408 ENSG00000113600 protein_coding 3
ENST00000263409 ENSG00000113594 protein_coding 15
ENST00000263545 ENSG00000146963 protein_coding 16
ENST00000263620 ENSG00000116017 protein_coding 13
ENST00000263621 ENSG00000197561 protein_coding 6
ENST00000263657 ENSG00000115946 protein_coding 16
ENST00000263674 ENSG00000110237 protein_coding 15
ENST00000263688 ENSG00000094975 protein_coding 16
ENST00000263726 ENSG00000121454 protein_coding 7
ENST00000263733 ENSG00000116199 protein_coding 16
ENST00000263754 ENSG00000114166 protein_coding 16
ENST00000263780 ENSG00000083937 protein_coding 16
ENST00000263805 ENSG00000103994 protein_coding 16
ENST00000263849 ENSG00000104427 protein_coding 15
ENST00000263856 ENSG00000115561 protein_coding 16
ENST00000263904 ENSG00000115145 protein_coding 16
ENST00000263918 ENSG00000115808 protein_coding 16
ENST00000263923 ENSG00000128052 protein_coding 15
ENST00000263955 ENSG00000081320 protein_coding 16
ENST00000263966 ENSG00000058056 protein_coding 16
ENST00000263997 ENSG00000103061 protein_coding 13
ENST00000264005 ENSG00000213398 protein_coding 16
ENST00000264018 ENSG00000110367 protein_coding 16
ENST00000264033 ENSG00000110395 protein_coding 16
ENST00000264039 ENSG00000063660 protein_coding 15
ENST00000264047 ENSG00000115665 protein_coding 3
ENST00000264065 ENSG00000077232 protein_coding 16
ENST00000264126 ENSG00000121957 protein_coding 16
ENST00000264156 ENSG00000076003 protein_coding 16
ENST00000264167 ENSG00000018510 protein_coding 16
ENST00000264198 ENSG00000090432 protein_coding 16
ENST00000264230 ENSG00000084092 protein_coding 16
ENST00000264235 ENSG00000082701 protein_coding 16
ENST00000264245 ENSG00000031081 protein_coding 16
ENST00000264246 ENSG00000121594 protein_coding 3
ENST00000264255 ENSG00000115514 protein_coding 16
ENST00000264265 ENSG00000079257 protein_coding 16
ENST00000264318 ENSG00000109158 protein_coding 2
ENST00000264326 ENSG00000114480 protein_coding 16
ENST00000264376 ENSG00000118231 protein_coding 3
ENST00000264424 ENSG00000061918 protein_coding 16
ENST00000264431 ENSG00000109756 protein_coding 16
ENST00000264433 ENSG00000052795 protein_coding 16
ENST00000264444 ENSG00000059728 protein_coding 16
ENST00000264451 ENSG00000014824 protein_coding 16
ENST00000264498 ENSG00000138685 protein_coding 15
ENST00000264552 ENSG00000108106 protein_coding 3
ENST00000264553 ENSG00000197540 protein_coding 7
ENST00000264554 ENSG00000129946 protein_coding 14
ENST00000264560 ENSG00000099864 protein_coding 15
ENST00000264563 ENSG00000095752 protein_coding 2
ENST00000264595 ENSG00000038002 protein_coding 16
ENST00000264596 ENSG00000109674 protein_coding 1
ENST00000264638 ENSG00000108797 protein_coding 16
ENST00000264645 ENSG00000108349 protein_coding 16
ENST00000264651 ENSG00000167916 protein_coding 4
ENST00000264661 ENSG00000089558 protein_coding 7
ENST00000264664 ENSG00000070193 protein_coding 11
ENST00000264710 ENSG00000084733 protein_coding 16
ENST00000264711 ENSG00000115137 protein_coding 16
ENST00000264819 ENSG00000105556 protein_coding 16
ENST00000264824 ENSG00000104903 protein_coding 13
ENST00000264828 ENSG00000080573 protein_coding 16
ENST00000264832 ENSG00000090339 protein_coding 16
ENST00000264833 ENSG00000105088 protein_coding 16
ENST00000264834 ENSG00000105610 protein_coding 4
ENST00000264870 ENSG00000124491 protein_coding 16
ENST00000264888 ENSG00000138755 protein_coding 12
ENST00000264896 ENSG00000138760 protein_coding 16
ENST00000264903 ENSG00000138767 protein_coding 16
ENST00000264914 ENSG00000113273 protein_coding 16
ENST00000264930 ENSG00000113504 protein_coding 16
ENST00000264951 ENSG00000114127 protein_coding 16
ENST00000264952 ENSG00000114124 protein_coding 2
ENST00000264963 ENSG00000114988 protein_coding 15
ENST00000264977 ENSG00000073711 protein_coding 16
ENST00000264995 ENSG00000114686 protein_coding 16
ENST00000265000 ENSG00000109586 protein_coding 14
ENST00000265018 ENSG00000047662 protein_coding 16
ENST00000265044 ENSG00000114850 protein_coding 16
ENST00000265062 ENSG00000075785 protein_coding 16
ENST00000265074 ENSG00000113389 protein_coding 9
ENST00000265087 ENSG00000113739 protein_coding 14
ENST00000265094 ENSG00000072803 protein_coding 13
ENST00000265132 ENSG00000106927 protein_coding 2
ENST00000265138 ENSG00000113369 protein_coding 16
ENST00000265175 ENSG00000138802 protein_coding 16
ENST00000265192 ENSG00000120727 protein_coding 16
ENST00000265245 ENSG00000041802 protein_coding 16
ENST00000265271 ENSG00000091009 protein_coding 16
ENST00000265343 ENSG00000072364 protein_coding 16
ENST00000265354 ENSG00000112658 protein_coding 16
ENST00000265462 ENSG00000126432 protein_coding 16
ENST00000265523 ENSG00000106605 protein_coding 13
ENST00000265563 ENSG00000114302 protein_coding 16
ENST00000265634 ENSG00000106236 protein_coding 15
ENST00000265643 ENSG00000069482 protein_coding 2
ENST00000265742 ENSG00000001629 protein_coding 16
ENST00000265770 ENSG00000015592 protein_coding 2
ENST00000265909 ENSG00000120451 protein_coding 16
ENST00000265981 ENSG00000110315 protein_coding 14
ENST00000266025 ENSG00000126062 protein_coding 16
ENST00000266066 ENSG00000120057 protein_coding 14
ENST00000266069 ENSG00000101193 protein_coding 16
ENST00000266078 ENSG00000203880 protein_coding 16
ENST00000266086 ENSG00000100191 protein_coding 9
ENST00000266529 ENSG00000139168 protein_coding 16
ENST00000266560 ENSG00000139194 protein_coding 12
ENST00000266646 ENSG00000139269 protein_coding 3
ENST00000266671 ENSG00000139289 protein_coding 16
ENST00000266673 ENSG00000139291 protein_coding 16
ENST00000266712 ENSG00000139324 protein_coding 16
ENST00000266719 ENSG00000139330 protein_coding 2
ENST00000266744 ENSG00000139352 protein_coding 3
ENST00000266991 ENSG00000139549 protein_coding 3
ENST00000267116 ENSG00000139645 protein_coding 16
ENST00000267163 ENSG00000139687 protein_coding 16
ENST00000267197 ENSG00000139718 protein_coding 16
ENST00000267205 ENSG00000139725 protein_coding 2
ENST00000267273 ENSG00000139780 protein_coding 4
ENST00000267291 ENSG00000139797 protein_coding 2
ENST00000267328 ENSG00000139832 protein_coding 16
ENST00000267377 ENSG00000139874 protein_coding 14
ENST00000267460 ENSG00000139946 protein_coding 16
ENST00000267549 ENSG00000140030 protein_coding 15
ENST00000267812 ENSG00000140259 protein_coding 16
ENST00000267884 ENSG00000140319 protein_coding 16
ENST00000267890 ENSG00000128881 protein_coding 16
ENST00000267984 ENSG00000140406 protein_coding 16
ENST00000268042 ENSG00000140450 protein_coding 16
ENST00000268349 ENSG00000140718 protein_coding 16
ENST00000268383 ENSG00000140743 protein_coding 16
ENST00000268389 ENSG00000140749 protein_coding 15
ENST00000268489 ENSG00000140836 protein_coding 16
ENST00000268616 ENSG00000140948 protein_coding 16
ENST00000268661 ENSG00000140986 protein_coding 5
ENST00000268711 ENSG00000141026 protein_coding 16
ENST00000268719 ENSG00000141034 protein_coding 16
ENST00000268758 ENSG00000087111 protein_coding 12
ENST00000268793 ENSG00000141096 protein_coding 6
ENST00000268797 ENSG00000141098 protein_coding 16
ENST00000268802 ENSG00000141101 protein_coding 15
ENST00000268864 ENSG00000141150 protein_coding 16
ENST00000268942 ENSG00000141219 protein_coding 16
ENST00000269025 ENSG00000141294 protein_coding 11
ENST00000269033 ENSG00000141298 protein_coding 16
ENST00000269080 ENSG00000141338 protein_coding 15
ENST00000269097 ENSG00000141349 protein_coding 16
ENST00000269143 ENSG00000141385 protein_coding 16
ENST00000269159 ENSG00000141401 protein_coding 16
ENST00000269187 ENSG00000141424 protein_coding 16
ENST00000269194 ENSG00000141428 protein_coding 16
ENST00000269195 ENSG00000141429 protein_coding 16
ENST00000269197 ENSG00000141431 protein_coding 9
ENST00000269202 ENSG00000141434 protein_coding 5
ENST00000269214 ENSG00000141446 protein_coding 16
ENST00000269216 ENSG00000141448 protein_coding 13
ENST00000269228 ENSG00000141458 protein_coding 16
ENST00000269321 ENSG00000141522 protein_coding 16
ENST00000269347 ENSG00000141542 protein_coding 16
ENST00000269349 ENSG00000141543 protein_coding 16
ENST00000269373 ENSG00000141560 protein_coding 16
ENST00000269389 ENSG00000141574 protein_coding 14
ENST00000269394 ENSG00000141579 protein_coding 5
ENST00000269397 ENSG00000141582 protein_coding 16
ENST00000269466 ENSG00000141642 protein_coding 16
ENST00000269499 ENSG00000141664 protein_coding 16
ENST00000269503 ENSG00000141668 protein_coding 4
ENST00000269554 ENSG00000141720 protein_coding 16
ENST00000269576 ENSG00000186395 protein_coding 16
ENST00000269593 ENSG00000141753 protein_coding 16
ENST00000269701 ENSG00000105127 protein_coding 16
ENST00000269703 ENSG00000171954 protein_coding 5
ENST00000269720 ENSG00000141854 protein_coding 16
ENST00000269740 ENSG00000141873 protein_coding 16
ENST00000269856 ENSG00000141965 protein_coding 16
ENST00000269886 ENSG00000141985 protein_coding 16
ENST00000269919 ENSG00000130517 protein_coding 16
ENST00000269967 ENSG00000142039 protein_coding 16
ENST00000270066 ENSG00000105771 protein_coding 16
ENST00000270112 ENSG00000142149 protein_coding 9
ENST00000270115 ENSG00000161328 protein_coding 10
ENST00000270162 ENSG00000142178 protein_coding 16
ENST00000270221 ENSG00000142227 protein_coding 16
ENST00000270235 ENSG00000142233 protein_coding 4
ENST00000270238 ENSG00000142235 protein_coding 10
ENST00000270288 ENSG00000142279 protein_coding 14
ENST00000270451 ENSG00000171425 protein_coding 16
ENST00000270459 ENSG00000142409 protein_coding 16
ENST00000270502 ENSG00000142444 protein_coding 16
ENST00000270538 ENSG00000104980 protein_coding 16
ENST00000270560 ENSG00000142484 protein_coding 2
ENST00000270586 ENSG00000142507 protein_coding 16
ENST00000270625 ENSG00000142534 protein_coding 16
ENST00000270642 ENSG00000142549 protein_coding 3
ENST00000270645 ENSG00000142552 protein_coding 16
ENST00000270649 ENSG00000142556 protein_coding 16
ENST00000270800 ENSG00000142677 protein_coding 5
ENST00000270815 ENSG00000142686 protein_coding 16
ENST00000270824 ENSG00000142694 protein_coding 15
ENST00000271277 ENSG00000143079 protein_coding 16
ENST00000271331 ENSG00000143125 protein_coding 5
ENST00000271375 ENSG00000213064 protein_coding 16
ENST00000271651 ENSG00000143387 protein_coding 16
ENST00000271732 ENSG00000143457 protein_coding 16
ENST00000272117 ENSG00000143772 protein_coding 16
ENST00000272134 ENSG00000243709 protein_coding 6
ENST00000272217 ENSG00000143862 protein_coding 16
ENST00000272223 ENSG00000143867 protein_coding 10
ENST00000272224 ENSG00000143869 protein_coding 7
ENST00000272233 ENSG00000143878 protein_coding 16
ENST00000272252 ENSG00000143891 protein_coding 16
ENST00000272286 ENSG00000143921 protein_coding 3
ENST00000272402 ENSG00000144021 retained_intron 16
ENST00000272425 ENSG00000144035 protein_coding 3
ENST00000272427 ENSG00000144036 protein_coding 16
ENST00000272444 ENSG00000144048 protein_coding 16
ENST00000272520 ENSG00000144119 protein_coding 2
ENST00000272602 ENSG00000144191 protein_coding 2
ENST00000272641 ENSG00000144227 protein_coding 3
ENST00000272847 ENSG00000144407 protein_coding 3
ENST00000272852 ENSG00000144410 protein_coding 8
ENST00000272902 ENSG00000144455 protein_coding 16
ENST00000272907 ENSG00000144460 protein_coding 1
ENST00000273062 ENSG00000144579 protein_coding 16
ENST00000273153 ENSG00000144655 protein_coding 16
ENST00000273158 ENSG00000144659 protein_coding 15
ENST00000273179 ENSG00000144677 protein_coding 16
ENST00000273286 ENSG00000144771 protein_coding 1
ENST00000273317 ENSG00000144791 protein_coding 16
ENST00000273359 ENSG00000144827 protein_coding 16
ENST00000273375 ENSG00000144840 protein_coding 16
ENST00000273398 ENSG00000114573 protein_coding 16
ENST00000273550 ENSG00000167996 protein_coding 16
ENST00000273590 ENSG00000145022 protein_coding 16
ENST00000273666 ENSG00000145087 protein_coding 5
ENST00000273854 ENSG00000145242 protein_coding 4
ENST00000273861 ENSG00000145248 protein_coding 6
ENST00000273968 ENSG00000145337 protein_coding 16
ENST00000273990 ENSG00000145358 protein_coding 13
ENST00000274000 ENSG00000138660 protein_coding 16
ENST00000274024 ENSG00000145384 protein_coding 2
ENST00000274026 ENSG00000145386 protein_coding 14
ENST00000274031 ENSG00000145391 protein_coding 16
ENST00000274063 ENSG00000145423 protein_coding 14
ENST00000274071 ENSG00000145431 nonsense_mediated_decay 4
ENST00000274306 ENSG00000145649 protein_coding 12
ENST00000274341 ENSG00000145681 protein_coding 3
ENST00000274353 ENSG00000145692 protein_coding 4
ENST00000274368 ENSG00000145708 protein_coding 13
ENST00000274457 ENSG00000145780 protein_coding 16
ENST00000274458 ENSG00000145781 protein_coding 16
ENST00000274520 ENSG00000145839 protein_coding 2
ENST00000274605 ENSG00000145911 protein_coding 13
ENST00000274625 ENSG00000156427 protein_coding 12
ENST00000274629 ENSG00000145936 protein_coding 15
ENST00000274710 ENSG00000146005 protein_coding 2
ENST00000274787 ENSG00000146066 protein_coding 16
ENST00000274811 ENSG00000146083 protein_coding 16
ENST00000274849 ENSG00000146109 protein_coding 16
ENST00000274938 ENSG00000146197 protein_coding 12
ENST00000275036 ENSG00000118418 protein_coding 16
ENST00000275072 ENSG00000146281 protein_coding 16
ENST00000275230 ENSG00000146411 protein_coding 14
ENST00000275300 ENSG00000146477 protein_coding 12
ENST00000275493 ENSG00000146648 protein_coding 15
ENST00000275764 ENSG00000146857 protein_coding 3
ENST00000275766 ENSG00000146858 protein_coding 14
ENST00000275767 ENSG00000146859 protein_coding 16
ENST00000275954 ENSG00000147027 protein_coding 15
ENST00000276033 ENSG00000147100 protein_coding 15
ENST00000276055 ENSG00000147119 protein_coding 16
ENST00000276077 ENSG00000147138 protein_coding 5
ENST00000276282 ENSG00000147324 protein_coding 16
ENST00000276297 ENSG00000164741 protein_coding 15
ENST00000276390 ENSG00000147416 protein_coding 14
ENST00000276569 ENSG00000104442 protein_coding 16
ENST00000276570 ENSG00000147570 protein_coding 3
ENST00000276571 ENSG00000147571 protein_coding 2
ENST00000276585 ENSG00000147586 protein_coding 16
ENST00000276704 ENSG00000189376 protein_coding 16
ENST00000276943 ENSG00000147896 protein_coding 2
ENST00000277517 ENSG00000148377 protein_coding 6
ENST00000277541 ENSG00000148400 protein_coding 16
ENST00000277575 ENSG00000148429 protein_coding 8
ENST00000278193 ENSG00000148943 protein_coding 16
ENST00000278222 ENSG00000148965 protein_coding 9
ENST00000278282 ENSG00000149021 protein_coding 1
ENST00000278412 ENSG00000149136 protein_coding 16
ENST00000278505 ENSG00000149218 protein_coding 16
ENST00000278590 ENSG00000149289 protein_coding 11
ENST00000278888 ENSG00000149534 protein_coding 3
ENST00000278937 ENSG00000149573 protein_coding 16
ENST00000278947 ENSG00000149575 protein_coding 11
ENST00000279058 ENSG00000149651 protein_coding 2
ENST00000279146 ENSG00000110711 protein_coding 16
ENST00000279168 ENSG00000149735 protein_coding 1
ENST00000279242 ENSG00000149792 protein_coding 2
ENST00000279249 ENSG00000149798 protein_coding 2
ENST00000279389 ENSG00000149926 protein_coding 2
ENST00000279392 ENSG00000149929 protein_coding 16
ENST00000279441 ENSG00000166670 protein_coding 1
ENST00000279593 ENSG00000150086 protein_coding 3
ENST00000279873 ENSG00000150347 protein_coding 16
ENST00000280098 ENSG00000144228 protein_coding 16
ENST00000280155 ENSG00000150594 protein_coding 15
ENST00000280193 ENSG00000150630 protein_coding 15
ENST00000280200 ENSG00000150637 protein_coding 11
ENST00000280325 ENSG00000150750 protein_coding 8
ENST00000280333 ENSG00000150760 protein_coding 16
ENST00000280557 ENSG00000139726 protein_coding 16
ENST00000280571 ENSG00000150977 protein_coding 16
ENST00000280612 ENSG00000151012 protein_coding 8
ENST00000280800 ENSG00000151176 protein_coding 16
ENST00000280886 ENSG00000151240 protein_coding 16
ENST00000280987 ENSG00000151327 protein_coding 15
ENST00000281030 ENSG00000151365 protein_coding 9
ENST00000281154 ENSG00000151475 protein_coding 2
ENST00000281187 ENSG00000151502 protein_coding 16
ENST00000281268 ENSG00000169550 protein_coding 7
ENST00000281282 ENSG00000128849 protein_coding 15
ENST00000281405 ENSG00000118965 protein_coding 16
ENST00000281437 ENSG00000043039 protein_coding 8
ENST00000281456 ENSG00000151729 protein_coding 16
ENST00000281741 ENSG00000087301 protein_coding 16
ENST00000281772 ENSG00000144445 protein_coding 16
ENST00000281830 ENSG00000152049 protein_coding 14
ENST00000281928 ENSG00000123066 protein_coding 16
ENST00000281932 ENSG00000152133 protein_coding 16
ENST00000281938 ENSG00000152137 protein_coding 15
ENST00000282003 ENSG00000152193 protein_coding 16
ENST00000282018 ENSG00000152207 protein_coding 11
ENST00000282030 ENSG00000152217 protein_coding 16
ENST00000282058 ENSG00000152240 protein_coding 8
ENST00000282111 ENSG00000152284 protein_coding 15
ENST00000282146 ENSG00000152315 protein_coding 11
ENST00000282282 ENSG00000152433 protein_coding 12
ENST00000282308 ENSG00000152454 protein_coding 16
ENST00000282344 ENSG00000152484 protein_coding 16
ENST00000282388 ENSG00000152518 protein_coding 16
ENST00000282391 ENSG00000152520 protein_coding 15
ENST00000282397 ENSG00000102755 protein_coding 15
ENST00000282561 ENSG00000152661 protein_coding 14
ENST00000282892 ENSG00000152944 protein_coding 16
ENST00000283033 ENSG00000153066 protein_coding 16
ENST00000283147 ENSG00000153162 protein_coding 16
ENST00000283195 ENSG00000153201 protein_coding 16
ENST00000283206 ENSG00000153214 protein_coding 16
ENST00000283351 ENSG00000153339 protein_coding 16
ENST00000283534 ENSG00000153485 protein_coding 8
ENST00000283547 ENSG00000153495 protein_coding 1
ENST00000283550 ENSG00000153498 protein_coding 1
ENST00000283632 ENSG00000153561 protein_coding 16
ENST00000283646 ENSG00000153574 protein_coding 16
ENST00000283684 ENSG00000081923 protein_coding 15
ENST00000284000 ENSG00000153879 protein_coding 16
ENST00000284061 ENSG00000153933 protein_coding 15
ENST00000284110 ENSG00000153976 protein_coding 6
ENST00000284116 ENSG00000153982 protein_coding 13
ENST00000284136 ENSG00000153993 protein_coding 13
ENST00000284142 ENSG00000154007 protein_coding 3
ENST00000284154 ENSG00000154016 protein_coding 6
ENST00000284202 ENSG00000154059 protein_coding 16
ENST00000284224 ENSG00000154080 protein_coding 10
ENST00000284245 ENSG00000154102 protein_coding 12
ENST00000284311 ENSG00000154165 protein_coding 6
ENST00000284320 ENSG00000154174 protein_coding 16
ENST00000284476 ENSG00000154309 protein_coding 16
ENST00000284601 ENSG00000154415 protein_coding 5
ENST00000284669 ENSG00000239474 protein_coding 12
ENST00000284818 ENSG00000154589 protein_coding 5
ENST00000284856 ENSG00000154620 protein_coding 7
ENST00000284881 ENSG00000154642 protein_coding 16
ENST00000284957 ENSG00000154710 protein_coding 12
ENST00000284987 ENSG00000154736 protein_coding 14
ENST00000285023 ENSG00000154768 protein_coding 2
ENST00000285093 ENSG00000167315 protein_coding 16
ENST00000285106 ENSG00000154832 protein_coding 16
ENST00000285199 ENSG00000154914 protein_coding 10
ENST00000285208 ENSG00000154917 protein_coding 2
ENST00000285243 ENSG00000154945 protein_coding 16
ENST00000285298 ENSG00000239789 protein_coding 16
ENST00000285379 ENSG00000104267 protein_coding 15
ENST00000285397 ENSG00000155085 protein_coding 16
ENST00000285407 ENSG00000155090 protein_coding 16
ENST00000285419 ENSG00000155099 protein_coding 16
ENST00000285420 ENSG00000155100 protein_coding 16
ENST00000285667 ENSG00000155304 protein_coding 16
ENST00000285873 ENSG00000082516 protein_coding 16
ENST00000285949 ENSG00000187553 protein_coding 2
ENST00000286091 ENSG00000155660 protein_coding 16
ENST00000286201 ENSG00000155760 protein_coding 16
ENST00000286234 ENSG00000155792 protein_coding 16
ENST00000286298 ENSG00000155850 protein_coding 16
ENST00000286307 ENSG00000155858 protein_coding 16
ENST00000286332 ENSG00000055208 protein_coding 16
ENST00000286364 ENSG00000155903 protein_coding 16
ENST00000286548 ENSG00000156052 protein_coding 16
ENST00000286688 ENSG00000156172 protein_coding 15
ENST00000286758 ENSG00000156234 protein_coding 8
ENST00000286760 ENSG00000156232 protein_coding 16
ENST00000287020 ENSG00000156466 protein_coding 9
ENST00000287042 ENSG00000156486 protein_coding 2
ENST00000287143 ENSG00000156575 protein_coding 2
ENST00000287156 ENSG00000156587 protein_coding 12
ENST00000287490 ENSG00000156885 protein_coding 7
ENST00000287585 ENSG00000156959 protein_coding 1
ENST00000287590 ENSG00000156966 protein_coding 14
ENST00000287613 ENSG00000241553 protein_coding 16
ENST00000287641 ENSG00000157005 protein_coding 4
ENST00000287814 ENSG00000157150 protein_coding 15
ENST00000287907 ENSG00000157219 protein_coding 2
ENST00000287934 ENSG00000157240 protein_coding 16
ENST00000287957 ENSG00000157259 protein_coding 16
ENST00000288022 ENSG00000258429 protein_coding 5
ENST00000288071 ENSG00000157349 protein_coding 16
ENST00000288135 ENSG00000157404 protein_coding 15
ENST00000288167 ENSG00000056736 protein_coding 15
ENST00000288266 ENSG00000157500 protein_coding 16
ENST00000288368 ENSG00000046889 protein_coding 15
ENST00000288466 ENSG00000157657 protein_coding 13
ENST00000288532 ENSG00000110871 protein_coding 16
ENST00000288561 ENSG00000157741 protein_coding 16
ENST00000288666 ENSG00000157828 protein_coding 2
ENST00000288699 ENSG00000157851 protein_coding 2
ENST00000289119 ENSG00000158201 protein_coding 16
ENST00000289166 ENSG00000158246 protein_coding 13
ENST00000289228 ENSG00000115073 protein_coding 16
ENST00000289269 ENSG00000243232 protein_coding 6
ENST00000289371 ENSG00000158417 protein_coding 16
ENST00000289373 ENSG00000158164 protein_coding 11
ENST00000289382 ENSG00000158435 protein_coding 16
ENST00000289429 ENSG00000158477 protein_coding 3
ENST00000289431 ENSG00000158480 protein_coding 16
ENST00000289753 ENSG00000158748 protein_coding 3
ENST00000289953 ENSG00000158901 protein_coding 2
ENST00000289957 ENSG00000147432 protein_coding 1
ENST00000290200 ENSG00000243646 protein_coding 16
ENST00000290231 ENSG00000124160 protein_coding 16
ENST00000290271 ENSG00000159167 protein_coding 14
ENST00000290291 ENSG00000060491 protein_coding 15
ENST00000290295 ENSG00000159184 protein_coding 2
ENST00000290310 ENSG00000159197 protein_coding 10
ENST00000290349 ENSG00000159228 protein_coding 8
ENST00000290354 ENSG00000159231 protein_coding 16
ENST00000290551 ENSG00000159388 protein_coding 16
ENST00000290705 ENSG00000205362 protein_coding 11
ENST00000290949 ENSG00000159720 protein_coding 16
ENST00000290953 ENSG00000159723 protein_coding 4
ENST00000291009 ENSG00000159763 protein_coding 5
ENST00000291041 ENSG00000159792 protein_coding 16
ENST00000291107 ENSG00000159842 protein_coding 16
ENST00000291187 ENSG00000167383 protein_coding 13
ENST00000291232 ENSG00000159958 protein_coding 7
ENST00000291281 ENSG00000105287 protein_coding 16
ENST00000291294 ENSG00000160013 protein_coding 15
ENST00000291295 ENSG00000160014 protein_coding 16
ENST00000291386 ENSG00000160075 protein_coding 16
ENST00000291439 ENSG00000072958 protein_coding 16
ENST00000291442 ENSG00000160113 protein_coding 16
ENST00000291481 ENSG00000187664 protein_coding 3
ENST00000291495 ENSG00000160161 protein_coding 4
ENST00000291527 ENSG00000160182 protein_coding 5
ENST00000291568 ENSG00000160213 protein_coding 16
ENST00000291592 ENSG00000160233 protein_coding 11
ENST00000291700 ENSG00000160307 protein_coding 3
ENST00000291707 ENSG00000254521 protein_coding 3
ENST00000291715 ENSG00000160318 protein_coding 14
ENST00000291842 ENSG00000160410 protein_coding 16
ENST00000291900 ENSG00000160445 protein_coding 16
ENST00000291934 ENSG00000160472 protein_coding 5
ENST00000292140 ENSG00000176531 protein_coding 15
ENST00000292147 ENSG00000105755 protein_coding 16
ENST00000292174 ENSG00000160683 protein_coding 3
ENST00000292363 ENSG00000070423 protein_coding 16
ENST00000292431 ENSG00000160877 protein_coding 16
ENST00000292433 ENSG00000160888 protein_coding 16
ENST00000292513 ENSG00000160951 protein_coding 6
ENST00000292562 ENSG00000198169 protein_coding 16
ENST00000292566 ENSG00000160993 protein_coding 2
ENST00000292577 ENSG00000129968 protein_coding 1
ENST00000292599 ENSG00000161021 protein_coding 16
ENST00000292614 ENSG00000005075 protein_coding 16
ENST00000292823 ENSG00000161217 protein_coding 16
ENST00000292853 ENSG00000161243 protein_coding 7
ENST00000293190 ENSG00000161509 protein_coding 5
ENST00000293201 ENSG00000188126 protein_coding 16
ENST00000293217 ENSG00000161533 protein_coding 16
ENST00000293218 ENSG00000132478 protein_coding 16
ENST00000293230 ENSG00000161544 protein_coding 15
ENST00000293255 ENSG00000105507 protein_coding 3
ENST00000293275 ENSG00000161573 protein_coding 1
ENST00000293280 ENSG00000167236 protein_coding 7
ENST00000293328 ENSG00000173757 protein_coding 16
ENST00000293404 ENSG00000161653 protein_coding 12
ENST00000293406 ENSG00000161654 protein_coding 6
ENST00000293414 ENSG00000161664 protein_coding 14
ENST00000293443 ENSG00000161682 protein_coding 5
ENST00000293636 ENSG00000139610 protein_coding 4
ENST00000293670 ENSG00000170523 protein_coding 2
ENST00000293677 ENSG00000161847 protein_coding 16
ENST00000293695 ENSG00000161860 protein_coding 16
ENST00000293756 ENSG00000161896 protein_coding 9
ENST00000293761 ENSG00000161905 protein_coding 3
ENST00000293771 ENSG00000161914 protein_coding 13
ENST00000293777 ENSG00000161920 protein_coding 16
ENST00000293778 ENSG00000161921 protein_coding 16
ENST00000293780 ENSG00000108556 protein_coding 10
ENST00000293829 ENSG00000161958 protein_coding 14
ENST00000293842 ENSG00000161970 protein_coding 14
ENST00000293851 ENSG00000103355 protein_coding 2
ENST00000293860 ENSG00000161980 protein_coding 16
ENST00000293937 ENSG00000162040 protein_coding 1
ENST00000293981 ENSG00000162076 protein_coding 16
ENST00000294016 ENSG00000162104 protein_coding 16
ENST00000294117 ENSG00000162188 protein_coding 7
ENST00000294353 ENSG00000162378 protein_coding 16
ENST00000294360 ENSG00000162384 protein_coding 16
ENST00000294435 ENSG00000162444 protein_coding 16
ENST00000294485 ENSG00000162490 protein_coding 2
ENST00000294507 ENSG00000162511 protein_coding 16
ENST00000294671 ENSG00000213512 protein_coding 5
ENST00000294811 ENSG00000162757 protein_coding 16
ENST00000294818 ENSG00000162763 protein_coding 2
ENST00000294889 ENSG00000162817 protein_coding 16
ENST00000295082 ENSG00000162975 protein_coding 2
ENST00000295087 ENSG00000162980 protein_coding 16
ENST00000295108 ENSG00000162992 protein_coding 2
ENST00000295113 ENSG00000162998 protein_coding 15
ENST00000295228 ENSG00000163083 protein_coding 15
ENST00000295304 ENSG00000143942 protein_coding 16
ENST00000295324 ENSG00000163171 protein_coding 16
ENST00000295379 ENSG00000163217 protein_coding 2
ENST00000295417 ENSG00000163251 protein_coding 16
ENST00000295452 ENSG00000163285 protein_coding 5
ENST00000295569 ENSG00000163377 protein_coding 3
ENST00000295628 ENSG00000163428 protein_coding 16
ENST00000295633 ENSG00000163430 protein_coding 16
ENST00000295666 ENSG00000163453 protein_coding 16
ENST00000295683 ENSG00000163464 protein_coding 8
ENST00000295731 ENSG00000163501 protein_coding 5
ENST00000295743 ENSG00000163508 protein_coding 5
ENST00000295770 ENSG00000163527 protein_coding 16
ENST00000295833 ENSG00000115593 protein_coding 5
ENST00000295886 ENSG00000163623 protein_coding 2
ENST00000295902 ENSG00000163637 protein_coding 15
ENST00000295908 ENSG00000163644 protein_coding 16
ENST00000295927 ENSG00000163661 protein_coding 16
ENST00000296027 ENSG00000163735 protein_coding 8
ENST00000296028 ENSG00000163736 protein_coding 9
ENST00000296029 ENSG00000163737 protein_coding 5
ENST00000296046 ENSG00000163751 protein_coding 14
ENST00000296059 ENSG00000163762 protein_coding 15
ENST00000296096 ENSG00000163792 protein_coding 3
ENST00000296099 ENSG00000163794 protein_coding 1
ENST00000296140 ENSG00000163823 protein_coding 16
ENST00000296142 ENSG00000163825 protein_coding 4
ENST00000296161 ENSG00000163840 protein_coding 16
ENST00000296215 ENSG00000163877 protein_coding 16
ENST00000296220 ENSG00000144909 protein_coding 16
ENST00000296233 ENSG00000163884 protein_coding 15
ENST00000296318 ENSG00000144730 protein_coding 13
ENST00000296328 ENSG00000163960 protein_coding 16
ENST00000296412 ENSG00000197894 protein_coding 16
ENST00000296435 ENSG00000164047 protein_coding 6
ENST00000296452 ENSG00000164061 protein_coding 2
ENST00000296483 ENSG00000164086 protein_coding 3
ENST00000296490 ENSG00000164091 protein_coding 16
ENST00000296504 ENSG00000164105 protein_coding 16
ENST00000296506 ENSG00000164106 protein_coding 10
ENST00000296511 ENSG00000164111 protein_coding 16
ENST00000296564 ENSG00000164151 protein_coding 16
ENST00000296577 ENSG00000164163 protein_coding 16
ENST00000296585 ENSG00000164171 protein_coding 15
ENST00000296603 ENSG00000164187 protein_coding 16
ENST00000296641 ENSG00000164220 protein_coding 3
ENST00000296666 ENSG00000164244 protein_coding 16
ENST00000296674 ENSG00000186468 protein_coding 16
ENST00000296755 ENSG00000131711 protein_coding 15
ENST00000296824 ENSG00000164366 protein_coding 16
ENST00000296839 ENSG00000164379 protein_coding 9
ENST00000296871 ENSG00000164400 protein_coding 2
ENST00000296978 ENSG00000164484 protein_coding 6
ENST00000297001 ENSG00000164500 protein_coding 2
ENST00000297145 ENSG00000164603 protein_coding 16
ENST00000297203 ENSG00000164645 protein_coding 2
ENST00000297210 ENSG00000164651 protein_coding 3
ENST00000297265 ENSG00000164695 protein_coding 13
ENST00000297293 ENSG00000164715 protein_coding 16
ENST00000297316 ENSG00000164736 protein_coding 15
ENST00000297324 ENSG00000164743 protein_coding 12
ENST00000297338 ENSG00000164754 protein_coding 16
ENST00000297354 ENSG00000164764 protein_coding 13
ENST00000297375 ENSG00000164778 protein_coding 3
ENST00000297435 ENSG00000164821 protein_coding 4
ENST00000297439 ENSG00000164825 protein_coding 6
ENST00000297459 ENSG00000164841 protein_coding 8
ENST00000297598 ENSG00000164951 protein_coding 11
ENST00000297625 ENSG00000164976 protein_coding 15
ENST00000297632 ENSG00000164983 protein_coding 16
ENST00000297792 ENSG00000165097 protein_coding 16
ENST00000297819 ENSG00000165120 protein_coding 2
ENST00000298049 ENSG00000101210 protein_coding 9
ENST00000298097 ENSG00000165355 protein_coding 16
ENST00000298130 ENSG00000165389 protein_coding 16
ENST00000298248 ENSG00000165475 protein_coding 11
ENST00000298251 ENSG00000165478 protein_coding 3
ENST00000298283 ENSG00000165496 protein_coding 2
ENST00000298289 ENSG00000165502 protein_coding 14
ENST00000298295 ENSG00000165507 protein_coding 15
ENST00000298298 ENSG00000165511 protein_coding 14
ENST00000298299 ENSG00000165512 protein_coding 16
ENST00000298316 ENSG00000165527 protein_coding 16
ENST00000298352 ENSG00000165553 protein_coding 3
ENST00000298406 ENSG00000139977 protein_coding 16
ENST00000298492 ENSG00000165660 protein_coding 16
ENST00000298530 ENSG00000165685 protein_coding 1
ENST00000298532 ENSG00000165684 protein_coding 15
ENST00000298585 ENSG00000165724 protein_coding 16
ENST00000298681 ENSG00000165794 protein_coding 2
ENST00000298743 ENSG00000180447 protein_coding 15
ENST00000298746 ENSG00000165832 protein_coding 16
ENST00000298875 ENSG00000165934 protein_coding 16
ENST00000298894 ENSG00000165943 protein_coding 8
ENST00000299084 ENSG00000166068 protein_coding 16
ENST00000299164 ENSG00000166106 protein_coding 12
ENST00000299174 ENSG00000166143 protein_coding 2
ENST00000299178 ENSG00000166148 protein_coding 16
ENST00000299192 ENSG00000155393 protein_coding 16
ENST00000299237 ENSG00000166188 protein_coding 16
ENST00000299238 ENSG00000166189 protein_coding 16
ENST00000299290 ENSG00000166220 protein_coding 1
ENST00000299299 ENSG00000166228 protein_coding 16
ENST00000299335 ENSG00000166260 protein_coding 16
ENST00000299340 ENSG00000166265 protein_coding 15
ENST00000299413 ENSG00000166326 protein_coding 16
ENST00000299415 ENSG00000166329 protein_coding 2
ENST00000299481 ENSG00000158077 protein_coding 3
ENST00000299505 ENSG00000166398 protein_coding 16
ENST00000299563 ENSG00000166439 protein_coding 16
ENST00000299608 ENSG00000166479 protein_coding 16
ENST00000299633 ENSG00000166503 protein_coding 16
ENST00000299687 ENSG00000215421 protein_coding 16
ENST00000299714 ENSG00000166562 protein_coding 16
ENST00000299727 ENSG00000166573 protein_coding 3
ENST00000299766 ENSG00000166603 protein_coding 2
ENST00000299886 ENSG00000166685 protein_coding 16
ENST00000299977 ENSG00000166750 protein_coding 16
ENST00000299997 ENSG00000166770 protein_coding 12
ENST00000300026 ENSG00000166794 protein_coding 8
ENST00000300061 ENSG00000166828 protein_coding 6
ENST00000300086 ENSG00000166848 protein_coding 16
ENST00000300098 ENSG00000166856 protein_coding 10
ENST00000300101 ENSG00000166860 protein_coding 16
ENST00000300105 ENSG00000166862 protein_coding 1
ENST00000300113 ENSG00000166869 protein_coding 3
ENST00000300146 ENSG00000166889 protein_coding 16
ENST00000300151 ENSG00000166902 protein_coding 16
ENST00000300177 ENSG00000166923 protein_coding 13
ENST00000300226 ENSG00000166959 protein_coding 5
ENST00000300332 ENSG00000167034 protein_coding 16
ENST00000300413 ENSG00000167088 protein_coding 16
ENST00000300504 ENSG00000167139 protein_coding 1
ENST00000300527 ENSG00000142173 protein_coding 16
ENST00000300557 ENSG00000167183 protein_coding 12
ENST00000300574 ENSG00000167193 protein_coding 16
ENST00000300605 ENSG00000167220 protein_coding 16
ENST00000300619 ENSG00000167232 protein_coding 14
ENST00000300688 ENSG00000167283 protein_coding 16
ENST00000300714 ENSG00000167302 protein_coding 16
ENST00000300737 ENSG00000167323 protein_coding 16
ENST00000300784 ENSG00000167363 protein_coding 16
ENST00000300870 ENSG00000185947 protein_coding 16
ENST00000300900 ENSG00000167434 protein_coding 14
ENST00000300935 ENSG00000167461 protein_coding 16
ENST00000300952 ENSG00000167470 protein_coding 16
ENST00000300961 ENSG00000167476 protein_coding 7
ENST00000300976 ENSG00000167487 protein_coding 16
ENST00000301073 ENSG00000171443 protein_coding 16
ENST00000301141 ENSG00000255974 protein_coding 2
ENST00000301159 ENSG00000188223 protein_coding 15
ENST00000301175 ENSG00000250799 protein_coding 4
ENST00000301180 ENSG00000066084 protein_coding 16
ENST00000301204 ENSG00000167619 protein_coding 3
ENST00000301264 ENSG00000167657 protein_coding 16
ENST00000301272 ENSG00000167664 protein_coding 5
ENST00000301280 ENSG00000167670 protein_coding 16
ENST00000301284 ENSG00000167674 protein_coding 16
ENST00000301286 ENSG00000167676 protein_coding 15
ENST00000301293 ENSG00000167680 protein_coding 15
ENST00000301310 ENSG00000018869 protein_coding 16
ENST00000301318 ENSG00000196867 protein_coding 16
ENST00000301336 ENSG00000167705 protein_coding 16
ENST00000301391 ENSG00000167740 protein_coding 16
ENST00000301395 ENSG00000167741 protein_coding 5
ENST00000301411 ENSG00000167744 protein_coding 5
ENST00000301439 ENSG00000167765 protein_coding 9
ENST00000301452 ENSG00000167769 protein_coding 4
ENST00000301457 ENSG00000167774 protein_coding 16
ENST00000301480 ENSG00000198028 protein_coding 2
ENST00000301585 ENSG00000167862 protein_coding 16
ENST00000301599 ENSG00000167874 protein_coding 16
ENST00000301607 ENSG00000167880 protein_coding 9
ENST00000301634 ENSG00000167900 protein_coding 14
ENST00000301659 ENSG00000167914 protein_coding 4
ENST00000301691 ENSG00000167941 protein_coding 2
ENST00000301698 ENSG00000167945 protein_coding 2
ENST00000301738 ENSG00000167977 protein_coding 16
ENST00000301744 ENSG00000167981 protein_coding 16
ENST00000301765 ENSG00000167987 protein_coding 16
ENST00000301785 ENSG00000214753 protein_coding 16
ENST00000301825 ENSG00000168032 protein_coding 13
ENST00000301838 ENSG00000168040 protein_coding 16
ENST00000301904 ENSG00000168077 protein_coding 14
ENST00000301905 ENSG00000168078 protein_coding 5
ENST00000301919 ENSG00000170903 protein_coding 16
ENST00000301944 ENSG00000171773 protein_coding 2
ENST00000302000 ENSG00000171016 protein_coding 14
ENST00000302005 ENSG00000169271 protein_coding 12
ENST00000302006 ENSG00000170549 protein_coding 6
ENST00000302118 ENSG00000169174 protein_coding 2
ENST00000302165 ENSG00000170604 protein_coding 16
ENST00000302177 ENSG00000170608 protein_coding 7
ENST00000302277 ENSG00000170396 protein_coding 5
ENST00000302326 ENSG00000169184 protein_coding 14
ENST00000302362 ENSG00000172301 protein_coding 10
ENST00000302386 ENSG00000170296 protein_coding 16
ENST00000302392 ENSG00000169964 protein_coding 9
ENST00000302418 ENSG00000170759 protein_coding 16
ENST00000302422 ENSG00000205544 protein_coding 16
ENST00000302451 ENSG00000169340 protein_coding 3
ENST00000302495 ENSG00000169495 protein_coding 6
ENST00000302503 ENSG00000109919 protein_coding 16
ENST00000302541 ENSG00000170011 protein_coding 11
ENST00000302550 ENSG00000121644 protein_coding 16
ENST00000302609 ENSG00000175395 protein_coding 16
ENST00000302625 ENSG00000171450 protein_coding 2
ENST00000302692 ENSG00000171612 protein_coding 16
ENST00000302754 ENSG00000171223 protein_coding 16
ENST00000302764 ENSG00000170584 protein_coding 16
ENST00000302787 ENSG00000168924 protein_coding 16
ENST00000302926 ENSG00000169992 protein_coding 15
ENST00000303004 ENSG00000172216 protein_coding 16
ENST00000303052 ENSG00000169118 protein_coding 16
ENST00000303061 ENSG00000168597 protein_coding 15
ENST00000303077 ENSG00000170577 protein_coding 10
ENST00000303130 ENSG00000170647 protein_coding 15
ENST00000303151 ENSG00000172336 protein_coding 16
ENST00000303212 ENSG00000171119 protein_coding 8
ENST00000303230 ENSG00000164588 protein_coding 2
ENST00000303319 ENSG00000168288 protein_coding 16
ENST00000303407 ENSG00000169925 protein_coding 16
ENST00000303469 ENSG00000171806 protein_coding 16
ENST00000303538 ENSG00000121892 protein_coding 16
ENST00000303545 ENSG00000170881 protein_coding 16
ENST00000303577 ENSG00000169564 protein_coding 16
ENST00000303592 ENSG00000168135 protein_coding 4
ENST00000303596 ENSG00000168286 protein_coding 16
ENST00000303714 ENSG00000169604 protein_coding 15
ENST00000303790 ENSG00000170049 protein_coding 11
ENST00000303846 ENSG00000170374 protein_coding 1
ENST00000303910 ENSG00000168274 protein_coding 14
ENST00000303921 ENSG00000170775 protein_coding 10
ENST00000303924 ENSG00000170961 protein_coding 12
ENST00000303991 ENSG00000169258 protein_coding 2
ENST00000304031 ENSG00000118960 protein_coding 16
ENST00000304046 ENSG00000172057 protein_coding 16
ENST00000304056 ENSG00000170852 protein_coding 16
ENST00000304116 ENSG00000196357 protein_coding 5
ENST00000304141 ENSG00000168497 protein_coding 16
ENST00000304166 ENSG00000078549 protein_coding 12
ENST00000304191 ENSG00000169612 protein_coding 14
ENST00000304218 ENSG00000168298 protein_coding 5
ENST00000304222 ENSG00000170425 protein_coding 12
ENST00000304244 ENSG00000170128 protein_coding 2
ENST00000304301 ENSG00000168101 protein_coding 3
ENST00000304337 ENSG00000169989 protein_coding 7
ENST00000304402 ENSG00000172209 protein_coding 2
ENST00000304411 ENSG00000170837 protein_coding 14
ENST00000304414 ENSG00000170540 protein_coding 16
ENST00000304434 ENSG00000012660 protein_coding 16
ENST00000304477 ENSG00000171794 protein_coding 3
ENST00000304478 ENSG00000171861 protein_coding 16
ENST00000304501 ENSG00000171056 protein_coding 15
ENST00000304506 ENSG00000169194 protein_coding 1
ENST00000304611 ENSG00000124587 protein_coding 16
ENST00000304625 ENSG00000169385 protein_coding 8
ENST00000304639 ENSG00000169397 protein_coding 4
ENST00000304677 ENSG00000169413 protein_coding 16
ENST00000304698 ENSG00000144369 protein_coding 14
ENST00000304710 ENSG00000170367 protein_coding 2
ENST00000304735 ENSG00000168140 protein_coding 15
ENST00000304748 ENSG00000171051 protein_coding 16
ENST00000304788 ENSG00000170191 protein_coding 16
ENST00000304883 ENSG00000169836 protein_coding 2
ENST00000304916 ENSG00000168672 protein_coding 15
ENST00000304987 ENSG00000170145 protein_coding 16
ENST00000304992 ENSG00000174231 protein_coding 16
ENST00000305031 ENSG00000198108 protein_coding 13
ENST00000305097 ENSG00000169860 protein_coding 15
ENST00000305123 ENSG00000169047 protein_coding 16
ENST00000305141 ENSG00000171596 protein_coding 8
ENST00000305208 ENSG00000241635 protein_coding 3
ENST00000305249 ENSG00000115353 protein_coding 8
ENST00000305253 ENSG00000166402 protein_coding 15
ENST00000305273 ENSG00000168260 protein_coding 4
ENST00000305352 ENSG00000170989 protein_coding 16
ENST00000305386 ENSG00000168282 protein_coding 16
ENST00000305409 ENSG00000171951 protein_coding 7
ENST00000305428 ENSG00000169330 protein_coding 2
ENST00000305479 ENSG00000168634 protein_coding 4
ENST00000305513 ENSG00000186532 protein_coding 16
ENST00000305596 ENSG00000169217 protein_coding 16
ENST00000305626 ENSG00000172007 protein_coding 16
ENST00000305641 ENSG00000168806 protein_coding 16
ENST00000305738 ENSG00000171053 protein_coding 2
ENST00000305768 ENSG00000121289 protein_coding 15
ENST00000305786 ENSG00000172115 protein_coding 16
ENST00000305817 ENSG00000171864 protein_coding 4
ENST00000305869 ENSG00000172156 protein_coding 6
ENST00000305910 ENSG00000256018 protein_coding 2
ENST00000305978 ENSG00000171222 protein_coding 16
ENST00000305988 ENSG00000169252 protein_coding 16
ENST00000305991 ENSG00000170290 protein_coding 4
ENST00000306024 ENSG00000170860 protein_coding 16
ENST00000306030 ENSG00000048471 protein_coding 12
ENST00000306049 ENSG00000172171 protein_coding 16
ENST00000306051 ENSG00000168229 protein_coding 8
ENST00000306065 ENSG00000105186 protein_coding 16
ENST00000306071 ENSG00000170175 protein_coding 16
ENST00000306077 ENSG00000170876 protein_coding 16
ENST00000306096 ENSG00000168461 protein_coding 16
ENST00000306117 ENSG00000124134 protein_coding 4
ENST00000306176 ENSG00000170044 protein_coding 2
ENST00000306177 ENSG00000106346 protein_coding 16
ENST00000306193 ENSG00000145439 protein_coding 16
ENST00000306247 ENSG00000168404 protein_coding 16
ENST00000306357 ENSG00000170310 protein_coding 16
ENST00000306384 ENSG00000168899 protein_coding 16
ENST00000306406 ENSG00000171227 protein_coding 15
ENST00000306442 ENSG00000168938 protein_coding 15
ENST00000306480 ENSG00000170088 protein_coding 16
ENST00000306503 ENSG00000171150 protein_coding 16
ENST00000306562 ENSG00000171161 protein_coding 16
ENST00000306593 ENSG00000242419 protein_coding 2
ENST00000306602 ENSG00000169245 protein_coding 12
ENST00000306621 ENSG00000169248 protein_coding 7
ENST00000306675 ENSG00000170214 protein_coding 12
ENST00000306688 ENSG00000169683 protein_coding 14
ENST00000306708 ENSG00000171017 protein_coding 3
ENST00000306749 ENSG00000169710 protein_coding 16
ENST00000306773 ENSG00000171246 protein_coding 5
ENST00000306851 ENSG00000118276 protein_coding 15
ENST00000306858 ENSG00000168143 protein_coding 5
ENST00000306869 ENSG00000169738 protein_coding 16
ENST00000306875 ENSG00000213380 protein_coding 16
ENST00000306897 ENSG00000169750 protein_coding 8
ENST00000306928 ENSG00000169006 protein_coding 2
ENST00000306954 ENSG00000170270 protein_coding 16
ENST00000306960 ENSG00000168539 protein_coding 3
ENST00000306984 ENSG00000168303 protein_coding 16
ENST00000306999 ENSG00000106524 protein_coding 16
ENST00000307128 ENSG00000172399 protein_coding 9
ENST00000307144 ENSG00000171989 protein_coding 3
ENST00000307145 ENSG00000169926 protein_coding 16
ENST00000307169 ENSG00000168348 protein_coding 2
ENST00000307194 ENSG00000213203 protein_coding 16
ENST00000307201 ENSG00000168792 protein_coding 16
ENST00000307221 ENSG00000172404 protein_coding 5
ENST00000307271 ENSG00000171115 protein_coding 16
ENST00000307275 ENSG00000168517 protein_coding 16
ENST00000307358 ENSG00000170801 protein_coding 14
ENST00000307365 ENSG00000168209 protein_coding 16
ENST00000307366 ENSG00000168569 protein_coding 16
ENST00000307395 ENSG00000169704 protein_coding 2
ENST00000307407 ENSG00000169429 protein_coding 15
ENST00000307417 ENSG00000172350 protein_coding 2
ENST00000307584 ENSG00000170681 protein_coding 8
ENST00000307616 ENSG00000171987 protein_coding 2
ENST00000307624 ENSG00000172497 protein_coding 2
ENST00000307630 ENSG00000170027 protein_coding 16
ENST00000307635 ENSG00000172000 protein_coding 4
ENST00000307637 ENSG00000171860 protein_coding 16
ENST00000307658 ENSG00000186272 protein_coding 16
ENST00000307741 ENSG00000172009 protein_coding 16
ENST00000307745 ENSG00000171282 protein_coding 16
ENST00000307750 ENSG00000168795 protein_coding 16
ENST00000307751 ENSG00000171747 protein_coding 8
ENST00000307768 ENSG00000171135 protein_coding 16
ENST00000307844 ENSG00000174448 protein_coding 3
ENST00000307845 ENSG00000115756 protein_coding 16
ENST00000307851 ENSG00000135077 protein_coding 16
ENST00000308027 ENSG00000174327 protein_coding 14
ENST00000308031 ENSG00000196263 protein_coding 14
ENST00000308177 ENSG00000240184 protein_coding 15
ENST00000308234 ENSG00000174136 protein_coding 16
ENST00000308302 ENSG00000174567 protein_coding 6
ENST00000308330 ENSG00000174106 protein_coding 16
ENST00000308418 ENSG00000172922 protein_coding 16
ENST00000308423 ENSG00000131471 protein_coding 15
ENST00000308580 ENSG00000138594 protein_coding 16
ENST00000308588 ENSG00000169371 protein_coding 9
ENST00000308641 ENSG00000173627 protein_coding 3
ENST00000308650 ENSG00000196110 protein_coding 14
ENST00000308666 ENSG00000173208 protein_coding 12
ENST00000308683 ENSG00000173545 protein_coding 16
ENST00000308799 ENSG00000171931 protein_coding 1
ENST00000308831 ENSG00000173156 protein_coding 14
ENST00000308855 ENSG00000129195 protein_coding 1
ENST00000308868 ENSG00000174697 protein_coding 7
ENST00000308961 ENSG00000174886 protein_coding 16
ENST00000308964 ENSG00000173581 protein_coding 16
ENST00000308986 ENSG00000143851 protein_coding 2
ENST00000309042 ENSG00000084093 protein_coding 16
ENST00000309061 ENSG00000141994 protein_coding 16
ENST00000309134 ENSG00000175348 protein_coding 16
ENST00000309285 ENSG00000173578 protein_coding 3
ENST00000309305 ENSG00000175322 protein_coding 7
ENST00000309311 ENSG00000167658 protein_coding 16
ENST00000309324 ENSG00000174917 protein_coding 16
ENST00000309384 ENSG00000183542 protein_coding 3
ENST00000309395 ENSG00000173542 protein_coding 16
ENST00000309424 ENSG00000117877 protein_coding 6
ENST00000309428 ENSG00000141699 protein_coding 16
ENST00000309447 ENSG00000174145 protein_coding 5
ENST00000309495 ENSG00000175105 protein_coding 16
ENST00000309558 ENSG00000173705 protein_coding 14
ENST00000309575 ENSG00000175040 protein_coding 16
ENST00000309594 ENSG00000173141 protein_coding 16
ENST00000309649 ENSG00000118518 protein_coding 15
ENST00000309668 ENSG00000175189 protein_coding 3
ENST00000309680 ENSG00000172867 protein_coding 2
ENST00000309733 ENSG00000174749 protein_coding 16
ENST00000309755 ENSG00000146021 protein_coding 15
ENST00000309765 ENSG00000173769 protein_coding 2
ENST00000309775 ENSG00000173727 protein_coding 11
ENST00000309822 ENSG00000147679 protein_coding 16
ENST00000309880 ENSG00000173825 protein_coding 4
ENST00000309889 ENSG00000173991 protein_coding 13
ENST00000309922 ENSG00000174173 protein_coding 16
ENST00000309931 ENSG00000123977 protein_coding 3
ENST00000309950 ENSG00000163331 protein_coding 6
ENST00000309964 ENSG00000134852 protein_coding 16
ENST00000309971 ENSG00000119392 protein_coding 16
ENST00000309983 ENSG00000137364 protein_coding 16
ENST00000309993 ENSG00000174579 protein_coding 16
ENST00000310053 ENSG00000071794 protein_coding 16
ENST00000310085 ENSG00000173013 protein_coding 13
ENST00000310144 ENSG00000087191 protein_coding 16
ENST00000310164 ENSG00000174460 protein_coding 6
ENST00000310193 ENSG00000172817 protein_coding 15
ENST00000310226 ENSG00000172782 protein_coding 2
ENST00000310227 ENSG00000173404 protein_coding 3
ENST00000310248 ENSG00000172640 protein_coding 2
ENST00000310331 ENSG00000243056 protein_coding 15
ENST00000310421 ENSG00000175073 protein_coding 16
ENST00000310430 ENSG00000173273 protein_coding 16
ENST00000310447 ENSG00000106144 protein_coding 16
ENST00000310455 ENSG00000173281 protein_coding 16
ENST00000310496 ENSG00000169733 protein_coding 16
ENST00000310542 ENSG00000173295 protein_coding 7
ENST00000310597 ENSG00000174276 protein_coding 16
ENST00000310754 ENSG00000174599 protein_coding 12
ENST00000310791 ENSG00000174236 protein_coding 12
ENST00000310823 ENSG00000151694 protein_coding 16
ENST00000310827 ENSG00000136485 protein_coding 16
ENST00000310837 ENSG00000173812 processed_transcript 16
ENST00000310954 ENSG00000173930 protein_coding 7
ENST00000310992 ENSG00000174595 protein_coding 4
ENST00000311044 ENSG00000174586 protein_coding 13
ENST00000311048 ENSG00000196705 protein_coding 13
ENST00000311069 ENSG00000174788 protein_coding 7
ENST00000311127 ENSG00000173706 protein_coding 16
ENST00000311141 ENSG00000100711 protein_coding 10
ENST00000311180 ENSG00000174840 protein_coding 16
ENST00000311181 ENSG00000174684 protein_coding 16
ENST00000311227 ENSG00000074219 protein_coding 16
ENST00000311277 ENSG00000164114 protein_coding 14
ENST00000311308 ENSG00000174521 protein_coding 11
ENST00000311330 ENSG00000174807 protein_coding 16
ENST00000311378 ENSG00000173714 protein_coding 4
ENST00000311413 ENSG00000173456 protein_coding 16
ENST00000311417 ENSG00000172667 protein_coding 16
ENST00000311437 ENSG00000188033 protein_coding 16
ENST00000311506 ENSG00000087995 protein_coding 1
ENST00000311575 ENSG00000174721 protein_coding 13
ENST00000311620 ENSG00000175311 protein_coding 3
ENST00000311637 ENSG00000054793 protein_coding 16
ENST00000311668 ENSG00000174292 protein_coding 15
ENST00000311755 ENSG00000175202 protein_coding 2
ENST00000311806 ENSG00000172939 protein_coding 16
ENST00000311895 ENSG00000175595 protein_coding 16
ENST00000311922 ENSG00000173334 protein_coding 16
ENST00000311936 ENSG00000133703 protein_coding 16
ENST00000311955 ENSG00000174429 protein_coding 8
ENST00000311956 ENSG00000175220 protein_coding 16
ENST00000312006 ENSG00000175229 protein_coding 3
ENST00000312010 ENSG00000055483 protein_coding 16
ENST00000312019 ENSG00000175604 protein_coding 5
ENST00000312026 ENSG00000173480 protein_coding 10
ENST00000312051 ENSG00000105176 protein_coding 16
ENST00000312134 ENSG00000175315 protein_coding 2
ENST00000312233 ENSG00000174332 protein_coding 5
ENST00000312234 ENSG00000175376 protein_coding 16
ENST00000312295 ENSG00000175077 protein_coding 2
ENST00000312316 ENSG00000137094 protein_coding 3
ENST00000312349 ENSG00000172568 protein_coding 2
ENST00000312371 ENSG00000174945 protein_coding 2
ENST00000312423 ENSG00000173928 protein_coding 15
ENST00000312511 ENSG00000175646 protein_coding 3
ENST00000312547 ENSG00000130724 protein_coding 16
ENST00000312579 ENSG00000175602 protein_coding 16
ENST00000312584 ENSG00000173530 protein_coding 15
ENST00000312648 ENSG00000173762 protein_coding 8
ENST00000312655 ENSG00000175155 protein_coding 16
ENST00000312678 ENSG00000006125 protein_coding 16
ENST00000312814 ENSG00000146802 protein_coding 16
ENST00000312828 ENSG00000176641 protein_coding 15
ENST00000312891 ENSG00000176402 protein_coding 12
ENST00000312916 ENSG00000164252 protein_coding 16
ENST00000312938 ENSG00000066422 protein_coding 16
ENST00000312960 ENSG00000181788 protein_coding 16
ENST00000313071 ENSG00000176165 protein_coding 4
ENST00000313182 ENSG00000138614 protein_coding 16
ENST00000313213 ENSG00000176732 protein_coding 1
ENST00000313266 ENSG00000175892 protein_coding 9
ENST00000313341 ENSG00000178403 protein_coding 2
ENST00000313368 ENSG00000178913 protein_coding 16
ENST00000313401 ENSG00000176749 protein_coding 15
ENST00000313426 ENSG00000176659 protein_coding 3
ENST00000313543 ENSG00000179144 protein_coding 16
ENST00000313608 ENSG00000181610 protein_coding 16
ENST00000313639 ENSG00000105325 protein_coding 16
ENST00000313655 ENSG00000136982 protein_coding 13
ENST00000313833 ENSG00000178974 protein_coding 16
ENST00000313851 ENSG00000179813 protein_coding 7
ENST00000314011 ENSG00000125945 protein_coding 16
ENST00000314018 ENSG00000180535 protein_coding 4
ENST00000314040 ENSG00000176515 protein_coding 3
ENST00000314088 ENSG00000180573 protein_coding 16
ENST00000314133 ENSG00000176340 protein_coding 16
ENST00000314218 ENSG00000181004 protein_coding 3
ENST00000314222 ENSG00000181649 protein_coding 12
ENST00000314251 ENSG00000163581 protein_coding 2
ENST00000314256 ENSG00000177728 protein_coding 16
ENST00000314315 ENSG00000180846 protein_coding 4
ENST00000314355 ENSG00000123975 protein_coding 7
ENST00000314391 ENSG00000177025 protein_coding 14
ENST00000314393 ENSG00000178764 protein_coding 16
ENST00000314412 ENSG00000180549 protein_coding 3
ENST00000314531 ENSG00000175691 protein_coding 14
ENST00000314552 ENSG00000181877 protein_coding 5
ENST00000314556 ENSG00000170777 protein_coding 1
ENST00000314565 ENSG00000165714 protein_coding 16
ENST00000314630 ENSG00000146433 protein_coding 16
ENST00000314641 ENSG00000112276 protein_coding 15
ENST00000314672 ENSG00000173826 protein_coding 1
ENST00000314890 ENSG00000177721 protein_coding 14
ENST00000314933 ENSG00000173369 protein_coding 15
ENST00000314940 ENSG00000177733 protein_coding 16
ENST00000314994 ENSG00000177946 protein_coding 16
ENST00000315033 ENSG00000181656 protein_coding 12
ENST00000315066 ENSG00000176563 protein_coding 12
ENST00000315099 ENSG00000178750 protein_coding 9
ENST00000315190 ENSG00000180440 protein_coding 9
ENST00000315238 ENSG00000178363 protein_coding 4
ENST00000315264 ENSG00000066735 protein_coding 11
ENST00000315274 ENSG00000196611 protein_coding 9
ENST00000315367 ENSG00000175895 protein_coding 16
ENST00000315436 ENSG00000176871 protein_coding 16
ENST00000315475 ENSG00000177932 protein_coding 16
ENST00000315571 ENSG00000179241 protein_coding 16
ENST00000315588 ENSG00000063322 protein_coding 16
ENST00000315678 ENSG00000176723 protein_coding 2
ENST00000315732 ENSG00000181817 protein_coding 16
ENST00000315765 ENSG00000181333 protein_coding 7
ENST00000315792 ENSG00000176907 protein_coding 15
ENST00000315849 ENSG00000178150 protein_coding 4
ENST00000315872 ENSG00000134318 protein_coding 16
ENST00000316048 ENSG00000179256 protein_coding 8
ENST00000316059 ENSG00000186660 protein_coding 16
ENST00000316124 ENSG00000181908 protein_coding 4
ENST00000316157 ENSG00000107929 protein_coding 16
ENST00000316334 ENSG00000139517 protein_coding 16
ENST00000316375 ENSG00000180878 protein_coding 9
ENST00000316398 ENSG00000179071 protein_coding 8
ENST00000316461 ENSG00000162222 protein_coding 16
ENST00000316509 ENSG00000220205 protein_coding 16
ENST00000316554 ENSG00000177875 protein_coding 12
ENST00000316610 ENSG00000176055 protein_coding 2
ENST00000316754 ENSG00000126785 protein_coding 15
ENST00000316757 ENSG00000011132 protein_coding 16
ENST00000316807 ENSG00000180458 protein_coding 2
ENST00000316824 ENSG00000180318 protein_coding 3
ENST00000316836 ENSG00000176903 protein_coding 16
ENST00000316856 ENSG00000179262 protein_coding 16
ENST00000316881 ENSG00000121060 protein_coding 16
ENST00000316939 ENSG00000179271 protein_coding 16
ENST00000317005 ENSG00000180346 protein_coding 16
ENST00000317008 ENSG00000178412 protein_coding 3
ENST00000317012 ENSG00000177494 protein_coding 6
ENST00000317060 ENSG00000179284 protein_coding 2
ENST00000317114 ENSG00000177337 protein_coding 16
ENST00000317216 ENSG00000179388 protein_coding 13
ENST00000317243 ENSG00000172006 protein_coding 16
ENST00000317254 ENSG00000181074 protein_coding 4
ENST00000317269 ENSG00000135392 protein_coding 16
ENST00000317271 ENSG00000213413 protein_coding 3
ENST00000317276 ENSG00000179094 protein_coding 16
ENST00000317306 ENSG00000248099 protein_coding 2
ENST00000317310 ENSG00000161649 protein_coding 12
ENST00000317370 ENSG00000181856 protein_coding 15
ENST00000317398 ENSG00000083814 protein_coding 15
ENST00000317409 ENSG00000181038 protein_coding 16
ENST00000317449 ENSG00000177363 protein_coding 13
ENST00000317506 ENSG00000141084 protein_coding 16
ENST00000317508 ENSG00000052344 protein_coding 8
ENST00000317605 ENSG00000181541 protein_coding 5
ENST00000317635 ENSG00000178307 protein_coding 16
ENST00000317658 ENSG00000177938 protein_coding 3
ENST00000317702 ENSG00000176014 protein_coding 4
ENST00000317726 ENSG00000175898 protein_coding 15
ENST00000317735 ENSG00000180245 protein_coding 7
ENST00000317746 ENSG00000197888 protein_coding 2
ENST00000317749 ENSG00000189269 protein_coding 4
ENST00000317799 ENSG00000138029 protein_coding 16
ENST00000317814 ENSG00000179111 protein_coding 1
ENST00000317837 ENSG00000166025 protein_coding 15
ENST00000317897 ENSG00000177383 protein_coding 16
ENST00000317987 ENSG00000181617 protein_coding 3
ENST00000318008 ENSG00000002834 protein_coding 14
ENST00000318037 ENSG00000163961 protein_coding 16
ENST00000318059 ENSG00000217930 protein_coding 14
ENST00000318160 ENSG00000180875 protein_coding 13
ENST00000318217 ENSG00000176658 protein_coding 16
ENST00000318225 ENSG00000180697 protein_coding 1
ENST00000318240 ENSG00000177576 protein_coding 16
ENST00000318245 ENSG00000178734 protein_coding 3
ENST00000318282 ENSG00000186260 protein_coding 16
ENST00000318407 ENSG00000176720 protein_coding 15
ENST00000318430 ENSG00000167895 protein_coding 14
ENST00000318442 ENSG00000178175 protein_coding 13
ENST00000318469 ENSG00000175857 protein_coding 2
ENST00000318596 ENSG00000181035 protein_coding 16
ENST00000318627 ENSG00000176971 protein_coding 15
ENST00000318683 ENSG00000179913 protein_coding 9
ENST00000318787 ENSG00000111906 protein_coding 16
ENST00000318833 ENSG00000180787 protein_coding 16
ENST00000318887 ENSG00000179021 protein_coding 16
ENST00000318911 ENSG00000179091 protein_coding 16
ENST00000318950 ENSG00000133789 protein_coding 16
ENST00000318978 ENSG00000178531 protein_coding 10
ENST00000318988 ENSG00000175826 protein_coding 16
ENST00000319004 ENSG00000179409 protein_coding 16
ENST00000319033 ENSG00000119523 protein_coding 16
ENST00000319041 ENSG00000142669 protein_coding 16
ENST00000319070 ENSG00000127578 protein_coding 2
ENST00000319144 ENSG00000179477 protein_coding 2
ENST00000319170 ENSG00000173166 protein_coding 15
ENST00000319211 ENSG00000181104 protein_coding 16
ENST00000319223 ENSG00000116212 protein_coding 16
ENST00000319234 ENSG00000178343 protein_coding 13
ENST00000319264 ENSG00000153714 protein_coding 16
ENST00000319286 ENSG00000180938 protein_coding 10
ENST00000319294 ENSG00000160185 protein_coding 3
ENST00000319340 ENSG00000180767 protein_coding 5
ENST00000319363 ENSG00000177663 protein_coding 15
ENST00000319380 ENSG00000175931 protein_coding 16
ENST00000319420 ENSG00000180730 protein_coding 13
ENST00000319441 ENSG00000124253 protein_coding 7
ENST00000319460 ENSG00000178602 protein_coding 1
ENST00000319540 ENSG00000145284 protein_coding 16
ENST00000319550 ENSG00000178425 protein_coding 16
ENST00000319560 ENSG00000179363 protein_coding 5
ENST00000319562 ENSG00000152767 protein_coding 15
ENST00000319595 ENSG00000179097 protein_coding 5
ENST00000319670 ENSG00000104880 protein_coding 16
ENST00000319801 ENSG00000055917 protein_coding 16
ENST00000319888 ENSG00000101574 protein_coding 16
ENST00000319955 ENSG00000141086 protein_coding 15
ENST00000319974 ENSG00000178074 protein_coding 16
ENST00000320033 ENSG00000175906 protein_coding 16
ENST00000320095 ENSG00000176845 protein_coding 16
ENST00000320241 ENSG00000176678 protein_coding 12
ENST00000320248 ENSG00000176595 protein_coding 16
ENST00000320256 ENSG00000244617 protein_coding 14
ENST00000320270 ENSG00000179041 protein_coding 16
ENST00000320316 ENSG00000040633 protein_coding 16
ENST00000320330 ENSG00000185928 protein_coding 16
ENST00000320354 ENSG00000176692 protein_coding 8
ENST00000320451 ENSG00000197961 protein_coding 16
ENST00000320542 ENSG00000177669 protein_coding 6
ENST00000320547 ENSG00000130723 protein_coding 16
ENST00000320567 ENSG00000175707 protein_coding 4
ENST00000320578 ENSG00000179331 protein_coding 8
ENST00000320580 ENSG00000175115 protein_coding 16
ENST00000320767 ENSG00000179674 protein_coding 2
ENST00000320776 ENSG00000186222 protein_coding 16
ENST00000320785 ENSG00000129250 protein_coding 16
ENST00000320848 ENSG00000178988 protein_coding 16
ENST00000320849 ENSG00000131043 protein_coding 16
ENST00000320865 ENSG00000175711 protein_coding 16
ENST00000320876 ENSG00000101596 protein_coding 16
ENST00000320892 ENSG00000151692 protein_coding 16
ENST00000320936 ENSG00000099622 protein_coding 16
ENST00000320954 ENSG00000170275 protein_coding 16
ENST00000321039 ENSG00000178201 protein_coding 14
ENST00000321276 ENSG00000163082 protein_coding 13
ENST00000321319 ENSG00000152242 protein_coding 16
ENST00000321348 ENSG00000071967 protein_coding 16
ENST00000321437 ENSG00000166128 protein_coding 16
ENST00000321442 ENSG00000164466 protein_coding 16
ENST00000321535 ENSG00000177294 protein_coding 6
ENST00000321545 ENSG00000178229 protein_coding 16
ENST00000321617 ENSG00000177303 protein_coding 15
ENST00000321639 ENSG00000181291 protein_coding 2
ENST00000321660 ENSG00000177291 protein_coding 2
ENST00000321702 ENSG00000177191 protein_coding 13
ENST00000321753 ENSG00000177096 protein_coding 15
ENST00000321762 ENSG00000177202 protein_coding 3
ENST00000321870 ENSG00000180828 protein_coding 8
ENST00000321895 ENSG00000177352 protein_coding 16
ENST00000321930 ENSG00000175911 protein_coding 4
ENST00000321990 ENSG00000176208 protein_coding 16
ENST00000322002 ENSG00000176887 protein_coding 2
ENST00000322028 ENSG00000177700 protein_coding 16
ENST00000322038 ENSG00000179981 protein_coding 16
ENST00000322122 ENSG00000177238 protein_coding 2
ENST00000322128 ENSG00000180543 protein_coding 16
ENST00000322157 ENSG00000141279 protein_coding 16
ENST00000322217 ENSG00000176182 protein_coding 16
ENST00000322241 ENSG00000180929 protein_coding 2
ENST00000322244 ENSG00000033178 protein_coding 16
ENST00000322297 ENSG00000104904 protein_coding 16
ENST00000322315 ENSG00000179855 protein_coding 14
ENST00000322329 ENSG00000179673 protein_coding 3
ENST00000322344 ENSG00000039650 protein_coding 16
ENST00000322348 ENSG00000176928 protein_coding 14
ENST00000322349 ENSG00000102189 protein_coding 16
ENST00000322354 ENSG00000167565 protein_coding 13
ENST00000322357 ENSG00000178951 protein_coding 16
ENST00000322611 ENSG00000176788 protein_coding 16
ENST00000322644 ENSG00000181222 protein_coding 16
ENST00000322652 ENSG00000178691 protein_coding 16
ENST00000322716 ENSG00000178567 protein_coding 16
ENST00000322861 ENSG00000180209 protein_coding 3
ENST00000322897 ENSG00000134265 protein_coding 16
ENST00000322940 ENSG00000119328 protein_coding 16
ENST00000322941 ENSG00000177374 protein_coding 10
ENST00000322957 ENSG00000129654 protein_coding 8
ENST00000322980 ENSG00000154065 protein_coding 13
ENST00000323040 ENSG00000177464 protein_coding 15
ENST00000323076 ENSG00000136167 protein_coding 15
ENST00000323116 ENSG00000058063 protein_coding 16
ENST00000323274 ENSG00000176890 protein_coding 16
ENST00000323327 ENSG00000179133 protein_coding 3
ENST00000323329 ENSG00000132874 protein_coding 4
ENST00000323372 ENSG00000179761 protein_coding 8
ENST00000323397 ENSG00000181039 protein_coding 10
ENST00000323456 ENSG00000108389 protein_coding 16
ENST00000323469 ENSG00000176490 protein_coding 15
ENST00000323534 ENSG00000181467 protein_coding 16
ENST00000323539 ENSG00000167775 protein_coding 16
ENST00000323544 ENSG00000241839 protein_coding 16
ENST00000323570 ENSG00000179387 protein_coding 16
ENST00000323571 ENSG00000171475 protein_coding 16
ENST00000323813 ENSG00000176912 protein_coding 6
ENST00000323830 ENSG00000178772 protein_coding 2
ENST00000324000 ENSG00000177511 protein_coding 2
ENST00000324041 ENSG00000167749 protein_coding 2
ENST00000324096 ENSG00000130479 protein_coding 16
ENST00000324238 ENSG00000176390 protein_coding 16
ENST00000324262 ENSG00000133313 protein_coding 16
ENST00000324288 ENSG00000179583 protein_coding 12
ENST00000324306 ENSG00000106261 protein_coding 16
ENST00000324331 ENSG00000145982 protein_coding 16
ENST00000324394 ENSG00000176222 protein_coding 15
ENST00000324417 ENSG00000131183 protein_coding 1
ENST00000324489 ENSG00000180354 protein_coding 5
ENST00000324559 ENSG00000171714 protein_coding 16
ENST00000324675 ENSG00000177558 protein_coding 2
ENST00000324768 ENSG00000175874 protein_coding 1
ENST00000324803 ENSG00000179979 protein_coding 16
ENST00000324873 ENSG00000176046 protein_coding 15
ENST00000325089 ENSG00000165300 protein_coding 5
ENST00000325102 ENSG00000125457 protein_coding 16
ENST00000325144 ENSG00000181472 protein_coding 16
ENST00000325167 ENSG00000176108 protein_coding 16
ENST00000325214 ENSG00000141179 protein_coding 8
ENST00000325222 ENSG00000055130 protein_coding 16
ENST00000325279 ENSG00000135686 retained_intron 16
ENST00000325321 ENSG00000167751 protein_coding 2
ENST00000325351 ENSG00000179922 protein_coding 16
ENST00000325404 ENSG00000181449 protein_coding 6
ENST00000325418 ENSG00000177602 protein_coding 5
ENST00000325421 ENSG00000218891 protein_coding 16
ENST00000325602 ENSG00000181631 protein_coding 14
ENST00000325643 ENSG00000177992 protein_coding 1
ENST00000325718 ENSG00000108292 protein_coding 16
ENST00000325814 ENSG00000179294 protein_coding 14
ENST00000325870 ENSG00000176399 protein_coding 12
ENST00000325875 ENSG00000178966 protein_coding 16
ENST00000325926 ENSG00000177519 protein_coding 9
ENST00000325980 ENSG00000151650 protein_coding 2
ENST00000325995 ENSG00000175946 protein_coding 8
ENST00000326245 ENSG00000179914 protein_coding 8
ENST00000326266 ENSG00000131652 protein_coding 16
ENST00000326282 ENSG00000176401 protein_coding 15
ENST00000326294 ENSG00000213402 protein_coding 15
ENST00000326303 ENSG00000177465 protein_coding 10
ENST00000326348 ENSG00000178932 protein_coding 6
ENST00000326402 ENSG00000180773 protein_coding 15
ENST00000326431 ENSG00000181585 protein_coding 11
ENST00000326441 ENSG00000198300 protein_coding 7
ENST00000326474 ENSG00000180044 protein_coding 9
ENST00000326529 ENSG00000160471 protein_coding 2
ENST00000326631 ENSG00000104886 protein_coding 16
ENST00000326648 ENSG00000180357 protein_coding 16
ENST00000326652 ENSG00000180061 protein_coding 4
ENST00000326669 ENSG00000177688 protein_coding 2
ENST00000326756 ENSG00000178163 protein_coding 16
ENST00000326783 ENSG00000181552 protein_coding 2
ENST00000326842 ENSG00000181562 protein_coding 3
ENST00000326858 ENSG00000080644 protein_coding 5
ENST00000326989 ENSG00000180279 protein_coding 2
ENST00000327042 ENSG00000180089 protein_coding 16
ENST00000327111 ENSG00000175745 protein_coding 13
ENST00000327134 ENSG00000180370 protein_coding 16
ENST00000327141 ENSG00000104964 protein_coding 16
ENST00000327158 ENSG00000177370 protein_coding 16
ENST00000327305 ENSG00000166342 protein_coding 5
ENST00000327331 ENSG00000134690 protein_coding 6
ENST00000327367 ENSG00000166949 protein_coding 16
ENST00000327435 ENSG00000182551 protein_coding 16
ENST00000327442 ENSG00000185467 protein_coding 5
ENST00000327470 ENSG00000183161 protein_coding 16
ENST00000327490 ENSG00000185262 protein_coding 16
ENST00000327492 ENSG00000183864 protein_coding 16
ENST00000327536 ENSG00000183578 protein_coding 15
ENST00000327726 ENSG00000197766 protein_coding 15
ENST00000327741 ENSG00000205426 protein_coding 1
ENST00000327827 ENSG00000182831 protein_coding 16
ENST00000327867 ENSG00000183850 protein_coding 2
ENST00000327987 ENSG00000174498 protein_coding 2
ENST00000328024 ENSG00000185236 protein_coding 16
ENST00000328041 ENSG00000185052 protein_coding 15
ENST00000328046 ENSG00000174010 protein_coding 16
ENST00000328070 ENSG00000197951 protein_coding 16
ENST00000328078 ENSG00000182890 protein_coding 16
ENST00000328086 ENSG00000155592 protein_coding 15
ENST00000328089 ENSG00000171621 protein_coding 16
ENST00000328248 ENSG00000184650 protein_coding 2
ENST00000328278 ENSG00000185028 protein_coding 4
ENST00000328313 ENSG00000182156 protein_coding 2
ENST00000328345 ENSG00000184486 protein_coding 2
ENST00000328434 ENSG00000183978 protein_coding 16
ENST00000328544 ENSG00000183473 protein_coding 6
ENST00000328557 ENSG00000174004 protein_coding 16
ENST00000328599 ENSG00000183665 protein_coding 16
ENST00000328649 ENSG00000185043 protein_coding 16
ENST00000328709 ENSG00000183513 protein_coding 16
ENST00000328741 ENSG00000182575 protein_coding 13
ENST00000328759 ENSG00000185453 protein_coding 16
ENST00000328794 ENSG00000183318 protein_coding 2
ENST00000328828 ENSG00000183476 protein_coding 4
ENST00000328848 ENSG00000182117 protein_coding 16
ENST00000328853 ENSG00000182566 protein_coding 9
ENST00000328867 ENSG00000182472 protein_coding 13
ENST00000328880 ENSG00000182782 protein_coding 3
ENST00000328945 ENSG00000184860 protein_coding 13
ENST00000328965 ENSG00000184232 protein_coding 16
ENST00000329003 ENSG00000182687 protein_coding 2
ENST00000329015 ENSG00000184385 protein_coding 4
ENST00000329021 ENSG00000235568 protein_coding 13
ENST00000329078 ENSG00000183018 protein_coding 15
ENST00000329198 ENSG00000183072 protein_coding 2
ENST00000329203 ENSG00000182103 protein_coding 10
ENST00000329214 ENSG00000185298 protein_coding 16
ENST00000329255 ENSG00000052850 protein_coding 3
ENST00000329267 ENSG00000185198 protein_coding 2
ENST00000329286 ENSG00000206418 protein_coding 16
ENST00000329293 ENSG00000183801 protein_coding 14
ENST00000329309 ENSG00000185290 protein_coding 6
ENST00000329314 ENSG00000183439 protein_coding 2
ENST00000329365 ENSG00000185372 protein_coding 2
ENST00000329399 ENSG00000107438 protein_coding 16
ENST00000329406 ENSG00000183395 protein_coding 3
ENST00000329410 ENSG00000185905 protein_coding 7
ENST00000329421 ENSG00000175130 protein_coding 16
ENST00000329454 ENSG00000183888 protein_coding 3
ENST00000329478 ENSG00000213638 protein_coding 7
ENST00000329493 ENSG00000183397 protein_coding 16
ENST00000329565 ENSG00000184602 protein_coding 16
ENST00000329608 ENSG00000184371 protein_coding 16
ENST00000329665 ENSG00000182318 protein_coding 16
ENST00000329722 ENSG00000184530 protein_coding 2
ENST00000329759 ENSG00000185112 protein_coding 16
ENST00000329805 ENSG00000185156 protein_coding 4
ENST00000329913 ENSG00000184344 protein_coding 5
ENST00000330055 ENSG00000184160 protein_coding 11
ENST00000330070 ENSG00000173917 protein_coding 15
ENST00000330079 ENSG00000182500 protein_coding 16
ENST00000330123 ENSG00000204611 protein_coding 16
ENST00000330133 ENSG00000183617 protein_coding 16
ENST00000330143 ENSG00000185730 protein_coding 14
ENST00000330180 ENSG00000184348 protein_coding 5
ENST00000330205 ENSG00000160284 protein_coding 4
ENST00000330236 ENSG00000198315 protein_coding 16
ENST00000330255 ENSG00000184544 protein_coding 6
ENST00000330261 ENSG00000182676 protein_coding 5
ENST00000330263 ENSG00000053372 protein_coding 16
ENST00000330271 ENSG00000182584 protein_coding 6
ENST00000330288 ENSG00000184785 protein_coding 16
ENST00000330368 ENSG00000184378 protein_coding 13
ENST00000330501 ENSG00000186812 protein_coding 16
ENST00000330539 ENSG00000183154 protein_coding 9
ENST00000330574 ENSG00000185085 protein_coding 16
ENST00000330676 ENSG00000185561 protein_coding 14
ENST00000330687 ENSG00000183723 protein_coding 16
ENST00000330689 ENSG00000196981 protein_coding 16
ENST00000330720 ENSG00000105438 protein_coding 16
ENST00000330777 ENSG00000182319 protein_coding 13
ENST00000330793 ENSG00000167850 protein_coding 4
ENST00000330796 ENSG00000185238 nonsense_mediated_decay 2
ENST00000330824 ENSG00000182851 protein_coding 15
ENST00000330847 ENSG00000119508 protein_coding 14
ENST00000330871 ENSG00000184557 protein_coding 16
ENST00000330898 ENSG00000183921 protein_coding 6
ENST00000330910 ENSG00000185662 protein_coding 1
ENST00000330927 ENSG00000185862 protein_coding 16
ENST00000330943 ENSG00000167208 protein_coding 11
ENST00000330949 ENSG00000182968 protein_coding 2
ENST00000330953 ENSG00000183813 protein_coding 5
ENST00000331056 ENSG00000185527 protein_coding 7
ENST00000331090 ENSG00000183324 protein_coding 2
ENST00000331134 ENSG00000182446 protein_coding 16
ENST00000331163 ENSG00000100311 protein_coding 16
ENST00000331173 ENSG00000177613 protein_coding 16
ENST00000331238 ENSG00000185924 protein_coding 14
ENST00000331264 ENSG00000182327 protein_coding 13
ENST00000331289 ENSG00000183734 protein_coding 12
ENST00000331327 ENSG00000185129 protein_coding 16
ENST00000331351 ENSG00000182601 protein_coding 4
ENST00000331426 ENSG00000184898 protein_coding 15
ENST00000331569 ENSG00000183779 protein_coding 16
ENST00000331593 ENSG00000183682 protein_coding 9
ENST00000331615 ENSG00000184988 protein_coding 15
ENST00000331659 ENSG00000183657 protein_coding 2
ENST00000331710 ENSG00000183735 protein_coding 16
ENST00000331758 ENSG00000184402 protein_coding 16
ENST00000331768 ENSG00000183576 protein_coding 16
ENST00000331772 ENSG00000184719 protein_coding 16
ENST00000331780 ENSG00000184361 protein_coding 2
ENST00000331825 ENSG00000087086 protein_coding 16
ENST00000331830 ENSG00000184144 protein_coding 4
ENST00000331837 ENSG00000182636 protein_coding 16
ENST00000331849 ENSG00000183549 protein_coding 6
ENST00000332012 ENSG00000185168 protein_coding 5
ENST00000332029 ENSG00000185338 protein_coding 15
ENST00000332118 ENSG00000182934 protein_coding 16
ENST00000332145 ENSG00000182950 protein_coding 5
ENST00000332235 ENSG00000183186 protein_coding 8
ENST00000332272 ENSG00000183196 protein_coding 4
ENST00000332281 ENSG00000185669 protein_coding 13
ENST00000332290 ENSG00000185127 protein_coding 16
ENST00000332303 ENSG00000185115 protein_coding 16
ENST00000332312 ENSG00000183798 protein_coding 9
ENST00000332395 ENSG00000182810 protein_coding 16
ENST00000332438 ENSG00000184451 protein_coding 11
ENST00000332439 ENSG00000182224 protein_coding 16
ENST00000332499 ENSG00000186834 protein_coding 16
ENST00000332503 ENSG00000182742 protein_coding 13
ENST00000332539 ENSG00000183134 protein_coding 7
ENST00000332556 ENSG00000185896 protein_coding 16
ENST00000332624 ENSG00000115993 protein_coding 16
ENST00000332700 ENSG00000185610 protein_coding 4
ENST00000332715 ENSG00000183463 protein_coding 3
ENST00000332783 ENSG00000183475 protein_coding 16
ENST00000332822 ENSG00000183691 protein_coding 8
ENST00000332830 ENSG00000109118 protein_coding 16
ENST00000332843 ENSG00000184374 protein_coding 2
ENST00000332853 ENSG00000165633 protein_coding 15
ENST00000332854 ENSG00000183647 protein_coding 11
ENST00000332881 ENSG00000183562 protein_coding 7
ENST00000332884 ENSG00000155016 protein_coding 16
ENST00000332912 ENSG00000185523 protein_coding 4
ENST00000332947 ENSG00000183114 protein_coding 9
ENST00000332955 ENSG00000182264 protein_coding 10
ENST00000333039 ENSG00000221890 protein_coding 14
ENST00000333050 ENSG00000184857 protein_coding 16
ENST00000333129 ENSG00000182263 protein_coding 14
ENST00000333141 ENSG00000182308 protein_coding 3
ENST00000333206 ENSG00000186814 protein_coding 16
ENST00000333209 ENSG00000185477 protein_coding 16
ENST00000333219 ENSG00000153487 protein_coding 4
ENST00000333279 ENSG00000183831 protein_coding 5
ENST00000333305 ENSG00000182700 protein_coding 16
ENST00000333314 ENSG00000251201 protein_coding 6
ENST00000333319 ENSG00000244291 protein_coding 16
ENST00000333323 ENSG00000185614 protein_coding 16
ENST00000333383 ENSG00000183979 protein_coding 8
ENST00000333421 ENSG00000107362 protein_coding 16
ENST00000333461 ENSG00000141750 protein_coding 11
ENST00000333480 ENSG00000182759 protein_coding 3
ENST00000333598 ENSG00000183019 protein_coding 11
ENST00000333625 ENSG00000182393 protein_coding 2
ENST00000333628 ENSG00000137267 protein_coding 10
ENST00000333676 ENSG00000183048 protein_coding 16
ENST00000333677 ENSG00000183111 protein_coding 15
ENST00000333681 ENSG00000171791 protein_coding 16
ENST00000333751 ENSG00000213859 protein_coding 16
ENST00000333756 ENSG00000184507 protein_coding 1
ENST00000333762 ENSG00000184897 protein_coding 16
ENST00000333813 ENSG00000184811 protein_coding 8
ENST00000333861 ENSG00000182791 protein_coding 2
ENST00000333870 ENSG00000184560 protein_coding 2
ENST00000333916 ENSG00000120159 protein_coding 16
ENST00000333924 ENSG00000186666 protein_coding 16
ENST00000334011 ENSG00000138315 protein_coding 2
ENST00000334049 ENSG00000141404 protein_coding 16
ENST00000334062 ENSG00000185989 protein_coding 16
ENST00000334077 ENSG00000186051 protein_coding 2
ENST00000334116 ENSG00000186020 protein_coding 16
ENST00000334176 ENSG00000186326 protein_coding 4
ENST00000334186 ENSG00000177380 protein_coding 15
ENST00000334221 ENSG00000186897 protein_coding 2
ENST00000334256 ENSG00000186432 protein_coding 16
ENST00000334286 ENSG00000136160 protein_coding 12
ENST00000334287 ENSG00000186198 protein_coding 15
ENST00000334289 ENSG00000187151 protein_coding 11
ENST00000334306 ENSG00000186212 protein_coding 7
ENST00000334574 ENSG00000186628 protein_coding 12
ENST00000334660 ENSG00000187446 protein_coding 16
ENST00000334678 ENSG00000187051 protein_coding 16
ENST00000334708 ENSG00000186910 protein_coding 2
ENST00000334793 ENSG00000186564 protein_coding 5
ENST00000334815 ENSG00000186603 protein_coding 6
ENST00000334928 ENSG00000179168 protein_coding 4
ENST00000334976 ENSG00000161671 protein_coding 15
ENST00000335007 ENSG00000186298 protein_coding 16
ENST00000335012 ENSG00000187068 protein_coding 14
ENST00000335017 ENSG00000187166 protein_coding 5
ENST00000335108 ENSG00000187013 protein_coding 2
ENST00000335221 ENSG00000171634 protein_coding 2
ENST00000335230 ENSG00000186334 protein_coding 1
ENST00000335312 ENSG00000186111 protein_coding 16
ENST00000335351 ENSG00000101190 protein_coding 16
ENST00000335420 ENSG00000128607 protein_coding 16
ENST00000335464 ENSG00000109066 protein_coding 16
ENST00000335514 ENSG00000130770 protein_coding 16
ENST00000335523 ENSG00000187135 protein_coding 3
ENST00000335659 ENSG00000186106 protein_coding 13
ENST00000335666 ENSG00000257008 protein_coding 4
ENST00000335753 ENSG00000065613 protein_coding 16
ENST00000335766 ENSG00000129355 protein_coding 16
ENST00000335769 ENSG00000182931 protein_coding 3
ENST00000335798 ENSG00000182247 nonsense_mediated_decay 16
ENST00000335815 ENSG00000169131 protein_coding 16
ENST00000335870 ENSG00000170260 protein_coding 16
ENST00000335901 ENSG00000197024 protein_coding 4
ENST00000336034 ENSG00000160570 protein_coding 16
ENST00000336078 ENSG00000074657 protein_coding 15
ENST00000336112 ENSG00000143970 protein_coding 16
ENST00000336138 ENSG00000130193 protein_coding 16
ENST00000336219 ENSG00000170779 protein_coding 11
ENST00000336273 ENSG00000147649 protein_coding 16
ENST00000336283 ENSG00000213523 protein_coding 16
ENST00000336349 ENSG00000179119 protein_coding 16
ENST00000336431 ENSG00000131067 protein_coding 16
ENST00000336596 ENSG00000044524 protein_coding 14
ENST00000336648 ENSG00000159267 protein_coding 16
ENST00000336767 ENSG00000113460 protein_coding 14
ENST00000336854 ENSG00000123395 protein_coding 16
ENST00000336868 ENSG00000167693 protein_coding 15
ENST00000336915 ENSG00000141293 protein_coding 13
ENST00000336976 ENSG00000186019 protein_coding 16
ENST00000337004 ENSG00000156471 nonsense_mediated_decay 4
ENST00000337014 ENSG00000169660 protein_coding 16
ENST00000337080 ENSG00000167685 protein_coding 16
ENST00000337109 ENSG00000132313 protein_coding 16
ENST00000337147 ENSG00000092820 protein_coding 16
ENST00000337190 ENSG00000123933 protein_coding 16
ENST00000337198 ENSG00000155096 protein_coding 16
ENST00000337231 ENSG00000109089 protein_coding 15
ENST00000337318 ENSG00000189319 protein_coding 16
ENST00000337376 ENSG00000183153 protein_coding 13
ENST00000337537 ENSG00000154001 protein_coding 16
ENST00000337619 ENSG00000106367 protein_coding 16
ENST00000337702 ENSG00000113638 protein_coding 16
ENST00000337970 ENSG00000169813 protein_coding 15
ENST00000337994 ENSG00000130167 protein_coding 1
ENST00000337995 ENSG00000197050 protein_coding 16
ENST00000338040 ENSG00000163833 protein_coding 7
ENST00000338230 ENSG00000189190 protein_coding 8
ENST00000338244 ENSG00000089057 protein_coding 16
ENST00000338272 ENSG00000215717 protein_coding 16
ENST00000338305 ENSG00000156564 protein_coding 3
ENST00000338379 ENSG00000187475 protein_coding 2
ENST00000338380 ENSG00000124107 protein_coding 15
ENST00000338382 ENSG00000188352 protein_coding 16
ENST00000338487 ENSG00000188716 protein_coding 4
ENST00000338513 ENSG00000189280 protein_coding 4
ENST00000338602 ENSG00000156222 protein_coding 2
ENST00000338682 ENSG00000189127 protein_coding 3
ENST00000338779 ENSG00000132613 protein_coding 15
ENST00000338859 ENSG00000188176 protein_coding 7
ENST00000338882 ENSG00000053328 protein_coding 12
ENST00000338916 ENSG00000213023 protein_coding 2
ENST00000338965 ENSG00000188211 protein_coding 11
ENST00000339007 ENSG00000175489 protein_coding 14
ENST00000339020 ENSG00000188725 protein_coding 16
ENST00000339092 ENSG00000188971 protein_coding 16
ENST00000339093 ENSG00000142546 protein_coding 15
ENST00000339133 ENSG00000187556 protein_coding 1
ENST00000339139 ENSG00000124490 protein_coding 4
ENST00000339176 ENSG00000188038 protein_coding 5
ENST00000339223 ENSG00000187474 protein_coding 16
ENST00000339235 ENSG00000171823 protein_coding 16
ENST00000339241 ENSG00000164056 protein_coding 13
ENST00000339267 ENSG00000159921 protein_coding 16
ENST00000339276 ENSG00000175793 protein_coding 9
ENST00000339381 ENSG00000169962 protein_coding 4
ENST00000339397 ENSG00000151304 protein_coding 16
ENST00000339480 ENSG00000189433 protein_coding 3
ENST00000339485 ENSG00000187650 protein_coding 13
ENST00000339486 ENSG00000101782 protein_coding 16
ENST00000339569 ENSG00000188895 protein_coding 16
ENST00000339664 ENSG00000136870 protein_coding 16
ENST00000339697 ENSG00000111897 protein_coding 16
ENST00000339736 ENSG00000165678 protein_coding 16
ENST00000339741 ENSG00000137251 protein_coding 2
ENST00000339841 ENSG00000169393 protein_coding 3
ENST00000339852 ENSG00000188505 protein_coding 5
ENST00000340023 ENSG00000171049 protein_coding 13
ENST00000340067 ENSG00000188997 protein_coding 16
ENST00000340112 ENSG00000188050 protein_coding 2
ENST00000340139 ENSG00000138785 protein_coding 16
ENST00000340157 ENSG00000028116 protein_coding 16
ENST00000340356 ENSG00000203883 protein_coding 15
ENST00000340384 ENSG00000188229 protein_coding 16
ENST00000340385 ENSG00000117592 protein_coding 16
ENST00000340398 ENSG00000188375 protein_coding 14
ENST00000340473 ENSG00000188342 protein_coding 16
ENST00000340487 ENSG00000196812 protein_coding 16
ENST00000340634 ENSG00000188582 protein_coding 5
ENST00000340650 ENSG00000187566 protein_coding 12
ENST00000340652 ENSG00000188730 protein_coding 10
ENST00000340700 ENSG00000100433 protein_coding 2
ENST00000340740 ENSG00000187994 protein_coding 15
ENST00000340746 ENSG00000141376 protein_coding 16
ENST00000340756 ENSG00000188987 protein_coding 3
ENST00000340790 ENSG00000187867 protein_coding 11
ENST00000340806 ENSG00000188306 protein_coding 5
ENST00000340848 ENSG00000167291 protein_coding 16
ENST00000340857 ENSG00000189060 protein_coding 16
ENST00000340880 ENSG00000161031 protein_coding 2
ENST00000340934 ENSG00000162819 protein_coding 16
ENST00000340940 ENSG00000188883 protein_coding 3
ENST00000340941 ENSG00000131844 protein_coding 16
ENST00000340954 ENSG00000124214 protein_coding 16
ENST00000341016 ENSG00000187516 protein_coding 2
ENST00000341040 ENSG00000187922 nonsense_mediated_decay 2
ENST00000341105 ENSG00000179348 protein_coding 13
ENST00000341119 ENSG00000075303 protein_coding 16
ENST00000341130 ENSG00000188051 protein_coding 8
ENST00000341184 ENSG00000128268 protein_coding 14
ENST00000341217 ENSG00000173065 protein_coding 16
ENST00000341255 ENSG00000188636 protein_coding 16
ENST00000341259 ENSG00000111252 protein_coding 16
ENST00000341339 ENSG00000008735 protein_coding 5
ENST00000341376 ENSG00000001167 protein_coding 16
ENST00000341446 ENSG00000184992 protein_coding 16
ENST00000341469 ENSG00000106785 protein_coding 15
ENST00000341567 ENSG00000106609 protein_coding 16
ENST00000341700 ENSG00000156049 protein_coding 13
ENST00000341772 ENSG00000187957 protein_coding 12
ENST00000341776 ENSG00000008083 protein_coding 16
ENST00000341785 ENSG00000143340 protein_coding 2
ENST00000341865 ENSG00000188112 protein_coding 9
ENST00000341901 ENSG00000188322 protein_coding 10
ENST00000341918 ENSG00000189377 protein_coding 11
ENST00000341919 ENSG00000141905 protein_coding 16
ENST00000341948 ENSG00000187372 protein_coding 11
ENST00000341976 ENSG00000187792 protein_coding 16
ENST00000342063 ENSG00000188305 protein_coding 5
ENST00000342144 ENSG00000187581 protein_coding 7
ENST00000342166 ENSG00000162961 protein_coding 16
ENST00000342213 ENSG00000176435 protein_coding 15
ENST00000342216 ENSG00000123143 protein_coding 16
ENST00000342232 ENSG00000104369 protein_coding 13
ENST00000342320 ENSG00000168214 protein_coding 16
ENST00000342374 ENSG00000132824 protein_coding 16
ENST00000342415 ENSG00000168566 protein_coding 16
ENST00000342483 ENSG00000196152 protein_coding 13
ENST00000342494 ENSG00000151148 protein_coding 16
ENST00000342505 ENSG00000162434 protein_coding 16
ENST00000342506 ENSG00000187944 protein_coding 2
ENST00000342537 ENSG00000179627 protein_coding 15
ENST00000342669 ENSG00000125743 protein_coding 16
ENST00000342673 ENSG00000072864 protein_coding 16
ENST00000342743 ENSG00000188133 protein_coding 2
ENST00000342745 ENSG00000100647 protein_coding 16
ENST00000342784 ENSG00000105137 protein_coding 15
ENST00000342878 ENSG00000188076 protein_coding 2
ENST00000342944 ENSG00000213096 protein_coding 8
ENST00000342972 ENSG00000187601 protein_coding 16
ENST00000342995 ENSG00000187690 protein_coding 2
ENST00000343036 ENSG00000188523 protein_coding 2
ENST00000343053 ENSG00000188986 protein_coding 16
ENST00000343079 ENSG00000188710 protein_coding 5
ENST00000343110 ENSG00000188783 protein_coding 15
ENST00000343125 ENSG00000186074 protein_coding 2
ENST00000343242 ENSG00000198517 protein_coding 16
ENST00000343267 ENSG00000189058 protein_coding 14
ENST00000343307 ENSG00000187676 protein_coding 16
ENST00000343380 ENSG00000101412 protein_coding 14
ENST00000343457 ENSG00000188993 protein_coding 10
ENST00000343534 ENSG00000143110 protein_coding 16
ENST00000343537 ENSG00000143514 protein_coding 16
ENST00000343575 ENSG00000107562 protein_coding 15
ENST00000343587 ENSG00000104915 protein_coding 16
ENST00000343625 ENSG00000105122 protein_coding 13
ENST00000343666 ENSG00000187713 protein_coding 16
ENST00000343677 ENSG00000187837 protein_coding 16
ENST00000343684 ENSG00000189134 protein_coding 14
ENST00000343737 ENSG00000075290 protein_coding 5
ENST00000343818 ENSG00000143811 protein_coding 16
ENST00000343837 ENSG00000188817 protein_coding 3
ENST00000343849 ENSG00000182533 protein_coding 4
ENST00000343855 ENSG00000188707 protein_coding 14
ENST00000343905 ENSG00000187808 protein_coding 5
ENST00000343932 ENSG00000140505 protein_coding 3
ENST00000343938 ENSG00000224051 protein_coding 16
ENST00000343958 ENSG00000180263 protein_coding 16
ENST00000343979 ENSG00000196646 protein_coding 14
ENST00000344035 ENSG00000184007 protein_coding 16
ENST00000344096 ENSG00000127334 protein_coding 16
ENST00000344099 ENSG00000105708 protein_coding 16
ENST00000344120 ENSG00000187678 protein_coding 15
ENST00000344158 ENSG00000187550 protein_coding 1
ENST00000344293 ENSG00000165632 protein_coding 16
ENST00000344408 ENSG00000173040 protein_coding 11
ENST00000344445 ENSG00000112210 processed_transcript 8
ENST00000344579 ENSG00000158109 protein_coding 16
ENST00000344581 ENSG00000185271 protein_coding 4
ENST00000344595 ENSG00000167720 protein_coding 16
ENST00000344604 ENSG00000106823 protein_coding 15
ENST00000344649 ENSG00000188897 protein_coding 6
ENST00000344651 ENSG00000175970 protein_coding 16
ENST00000344657 ENSG00000153820 protein_coding 3
ENST00000344686 ENSG00000006062 protein_coding 16
ENST00000344887 ENSG00000129991 protein_coding 4
ENST00000344924 ENSG00000172331 protein_coding 16
ENST00000344930 ENSG00000196247 protein_coding 3
ENST00000344941 ENSG00000188991 protein_coding 2
ENST00000345060 ENSG00000188778 protein_coding 3
ENST00000345093 ENSG00000181852 protein_coding 16
ENST00000345317 ENSG00000005020 protein_coding 16
ENST00000345382 ENSG00000169594 protein_coding 4
ENST00000345392 ENSG00000134086 protein_coding 12
ENST00000345523 ENSG00000167747 protein_coding 16
ENST00000345807 ENSG00000175416 protein_coding 16
ENST00000346234 ENSG00000134996 protein_coding 16
ENST00000346436 ENSG00000011021 protein_coding 15
ENST00000346623 ENSG00000184254 protein_coding 15
ENST00000346833 ENSG00000108788 protein_coding 16
ENST00000347055 ENSG00000172086 protein_coding 16
ENST00000347364 ENSG00000125863 protein_coding 16
ENST00000347512 ENSG00000130255 protein_coding 16
ENST00000348035 ENSG00000136238 protein_coding 16
ENST00000348165 ENSG00000009335 protein_coding 16
ENST00000348225 ENSG00000105894 protein_coding 12
ENST00000348428 ENSG00000172175 protein_coding 16
ENST00000348499 ENSG00000160221 protein_coding 16
ENST00000348513 ENSG00000073584 protein_coding 16
ENST00000348749 ENSG00000138435 protein_coding 5
ENST00000348849 ENSG00000153250 protein_coding 16
ENST00000349139 ENSG00000065183 protein_coding 16
ENST00000349496 ENSG00000168036 protein_coding 16
ENST00000349606 ENSG00000007944 protein_coding 16
ENST00000349703 ENSG00000035928 protein_coding 16
ENST00000349716 ENSG00000089225 protein_coding 5
ENST00000349736 ENSG00000101266 protein_coding 16
ENST00000349777 ENSG00000092531 protein_coding 10
ENST00000349807 ENSG00000172005 protein_coding 14
ENST00000350082 ENSG00000112144 protein_coding 16
ENST00000350092 ENSG00000011304 protein_coding 16
ENST00000350339 ENSG00000160339 protein_coding 2
ENST00000350356 ENSG00000072062 protein_coding 16
ENST00000350375 ENSG00000064835 protein_coding 1
ENST00000350638 ENSG00000109911 protein_coding 16
ENST00000350796 ENSG00000008256 protein_coding 16
ENST00000350812 ENSG00000065000 protein_coding 16
ENST00000350997 ENSG00000149485 protein_coding 6
ENST00000351004 ENSG00000127955 protein_coding 15
ENST00000351050 ENSG00000134183 protein_coding 13
ENST00000351266 ENSG00000122756 protein_coding 15
ENST00000351677 ENSG00000179295 protein_coding 16
ENST00000351817 ENSG00000125816 protein_coding 2
ENST00000352536 ENSG00000170162 protein_coding 3
ENST00000352580 ENSG00000153563 protein_coding 6
ENST00000352904 ENSG00000068078 protein_coding 6
ENST00000352998 ENSG00000188283 protein_coding 16
ENST00000353065 ENSG00000163421 protein_coding 7
ENST00000353070 ENSG00000134940 protein_coding 1
ENST00000353107 ENSG00000147669 protein_coding 16
ENST00000353383 ENSG00000108557 protein_coding 16
ENST00000353548 ENSG00000184047 protein_coding 9
ENST00000353632 ENSG00000161270 protein_coding 1
ENST00000354171 ENSG00000167468 protein_coding 16
ENST00000354192 ENSG00000142192 protein_coding 16
ENST00000354212 ENSG00000187391 protein_coding 15
ENST00000354276 ENSG00000105499 protein_coding 15
ENST00000354293 ENSG00000196961 protein_coding 16
ENST00000354300 ENSG00000196850 protein_coding 16
ENST00000354323 ENSG00000196196 protein_coding 13
ENST00000354336 ENSG00000099942 protein_coding 16
ENST00000354348 ENSG00000198339 protein_coding 6
ENST00000354373 ENSG00000128250 protein_coding 2
ENST00000354570 ENSG00000135525 protein_coding 14
ENST00000354590 ENSG00000119574 protein_coding 16
ENST00000354618 ENSG00000054118 protein_coding 16
ENST00000354619 ENSG00000086619 protein_coding 16
ENST00000354666 ENSG00000197977 protein_coding 15
ENST00000354728 ENSG00000241119 protein_coding 2
ENST00000354760 ENSG00000196431 protein_coding 1
ENST00000354854 ENSG00000197775 protein_coding 16
ENST00000354866 ENSG00000103126 protein_coding 16
ENST00000354910 ENSG00000129055 protein_coding 11
ENST00000354947 ENSG00000166908 protein_coding 16
ENST00000354957 ENSG00000198093 protein_coding 16
ENST00000355085 ENSG00000197405 protein_coding 16
ENST00000355150 ENSG00000197256 protein_coding 16
ENST00000355201 ENSG00000121774 protein_coding 16
ENST00000355238 ENSG00000135316 protein_coding 16
ENST00000355264 ENSG00000185009 protein_coding 16
ENST00000355296 ENSG00000103423 protein_coding 16
ENST00000355354 ENSG00000196776 protein_coding 16
ENST00000355356 ENSG00000198160 protein_coding 16
ENST00000355491 ENSG00000141759 protein_coding 15
ENST00000355522 ENSG00000198535 protein_coding 2
ENST00000355528 ENSG00000141556 protein_coding 16
ENST00000355537 ENSG00000198597 protein_coding 8
ENST00000355619 ENSG00000005812 protein_coding 16
ENST00000355621 ENSG00000186591 protein_coding 16
ENST00000355622 ENSG00000136869 protein_coding 16
ENST00000355650 ENSG00000256771 protein_coding 16
ENST00000355673 ENSG00000166987 protein_coding 16
ENST00000355683 ENSG00000196792 protein_coding 16
ENST00000355689 ENSG00000197557 protein_coding 13
ENST00000355773 ENSG00000119899 protein_coding 16
ENST00000355797 ENSG00000182534 protein_coding 16
ENST00000355904 ENSG00000197265 protein_coding 16
ENST00000355937 ENSG00000101166 protein_coding 16
ENST00000355962 ENSG00000198650 protein_coding 5
ENST00000356126 ENSG00000197170 protein_coding 16
ENST00000356189 ENSG00000176244 protein_coding 2
ENST00000356261 ENSG00000162624 protein_coding 1
ENST00000356321 ENSG00000198146 protein_coding 16
ENST00000356384 ENSG00000186350 processed_transcript 16
ENST00000356388 ENSG00000198369 protein_coding 16
ENST00000356407 ENSG00000146955 protein_coding 2
ENST00000356454 ENSG00000198142 protein_coding 16
ENST00000356487 ENSG00000105220 protein_coding 16
ENST00000356530 ENSG00000197697 protein_coding 2
ENST00000356554 ENSG00000198162 protein_coding 16
ENST00000356613 ENSG00000198576 protein_coding 8
ENST00000356628 ENSG00000198435 protein_coding 15
ENST00000356692 ENSG00000163605 protein_coding 16
ENST00000356698 ENSG00000146374 protein_coding 14
ENST00000356722 ENSG00000145965 protein_coding 9
ENST00000356728 ENSG00000143365 protein_coding 14
ENST00000356762 ENSG00000130545 protein_coding 6
ENST00000356818 ENSG00000196422 protein_coding 15
ENST00000356861 ENSG00000105576 protein_coding 16
ENST00000356897 ENSG00000197272 protein_coding 2
ENST00000356929 ENSG00000182141 protein_coding 15
ENST00000356956 ENSG00000197081 protein_coding 16
ENST00000356967 ENSG00000261701 protein_coding 2
ENST00000356978 ENSG00000198668 protein_coding 16
ENST00000357003 ENSG00000144843 protein_coding 16
ENST00000357037 ENSG00000177469 protein_coding 15
ENST00000357066 ENSG00000172081 protein_coding 16
ENST00000357067 ENSG00000129187 protein_coding 5
ENST00000357082 ENSG00000259305 protein_coding 15
ENST00000357103 ENSG00000006831 protein_coding 16
ENST00000357147 ENSG00000196900 protein_coding 1
ENST00000357156 ENSG00000125971 protein_coding 11
ENST00000357164 ENSG00000196743 protein_coding 16
ENST00000357235 ENSG00000197622 protein_coding 15
ENST00000357246 ENSG00000197769 protein_coding 11
ENST00000357266 ENSG00000096060 protein_coding 16
ENST00000357308 ENSG00000198380 protein_coding 16
ENST00000357332 ENSG00000198356 protein_coding 16
ENST00000357387 ENSG00000164327 protein_coding 16
ENST00000357412 ENSG00000196741 protein_coding 15
ENST00000357424 ENSG00000159224 protein_coding 2
ENST00000357480 ENSG00000082641 protein_coding 16
ENST00000357484 ENSG00000242498 protein_coding 16
ENST00000357503 ENSG00000198113 protein_coding 14
ENST00000357525 ENSG00000198523 protein_coding 15
ENST00000357591 ENSG00000196810 protein_coding 16
ENST00000357647 ENSG00000198366 protein_coding 2
ENST00000357701 ENSG00000086967 protein_coding 9
ENST00000357703 ENSG00000112964 protein_coding 8
ENST00000357774 ENSG00000197360 protein_coding 2
ENST00000357814 ENSG00000109065 protein_coding 16
ENST00000357949 ENSG00000197019 protein_coding 16
ENST00000357992 ENSG00000158711 protein_coding 16
ENST00000358015 ENSG00000119318 protein_coding 16
ENST00000358022 ENSG00000198680 protein_coding 16
ENST00000358147 ENSG00000196151 protein_coding 16
ENST00000358234 ENSG00000197813 protein_coding 12
ENST00000358290 ENSG00000198189 protein_coding 16
ENST00000358321 ENSG00000099994 protein_coding 9
ENST00000358372 ENSG00000146457 protein_coding 16
ENST00000358430 ENSG00000164440 protein_coding 12
ENST00000358463 ENSG00000197445 protein_coding 2
ENST00000358465 ENSG00000197323 protein_coding 16
ENST00000358491 ENSG00000197013 protein_coding 13
ENST00000358514 ENSG00000205220 protein_coding 16
ENST00000358524 ENSG00000196844 protein_coding 2
ENST00000358543 ENSG00000196711 protein_coding 2
ENST00000358572 ENSG00000198498 protein_coding 16
ENST00000358576 ENSG00000214262 protein_coding 16
ENST00000358666 ENSG00000198258 protein_coding 16
ENST00000358689 ENSG00000197217 protein_coding 16
ENST00000358691 ENSG00000198265 protein_coding 16
ENST00000358697 ENSG00000198205 protein_coding 16
ENST00000358704 ENSG00000179456 protein_coding 16
ENST00000358752 ENSG00000196371 protein_coding 15
ENST00000358776 ENSG00000196177 protein_coding 16
ENST00000358781 ENSG00000198643 protein_coding 5
ENST00000358797 ENSG00000112664 protein_coding 16
ENST00000358812 ENSG00000172469 protein_coding 16
ENST00000358821 ENSG00000150656 protein_coding 5
ENST00000358912 ENSG00000197329 protein_coding 16
ENST00000358933 ENSG00000038358 protein_coding 16
ENST00000358951 ENSG00000118873 protein_coding 16
ENST00000359033 ENSG00000100197 protein_coding 1
ENST00000359062 ENSG00000172572 protein_coding 16
ENST00000359094 ENSG00000108984 protein_coding 16
ENST00000359118 ENSG00000258289 protein_coding 16
ENST00000359134 ENSG00000180739 protein_coding 2
ENST00000359193 ENSG00000196787 protein_coding 8
ENST00000359228 ENSG00000197353 protein_coding 2
ENST00000359238 ENSG00000002919 protein_coding 16
ENST00000359314 ENSG00000198087 protein_coding 16
ENST00000359323 ENSG00000197406 protein_coding 10
ENST00000359332 ENSG00000197776 protein_coding 16
ENST00000359358 ENSG00000197705 protein_coding 9
ENST00000359359 ENSG00000198663 protein_coding 16
ENST00000359362 ENSG00000186197 protein_coding 15
ENST00000359534 ENSG00000164626 protein_coding 12
ENST00000359543 ENSG00000213853 protein_coding 15
ENST00000359544 ENSG00000165006 protein_coding 16
ENST00000359591 ENSG00000197324 protein_coding 16
ENST00000359600 ENSG00000162415 protein_coding 9
ENST00000359653 ENSG00000019995 protein_coding 16
ENST00000359660 ENSG00000145743 protein_coding 3
ENST00000359707 ENSG00000138757 protein_coding 16
ENST00000359788 ENSG00000197372 protein_coding 15
ENST00000359866 ENSG00000130311 protein_coding 16
ENST00000359907 ENSG00000196176 protein_coding 1
ENST00000359933 ENSG00000066739 protein_coding 16
ENST00000359985 ENSG00000197846 protein_coding 7
ENST00000360003 ENSG00000197771 protein_coding 16
ENST00000360004 ENSG00000196126 protein_coding 5
ENST00000360067 ENSG00000104921 protein_coding 4
ENST00000360085 ENSG00000131096 protein_coding 10
ENST00000360096 ENSG00000196503 protein_coding 8
ENST00000360128 ENSG00000198042 protein_coding 16
ENST00000360166 ENSG00000197291 protein_coding 14
ENST00000360311 ENSG00000197385 protein_coding 3
ENST00000360359 ENSG00000064999 protein_coding 16
ENST00000360385 ENSG00000130803 protein_coding 16
ENST00000360388 ENSG00000196376 protein_coding 12
ENST00000360408 ENSG00000196966 protein_coding 11
ENST00000360412 ENSG00000198477 protein_coding 5
ENST00000360441 ENSG00000198518 protein_coding 9
ENST00000360472 ENSG00000162734 protein_coding 16
ENST00000360476 ENSG00000197696 protein_coding 3
ENST00000360507 ENSG00000115649 protein_coding 16
ENST00000360535 ENSG00000105270 protein_coding 14
ENST00000360541 ENSG00000120705 protein_coding 15
ENST00000360565 ENSG00000126461 protein_coding 16
ENST00000360578 ENSG00000171368 protein_coding 14
ENST00000360612 ENSG00000198355 protein_coding 16
ENST00000360647 ENSG00000163848 protein_coding 16
ENST00000360658 ENSG00000239732 protein_coding 2
ENST00000360661 ENSG00000030110 protein_coding 1
ENST00000360726 ENSG00000170915 protein_coding 2
ENST00000360768 ENSG00000196715 protein_coding 16
ENST00000360797 ENSG00000056661 protein_coding 15
ENST00000360816 ENSG00000196227 protein_coding 16
ENST00000360820 ENSG00000136021 protein_coding 16
ENST00000360840 ENSG00000116221 protein_coding 16
ENST00000360851 ENSG00000143344 protein_coding 15
ENST00000360913 ENSG00000178093 protein_coding 12
ENST00000360938 ENSG00000157557 protein_coding 16
ENST00000360990 ENSG00000115041 protein_coding 3
ENST00000361001 ENSG00000113580 protein_coding 16
ENST00000361016 ENSG00000196963 protein_coding 14
ENST00000361101 ENSG00000108669 protein_coding 16
ENST00000361113 ENSG00000198551 protein_coding 16
ENST00000361131 ENSG00000198729 protein_coding 11
ENST00000361138 ENSG00000198887 protein_coding 16
ENST00000361151 ENSG00000174652 protein_coding 16
ENST00000361226 ENSG00000198853 protein_coding 16
ENST00000361227 ENSG00000198840 protein_coding 16
ENST00000361228 ENSG00000198774 protein_coding 15
ENST00000361236 ENSG00000152558 protein_coding 15
ENST00000361248 ENSG00000119950 protein_coding 16
ENST00000361249 ENSG00000157131 protein_coding 2
ENST00000361264 ENSG00000198876 protein_coding 16
ENST00000361283 ENSG00000198824 protein_coding 1
ENST00000361314 ENSG00000116157 protein_coding 16
ENST00000361337 ENSG00000198900 protein_coding 16
ENST00000361350 ENSG00000198711 protein_coding 4
ENST00000361354 ENSG00000061676 protein_coding 16
ENST00000361360 ENSG00000198914 protein_coding 6
ENST00000361367 ENSG00000198730 protein_coding 16
ENST00000361368 ENSG00000198742 protein_coding 16
ENST00000361381 ENSG00000198886 protein_coding 16
ENST00000361390 ENSG00000198888 protein_coding 16
ENST00000361413 ENSG00000198920 protein_coding 16
ENST00000361428 ENSG00000171467 protein_coding 16
ENST00000361453 ENSG00000198763 protein_coding 16
ENST00000361470 ENSG00000198934 protein_coding 15
ENST00000361523 ENSG00000126581 protein_coding 16
ENST00000361524 ENSG00000198795 protein_coding 15
ENST00000361557 ENSG00000198961 protein_coding 16
ENST00000361567 ENSG00000198786 protein_coding 16
ENST00000361574 ENSG00000198858 protein_coding 16
ENST00000361587 ENSG00000163349 protein_coding 16
ENST00000361624 ENSG00000198804 protein_coding 16
ENST00000361625 ENSG00000157077 protein_coding 16
ENST00000361640 ENSG00000162482 protein_coding 3
ENST00000361671 ENSG00000135040 protein_coding 16
ENST00000361673 ENSG00000198796 protein_coding 9
ENST00000361677 ENSG00000198863 protein_coding 16
ENST00000361681 ENSG00000198695 protein_coding 16
ENST00000361686 ENSG00000144057 protein_coding 2
ENST00000361703 ENSG00000124564 protein_coding 2
ENST00000361729 ENSG00000007968 protein_coding 6
ENST00000361731 ENSG00000198818 protein_coding 16
ENST00000361733 ENSG00000198909 protein_coding 16
ENST00000361739 ENSG00000198712 protein_coding 16
ENST00000361786 ENSG00000198894 protein_coding 16
ENST00000361789 ENSG00000198727 protein_coding 16
ENST00000361804 ENSG00000108055 protein_coding 16
ENST00000361871 ENSG00000198736 protein_coding 16
ENST00000361899 ENSG00000198899 protein_coding 14
ENST00000361952 ENSG00000198783 protein_coding 16
ENST00000361970 ENSG00000198865 protein_coding 16
ENST00000361983 ENSG00000198954 protein_coding 16
ENST00000361987 ENSG00000242689 protein_coding 12
ENST00000362011 ENSG00000198892 protein_coding 15
ENST00000362032 ENSG00000198829 protein_coding 10
ENST00000362065 ENSG00000198690 protein_coding 16
ENST00000362079 ENSG00000198938 protein_coding 16
ENST00000366116 ENSG00000203286 protein_coding 2
ENST00000366221 ENSG00000215014 protein_coding 2
ENST00000366345 ENSG00000050165 protein_coding 13
ENST00000366377 ENSG00000215857 protein_coding 3
ENST00000366481 ENSG00000162722 protein_coding 6
ENST00000366488 ENSG00000169224 protein_coding 2
ENST00000366503 ENSG00000135747 protein_coding 14
ENST00000366513 ENSG00000162852 protein_coding 16
ENST00000366514 ENSG00000162851 protein_coding 16
ENST00000366539 ENSG00000117020 protein_coding 16
ENST00000366553 ENSG00000203668 protein_coding 16
ENST00000366582 ENSG00000119285 protein_coding 16
ENST00000366592 ENSG00000077585 protein_coding 16
ENST00000366595 ENSG00000116962 protein_coding 16
ENST00000366599 ENSG00000162885 protein_coding 16
ENST00000366607 ENSG00000173726 protein_coding 16
ENST00000366622 ENSG00000143674 protein_coding 7
ENST00000366639 ENSG00000116918 protein_coding 15
ENST00000366641 ENSG00000135766 protein_coding 16
ENST00000366654 ENSG00000182118 protein_coding 14
ENST00000366667 ENSG00000135744 protein_coding 15
ENST00000366690 ENSG00000168118 protein_coding 16
ENST00000366695 ENSG00000181218 protein_coding 12
ENST00000366714 ENSG00000198835 protein_coding 11
ENST00000366756 ENSG00000198719 protein_coding 16
ENST00000366774 ENSG00000184786 protein_coding 8
ENST00000366787 ENSG00000186340 protein_coding 16
ENST00000366794 ENSG00000143799 protein_coding 16
ENST00000366795 ENSG00000164488 protein_coding 7
ENST00000366814 ENSG00000163041 protein_coding 15
ENST00000366845 ENSG00000203691 protein_coding 8
ENST00000366847 ENSG00000213066 protein_coding 16
ENST00000366862 ENSG00000143756 protein_coding 16
ENST00000366987 ENSG00000162772 protein_coding 14
ENST00000366997 ENSG00000123684 protein_coding 16
ENST00000367001 ENSG00000170385 protein_coding 16
ENST00000367005 ENSG00000117625 protein_coding 16
ENST00000367021 ENSG00000117595 protein_coding 14
ENST00000367029 ENSG00000123689 protein_coding 16
ENST00000367034 ENSG00000112110 protein_coding 12
ENST00000367070 ENSG00000123838 protein_coding 5
ENST00000367089 ENSG00000146425 protein_coding 14
ENST00000367097 ENSG00000130338 protein_coding 16
ENST00000367119 ENSG00000162888 protein_coding 4
ENST00000367157 ENSG00000163545 protein_coding 13
ENST00000367165 ENSG00000171217 protein_coding 8
ENST00000367167 ENSG00000174529 protein_coding 16
ENST00000367188 ENSG00000158615 protein_coding 16
ENST00000367204 ENSG00000143842 protein_coding 16
ENST00000367242 ENSG00000163444 protein_coding 16
ENST00000367249 ENSG00000159348 protein_coding 11
ENST00000367262 ENSG00000183155 protein_coding 16
ENST00000367288 ENSG00000163431 protein_coding 15
ENST00000367294 ENSG00000146476 protein_coding 16
ENST00000367311 ENSG00000174307 protein_coding 15
ENST00000367350 ENSG00000118193 protein_coding 3
ENST00000367351 ENSG00000131015 protein_coding 2
ENST00000367385 ENSG00000151414 protein_coding 16
ENST00000367412 ENSG00000143278 protein_coding 1
ENST00000367416 ENSG00000134365 protein_coding 1
ENST00000367419 ENSG00000055211 protein_coding 16
ENST00000367434 ENSG00000162630 protein_coding 12
ENST00000367435 ENSG00000134371 protein_coding 16
ENST00000367460 ENSG00000150681 protein_coding 13
ENST00000367467 ENSG00000111961 protein_coding 16
ENST00000367484 ENSG00000116690 protein_coding 16
ENST00000367495 ENSG00000118508 protein_coding 16
ENST00000367500 ENSG00000116668 protein_coding 16
ENST00000367510 ENSG00000121481 protein_coding 16
ENST00000367511 ENSG00000135842 protein_coding 16
ENST00000367545 ENSG00000152818 protein_coding 16
ENST00000367558 ENSG00000143333 protein_coding 14
ENST00000367568 ENSG00000135604 protein_coding 16
ENST00000367569 ENSG00000169976 protein_coding 16
ENST00000367576 ENSG00000135521 protein_coding 16
ENST00000367577 ENSG00000162783 protein_coding 16
ENST00000367591 ENSG00000034693 protein_coding 6
ENST00000367619 ENSG00000057252 protein_coding 16
ENST00000367627 ENSG00000186283 protein_coding 16
ENST00000367635 ENSG00000116191 protein_coding 16
ENST00000367658 ENSG00000112406 protein_coding 16
ENST00000367660 ENSG00000146386 protein_coding 16
ENST00000367808 ENSG00000117475 protein_coding 16
ENST00000367817 ENSG00000143196 protein_coding 15
ENST00000367833 ENSG00000143155 protein_coding 16
ENST00000367854 ENSG00000198771 protein_coding 16
ENST00000367882 ENSG00000118526 protein_coding 8
ENST00000367919 ENSG00000146409 protein_coding 12
ENST00000367928 ENSG00000112299 protein_coding 15
ENST00000367935 ENSG00000171722 protein_coding 1
ENST00000367941 ENSG00000079950 protein_coding 16
ENST00000367942 ENSG00000118217 protein_coding 16
ENST00000367974 ENSG00000188931 protein_coding 16
ENST00000367976 ENSG00000118523 protein_coding 15
ENST00000368003 ENSG00000143222 protein_coding 16
ENST00000368026 ENSG00000158769 protein_coding 16
ENST00000368029 ENSG00000158764 protein_coding 1
ENST00000368046 ENSG00000117091 protein_coding 15
ENST00000368061 ENSG00000162738 protein_coding 13
ENST00000368088 ENSG00000162728 protein_coding 2
ENST00000368089 ENSG00000177807 protein_coding 5
ENST00000368090 ENSG00000143315 protein_coding 16
ENST00000368100 ENSG00000243284 protein_coding 5
ENST00000368115 ENSG00000179639 protein_coding 6
ENST00000368121 ENSG00000213088 protein_coding 5
ENST00000368171 ENSG00000158473 protein_coding 14
ENST00000368172 ENSG00000183853 protein_coding 14
ENST00000368174 ENSG00000073754 protein_coding 5
ENST00000368181 ENSG00000132704 protein_coding 3
ENST00000368184 ENSG00000160856 protein_coding 3
ENST00000368192 ENSG00000117036 protein_coding 16
ENST00000368195 ENSG00000027644 protein_coding 6
ENST00000368209 ENSG00000143321 protein_coding 15
ENST00000368223 ENSG00000132688 protein_coding 15
ENST00000368232 ENSG00000160818 protein_coding 16
ENST00000368277 ENSG00000160783 protein_coding 16
ENST00000368323 ENSG00000143622 protein_coding 16
ENST00000368324 ENSG00000132718 protein_coding 16
ENST00000368346 ENSG00000116539 protein_coding 16
ENST00000368406 ENSG00000169242 protein_coding 15
ENST00000368408 ENSG00000143590 protein_coding 13
ENST00000368444 ENSG00000164434 protein_coding 4
ENST00000368467 ENSG00000163344 protein_coding 16
ENST00000368468 ENSG00000111885 protein_coding 16
ENST00000368476 ENSG00000160716 protein_coding 2
ENST00000368485 ENSG00000160712 protein_coding 16
ENST00000368494 ENSG00000153989 protein_coding 14
ENST00000368498 ENSG00000047932 protein_coding 16
ENST00000368525 ENSG00000163263 protein_coding 10
ENST00000368547 ENSG00000127884 protein_coding 16
ENST00000368557 ENSG00000183807 protein_coding 14
ENST00000368592 ENSG00000148826 protein_coding 2
ENST00000368599 ENSG00000178033 protein_coding 13
ENST00000368608 ENSG00000189241 protein_coding 16
ENST00000368626 ENSG00000111816 protein_coding 11
ENST00000368635 ENSG00000155130 protein_coding 16
ENST00000368656 ENSG00000203778 protein_coding 15
ENST00000368658 ENSG00000074935 protein_coding 15
ENST00000368671 ENSG00000180745 protein_coding 4
ENST00000368704 ENSG00000188643 protein_coding 15
ENST00000368710 ENSG00000196754 protein_coding 3
ENST00000368732 ENSG00000143546 protein_coding 15
ENST00000368737 ENSG00000163221 protein_coding 12
ENST00000368738 ENSG00000163220 protein_coding 16
ENST00000368808 ENSG00000154485 protein_coding 3
ENST00000368809 ENSG00000197747 protein_coding 16
ENST00000368820 ENSG00000213171 protein_coding 2
ENST00000368847 ENSG00000173214 protein_coding 16
ENST00000368865 ENSG00000154473 protein_coding 16
ENST00000368908 ENSG00000163155 protein_coding 16
ENST00000368910 ENSG00000163154 protein_coding 15
ENST00000368921 ENSG00000213190 protein_coding 16
ENST00000368923 ENSG00000203797 protein_coding 3
ENST00000368934 ENSG00000143363 protein_coding 6
ENST00000368947 ENSG00000143412 protein_coding 16
ENST00000369009 ENSG00000143420 protein_coding 15
ENST00000369026 ENSG00000143384 protein_coding 16
ENST00000369035 ENSG00000203804 protein_coding 5
ENST00000369046 ENSG00000130348 protein_coding 16
ENST00000369071 ENSG00000177234 protein_coding 2
ENST00000369084 ENSG00000187145 protein_coding 16
ENST00000369085 ENSG00000151929 protein_coding 16
ENST00000369111 ENSG00000118298 protein_coding 11
ENST00000369135 ENSG00000163113 protein_coding 16
ENST00000369155 ENSG00000184678 protein_coding 16
ENST00000369156 ENSG00000151893 protein_coding 16
ENST00000369163 ENSG00000203813 protein_coding 9
ENST00000369240 ENSG00000132423 protein_coding 10
ENST00000369248 ENSG00000151553 protein_coding 16
ENST00000369257 ENSG00000099204 protein_coding 16
ENST00000369261 ENSG00000186231 protein_coding 2
ENST00000369278 ENSG00000014123 protein_coding 16
ENST00000369287 ENSG00000165813 protein_coding 16
ENST00000369291 ENSG00000121848 protein_coding 16
ENST00000369295 ENSG00000043591 protein_coding 11
ENST00000369301 ENSG00000196865 protein_coding 16
ENST00000369303 ENSG00000135333 protein_coding 8
ENST00000369314 ENSG00000121851 protein_coding 16
ENST00000369448 ENSG00000183508 protein_coding 16
ENST00000369454 ENSG00000155961 protein_coding 10
ENST00000369512 ENSG00000134259 protein_coding 13
ENST00000369516 ENSG00000134198 protein_coding 15
ENST00000369528 ENSG00000052723 protein_coding 16
ENST00000369535 ENSG00000213281 protein_coding 16
ENST00000369541 ENSG00000116752 protein_coding 16
ENST00000369582 ENSG00000135346 protein_coding 4
ENST00000369583 ENSG00000138166 protein_coding 16
ENST00000369603 ENSG00000119953 protein_coding 16
ENST00000369663 ENSG00000112837 protein_coding 13
ENST00000369681 ENSG00000065615 protein_coding 16
ENST00000369687 ENSG00000203877 protein_coding 1
ENST00000369697 ENSG00000171385 protein_coding 15
ENST00000369709 ENSG00000116473 protein_coding 16
ENST00000369722 ENSG00000116459 protein_coding 16
ENST00000369724 ENSG00000013392 protein_coding 15
ENST00000369738 ENSG00000173947 protein_coding 5
ENST00000369769 ENSG00000177272 protein_coding 8
ENST00000369792 ENSG00000156150 protein_coding 16
ENST00000369798 ENSG00000112742 protein_coding 1
ENST00000369799 ENSG00000168710 protein_coding 16
ENST00000369800 ENSG00000214357 protein_coding 15
ENST00000369816 ENSG00000118402 protein_coding 12
ENST00000369838 ENSG00000198478 protein_coding 16
ENST00000369849 ENSG00000148798 protein_coding 6
ENST00000369851 ENSG00000065135 protein_coding 16
ENST00000369864 ENSG00000181754 protein_coding 16
ENST00000369880 ENSG00000214435 protein_coding 16
ENST00000369886 ENSG00000130590 protein_coding 15
ENST00000369902 ENSG00000107882 protein_coding 16
ENST00000369916 ENSG00000183260 protein_coding 15
ENST00000369940 ENSG00000146243 protein_coding 12
ENST00000369947 ENSG00000135312 protein_coding 6
ENST00000369983 ENSG00000107862 protein_coding 16
ENST00000370005 ENSG00000119915 protein_coding 4
ENST00000370025 ENSG00000134186 protein_coding 16
ENST00000370035 ENSG00000162636 protein_coding 8
ENST00000370069 ENSG00000101216 protein_coding 16
ENST00000370112 ENSG00000162695 protein_coding 16
ENST00000370132 ENSG00000137992 protein_coding 16
ENST00000370141 ENSG00000122435 protein_coding 16
ENST00000370152 ENSG00000156875 protein_coding 16
ENST00000370161 ENSG00000162688 protein_coding 16
ENST00000370188 ENSG00000117598 protein_coding 2
ENST00000370192 ENSG00000188641 protein_coding 16
ENST00000370203 ENSG00000152078 protein_coding 15
ENST00000370205 ENSG00000172339 protein_coding 16
ENST00000370206 ENSG00000117519 protein_coding 16
ENST00000370223 ENSG00000107816 protein_coding 16
ENST00000370238 ENSG00000023909 protein_coding 16
ENST00000370290 ENSG00000117500 processed_transcript 16
ENST00000370310 ENSG00000154511 protein_coding 16
ENST00000370339 ENSG00000149658 protein_coding 16
ENST00000370355 ENSG00000099194 protein_coding 14
ENST00000370363 ENSG00000203907 protein_coding 1
ENST00000370375 ENSG00000203910 protein_coding 1
ENST00000370380 ENSG00000233538 protein_coding 3
ENST00000370435 ENSG00000119900 protein_coding 16
ENST00000370454 ENSG00000171488 protein_coding 16
ENST00000370455 ENSG00000112305 protein_coding 16
ENST00000370476 ENSG00000119929 protein_coding 16
ENST00000370487 ENSG00000101189 protein_coding 16
ENST00000370491 ENSG00000137944 protein_coding 3
ENST00000370500 ENSG00000137947 protein_coding 16
ENST00000370508 ENSG00000120053 protein_coding 16
ENST00000370509 ENSG00000143162 protein_coding 16
ENST00000370528 ENSG00000119946 protein_coding 2
ENST00000370532 ENSG00000184258 protein_coding 15
ENST00000370536 ENSG00000134595 protein_coding 2
ENST00000370558 ENSG00000097033 processed_transcript 16
ENST00000370560 ENSG00000149679 protein_coding 4
ENST00000370563 ENSG00000016602 protein_coding 4
ENST00000370574 ENSG00000117174 protein_coding 16
ENST00000370602 ENSG00000155265 protein_coding 10
ENST00000370626 ENSG00000119986 protein_coding 16
ENST00000370631 ENSG00000155252 protein_coding 16
ENST00000370640 ENSG00000203942 protein_coding 2
ENST00000370648 ENSG00000102239 protein_coding 3
ENST00000370651 ENSG00000112245 protein_coding 16
ENST00000370654 ENSG00000117133 protein_coding 16
ENST00000370662 ENSG00000137976 protein_coding 2
ENST00000370664 ENSG00000165886 protein_coding 16
ENST00000370707 ENSG00000203945 protein_coding 6
ENST00000370742 ENSG00000162618 protein_coding 15
ENST00000370763 ENSG00000162616 protein_coding 16
ENST00000370791 ENSG00000180488 protein_coding 16
ENST00000370834 ENSG00000117054 protein_coding 14
ENST00000370862 ENSG00000137252 protein_coding 2
ENST00000370888 ENSG00000137269 protein_coding 15
ENST00000370898 ENSG00000254685 protein_coding 16
ENST00000370944 ENSG00000118454 protein_coding 16
ENST00000370952 ENSG00000066557 protein_coding 16
ENST00000370982 ENSG00000172380 protein_coding 15
ENST00000370986 ENSG00000116717 protein_coding 16
ENST00000370994 ENSG00000142864 protein_coding 16
ENST00000370996 ENSG00000132825 protein_coding 16
ENST00000371006 ENSG00000203963 protein_coding 2
ENST00000371019 ENSG00000181274 protein_coding 16
ENST00000371030 ENSG00000124203 protein_coding 4
ENST00000371060 ENSG00000116678 protein_coding 16
ENST00000371065 ENSG00000213625 protein_coding 16
ENST00000371116 ENSG00000187140 protein_coding 4
ENST00000371117 ENSG00000170927 protein_coding 3
ENST00000371126 ENSG00000198889 protein_coding 4
ENST00000371142 ENSG00000077147 protein_coding 16
ENST00000371146 ENSG00000162607 protein_coding 16
ENST00000371162 ENSG00000233488 protein_coding 5
ENST00000371168 ENSG00000124237 protein_coding 4
ENST00000371222 ENSG00000177606 protein_coding 16
ENST00000371225 ENSG00000184292 protein_coding 12
ENST00000371228 ENSG00000212950 protein_coding 3
ENST00000371237 ENSG00000021852 protein_coding 2
ENST00000371244 ENSG00000162409 protein_coding 15
ENST00000371265 ENSG00000162399 protein_coding 2
ENST00000371268 ENSG00000143001 protein_coding 7
ENST00000371273 ENSG00000162398 protein_coding 2
ENST00000371279 ENSG00000162396 protein_coding 16
ENST00000371325 ENSG00000213714 protein_coding 4
ENST00000371336 ENSG00000087589 protein_coding 4
ENST00000371362 ENSG00000203985 protein_coding 2
ENST00000371399 ENSG00000058799 protein_coding 15
ENST00000371417 ENSG00000203993 protein_coding 15
ENST00000371437 ENSG00000125356 protein_coding 16
ENST00000371442 ENSG00000125352 protein_coding 16
ENST00000371443 ENSG00000182154 protein_coding 16
ENST00000371477 ENSG00000096401 protein_coding 16
ENST00000371486 ENSG00000157184 protein_coding 16
ENST00000371497 ENSG00000182463 protein_coding 16
ENST00000371505 ENSG00000146221 protein_coding 3
ENST00000371538 ENSG00000162377 protein_coding 16
ENST00000371542 ENSG00000184709 protein_coding 5
ENST00000371581 ENSG00000119912 protein_coding 16
ENST00000371614 ENSG00000198841 protein_coding 16
ENST00000371621 ENSG00000196396 protein_coding 16
ENST00000371627 ENSG00000107854 protein_coding 16
ENST00000371629 ENSG00000198454 protein_coding 2
ENST00000371655 ENSG00000169213 protein_coding 7
ENST00000371697 ENSG00000148677 protein_coding 11
ENST00000371711 ENSG00000158470 protein_coding 16
ENST00000371712 ENSG00000148384 protein_coding 16
ENST00000371753 ENSG00000148411 protein_coding 16
ENST00000371759 ENSG00000204006 protein_coding 1
ENST00000371795 ENSG00000152778 protein_coding 16
ENST00000371804 ENSG00000185745 protein_coding 14
ENST00000371826 ENSG00000119922 protein_coding 16
ENST00000371852 ENSG00000138135 protein_coding 13
ENST00000371873 ENSG00000162368 protein_coding 16
ENST00000371906 ENSG00000180772 protein_coding 2
ENST00000371980 ENSG00000171357 protein_coding 12
ENST00000372014 ENSG00000180992 protein_coding 16
ENST00000372054 ENSG00000133136 protein_coding 8
ENST00000372071 ENSG00000122375 protein_coding 1
ENST00000372079 ENSG00000117450 protein_coding 13
ENST00000372101 ENSG00000176076 protein_coding 7
ENST00000372129 ENSG00000133124 protein_coding 2
ENST00000372146 ENSG00000125484 protein_coding 16
ENST00000372207 ENSG00000142959 protein_coding 7
ENST00000372264 ENSG00000160539 protein_coding 13
ENST00000372299 ENSG00000171872 protein_coding 2
ENST00000372336 ENSG00000165424 protein_coding 16
ENST00000372371 ENSG00000148606 protein_coding 16
ENST00000372379 ENSG00000170935 protein_coding 4
ENST00000372396 ENSG00000066135 protein_coding 16
ENST00000372469 ENSG00000167157 protein_coding 9
ENST00000372478 ENSG00000179058 protein_coding 2
ENST00000372491 ENSG00000188483 protein_coding 16
ENST00000372519 ENSG00000149634 protein_coding 15
ENST00000372520 ENSG00000168612 protein_coding 4
ENST00000372524 ENSG00000165655 protein_coding 16
ENST00000372525 ENSG00000164008 protein_coding 16
ENST00000372586 ENSG00000175283 protein_coding 16
ENST00000372587 ENSG00000127129 protein_coding 3
ENST00000372591 ENSG00000204060 protein_coding 8
ENST00000372638 ENSG00000179862 protein_coding 16
ENST00000372642 ENSG00000167136 protein_coding 14
ENST00000372670 ENSG00000243543 protein_coding 3
ENST00000372680 ENSG00000204065 protein_coding 8
ENST00000372708 ENSG00000084070 protein_coding 16
ENST00000372728 ENSG00000133169 protein_coding 10
ENST00000372733 ENSG00000124145 protein_coding 16
ENST00000372734 ENSG00000156110 protein_coding 16
ENST00000372759 ENSG00000084073 protein_coding 16
ENST00000372766 ENSG00000188800 protein_coding 1
ENST00000372769 ENSG00000124157 protein_coding 2
ENST00000372806 ENSG00000101109 protein_coding 16
ENST00000372808 ENSG00000124713 protein_coding 9
ENST00000372813 ENSG00000025772 protein_coding 16
ENST00000372833 ENSG00000172586 protein_coding 16
ENST00000372852 ENSG00000163909 protein_coding 15
ENST00000372861 ENSG00000124249 protein_coding 11
ENST00000372979 ENSG00000122882 protein_coding 16
ENST00000372994 ENSG00000171159 protein_coding 16
ENST00000373001 ENSG00000116954 protein_coding 16
ENST00000373003 ENSG00000124196 protein_coding 1
ENST00000373012 ENSG00000185668 protein_coding 3
ENST00000373032 ENSG00000138308 protein_coding 4
ENST00000373044 ENSG00000196449 protein_coding 16
ENST00000373115 ENSG00000122863 protein_coding 15
ENST00000373137 ENSG00000116883 protein_coding 11
ENST00000373178 ENSG00000116863 protein_coding 16
ENST00000373189 ENSG00000198246 protein_coding 15
ENST00000373202 ENSG00000166224 protein_coding 16
ENST00000373204 ENSG00000092847 protein_coding 16
ENST00000373218 ENSG00000148730 protein_coding 16
ENST00000373233 ENSG00000124177 protein_coding 16
ENST00000373235 ENSG00000116819 protein_coding 10
ENST00000373237 ENSG00000126067 protein_coding 16
ENST00000373256 ENSG00000112164 protein_coding 3
ENST00000373279 ENSG00000171224 protein_coding 16
ENST00000373313 ENSG00000204103 protein_coding 16
ENST00000373337 ENSG00000243749 protein_coding 6
ENST00000373359 ENSG00000186675 protein_coding 3
ENST00000373391 ENSG00000156639 protein_coding 16
ENST00000373418 ENSG00000134686 protein_coding 16
ENST00000373428 ENSG00000160094 protein_coding 16
ENST00000373451 ENSG00000137200 protein_coding 16
ENST00000373461 ENSG00000132821 protein_coding 2
ENST00000373491 ENSG00000065491 protein_coding 16
ENST00000373518 ENSG00000204118 protein_coding 4
ENST00000373534 ENSG00000162526 protein_coding 12
ENST00000373547 ENSG00000119414 protein_coding 16
ENST00000373574 ENSG00000136918 protein_coding 3
ENST00000373582 ENSG00000183615 protein_coding 14
ENST00000373588 ENSG00000136931 protein_coding 2
ENST00000373623 ENSG00000118705 protein_coding 16
ENST00000373625 ENSG00000025800 protein_coding 16
ENST00000373642 ENSG00000188394 protein_coding 3
ENST00000373647 ENSG00000011454 protein_coding 16
ENST00000373659 ENSG00000186130 protein_coding 16
ENST00000373703 ENSG00000162517 protein_coding 16
ENST00000373749 ENSG00000134644 protein_coding 16
ENST00000373768 ENSG00000119421 protein_coding 16
ENST00000373783 ENSG00000181915 protein_coding 16
ENST00000373816 ENSG00000162419 protein_coding 16
ENST00000373839 ENSG00000204138 protein_coding 7
ENST00000373840 ENSG00000119396 protein_coding 16
ENST00000373886 ENSG00000122870 protein_coding 15
ENST00000373910 ENSG00000072401 protein_coding 16
ENST00000373912 ENSG00000117748 protein_coding 16
ENST00000373935 ENSG00000151151 protein_coding 11
ENST00000373943 ENSG00000117758 protein_coding 16
ENST00000374024 ENSG00000181773 protein_coding 7
ENST00000374026 ENSG00000196821 protein_coding 16
ENST00000374027 ENSG00000174950 protein_coding 2
ENST00000374037 ENSG00000124664 protein_coding 4
ENST00000374050 ENSG00000136888 protein_coding 16
ENST00000374142 ENSG00000204160 protein_coding 16
ENST00000374203 ENSG00000176083 protein_coding 2
ENST00000374213 ENSG00000169442 protein_coding 13
ENST00000374228 ENSG00000119457 protein_coding 2
ENST00000374232 ENSG00000148158 protein_coding 16
ENST00000374268 ENSG00000197245 protein_coding 15
ENST00000374271 ENSG00000175087 protein_coding 16
ENST00000374272 ENSG00000158022 protein_coding 8
ENST00000374279 ENSG00000148154 protein_coding 16
ENST00000374294 ENSG00000244115 protein_coding 5
ENST00000374296 ENSG00000182749 protein_coding 16
ENST00000374315 ENSG00000162430 protein_coding 16
ENST00000374316 ENSG00000096433 protein_coding 16
ENST00000374369 ENSG00000125965 protein_coding 2
ENST00000374379 ENSG00000169504 protein_coding 16
ENST00000374423 ENSG00000204186 protein_coding 16
ENST00000374432 ENSG00000204187 protein_coding 4
ENST00000374458 ENSG00000204188 protein_coding 5
ENST00000374464 ENSG00000169826 protein_coding 16
ENST00000374479 ENSG00000179163 protein_coding 16
ENST00000374518 ENSG00000165733 protein_coding 16
ENST00000374524 ENSG00000057757 protein_coding 16
ENST00000374525 ENSG00000241978 protein_coding 11
ENST00000374530 ENSG00000157654 protein_coding 2
ENST00000374581 ENSG00000136805 protein_coding 5
ENST00000374594 ENSG00000119326 protein_coding 15
ENST00000374623 ENSG00000169641 protein_coding 16
ENST00000374640 ENSG00000159189 protein_coding 14
ENST00000374692 ENSG00000095209 protein_coding 16
ENST00000374694 ENSG00000177283 protein_coding 15
ENST00000374707 ENSG00000106701 protein_coding 15
ENST00000374720 ENSG00000070214 protein_coding 16
ENST00000374736 ENSG00000165029 protein_coding 16
ENST00000374741 ENSG00000204237 protein_coding 16
ENST00000374767 ENSG00000136783 protein_coding 16
ENST00000374809 ENSG00000078804 protein_coding 16
ENST00000374829 ENSG00000162551 protein_coding 14
ENST00000374865 ENSG00000136897 protein_coding 16
ENST00000374888 ENSG00000198455 protein_coding 16
ENST00000374907 ENSG00000138448 protein_coding 16
ENST00000374945 ENSG00000204277 protein_coding 3
ENST00000374975 ENSG00000198502 protein_coding 4
ENST00000374976 ENSG00000204282 protein_coding 12
ENST00000374980 ENSG00000125977 protein_coding 16
ENST00000375026 ENSG00000204300 protein_coding 1
ENST00000375078 ENSG00000162545 protein_coding 16
ENST00000375099 ENSG00000162543 protein_coding 13
ENST00000375105 ENSG00000117215 protein_coding 4
ENST00000375121 ENSG00000178828 protein_coding 4
ENST00000375135 ENSG00000102302 protein_coding 16
ENST00000375151 ENSG00000158526 protein_coding 16
ENST00000375175 ENSG00000136842 protein_coding 13
ENST00000375190 ENSG00000006638 protein_coding 11
ENST00000375215 ENSG00000204323 protein_coding 2
ENST00000375256 ENSG00000165244 protein_coding 16
ENST00000375286 ENSG00000180901 protein_coding 16
ENST00000375326 ENSG00000165140 protein_coding 12
ENST00000375337 ENSG00000130957 protein_coding 9
ENST00000375344 ENSG00000148110 protein_coding 16
ENST00000375376 ENSG00000197724 protein_coding 15
ENST00000375377 ENSG00000165757 protein_coding 15
ENST00000375409 ENSG00000188938 protein_coding 12
ENST00000375446 ENSG00000131669 protein_coding 3
ENST00000375460 ENSG00000142619 protein_coding 2
ENST00000375512 ENSG00000185963 protein_coding 16
ENST00000375520 ENSG00000204365 protein_coding 2
ENST00000375543 ENSG00000106819 protein_coding 13
ENST00000375550 ENSG00000127083 protein_coding 15
ENST00000375571 ENSG00000101367 protein_coding 16
ENST00000375605 ENSG00000204377 protein_coding 16
ENST00000375647 ENSG00000184677 protein_coding 15
ENST00000375667 ENSG00000184908 protein_coding 1
ENST00000375707 ENSG00000255221 protein_coding 2
ENST00000375712 ENSG00000101350 protein_coding 16
ENST00000375749 ENSG00000101346 protein_coding 16
ENST00000375759 ENSG00000065526 protein_coding 16
ENST00000375765 ENSG00000165023 protein_coding 5
ENST00000375782 ENSG00000162460 protein_coding 2
ENST00000375826 ENSG00000116771 protein_coding 9
ENST00000375856 ENSG00000185950 protein_coding 16
ENST00000375859 ENSG00000106723 protein_coding 16
ENST00000375898 ENSG00000139826 protein_coding 16
ENST00000375915 ENSG00000204442 protein_coding 6
ENST00000375941 ENSG00000204446 protein_coding 2
ENST00000375978 ENSG00000179772 protein_coding 10
ENST00000375980 ENSG00000142634 protein_coding 12
ENST00000375992 ENSG00000196368 protein_coding 14
ENST00000376052 ENSG00000134900 protein_coding 16
ENST00000376075 ENSG00000131055 protein_coding 9
ENST00000376085 ENSG00000162494 protein_coding 4
ENST00000376112 ENSG00000125968 protein_coding 15
ENST00000376131 ENSG00000102466 protein_coding 8
ENST00000376210 ENSG00000157330 protein_coding 3
ENST00000376221 ENSG00000204518 protein_coding 4
ENST00000376223 ENSG00000162496 protein_coding 16
ENST00000376236 ENSG00000077420 protein_coding 16
ENST00000376238 ENSG00000197506 protein_coding 6
ENST00000376261 ENSG00000136750 protein_coding 2
ENST00000376387 ENSG00000125304 protein_coding 16
ENST00000376395 ENSG00000135018 protein_coding 16
ENST00000376414 ENSG00000169508 protein_coding 16
ENST00000376447 ENSG00000165105 protein_coding 12
ENST00000376495 ENSG00000165312 protein_coding 16
ENST00000376503 ENSG00000088386 protein_coding 3
ENST00000376504 ENSG00000168267 protein_coding 2
ENST00000376572 ENSG00000116685 protein_coding 16
ENST00000376573 ENSG00000150867 protein_coding 16
ENST00000376588 ENSG00000135069 protein_coding 13
ENST00000376705 ENSG00000185352 protein_coding 3
ENST00000376752 ENSG00000099139 protein_coding 15
ENST00000376795 ENSG00000102580 protein_coding 16
ENST00000376810 ENSG00000120942 protein_coding 16
ENST00000376834 ENSG00000156017 protein_coding 16
ENST00000376838 ENSG00000198793 protein_coding 16
ENST00000376854 ENSG00000135045 protein_coding 16
ENST00000376887 ENSG00000125257 protein_coding 12
ENST00000376925 ENSG00000101439 protein_coding 16
ENST00000376945 ENSG00000125285 protein_coding 2
ENST00000376958 ENSG00000152749 protein_coding 16
ENST00000376960 ENSG00000107372 protein_coding 16
ENST00000376974 ENSG00000204659 protein_coding 7
ENST00000376980 ENSG00000136770 protein_coding 16
ENST00000377007 ENSG00000125831 protein_coding 1
ENST00000377038 ENSG00000160049 protein_coding 16
ENST00000377047 ENSG00000183098 protein_coding 14
ENST00000377067 ENSG00000179399 protein_coding 4
ENST00000377073 ENSG00000147117 protein_coding 2
ENST00000377075 ENSG00000158158 protein_coding 16
ENST00000377104 ENSG00000136158 protein_coding 16
ENST00000377113 ENSG00000204682 protein_coding 13
ENST00000377126 ENSG00000119138 protein_coding 16
ENST00000377182 ENSG00000165072 protein_coding 15
ENST00000377185 ENSG00000204710 protein_coding 4
ENST00000377200 ENSG00000188647 protein_coding 16
ENST00000377205 ENSG00000173614 protein_coding 15
ENST00000377223 ENSG00000162441 protein_coding 16
ENST00000377246 ENSG00000136155 protein_coding 1
ENST00000377275 ENSG00000165997 protein_coding 16
ENST00000377291 ENSG00000113749 protein_coding 5
ENST00000377304 ENSG00000241058 protein_coding 16
ENST00000377311 ENSG00000181778 protein_coding 13
ENST00000377320 ENSG00000179840 protein_coding 2
ENST00000377325 ENSG00000197279 protein_coding 13
ENST00000377364 ENSG00000124529 protein_coding 3
ENST00000377403 ENSG00000049239 protein_coding 16
ENST00000377452 ENSG00000125821 protein_coding 16
ENST00000377474 ENSG00000178695 protein_coding 16
ENST00000377482 ENSG00000116285 protein_coding 16
ENST00000377507 ENSG00000049249 protein_coding 4
ENST00000377567 ENSG00000197891 protein_coding 2
ENST00000377571 ENSG00000204823 protein_coding 3
ENST00000377652 ENSG00000204850 protein_coding 10
ENST00000377655 ENSG00000204851 protein_coding 11
ENST00000377658 ENSG00000162413 protein_coding 7
ENST00000377669 ENSG00000118922 protein_coding 16
ENST00000377687 ENSG00000102554 protein_coding 16
ENST00000377693 ENSG00000204866 protein_coding 1
ENST00000377694 ENSG00000137142 protein_coding 8
ENST00000377697 ENSG00000204869 protein_coding 4
ENST00000377704 ENSG00000125871 protein_coding 16
ENST00000377705 ENSG00000162408 protein_coding 16
ENST00000377707 ENSG00000107338 protein_coding 16
ENST00000377733 ENSG00000168242 protein_coding 3
ENST00000377741 ENSG00000204882 protein_coding 6
ENST00000377745 ENSG00000198327 protein_coding 2
ENST00000377795 ENSG00000019582 protein_coding 16
ENST00000377803 ENSG00000197061 protein_coding 6
ENST00000377818 ENSG00000204899 protein_coding 16
ENST00000377844 ENSG00000150361 protein_coding 2
ENST00000377879 ENSG00000204904 protein_coding 6
ENST00000377893 ENSG00000158292 protein_coding 16
ENST00000377905 ENSG00000146039 protein_coding 3
ENST00000377918 ENSG00000118946 protein_coding 14
ENST00000377928 ENSG00000155897 protein_coding 2
ENST00000377957 ENSG00000204923 protein_coding 15
ENST00000377961 ENSG00000079689 protein_coding 9
ENST00000377966 ENSG00000122707 protein_coding 16
ENST00000377990 ENSG00000011523 protein_coding 15
ENST00000378011 ENSG00000161395 protein_coding 16
ENST00000378024 ENSG00000124942 protein_coding 16
ENST00000378026 ENSG00000136026 protein_coding 16
ENST00000378033 ENSG00000148481 protein_coding 13
ENST00000378061 ENSG00000204947 protein_coding 11
ENST00000378075 ENSG00000204950 protein_coding 11
ENST00000378076 ENSG00000077943 protein_coding 15
ENST00000378078 ENSG00000107185 protein_coding 16
ENST00000378114 ENSG00000148468 protein_coding 10
ENST00000378119 ENSG00000112308 protein_coding 16
ENST00000378164 ENSG00000064313 protein_coding 16
ENST00000378181 ENSG00000105388 protein_coding 3
ENST00000378187 ENSG00000204978 protein_coding 5
ENST00000378207 ENSG00000176236 protein_coding 2
ENST00000378235 ENSG00000110048 protein_coding 16
ENST00000378251 ENSG00000130764 protein_coding 16
ENST00000378307 ENSG00000167578 protein_coding 16
ENST00000378337 ENSG00000205014 protein_coding 6
ENST00000378380 ENSG00000132623 protein_coding 14
ENST00000378386 ENSG00000124532 protein_coding 15
ENST00000378416 ENSG00000205036 protein_coding 2
ENST00000378432 ENSG00000205041 protein_coding 7
ENST00000378450 ENSG00000146038 protein_coding 9
ENST00000378491 ENSG00000152954 protein_coding 2
ENST00000378565 ENSG00000136156 protein_coding 16
ENST00000378572 ENSG00000165630 protein_coding 16
ENST00000378585 ENSG00000187730 protein_coding 5
ENST00000378600 ENSG00000134574 protein_coding 16
ENST00000378611 ENSG00000166455 protein_coding 14
ENST00000378616 ENSG00000047597 protein_coding 14
ENST00000378661 ENSG00000162881 protein_coding 13
ENST00000378693 ENSG00000198944 protein_coding 10
ENST00000378700 ENSG00000172201 protein_coding 15
ENST00000378711 ENSG00000205086 protein_coding 1
ENST00000378734 ENSG00000152154 protein_coding 5
ENST00000378746 ENSG00000131437 protein_coding 15
ENST00000378757 ENSG00000123240 protein_coding 16
ENST00000378779 ENSG00000205106 protein_coding 9
ENST00000378785 ENSG00000215915 protein_coding 1
ENST00000378788 ENSG00000205108 protein_coding 3
ENST00000378821 ENSG00000205116 protein_coding 4
ENST00000378825 ENSG00000151468 protein_coding 15
ENST00000378827 ENSG00000125845 protein_coding 15
ENST00000378858 ENSG00000125872 protein_coding 8
ENST00000378887 ENSG00000205138 protein_coding 16
ENST00000378909 ENSG00000205143 protein_coding 5
ENST00000378959 ENSG00000164967 protein_coding 16
ENST00000378962 ENSG00000120280 protein_coding 9
ENST00000378994 ENSG00000112186 protein_coding 7
ENST00000379016 ENSG00000110422 protein_coding 16
ENST00000379044 ENSG00000004848 protein_coding 6
ENST00000379095 ENSG00000182768 protein_coding 16
ENST00000379108 ENSG00000180332 protein_coding 1
ENST00000379143 ENSG00000132646 protein_coding 16
ENST00000379153 ENSG00000112149 protein_coding 15
ENST00000379161 ENSG00000083635 protein_coding 6
ENST00000379198 ENSG00000176022 protein_coding 16
ENST00000379204 ENSG00000205209 protein_coding 5
ENST00000379215 ENSG00000134463 protein_coding 10
ENST00000379221 ENSG00000120675 protein_coding 16
ENST00000379256 ENSG00000181800 protein_coding 10
ENST00000379375 ENSG00000078401 protein_coding 16
ENST00000379389 ENSG00000187608 protein_coding 16
ENST00000379391 ENSG00000166881 protein_coding 7
ENST00000379426 ENSG00000205269 protein_coding 16
ENST00000379453 ENSG00000171873 protein_coding 8
ENST00000379483 ENSG00000120696 protein_coding 16
ENST00000379485 ENSG00000165572 protein_coding 16
ENST00000379487 ENSG00000120688 protein_coding 16
ENST00000379491 ENSG00000124827 protein_coding 2
ENST00000379498 ENSG00000120690 protein_coding 13
ENST00000379499 ENSG00000185915 protein_coding 4
ENST00000379568 ENSG00000111845 protein_coding 16
ENST00000379619 ENSG00000075426 protein_coding 16
ENST00000379638 ENSG00000129625 protein_coding 16
ENST00000379660 ENSG00000124786 protein_coding 16
ENST00000379731 ENSG00000086062 protein_coding 16
ENST00000379814 ENSG00000109061 protein_coding 3
ENST00000379845 ENSG00000104332 protein_coding 3
ENST00000379848 ENSG00000120664 protein_coding 1
ENST00000379853 ENSG00000104755 protein_coding 1
ENST00000379881 ENSG00000120669 protein_coding 6
ENST00000379888 ENSG00000134453 protein_coding 16
ENST00000379919 ENSG00000180660 protein_coding 8
ENST00000379935 ENSG00000103479 protein_coding 16
ENST00000379958 ENSG00000205413 protein_coding 14
ENST00000380007 ENSG00000178015 protein_coding 4
ENST00000380009 ENSG00000164291 protein_coding 16
ENST00000380036 ENSG00000120156 protein_coding 15
ENST00000380071 ENSG00000133119 protein_coding 15
ENST00000380099 ENSG00000133116 protein_coding 15
ENST00000380200 ENSG00000169906 protein_coding 3
ENST00000380266 ENSG00000215251 protein_coding 16
ENST00000380299 ENSG00000223609 protein_coding 2
ENST00000380314 ENSG00000133105 protein_coding 2
ENST00000380320 ENSG00000138080 protein_coding 16
ENST00000380325 ENSG00000125901 protein_coding 16
ENST00000380332 ENSG00000178372 protein_coding 2
ENST00000380342 ENSG00000147003 protein_coding 13
ENST00000380392 ENSG00000205502 protein_coding 12
ENST00000380433 ENSG00000178473 protein_coding 2
ENST00000380466 ENSG00000141504 protein_coding 16
ENST00000380482 ENSG00000102802 protein_coding 15
ENST00000380490 ENSG00000132965 protein_coding 16
ENST00000380527 ENSG00000155876 protein_coding 16
ENST00000380589 ENSG00000258713 protein_coding 2
ENST00000380615 ENSG00000102781 protein_coding 16
ENST00000380649 ENSG00000084754 protein_coding 16
ENST00000380680 ENSG00000122042 protein_coding 16
ENST00000380698 ENSG00000170542 protein_coding 16
ENST00000380738 ENSG00000164985 protein_coding 16
ENST00000380752 ENSG00000139514 protein_coding 16
ENST00000380764 ENSG00000124535 protein_coding 16
ENST00000380770 ENSG00000105371 protein_coding 2
ENST00000380842 ENSG00000132963 protein_coding 3
ENST00000380874 ENSG00000054598 protein_coding 14
ENST00000380907 ENSG00000188996 protein_coding 2
ENST00000380916 ENSG00000175893 protein_coding 16
ENST00000380943 ENSG00000112851 protein_coding 16
ENST00000380959 ENSG00000147862 protein_coding 15
ENST00000381007 ENSG00000197860 protein_coding 16
ENST00000381017 ENSG00000107186 retained_intron 15
ENST00000381026 ENSG00000180389 protein_coding 14
ENST00000381031 ENSG00000075234 protein_coding 16
ENST00000381130 ENSG00000205667 protein_coding 3
ENST00000381151 ENSG00000198743 protein_coding 16
ENST00000381165 ENSG00000167842 protein_coding 16
ENST00000381176 ENSG00000138944 protein_coding 7
ENST00000381237 ENSG00000104635 protein_coding 16
ENST00000381271 ENSG00000087448 protein_coding 16
ENST00000381273 ENSG00000205693 protein_coding 7
ENST00000381323 ENSG00000197872 protein_coding 16
ENST00000381342 ENSG00000125835 protein_coding 16
ENST00000381344 ENSG00000067064 protein_coding 16
ENST00000381405 ENSG00000164283 protein_coding 4
ENST00000381410 ENSG00000178996 protein_coding 16
ENST00000381431 ENSG00000163069 protein_coding 16
ENST00000381434 ENSG00000137033 protein_coding 15
ENST00000381440 ENSG00000205730 protein_coding 16
ENST00000381465 ENSG00000071575 protein_coding 16
ENST00000381480 ENSG00000205744 protein_coding 14
ENST00000381571 ENSG00000169019 protein_coding 16
ENST00000381585 ENSG00000150873 protein_coding 2
ENST00000381638 ENSG00000074755 protein_coding 16
ENST00000381641 ENSG00000120210 protein_coding 2
ENST00000381647 ENSG00000205765 protein_coding 16
ENST00000381661 ENSG00000143882 protein_coding 16
ENST00000381679 ENSG00000159140 protein_coding 16
ENST00000381750 ENSG00000120158 protein_coding 16
ENST00000381778 ENSG00000205783 protein_coding 8
ENST00000381781 ENSG00000205784 protein_coding 5
ENST00000381796 ENSG00000205790 protein_coding 7
ENST00000381800 ENSG00000205791 protein_coding 15
ENST00000381809 ENSG00000147853 protein_coding 16
ENST00000381813 ENSG00000205795 protein_coding 14
ENST00000381848 ENSG00000214456 protein_coding 15
ENST00000381854 ENSG00000106993 protein_coding 16
ENST00000381873 ENSG00000101298 protein_coding 15
ENST00000381883 ENSG00000205808 protein_coding 16
ENST00000381913 ENSG00000167723 protein_coding 10
ENST00000381946 ENSG00000075673 protein_coding 2
ENST00000381962 ENSG00000172070 protein_coding 9
ENST00000381967 ENSG00000169299 protein_coding 15
ENST00000381977 ENSG00000205821 protein_coding 14
ENST00000381989 ENSG00000102699 protein_coding 16
ENST00000382032 ENSG00000080608 processed_transcript 16
ENST00000382051 ENSG00000157765 protein_coding 10
ENST00000382073 ENSG00000205846 protein_coding 2
ENST00000382103 ENSG00000109618 protein_coding 4
ENST00000382114 ENSG00000153012 protein_coding 10
ENST00000382120 ENSG00000109610 protein_coding 15
ENST00000382159 ENSG00000176533 protein_coding 16
ENST00000382182 ENSG00000080503 protein_coding 16
ENST00000382225 ENSG00000205890 protein_coding 8
ENST00000382247 ENSG00000163257 protein_coding 16
ENST00000382276 ENSG00000137090 protein_coding 1
ENST00000382280 ENSG00000162078 protein_coding 11
ENST00000382313 ENSG00000205913 protein_coding 3
ENST00000382352 ENSG00000177764 protein_coding 16
ENST00000382376 ENSG00000186458 protein_coding 5
ENST00000382387 ENSG00000183784 protein_coding 4
ENST00000382388 ENSG00000088782 protein_coding 2
ENST00000382426 ENSG00000234432 protein_coding 4
ENST00000382438 ENSG00000109705 protein_coding 3
ENST00000382539 ENSG00000100453 protein_coding 2
ENST00000382581 ENSG00000179010 protein_coding 16
ENST00000382592 ENSG00000150457 protein_coding 16
ENST00000382614 ENSG00000206013 protein_coding 3
ENST00000382638 ENSG00000206026 protein_coding 3
ENST00000382671 ENSG00000185627 nonsense_mediated_decay 16
ENST00000382678 ENSG00000206044 protein_coding 14
ENST00000382713 ENSG00000206052 protein_coding 14
ENST00000382751 ENSG00000142207 protein_coding 16
ENST00000382774 ENSG00000109758 protein_coding 2
ENST00000382897 ENSG00000206129 protein_coding 5
ENST00000382951 ENSG00000206150 protein_coding 2
ENST00000383056 ENSG00000134779 protein_coding 16
ENST00000383168 ENSG00000171885 protein_coding 11
ENST00000383467 ENSG00000206422 protein_coding 2
ENST00000383490 ENSG00000206432 protein_coding 6
ENST00000383657 ENSG00000206527 protein_coding 16
ENST00000383677 ENSG00000163607 protein_coding 16
ENST00000383714 ENSG00000168291 protein_coding 16
ENST00000383745 ENSG00000186448 protein_coding 16
ENST00000383817 ENSG00000187288 protein_coding 2
ENST00000388711 ENSG00000135052 protein_coding 14
ENST00000388718 ENSG00000143520 protein_coding 2
ENST00000388761 ENSG00000176125 protein_coding 11
ENST00000388822 ENSG00000145388 protein_coding 16
ENST00000388918 ENSG00000107165 protein_coding 2
ENST00000388950 ENSG00000204930 nonsense_mediated_decay 1
ENST00000388995 ENSG00000188522 protein_coding 13
ENST00000389017 ENSG00000196544 protein_coding 16
ENST00000389032 ENSG00000211455 protein_coding 16
ENST00000389100 ENSG00000164197 protein_coding 15
ENST00000389120 ENSG00000155827 protein_coding 16
ENST00000389201 ENSG00000131409 protein_coding 8
ENST00000389347 ENSG00000162069 protein_coding 9
ENST00000389384 ENSG00000087152 protein_coding 16
ENST00000389467 ENSG00000157106 protein_coding 16
ENST00000389471 ENSG00000165661 protein_coding 11
ENST00000389501 ENSG00000135632 protein_coding 16
ENST00000389576 ENSG00000167419 protein_coding 1
ENST00000389622 ENSG00000080200 protein_coding 16
ENST00000389623 ENSG00000179954 protein_coding 13
ENST00000389629 ENSG00000137815 protein_coding 16
ENST00000389858 ENSG00000205213 protein_coding 16
ENST00000389982 ENSG00000182896 protein_coding 1
ENST00000390015 ENSG00000171298 protein_coding 16
ENST00000390649 ENSG00000171487 protein_coding 2
ENST00000390667 ENSG00000136122 protein_coding 16
ENST00000391366 ENSG00000212670 protein_coding 16
ENST00000391369 ENSG00000212673 protein_coding 10
ENST00000391428 ENSG00000212734 protein_coding 15
ENST00000391437 ENSG00000212743 protein_coding 7
ENST00000391480 ENSG00000184682 protein_coding 8
ENST00000391680 ENSG00000212998 protein_coding 13
ENST00000391701 ENSG00000178935 protein_coding 16
ENST00000391709 ENSG00000197016 protein_coding 15
ENST00000391718 ENSG00000197483 protein_coding 16
ENST00000391781 ENSG00000182986 protein_coding 15
ENST00000391802 ENSG00000129437 protein_coding 1
ENST00000391809 ENSG00000167754 protein_coding 2
ENST00000391842 ENSG00000104960 protein_coding 16
ENST00000391860 ENSG00000177614 protein_coding 2
ENST00000391927 ENSG00000180667 protein_coding 16
ENST00000391959 ENSG00000077157 protein_coding 8
ENST00000392194 ENSG00000078018 protein_coding 15
ENST00000392227 ENSG00000227392 protein_coding 3
ENST00000392279 ENSG00000105171 protein_coding 16
ENST00000392325 ENSG00000141580 protein_coding 16
ENST00000392358 ENSG00000169727 protein_coding 16
ENST00000392386 ENSG00000006016 protein_coding 14
ENST00000392445 ENSG00000173918 protein_coding 14
ENST00000392452 ENSG00000180611 protein_coding 15
ENST00000392455 ENSG00000152492 protein_coding 16
ENST00000392468 ENSG00000213132 protein_coding 2
ENST00000392533 ENSG00000135090 protein_coding 16
ENST00000392539 ENSG00000128714 protein_coding 3
ENST00000392548 ENSG00000115935 protein_coding 10
ENST00000392563 ENSG00000177885 protein_coding 16
ENST00000392576 ENSG00000155111 protein_coding 16
ENST00000392658 ENSG00000198324 protein_coding 8
ENST00000392687 ENSG00000172292 protein_coding 16
ENST00000392710 ENSG00000108946 protein_coding 16
ENST00000392806 ENSG00000183160 protein_coding 12
ENST00000392870 ENSG00000198873 protein_coding 16
ENST00000393000 ENSG00000114125 protein_coding 16
ENST00000393028 ENSG00000123159 protein_coding 16
ENST00000393038 ENSG00000141378 protein_coding 2
ENST00000393054 ENSG00000105929 protein_coding 1
ENST00000393077 ENSG00000151532 protein_coding 16
ENST00000393079 ENSG00000168917 protein_coding 9
ENST00000393085 ENSG00000105887 protein_coding 16
ENST00000393094 ENSG00000166266 protein_coding 16
ENST00000393245 ENSG00000064419 protein_coding 16
ENST00000393262 ENSG00000179941 protein_coding 16
ENST00000393300 ENSG00000116774 protein_coding 9
ENST00000393310 ENSG00000169756 protein_coding 16
ENST00000393350 ENSG00000178573 protein_coding 16
ENST00000393359 ENSG00000135966 protein_coding 16
ENST00000393437 ENSG00000170500 protein_coding 14
ENST00000393456 ENSG00000108433 protein_coding 16
ENST00000393486 ENSG00000135272 protein_coding 16
ENST00000393593 ENSG00000168310 protein_coding 16
ENST00000393742 ENSG00000102908 protein_coding 12
ENST00000393752 ENSG00000184845 protein_coding 2
ENST00000393792 ENSG00000168246 protein_coding 16
ENST00000393853 ENSG00000121075 protein_coding 2
ENST00000393854 ENSG00000167925 protein_coding 11
ENST00000393946 ENSG00000173227 protein_coding 5
ENST00000393957 ENSG00000159713 protein_coding 7
ENST00000393962 ENSG00000167772 protein_coding 14
ENST00000393975 ENSG00000145861 protein_coding 13
ENST00000393979 ENSG00000239306 protein_coding 16
ENST00000394168 ENSG00000112624 protein_coding 16
ENST00000394252 ENSG00000170439 protein_coding 12
ENST00000394294 ENSG00000108306 protein_coding 16
ENST00000394295 ENSG00000196975 protein_coding 16
ENST00000394323 ENSG00000213462 protein_coding 14
ENST00000394355 ENSG00000187098 protein_coding 5
ENST00000394458 ENSG00000160117 protein_coding 1
ENST00000394510 ENSG00000170776 protein_coding 16
ENST00000394590 ENSG00000162664 protein_coding 16
ENST00000394622 ENSG00000157214 protein_coding 14
ENST00000394705 ENSG00000119737 protein_coding 14
ENST00000394725 ENSG00000196470 protein_coding 13
ENST00000394765 ENSG00000167671 protein_coding 16
ENST00000394883 ENSG00000117906 protein_coding 16
ENST00000394886 ENSG00000094880 protein_coding 16
ENST00000394887 ENSG00000196616 protein_coding 13
ENST00000394908 ENSG00000132589 protein_coding 16
ENST00000394929 ENSG00000197746 protein_coding 16
ENST00000394942 ENSG00000140006 protein_coding 16
ENST00000394945 ENSG00000152377 protein_coding 15
ENST00000394967 ENSG00000217236 protein_coding 2
ENST00000395003 ENSG00000043143 protein_coding 16
ENST00000395018 ENSG00000213578 protein_coding 4
ENST00000395034 ENSG00000077009 protein_coding 5
ENST00000395116 ENSG00000181619 protein_coding 14
ENST00000395118 ENSG00000129009 protein_coding 15
ENST00000395125 ENSG00000100592 protein_coding 16
ENST00000395201 ENSG00000162595 protein_coding 7
ENST00000395258 ENSG00000140488 protein_coding 10
ENST00000395290 ENSG00000149187 protein_coding 16
ENST00000395323 ENSG00000213626 protein_coding 16
ENST00000395468 ENSG00000168175 protein_coding 16
ENST00000395474 ENSG00000178252 protein_coding 16
ENST00000395544 ENSG00000083290 protein_coding 16
ENST00000395601 ENSG00000172164 protein_coding 16
ENST00000395676 ENSG00000130487 protein_coding 6
ENST00000395686 ENSG00000197930 protein_coding 16
ENST00000395699 ENSG00000146676 protein_coding 16
ENST00000395731 ENSG00000220575 protein_coding 1
ENST00000395743 ENSG00000174808 protein_coding 2
ENST00000395750 ENSG00000110436 protein_coding 2
ENST00000395761 ENSG00000163739 protein_coding 12
ENST00000395820 ENSG00000154188 protein_coding 2
ENST00000395850 ENSG00000085063 protein_coding 16
ENST00000395867 ENSG00000198105 protein_coding 15
ENST00000395965 ENSG00000113391 protein_coding 16
ENST00000396005 ENSG00000148942 protein_coding 2
ENST00000396049 ENSG00000114978 protein_coding 16
ENST00000396062 ENSG00000100442 protein_coding 14
ENST00000396081 ENSG00000122557 protein_coding 16
ENST00000396094 ENSG00000109205 protein_coding 1
ENST00000396104 ENSG00000183747 protein_coding 2
ENST00000396128 ENSG00000179454 protein_coding 16
ENST00000396161 ENSG00000213762 protein_coding 16
ENST00000396208 ENSG00000103540 protein_coding 16
ENST00000396319 ENSG00000106052 protein_coding 16
ENST00000396398 ENSG00000198951 protein_coding 16
ENST00000396424 ENSG00000197497 protein_coding 10
ENST00000396439 ENSG00000205810 protein_coding 1
ENST00000396440 ENSG00000138592 protein_coding 16
ENST00000396568 ENSG00000181284 protein_coding 9
ENST00000396582 ENSG00000100852 protein_coding 16
ENST00000396583 ENSG00000144642 protein_coding 15
ENST00000396600 ENSG00000183044 protein_coding 15
ENST00000396625 ENSG00000081052 protein_coding 15
ENST00000396650 ENSG00000166920 protein_coding 4
ENST00000396667 ENSG00000106460 protein_coding 16
ENST00000396720 ENSG00000063169 protein_coding 15
ENST00000396761 ENSG00000198925 protein_coding 16
ENST00000396809 ENSG00000135926 protein_coding 15
ENST00000396825 ENSG00000197296 protein_coding 16
ENST00000396842 ENSG00000144597 protein_coding 16
ENST00000396843 ENSG00000213922 protein_coding 5
ENST00000396878 ENSG00000085644 protein_coding 15
ENST00000396891 ENSG00000197903 protein_coding 16
ENST00000396981 ENSG00000132388 protein_coding 16
ENST00000397061 ENSG00000213965 protein_coding 16
ENST00000397088 ENSG00000164850 protein_coding 2
ENST00000397094 ENSG00000213971 protein_coding 12
ENST00000397104 ENSG00000213973 protein_coding 2
ENST00000397128 ENSG00000132356 protein_coding 16
ENST00000397137 ENSG00000166619 protein_coding 16
ENST00000397149 ENSG00000122692 protein_coding 16
ENST00000397195 ENSG00000007168 protein_coding 16
ENST00000397239 ENSG00000124795 protein_coding 16
ENST00000397276 ENSG00000100836 protein_coding 14
ENST00000397292 ENSG00000137055 protein_coding 16
ENST00000397325 ENSG00000182870 protein_coding 1
ENST00000397366 ENSG00000152611 protein_coding 1
ENST00000397410 ENSG00000011243 protein_coding 16
ENST00000397439 ENSG00000187912 protein_coding 3
ENST00000397451 ENSG00000139800 protein_coding 2
ENST00000397457 ENSG00000188428 protein_coding 16
ENST00000397498 ENSG00000214087 protein_coding 13
ENST00000397534 ENSG00000095917 protein_coding 1
ENST00000397557 ENSG00000214109 protein_coding 3
ENST00000397564 ENSG00000111707 protein_coding 11
ENST00000397571 ENSG00000214112 protein_coding 5
ENST00000397584 ENSG00000214117 protein_coding 3
ENST00000397622 ENSG00000146842 protein_coding 16
ENST00000397671 ENSG00000187959 protein_coding 1
ENST00000397675 ENSG00000198646 protein_coding 13
ENST00000397752 ENSG00000105976 protein_coding 15
ENST00000397766 ENSG00000182405 protein_coding 13
ENST00000397786 ENSG00000108510 protein_coding 16
ENST00000397797 ENSG00000206172 protein_coding 2
ENST00000397817 ENSG00000103152 protein_coding 16
ENST00000397820 ENSG00000214212 protein_coding 15
ENST00000397887 ENSG00000183255 protein_coding 16
ENST00000397899 ENSG00000196872 protein_coding 15
ENST00000397902 ENSG00000196605 protein_coding 16
ENST00000397942 ENSG00000170677 protein_coding 16
ENST00000398075 ENSG00000214309 protein_coding 14
ENST00000398130 ENSG00000134444 protein_coding 16
ENST00000398148 ENSG00000088247 protein_coding 16
ENST00000398179 ENSG00000183287 protein_coding 14
ENST00000398238 ENSG00000073969 protein_coding 16
ENST00000398399 ENSG00000206538 protein_coding 14
ENST00000398455 ENSG00000214511 protein_coding 4
ENST00000398458 ENSG00000186452 protein_coding 1
ENST00000398545 ENSG00000172361 protein_coding 13
ENST00000398554 ENSG00000214546 protein_coding 7
ENST00000398575 ENSG00000214556 protein_coding 2
ENST00000398579 ENSG00000017373 protein_coding 1
ENST00000398594 ENSG00000254122 protein_coding 15
ENST00000398610 ENSG00000253846 protein_coding 13
ENST00000398631 ENSG00000251664 protein_coding 2
ENST00000398640 ENSG00000249158 protein_coding 2
ENST00000398675 ENSG00000151233 protein_coding 16
ENST00000398780 ENSG00000214686 protein_coding 2
ENST00000398803 ENSG00000119471 protein_coding 12
ENST00000398832 ENSG00000214708 protein_coding 7
ENST00000398844 ENSG00000113615 protein_coding 16
ENST00000398947 ENSG00000164134 protein_coding 16
ENST00000398955 ENSG00000137463 protein_coding 11
ENST00000398976 ENSG00000214780 protein_coding 2
ENST00000398988 ENSG00000141068 protein_coding 15
ENST00000399022 ENSG00000141425 protein_coding 16
ENST00000399075 ENSG00000164096 protein_coding 16
ENST00000399171 ENSG00000101746 protein_coding 2
ENST00000399218 ENSG00000141441 protein_coding 15
ENST00000399269 ENSG00000214934 protein_coding 8
ENST00000399272 ENSG00000159200 protein_coding 12
ENST00000399413 ENSG00000214999 protein_coding 3
ENST00000399422 ENSG00000215009 protein_coding 1
ENST00000399443 ENSG00000141447 protein_coding 16
ENST00000399576 ENSG00000215099 protein_coding 15
ENST00000399598 ENSG00000215114 protein_coding 16
ENST00000399604 ENSG00000180626 protein_coding 7
ENST00000399609 ENSG00000185739 protein_coding 14
ENST00000399645 ENSG00000215131 protein_coding 1
ENST00000399683 ENSG00000101220 protein_coding 7
ENST00000399696 ENSG00000186184 protein_coding 16
ENST00000399701 ENSG00000132622 protein_coding 16
ENST00000399799 ENSG00000067900 protein_coding 16
ENST00000399815 ENSG00000185201 protein_coding 7
ENST00000399816 ENSG00000215218 protein_coding 13
ENST00000399868 ENSG00000215244 protein_coding 8
ENST00000399881 ENSG00000215262 protein_coding 1
ENST00000400102 ENSG00000215346 protein_coding 2
ENST00000400143 ENSG00000198081 protein_coding 11
ENST00000400175 ENSG00000118680 protein_coding 16
ENST00000400191 ENSG00000133216 protein_coding 12
ENST00000400256 ENSG00000158270 protein_coding 15
ENST00000400286 ENSG00000184564 protein_coding 6
ENST00000400291 ENSG00000187773 protein_coding 2
ENST00000400384 ENSG00000141639 protein_coding 12
ENST00000400419 ENSG00000139656 protein_coding 6
ENST00000400449 ENSG00000215494 protein_coding 5
ENST00000400454 ENSG00000171587 protein_coding 2
ENST00000400490 ENSG00000158828 processed_transcript 16
ENST00000400540 ENSG00000122043 protein_coding 1
ENST00000400592 ENSG00000215570 protein_coding 16
ENST00000400633 ENSG00000215595 protein_coding 6
ENST00000400723 ENSG00000215644 protein_coding 3
ENST00000400788 ENSG00000215712 protein_coding 16
ENST00000400873 ENSG00000215769 protein_coding 16
ENST00000400906 ENSG00000197241 protein_coding 3
ENST00000401000 ENSG00000163125 protein_coding 16
ENST00000401395 ENSG00000197077 protein_coding 2
ENST00000401401 ENSG00000136297 protein_coding 2
ENST00000401542 ENSG00000205858 protein_coding 1
ENST00000401827 ENSG00000205268 protein_coding 16
ENST00000401851 ENSG00000217702 protein_coding 2
ENST00000402029 ENSG00000128626 protein_coding 16
ENST00000402297 ENSG00000218739 protein_coding 16
ENST00000402328 ENSG00000117114 protein_coding 15
ENST00000402388 ENSG00000137948 protein_coding 1
ENST00000402510 ENSG00000250423 protein_coding 4
ENST00000402563 ENSG00000177150 protein_coding 16
ENST00000402802 ENSG00000197461 protein_coding 16
ENST00000402874 ENSG00000161011 protein_coding 16
ENST00000402938 ENSG00000111886 protein_coding 8
ENST00000402966 ENSG00000184208 protein_coding 16
ENST00000403106 ENSG00000171560 protein_coding 6
ENST00000403251 ENSG00000241360 protein_coding 9
ENST00000403437 ENSG00000133020 protein_coding 2
ENST00000403627 ENSG00000133193 protein_coding 16
ENST00000403734 ENSG00000234857 nonsense_mediated_decay 8
ENST00000404279 ENSG00000220008 protein_coding 3
ENST00000404338 ENSG00000160007 protein_coding 16
ENST00000404459 ENSG00000204020 protein_coding 2
ENST00000404674 ENSG00000157778 protein_coding 14
ENST00000405303 ENSG00000169762 protein_coding 16
ENST00000405348 ENSG00000105974 protein_coding 13
ENST00000405617 ENSG00000219607 protein_coding 11
ENST00000405805 ENSG00000189403 protein_coding 16
ENST00000405807 ENSG00000113163 protein_coding 16
ENST00000406058 ENSG00000171570 protein_coding 16
ENST00000406175 ENSG00000143924 retained_intron 14
ENST00000406189 ENSG00000176624 protein_coding 16
ENST00000406213 ENSG00000218537 protein_coding 16
ENST00000406220 ENSG00000217075 protein_coding 13
ENST00000406396 ENSG00000119537 protein_coding 16
ENST00000406438 ENSG00000176994 protein_coding 16
ENST00000406610 ENSG00000116117 protein_coding 15
ENST00000406829 ENSG00000219545 protein_coding 16
ENST00000406875 ENSG00000064393 protein_coding 16
ENST00000406900 ENSG00000096717 protein_coding 16
ENST00000406915 ENSG00000217442 protein_coding 1
ENST00000407008 ENSG00000087095 protein_coding 16
ENST00000407144 ENSG00000180891 protein_coding 16
ENST00000407280 ENSG00000216490 protein_coding 16
ENST00000407327 ENSG00000129353 protein_coding 16
ENST00000407384 ENSG00000219410 protein_coding 5
ENST00000407418 ENSG00000183741 protein_coding 16
ENST00000407426 ENSG00000163811 protein_coding 16
ENST00000407492 ENSG00000136244 protein_coding 7
ENST00000407721 ENSG00000172893 protein_coding 16
ENST00000407775 ENSG00000169946 protein_coding 15
ENST00000407877 ENSG00000064547 protein_coding 11
ENST00000407981 ENSG00000186205 protein_coding 8
ENST00000408886 ENSG00000221819 protein_coding 6
ENST00000408887 ENSG00000221949 protein_coding 4
ENST00000408895 ENSG00000221972 protein_coding 5
ENST00000408925 ENSG00000221821 protein_coding 16
ENST00000408931 ENSG00000164532 protein_coding 2
ENST00000408940 ENSG00000143322 protein_coding 10
ENST00000408941 ENSG00000116171 protein_coding 13
ENST00000408957 ENSG00000221944 protein_coding 2
ENST00000408959 ENSG00000221883 protein_coding 8
ENST00000408960 ENSG00000221962 protein_coding 2
ENST00000408964 ENSG00000221843 protein_coding 4
ENST00000408966 ENSG00000221990 protein_coding 16
ENST00000408967 ENSG00000221870 protein_coding 2
ENST00000408982 ENSG00000029725 protein_coding 16
ENST00000408991 ENSG00000221916 protein_coding 8
ENST00000409034 ENSG00000150551 protein_coding 2
ENST00000409035 ENSG00000141979 protein_coding 3
ENST00000409061 ENSG00000157999 protein_coding 12
ENST00000409072 ENSG00000164556 protein_coding 3
ENST00000409080 ENSG00000091409 protein_coding 16
ENST00000409185 ENSG00000152102 protein_coding 16
ENST00000409189 ENSG00000115009 protein_coding 4
ENST00000409223 ENSG00000168427 protein_coding 7
ENST00000409290 ENSG00000122574 protein_coding 15
ENST00000409345 ENSG00000222040 protein_coding 13
ENST00000409413 ENSG00000161992 protein_coding 2
ENST00000409537 ENSG00000119862 protein_coding 5
ENST00000409629 ENSG00000198612 protein_coding 15
ENST00000409645 ENSG00000152127 protein_coding 16
ENST00000409648 ENSG00000127526 protein_coding 16
ENST00000409652 ENSG00000221963 protein_coding 16
ENST00000409678 ENSG00000185269 protein_coding 3
ENST00000409687 ENSG00000186193 protein_coding 3
ENST00000409785 ENSG00000176407 protein_coding 16
ENST00000409786 ENSG00000222033 protein_coding 4
ENST00000409836 ENSG00000136732 protein_coding 15
ENST00000409885 ENSG00000204334 protein_coding 11
ENST00000409887 ENSG00000181350 retained_intron 16
ENST00000409892 ENSG00000138069 protein_coding 16
ENST00000409947 ENSG00000169967 protein_coding 16
ENST00000409974 ENSG00000222004 protein_coding 3
ENST00000409998 ENSG00000064989 protein_coding 16
ENST00000409999 ENSG00000187658 protein_coding 2
ENST00000410005 ENSG00000222018 protein_coding 14
ENST00000410009 ENSG00000116031 protein_coding 2
ENST00000410053 ENSG00000163510 protein_coding 16
ENST00000410095 ENSG00000115468 protein_coding 10
ENST00000411529 ENSG00000170144 protein_coding 16
ENST00000411720 ENSG00000188848 protein_coding 4
ENST00000411845 ENSG00000228998 protein_coding 16
ENST00000412082 ENSG00000102897 protein_coding 15
ENST00000412090 ENSG00000205867 protein_coding 2
ENST00000412403 ENSG00000228768 protein_coding 2
ENST00000412477 ENSG00000141480 protein_coding 16
ENST00000412510 ENSG00000198251 protein_coding 3
ENST00000412573 ENSG00000164647 nonsense_mediated_decay 10
ENST00000412610 ENSG00000225607 protein_coding 3
ENST00000412615 ENSG00000135148 protein_coding 16
ENST00000412676 ENSG00000174600 protein_coding 5
ENST00000413119 ENSG00000184113 protein_coding 5
ENST00000413364 ENSG00000189067 protein_coding 16
ENST00000413366 ENSG00000154229 protein_coding 16
ENST00000414004 ENSG00000233404 protein_coding 16
ENST00000414019 ENSG00000104687 protein_coding 16
ENST00000414645 ENSG00000156162 protein_coding 16
ENST00000414678 ENSG00000049618 protein_coding 16
ENST00000415091 ENSG00000215897 protein_coding 2
ENST00000415412 ENSG00000224113 protein_coding 13
ENST00000415425 ENSG00000104047 protein_coding 16
ENST00000415691 ENSG00000101076 protein_coding 3
ENST00000415831 ENSG00000167281 protein_coding 3
ENST00000415846 ENSG00000236320 protein_coding 3
ENST00000415868 ENSG00000011258 protein_coding 5
ENST00000415895 ENSG00000177752 protein_coding 1
ENST00000415912 ENSG00000117298 protein_coding 16
ENST00000416247 ENSG00000224531 protein_coding 16
ENST00000416415 ENSG00000143499 protein_coding 6
ENST00000416904 ENSG00000139651 protein_coding 16
ENST00000416967 ENSG00000100348 processed_transcript 16
ENST00000417108 ENSG00000104763 protein_coding 16
ENST00000417201 ENSG00000119446 protein_coding 16
ENST00000417640 ENSG00000123119 protein_coding 13
ENST00000418046 ENSG00000128610 protein_coding 1
ENST00000418094 ENSG00000188676 processed_transcript 2
ENST00000418100 ENSG00000196081 protein_coding 7
ENST00000418115 ENSG00000067560 protein_coding 16
ENST00000418210 ENSG00000180694 protein_coding 16
ENST00000418390 ENSG00000011007 protein_coding 16
ENST00000418460 ENSG00000212916 protein_coding 13
ENST00000418495 ENSG00000215472 protein_coding 16
ENST00000418788 ENSG00000224543 protein_coding 7
ENST00000418835 ENSG00000232056 protein_coding 2
ENST00000418842 ENSG00000115263 protein_coding 1
ENST00000418871 ENSG00000170949 protein_coding 16
ENST00000418947 ENSG00000027697 protein_coding 16
ENST00000418980 ENSG00000131115 protein_coding 16
ENST00000419036 ENSG00000033867 protein_coding 16
ENST00000419098 ENSG00000186777 protein_coding 2
ENST00000419115 ENSG00000228032 protein_coding 2
ENST00000419266 ENSG00000224916 protein_coding 2
ENST00000419445 ENSG00000164219 protein_coding 16
ENST00000419587 ENSG00000233280 protein_coding 16
ENST00000419625 ENSG00000104537 protein_coding 3
ENST00000419761 ENSG00000150051 protein_coding 6
ENST00000420022 ENSG00000224420 protein_coding 13
ENST00000420115 ENSG00000091527 protein_coding 16
ENST00000420189 ENSG00000144567 protein_coding 16
ENST00000420283 ENSG00000187189 protein_coding 16
ENST00000420338 ENSG00000197604 protein_coding 6
ENST00000420664 ENSG00000228368 protein_coding 2
ENST00000420723 ENSG00000231274 protein_coding 7
ENST00000420770 ENSG00000009709 protein_coding 2
ENST00000420892 ENSG00000166033 protein_coding 16
ENST00000421176 ENSG00000186026 protein_coding 15
ENST00000421367 ENSG00000107566 protein_coding 16
ENST00000421621 ENSG00000106636 retained_intron 13
ENST00000421646 ENSG00000168334 protein_coding 3
ENST00000421812 ENSG00000143067 protein_coding 16
ENST00000421832 ENSG00000142544 protein_coding 12
ENST00000421852 ENSG00000163900 protein_coding 16
ENST00000421952 ENSG00000181418 protein_coding 7
ENST00000421961 ENSG00000165730 protein_coding 13
ENST00000422115 ENSG00000160801 protein_coding 9
ENST00000422482 ENSG00000232013 protein_coding 4
ENST00000422622 ENSG00000123096 protein_coding 6
ENST00000422725 ENSG00000228594 protein_coding 10
ENST00000422783 ENSG00000235935 protein_coding 2
ENST00000422785 ENSG00000237240 protein_coding 8
ENST00000422840 ENSG00000090863 protein_coding 16
ENST00000422989 ENSG00000167378 protein_coding 16
ENST00000423087 ENSG00000118242 nonsense_mediated_decay 14
ENST00000423160 ENSG00000177098 processed_transcript 6
ENST00000423368 ENSG00000080802 protein_coding 16
ENST00000423431 ENSG00000114902 protein_coding 15
ENST00000423557 ENSG00000136634 protein_coding 8
ENST00000423585 ENSG00000154856 protein_coding 15
ENST00000423777 ENSG00000169136 protein_coding 16
ENST00000424236 ENSG00000132912 protein_coding 10
ENST00000424486 ENSG00000166292 protein_coding 13
ENST00000424649 ENSG00000089159 protein_coding 14
ENST00000424679 ENSG00000171606 protein_coding 16
ENST00000424728 ENSG00000188738 protein_coding 3
ENST00000424842 ENSG00000151208 protein_coding 13
ENST00000425013 ENSG00000011275 protein_coding 16
ENST00000425041 ENSG00000196363 protein_coding 15
ENST00000425235 ENSG00000233502 protein_coding 3
ENST00000425248 ENSG00000158623 protein_coding 16
ENST00000425408 ENSG00000099998 protein_coding 13
ENST00000425443 ENSG00000111799 protein_coding 15
ENST00000425537 ENSG00000176256 processed_transcript 1
ENST00000425592 ENSG00000232387 protein_coding 3
ENST00000426077 ENSG00000226479 protein_coding 16
ENST00000426155 ENSG00000112335 protein_coding 16
ENST00000426194 ENSG00000228835 protein_coding 4
ENST00000426263 ENSG00000117394 protein_coding 16
ENST00000426395 ENSG00000104870 protein_coding 16
ENST00000426431 ENSG00000185591 protein_coding 16
ENST00000426727 ENSG00000140367 protein_coding 11
ENST00000426855 ENSG00000141258 protein_coding 16
ENST00000426997 ENSG00000237651 protein_coding 3
ENST00000427159 ENSG00000108592 protein_coding 16
ENST00000427358 ENSG00000180185 protein_coding 16
ENST00000427512 ENSG00000197128 protein_coding 2
ENST00000427624 ENSG00000152475 protein_coding 9
ENST00000427704 ENSG00000112419 protein_coding 16
ENST00000427716 ENSG00000139132 protein_coding 16
ENST00000427980 ENSG00000224470 protein_coding 16
ENST00000428149 ENSG00000137760 protein_coding 16
ENST00000428155 ENSG00000228146 protein_coding 7
ENST00000428216 ENSG00000088888 protein_coding 16
ENST00000428288 ENSG00000106049 nonsense_mediated_decay 7
ENST00000428376 ENSG00000122852 protein_coding 1
ENST00000428969 ENSG00000175198 protein_coding 9
ENST00000429017 ENSG00000175879 protein_coding 3
ENST00000429154 ENSG00000159882 protein_coding 14
ENST00000429169 ENSG00000224997 protein_coding 5
ENST00000429205 ENSG00000161956 protein_coding 16
ENST00000429344 ENSG00000105298 protein_coding 15
ENST00000429360 ENSG00000128309 protein_coding 12
ENST00000429584 ENSG00000230797 protein_coding 3
ENST00000429701 ENSG00000125651 protein_coding 16
ENST00000430157 ENSG00000221983 protein_coding 16
ENST00000430350 ENSG00000171867 protein_coding 16
ENST00000430430 ENSG00000205189 protein_coding 16
ENST00000430629 ENSG00000158195 protein_coding 16
ENST00000430988 ENSG00000224361 protein_coding 3
ENST00000431326 ENSG00000260175 protein_coding 8
ENST00000431365 ENSG00000171136 protein_coding 3
ENST00000431388 ENSG00000224877 protein_coding 15
ENST00000431473 ENSG00000177181 protein_coding 11
ENST00000431698 ENSG00000205785 protein_coding 2
ENST00000431755 ENSG00000138688 protein_coding 16
ENST00000431790 ENSG00000132530 protein_coding 16
ENST00000431837 ENSG00000198001 protein_coding 15
ENST00000431964 ENSG00000090470 protein_coding 15
ENST00000432079 ENSG00000116747 processed_transcript 16
ENST00000432127 ENSG00000227345 protein_coding 16
ENST00000432196 ENSG00000234438 protein_coding 3
ENST00000432404 ENSG00000130540 nonsense_mediated_decay 3
ENST00000432529 ENSG00000144451 protein_coding 16
ENST00000432564 ENSG00000196917 protein_coding 10
ENST00000432671 ENSG00000112855 protein_coding 16
ENST00000432825 ENSG00000147912 protein_coding 16
ENST00000432899 ENSG00000143933 nonsense_mediated_decay 16
ENST00000432901 ENSG00000232838 protein_coding 16
ENST00000433197 ENSG00000178607 protein_coding 16
ENST00000433297 ENSG00000112972 protein_coding 16
ENST00000433351 ENSG00000116005 protein_coding 16
ENST00000433365 ENSG00000102575 protein_coding 15
ENST00000433375 ENSG00000126603 protein_coding 14
ENST00000433473 ENSG00000131238 protein_coding 16
ENST00000433642 ENSG00000189114 protein_coding 16
ENST00000433765 ENSG00000180720 protein_coding 3
ENST00000434006 ENSG00000229453 protein_coding 2
ENST00000434239 ENSG00000231824 protein_coding 3
ENST00000434436 ENSG00000071655 protein_coding 16
ENST00000434701 ENSG00000155287 protein_coding 16
ENST00000434704 ENSG00000064195 protein_coding 2
ENST00000434724 ENSG00000103342 protein_coding 16
ENST00000434752 ENSG00000228672 protein_coding 14
ENST00000434772 ENSG00000178386 protein_coding 16
ENST00000434814 ENSG00000184661 protein_coding 1
ENST00000434982 ENSG00000164512 protein_coding 7
ENST00000435041 ENSG00000198833 protein_coding 16
ENST00000435120 ENSG00000089693 protein_coding 16
ENST00000435174 ENSG00000108799 protein_coding 16
ENST00000435356 ENSG00000203392 protein_coding 5
ENST00000435445 ENSG00000144711 protein_coding 16
ENST00000435607 ENSG00000007314 protein_coding 12
ENST00000435634 ENSG00000223496 protein_coding 16
ENST00000435644 ENSG00000023287 protein_coding 16
ENST00000435907 ENSG00000182022 protein_coding 15
ENST00000435941 ENSG00000224236 protein_coding 5
ENST00000435989 ENSG00000204514 protein_coding 15
ENST00000436066 ENSG00000166289 protein_coding 16
ENST00000436129 ENSG00000130699 protein_coding 16
ENST00000436146 ENSG00000174748 nonsense_mediated_decay 13
ENST00000436342 ENSG00000158161 protein_coding 10
ENST00000436367 ENSG00000124788 protein_coding 16
ENST00000436370 ENSG00000124299 protein_coding 16
ENST00000436592 ENSG00000236882 protein_coding 8
ENST00000436860 ENSG00000159335 protein_coding 13
ENST00000436881 ENSG00000232434 protein_coding 2
ENST00000436886 ENSG00000160844 protein_coding 15
ENST00000436901 ENSG00000196355 protein_coding 6
ENST00000436941 ENSG00000101342 protein_coding 4
ENST00000437034 ENSG00000153113 protein_coding 16
ENST00000437044 ENSG00000161911 protein_coding 3
ENST00000437048 ENSG00000141252 protein_coding 16
ENST00000437131 ENSG00000144674 protein_coding 16
ENST00000437623 ENSG00000136560 protein_coding 16
ENST00000437635 ENSG00000189325 protein_coding 2
ENST00000437936 ENSG00000188293 protein_coding 3
ENST00000437941 ENSG00000117155 protein_coding 16
ENST00000438073 ENSG00000185068 protein_coding 16
ENST00000438097 ENSG00000114062 protein_coding 16
ENST00000438249 ENSG00000165476 protein_coding 14
ENST00000438389 ENSG00000063241 protein_coding 16
ENST00000438485 ENSG00000255767 protein_coding 15
ENST00000438651 ENSG00000225940 protein_coding 5
ENST00000438704 ENSG00000164104 protein_coding 15
ENST00000438705 ENSG00000232956 protein_coding 16
ENST00000438933 ENSG00000186185 protein_coding 2
ENST00000439065 ENSG00000128641 protein_coding 13
ENST00000439174 ENSG00000120063 protein_coding 16
ENST00000439262 ENSG00000115592 protein_coding 3
ENST00000439316 ENSG00000186510 protein_coding 1
ENST00000439365 ENSG00000130751 protein_coding 1
ENST00000439461 ENSG00000196214 protein_coding 16
ENST00000439649 ENSG00000151892 protein_coding 15
ENST00000439660 ENSG00000230055 protein_coding 16
ENST00000439880 ENSG00000101224 protein_coding 16
ENST00000440469 ENSG00000174013 protein_coding 4
ENST00000440528 ENSG00000225399 protein_coding 6
ENST00000440664 ENSG00000232560 protein_coding 4
ENST00000440767 ENSG00000227868 protein_coding 1
ENST00000440886 ENSG00000171517 protein_coding 6
ENST00000440928 ENSG00000182901 protein_coding 3
ENST00000440990 ENSG00000235471 protein_coding 15
ENST00000441003 ENSG00000198788 protein_coding 1
ENST00000441005 ENSG00000171055 protein_coding 14
ENST00000441020 ENSG00000115365 protein_coding 16
ENST00000441296 ENSG00000138768 protein_coding 16
ENST00000441448 ENSG00000197498 protein_coding 16
ENST00000441544 ENSG00000235478 protein_coding 1
ENST00000441586 ENSG00000189099 protein_coding 1
ENST00000441621 ENSG00000135902 nonsense_mediated_decay 3
ENST00000441717 ENSG00000166086 protein_coding 11
ENST00000441732 ENSG00000233670 protein_coding 4
ENST00000441843 ENSG00000179630 protein_coding 16
ENST00000441925 ENSG00000181744 protein_coding 9
ENST00000441946 ENSG00000131467 protein_coding 16
ENST00000442128 ENSG00000229689 protein_coding 2
ENST00000442267 ENSG00000109436 protein_coding 16
ENST00000442393 ENSG00000165806 protein_coding 6
ENST00000442497 ENSG00000180081 protein_coding 2
ENST00000442612 ENSG00000108785 protein_coding 9
ENST00000442934 ENSG00000153944 protein_coding 16
ENST00000443059 ENSG00000116260 protein_coding 16
ENST00000443157 ENSG00000131355 protein_coding 2
ENST00000443527 ENSG00000121671 protein_coding 16
ENST00000443667 ENSG00000174827 protein_coding 2
ENST00000443875 ENSG00000182326 nonsense_mediated_decay 15
ENST00000443980 ENSG00000157191 protein_coding 11
ENST00000444004 ENSG00000168411 protein_coding 16
ENST00000444065 ENSG00000091157 protein_coding 16
ENST00000444149 ENSG00000234284 protein_coding 15
ENST00000444227 ENSG00000232098 protein_coding 16
ENST00000444310 ENSG00000205832 protein_coding 1
ENST00000444352 ENSG00000172985 protein_coding 16
ENST00000444469 ENSG00000233493 protein_coding 9
ENST00000444597 ENSG00000100201 protein_coding 16
ENST00000444723 ENSG00000125975 protein_coding 1
ENST00000444738 ENSG00000236112 protein_coding 5
ENST00000444743 ENSG00000138297 protein_coding 16
ENST00000444842 ENSG00000082482 protein_coding 7
ENST00000445065 ENSG00000142892 protein_coding 16
ENST00000445101 ENSG00000233198 protein_coding 2
ENST00000445202 ENSG00000236027 protein_coding 2
ENST00000445307 ENSG00000234469 protein_coding 2
ENST00000445369 ENSG00000213937 protein_coding 4
ENST00000445755 ENSG00000007080 protein_coding 16
ENST00000445810 ENSG00000103148 nonsense_mediated_decay 16
ENST00000445907 ENSG00000181072 protein_coding 4
ENST00000446232 ENSG00000184224 protein_coding 1
ENST00000446344 ENSG00000205047 protein_coding 7
ENST00000446507 ENSG00000171611 protein_coding 2
ENST00000446588 ENSG00000180264 protein_coding 3
ENST00000446603 ENSG00000237787 protein_coding 2
ENST00000446656 ENSG00000124003 protein_coding 2
ENST00000446718 ENSG00000105778 protein_coding 16
ENST00000446829 ENSG00000112592 protein_coding 13
ENST00000447166 ENSG00000233438 protein_coding 7
ENST00000447295 ENSG00000226800 protein_coding 2
ENST00000447340 ENSG00000178055 protein_coding 2
ENST00000447521 ENSG00000101230 protein_coding 7
ENST00000448120 ENSG00000078246 protein_coding 16
ENST00000448471 ENSG00000250506 protein_coding 14
ENST00000448504 ENSG00000141337 protein_coding 16
ENST00000448557 ENSG00000165985 protein_coding 15
ENST00000448599 ENSG00000233041 protein_coding 1
ENST00000448615 ENSG00000232856 protein_coding 16
ENST00000448775 ENSG00000166250 protein_coding 14
ENST00000448940 ENSG00000143776 protein_coding 16
ENST00000448943 ENSG00000233608 protein_coding 12
ENST00000449081 ENSG00000112078 protein_coding 16
ENST00000449082 ENSG00000185313 protein_coding 2
ENST00000449167 ENSG00000152022 protein_coding 16
ENST00000449326 ENSG00000035687 protein_coding 14
ENST00000449465 ENSG00000234776 protein_coding 5
ENST00000449549 ENSG00000237172 protein_coding 15
ENST00000449706 ENSG00000168955 protein_coding 1
ENST00000449862 ENSG00000249242 protein_coding 15
ENST00000449873 ENSG00000092607 protein_coding 6
ENST00000449891 ENSG00000258984 nonsense_mediated_decay 6
ENST00000450554 ENSG00000063244 protein_coding 16
ENST00000450660 ENSG00000163705 protein_coding 1
ENST00000450693 ENSG00000186329 protein_coding 1
ENST00000450721 ENSG00000229070 protein_coding 4
ENST00000450985 ENSG00000197106 protein_coding 2
ENST00000451123 ENSG00000223519 protein_coding 1
ENST00000451137 ENSG00000142871 protein_coding 15
ENST00000451207 ENSG00000158485 protein_coding 1
ENST00000451315 ENSG00000225921 protein_coding 16
ENST00000451342 ENSG00000188674 protein_coding 1
ENST00000451672 ENSG00000241043 protein_coding 11
ENST00000451802 ENSG00000180479 protein_coding 11
ENST00000451882 ENSG00000226742 protein_coding 16
ENST00000452012 ENSG00000170142 protein_coding 16
ENST00000452112 ENSG00000216921 protein_coding 2
ENST00000452153 ENSG00000231625 protein_coding 9
ENST00000452328 ENSG00000077684 protein_coding 16
ENST00000452400 ENSG00000140396 protein_coding 16
ENST00000452401 ENSG00000005206 protein_coding 16
ENST00000452796 ENSG00000172992 protein_coding 16
ENST00000452892 ENSG00000101331 protein_coding 10
ENST00000452999 ENSG00000122779 protein_coding 16
ENST00000453304 ENSG00000182168 protein_coding 13
ENST00000453453 ENSG00000115234 nonsense_mediated_decay 15
ENST00000453693 ENSG00000163808 nonsense_mediated_decay 2
ENST00000454073 ENSG00000154957 protein_coding 16
ENST00000454109 ENSG00000225556 protein_coding 5
ENST00000454181 ENSG00000140280 protein_coding 5
ENST00000454282 ENSG00000083312 protein_coding 11
ENST00000454323 ENSG00000036257 nonsense_mediated_decay 16
ENST00000454337 ENSG00000261732 nonsense_mediated_decay 5
ENST00000454580 ENSG00000167642 protein_coding 15
ENST00000454652 ENSG00000114796 protein_coding 16
ENST00000454782 ENSG00000179165 protein_coding 1
ENST00000454923 ENSG00000122133 protein_coding 1
ENST00000455127 ENSG00000225663 protein_coding 16
ENST00000455156 ENSG00000078369 protein_coding 16
ENST00000455282 ENSG00000171291 protein_coding 5
ENST00000455783 ENSG00000234224 protein_coding 4
ENST00000455858 ENSG00000174989 protein_coding 16
ENST00000456150 ENSG00000114646 protein_coding 6
ENST00000456163 ENSG00000223874 protein_coding 4
ENST00000456208 ENSG00000179796 protein_coding 6
ENST00000456273 ENSG00000224975 protein_coding 15
ENST00000456324 ENSG00000167635 protein_coding 16
ENST00000456735 ENSG00000196712 protein_coding 16
ENST00000456936 ENSG00000134970 protein_coding 16
ENST00000456956 ENSG00000161643 protein_coding 2
ENST00000456958 ENSG00000229833 protein_coding 12
ENST00000457054 ENSG00000170248 protein_coding 16
ENST00000457093 ENSG00000234965 protein_coding 2
ENST00000457234 ENSG00000213904 protein_coding 7
ENST00000457257 ENSG00000215621 protein_coding 11
ENST00000457326 ENSG00000256812 protein_coding 2
ENST00000457354 ENSG00000139921 protein_coding 16
ENST00000457543 ENSG00000236609 protein_coding 15
ENST00000457800 ENSG00000198231 protein_coding 16
ENST00000457842 ENSG00000114853 protein_coding 15
ENST00000458258 ENSG00000119314 protein_coding 16
ENST00000458276 ENSG00000011198 protein_coding 16
ENST00000458385 ENSG00000164323 protein_coding 16
ENST00000458396 ENSG00000228344 protein_coding 16
ENST00000458403 ENSG00000224821 protein_coding 3
ENST00000458420 ENSG00000158258 protein_coding 15
ENST00000458537 ENSG00000136603 protein_coding 16
ENST00000458573 ENSG00000170807 protein_coding 5
ENST00000459673 ENSG00000148600 processed_transcript 6
ENST00000459894 ENSG00000156398 processed_transcript 9
ENST00000460006 ENSG00000101290 protein_coding 16
ENST00000460097 ENSG00000140931 processed_transcript 7
ENST00000460138 ENSG00000239264 retained_intron 12
ENST00000460450 ENSG00000114999 processed_transcript 16
ENST00000460508 ENSG00000179528 protein_coding 14
ENST00000460567 ENSG00000172340 protein_coding 4
ENST00000460665 ENSG00000119777 retained_intron 14
ENST00000461237 ENSG00000126860 protein_coding 13
ENST00000461366 ENSG00000128482 protein_coding 13
ENST00000462079 ENSG00000229972 processed_transcript 1
ENST00000462186 ENSG00000205246 processed_transcript 4
ENST00000462775 ENSG00000075391 protein_coding 14
ENST00000462989 ENSG00000047579 protein_coding 10
ENST00000462997 ENSG00000132664 processed_transcript 3
ENST00000463091 ENSG00000261603 protein_coding 3
ENST00000463340 ENSG00000122359 processed_transcript 16
ENST00000463417 ENSG00000131375 retained_intron 16
ENST00000463610 ENSG00000143149 processed_transcript 16
ENST00000463788 ENSG00000138279 processed_transcript 16
ENST00000463834 ENSG00000204128 retained_intron 4
ENST00000464167 ENSG00000182899 protein_coding 16
ENST00000464171 ENSG00000174891 protein_coding 16
ENST00000464918 ENSG00000047315 retained_intron 16
ENST00000465804 ENSG00000018408 protein_coding 15
ENST00000466212 ENSG00000187144 processed_transcript 5
ENST00000466227 ENSG00000108953 processed_transcript 16
ENST00000466415 ENSG00000215305 processed_transcript 16
ENST00000466465 ENSG00000116016 retained_intron 15
ENST00000466814 ENSG00000196428 protein_coding 16
ENST00000466830 ENSG00000187118 protein_coding 10
ENST00000467322 ENSG00000177888 processed_transcript 15
ENST00000467349 ENSG00000204822 retained_intron 16
ENST00000467371 ENSG00000115306 retained_intron 16
ENST00000467415 ENSG00000111843 processed_transcript 4
ENST00000467565 ENSG00000183036 processed_transcript 3
ENST00000467582 ENSG00000198917 processed_transcript 16
ENST00000467797 ENSG00000184924 retained_intron 16
ENST00000467812 ENSG00000100065 retained_intron 9
ENST00000468317 ENSG00000254536 protein_coding 2
ENST00000468690 ENSG00000153187 retained_intron 16
ENST00000468739 ENSG00000244094 protein_coding 2
ENST00000468955 ENSG00000146678 protein_coding 2
ENST00000469050 ENSG00000137038 processed_transcript 16
ENST00000469162 ENSG00000188257 processed_transcript 14
ENST00000469225 ENSG00000116288 processed_transcript 16
ENST00000469231 ENSG00000187164 processed_transcript 12
ENST00000469516 ENSG00000100156 processed_transcript 3
ENST00000469584 ENSG00000163634 nonsense_mediated_decay 16
ENST00000469613 ENSG00000163930 protein_coding 16
ENST00000469658 ENSG00000198054 processed_transcript 1
ENST00000469914 ENSG00000187753 processed_transcript 1
ENST00000469941 ENSG00000081154 processed_transcript 16
ENST00000470211 ENSG00000173728 processed_transcript 2
ENST00000470320 ENSG00000095637 processed_transcript 15
ENST00000470334 ENSG00000006075 retained_intron 2
ENST00000470341 ENSG00000163424 protein_coding 1
ENST00000470342 ENSG00000163467 processed_transcript 1
ENST00000470457 ENSG00000175756 processed_transcript 16
ENST00000470487 ENSG00000173905 protein_coding 16
ENST00000470795 ENSG00000163710 retained_intron 14
ENST00000470886 ENSG00000160208 retained_intron 12
ENST00000471382 ENSG00000123685 processed_transcript 7
ENST00000471462 ENSG00000157303 processed_transcript 8
ENST00000471817 ENSG00000130703 processed_transcript 16
ENST00000471847 ENSG00000050327 protein_coding 5
ENST00000472108 ENSG00000136878 processed_transcript 15
ENST00000472217 ENSG00000158773 retained_intron 16
ENST00000472247 ENSG00000134899 processed_transcript 16
ENST00000472354 ENSG00000167526 processed_transcript 3
ENST00000472524 ENSG00000168071 processed_transcript 4
ENST00000472542 ENSG00000188373 processed_transcript 2
ENST00000472570 ENSG00000166582 processed_transcript 16
ENST00000472616 ENSG00000006459 nonsense_mediated_decay 15
ENST00000473006 ENSG00000137285 processed_transcript 2
ENST00000473414 ENSG00000114744 protein_coding 16
ENST00000473620 ENSG00000125534 processed_transcript 16
ENST00000474024 ENSG00000125868 processed_transcript 14
ENST00000474141 ENSG00000188186 processed_transcript 15
ENST00000474176 ENSG00000101150 processed_transcript 16
ENST00000474363 ENSG00000177565 retained_intron 14
ENST00000474486 ENSG00000158882 processed_transcript 4
ENST00000474547 ENSG00000120937 processed_transcript 1
ENST00000474713 ENSG00000106351 processed_transcript 13
ENST00000474889 ENSG00000144724 protein_coding 15
ENST00000474942 ENSG00000124116 processed_transcript 2
ENST00000475185 ENSG00000134490 processed_transcript 6
ENST00000475229 ENSG00000215790 processed_transcript 1
ENST00000475369 ENSG00000237276 processed_transcript 1
ENST00000475407 ENSG00000136935 processed_transcript 16
ENST00000475797 ENSG00000168509 protein_coding 2
ENST00000476216 ENSG00000130414 retained_intron 16
ENST00000476389 ENSG00000151360 retained_intron 2
ENST00000476434 ENSG00000161203 retained_intron 16
ENST00000476458 ENSG00000079691 processed_transcript 14
ENST00000476804 ENSG00000235156 protein_coding 1
ENST00000476906 ENSG00000261210 nonsense_mediated_decay 1
ENST00000477066 ENSG00000197122 processed_transcript 10
ENST00000477264 ENSG00000171603 processed_transcript 16
ENST00000477590 ENSG00000198765 processed_transcript 1
ENST00000477595 ENSG00000133027 processed_transcript 11
ENST00000477645 ENSG00000109471 retained_intron 1
ENST00000477709 ENSG00000120054 processed_transcript 1
ENST00000477916 ENSG00000197880 processed_transcript 1
ENST00000477973 ENSG00000163602 protein_coding 16
ENST00000478081 ENSG00000187862 processed_transcript 1
ENST00000478238 ENSG00000139351 retained_intron 5
ENST00000478311 ENSG00000115211 retained_intron 15
ENST00000478738 ENSG00000134326 processed_transcript 4
ENST00000478882 ENSG00000117399 processed_transcript 1
ENST00000478981 ENSG00000140299 processed_transcript 16
ENST00000479035 ENSG00000125691 protein_coding 16
ENST00000479050 ENSG00000178537 retained_intron 16
ENST00000479126 ENSG00000232112 retained_intron 7
ENST00000479142 ENSG00000187239 processed_transcript 16
ENST00000479153 ENSG00000184900 processed_transcript 10
ENST00000479300 ENSG00000165280 retained_intron 16
ENST00000479337 ENSG00000119147 retained_intron 8
ENST00000479361 ENSG00000187642 processed_transcript 3
ENST00000479453 ENSG00000173557 retained_intron 2
ENST00000479589 ENSG00000117691 processed_transcript 15
ENST00000479602 ENSG00000136271 processed_transcript 16
ENST00000479613 ENSG00000171130 protein_coding 6
ENST00000479853 ENSG00000196636 processed_transcript 15
ENST00000480008 ENSG00000130024 retained_intron 16
ENST00000480945 ENSG00000197312 protein_coding 16
ENST00000480991 ENSG00000189339 processed_transcript 11
ENST00000481131 ENSG00000169062 processed_transcript 13
ENST00000481195 ENSG00000113575 protein_coding 16
ENST00000481247 ENSG00000183826 protein_coding 16
ENST00000481338 ENSG00000203485 protein_coding 16
ENST00000481579 ENSG00000077254 protein_coding 16
ENST00000482151 ENSG00000168280 retained_intron 14
ENST00000482259 ENSG00000101188 processed_transcript 2
ENST00000482655 ENSG00000122034 retained_intron 16
ENST00000483107 ENSG00000183773 processed_transcript 1
ENST00000483552 ENSG00000137168 processed_transcript 14
ENST00000483649 ENSG00000204147 processed_transcript 1
ENST00000483722 ENSG00000112195 protein_coding 5
ENST00000484276 ENSG00000198670 processed_transcript 1
ENST00000484282 ENSG00000083097 processed_transcript 16
ENST00000484746 ENSG00000058668 nonsense_mediated_decay 16
ENST00000484809 ENSG00000089006 processed_transcript 16
ENST00000484866 ENSG00000121864 protein_coding 16
ENST00000485134 ENSG00000163564 processed_transcript 5
ENST00000485438 ENSG00000143641 processed_transcript 9
ENST00000485488 ENSG00000166979 processed_transcript 8
ENST00000485803 ENSG00000183386 processed_transcript 6
ENST00000486276 ENSG00000136147 retained_intron 15
ENST00000486685 ENSG00000158457 retained_intron 12
ENST00000486910 ENSG00000090054 processed_transcript 16
ENST00000487035 ENSG00000213390 processed_transcript 7
ENST00000487143 ENSG00000198648 processed_transcript 9
ENST00000487146 ENSG00000162775 processed_transcript 16
ENST00000487519 ENSG00000108064 protein_coding 16
ENST00000487831 ENSG00000112159 processed_transcript 16
ENST00000487863 ENSG00000198482 nonsense_mediated_decay 16
ENST00000488036 ENSG00000162383 processed_transcript 3
ENST00000488977 ENSG00000172794 retained_intron 5
ENST00000489131 ENSG00000177302 processed_transcript 16
ENST00000489544 ENSG00000168066 processed_transcript 16
ENST00000489676 ENSG00000160180 processed_transcript 3
ENST00000489786 ENSG00000086159 retained_intron 2
ENST00000490163 ENSG00000144224 processed_transcript 16
ENST00000490250 ENSG00000197818 processed_transcript 14
ENST00000490487 ENSG00000242802 processed_transcript 2
ENST00000490510 ENSG00000107959 processed_transcript 16
ENST00000490599 ENSG00000130958 processed_transcript 16
ENST00000491089 ENSG00000155561 retained_intron 16
ENST00000491127 ENSG00000174502 retained_intron 4
ENST00000491229 ENSG00000173692 retained_intron 16
ENST00000491415 ENSG00000117597 protein_coding 16
ENST00000491789 ENSG00000136631 processed_transcript 12
ENST00000492037 ENSG00000131771 processed_transcript 4
ENST00000492137 ENSG00000100109 retained_intron 16
ENST00000492979 ENSG00000146700 processed_transcript 3
ENST00000493185 ENSG00000122705 processed_transcript 14
ENST00000493422 ENSG00000244067 protein_coding 3
ENST00000493597 ENSG00000168159 processed_transcript 8
ENST00000493646 ENSG00000055950 processed_transcript 16
ENST00000494390 ENSG00000157680 processed_transcript 2
ENST00000494412 ENSG00000184220 processed_transcript 8
ENST00000494678 ENSG00000204099 retained_intron 1
ENST00000494696 ENSG00000112539 processed_transcript 2
ENST00000494705 ENSG00000055957 retained_intron 1
ENST00000494792 ENSG00000258539 nonsense_mediated_decay 3
ENST00000495083 ENSG00000014641 retained_intron 16
ENST00000495270 ENSG00000136908 processed_transcript 16
ENST00000495469 ENSG00000177917 processed_transcript 14
ENST00000495537 ENSG00000136636 processed_transcript 15
ENST00000495646 ENSG00000088280 protein_coding 15
ENST00000495749 ENSG00000101337 retained_intron 16
ENST00000495759 ENSG00000070061 nonsense_mediated_decay 16
ENST00000496108 ENSG00000183060 processed_transcript 2
ENST00000496435 ENSG00000198074 processed_transcript 2
ENST00000496455 ENSG00000163655 protein_coding 16
ENST00000496543 ENSG00000128699 processed_transcript 15
ENST00000496760 ENSG00000122696 processed_transcript 16
ENST00000497085 ENSG00000165322 processed_transcript 16
ENST00000497198 ENSG00000116703 protein_coding 4
ENST00000497254 ENSG00000156502 processed_transcript 16
ENST00000497404 ENSG00000143119 processed_transcript 15
ENST00000497933 ENSG00000183908 protein_coding 3
ENST00000498165 ENSG00000163590 protein_coding 16
ENST00000498187 ENSG00000136352 protein_coding 2
ENST00000498273 ENSG00000240563 protein_coding 3
ENST00000498385 ENSG00000240972 retained_intron 13
ENST00000498614 ENSG00000142156 processed_transcript 9
ENST00000498663 ENSG00000131795 retained_intron 5
ENST00000498872 ENSG00000245869 protein_coding 3
ENST00000498907 ENSG00000245848 protein_coding 16
ENST00000499247 ENSG00000141232 protein_coding 16
ENST00000499579 ENSG00000248050 protein_coding 5
ENST00000499601 ENSG00000245317 protein_coding 15
ENST00000500093 ENSG00000227908 protein_coding 3
ENST00000500357 ENSG00000196659 protein_coding 4
ENST00000500968 ENSG00000247746 protein_coding 15
ENST00000502271 ENSG00000185305 processed_transcript 16
ENST00000502368 ENSG00000249049 protein_coding 2
ENST00000502798 ENSG00000122012 protein_coding 4
ENST00000502921 ENSG00000040731 processed_transcript 1
ENST00000503252 ENSG00000153395 processed_transcript 13
ENST00000503362 ENSG00000129128 protein_coding 16
ENST00000503590 ENSG00000178726 protein_coding 14
ENST00000503771 ENSG00000249992 protein_coding 14
ENST00000503951 ENSG00000146147 protein_coding 3
ENST00000503970 ENSG00000112893 retained_intron 16
ENST00000503977 ENSG00000178804 protein_coding 1
ENST00000503998 ENSG00000250511 protein_coding 2
ENST00000504087 ENSG00000151458 protein_coding 16
ENST00000504154 ENSG00000145147 protein_coding 14
ENST00000504184 ENSG00000213888 protein_coding 8
ENST00000504320 ENSG00000164265 protein_coding 1
ENST00000504449 ENSG00000248485 protein_coding 12
ENST00000504595 ENSG00000183580 protein_coding 15
ENST00000504686 ENSG00000250254 protein_coding 2
ENST00000504691 ENSG00000145730 protein_coding 15
ENST00000504906 ENSG00000250699 protein_coding 3
ENST00000505041 ENSG00000128045 processed_transcript 5
ENST00000505374 ENSG00000152670 protein_coding 1
ENST00000505642 ENSG00000178722 protein_coding 2
ENST00000505846 ENSG00000145293 nonsense_mediated_decay 4
ENST00000506413 ENSG00000251359 protein_coding 2
ENST00000506538 ENSG00000134987 protein_coding 16
ENST00000506607 ENSG00000249428 protein_coding 6
ENST00000506618 ENSG00000229937 protein_coding 2
ENST00000507359 ENSG00000183775 protein_coding 4
ENST00000507606 ENSG00000243317 protein_coding 16
ENST00000507699 ENSG00000129116 retained_intron 14
ENST00000507747 ENSG00000249141 protein_coding 3
ENST00000507777 ENSG00000184432 protein_coding 16
ENST00000507870 ENSG00000231171 protein_coding 2
ENST00000507917 ENSG00000163281 protein_coding 15
ENST00000508020 ENSG00000251139 protein_coding 11
ENST00000508638 ENSG00000078795 protein_coding 10
ENST00000509199 ENSG00000146054 processed_transcript 2
ENST00000509481 ENSG00000251606 protein_coding 4
ENST00000509570 ENSG00000178980 protein_coding 16
ENST00000509820 ENSG00000129048 nonsense_mediated_decay 1
ENST00000510397 ENSG00000151962 protein_coding 1
ENST00000510585 ENSG00000253251 protein_coding 16
ENST00000510936 ENSG00000126545 protein_coding 1
ENST00000511158 ENSG00000145740 protein_coding 16
ENST00000511493 ENSG00000151806 processed_transcript 9
ENST00000511661 ENSG00000248727 retained_intron 1
ENST00000511828 ENSG00000248713 protein_coding 5
ENST00000511936 ENSG00000250173 protein_coding 2
ENST00000512135 ENSG00000113492 retained_intron 2
ENST00000512175 ENSG00000249693 protein_coding 2
ENST00000512206 ENSG00000172789 processed_transcript 2
ENST00000512294 ENSG00000248801 protein_coding 5
ENST00000512560 ENSG00000177034 protein_coding 16
ENST00000512874 ENSG00000249679 protein_coding 7
ENST00000512905 ENSG00000080819 nonsense_mediated_decay 16
ENST00000513096 ENSG00000164326 processed_transcript 1
ENST00000513163 ENSG00000118564 protein_coding 16
ENST00000513458 ENSG00000153006 protein_coding 16
ENST00000513468 ENSG00000234602 nonsense_mediated_decay 1
ENST00000513761 ENSG00000109572 protein_coding 16
ENST00000513778 ENSG00000163993 processed_transcript 4
ENST00000513876 ENSG00000250486 protein_coding 8
ENST00000514251 ENSG00000177311 protein_coding 16
ENST00000514254 ENSG00000250091 protein_coding 9
ENST00000514387 ENSG00000062194 protein_coding 16
ENST00000514518 ENSG00000164615 protein_coding 16
ENST00000514764 ENSG00000154277 retained_intron 5
ENST00000514988 ENSG00000249852 protein_coding 2
ENST00000515001 ENSG00000153044 protein_coding 2
ENST00000515092 ENSG00000249112 protein_coding 3
ENST00000515291 ENSG00000178776 protein_coding 2
ENST00000515687 ENSG00000168818 retained_intron 13
ENST00000517318 ENSG00000254021 protein_coding 4
ENST00000517349 ENSG00000253457 protein_coding 7
ENST00000517434 ENSG00000253731 protein_coding 14
ENST00000517562 ENSG00000253250 protein_coding 7
ENST00000517663 ENSG00000168333 protein_coding 3
ENST00000517939 ENSG00000147655 protein_coding 2
ENST00000517956 ENSG00000156804 protein_coding 15
ENST00000518069 ENSG00000253485 protein_coding 12
ENST00000518284 ENSG00000145860 processed_transcript 7
ENST00000518325 ENSG00000253537 protein_coding 12
ENST00000518364 ENSG00000082515 processed_transcript 7
ENST00000518520 ENSG00000254019 protein_coding 2
ENST00000518529 ENSG00000229415 protein_coding 2
ENST00000518568 ENSG00000253598 protein_coding 8
ENST00000519032 ENSG00000253782 protein_coding 2
ENST00000519106 ENSG00000253958 protein_coding 13
ENST00000519479 ENSG00000253953 protein_coding 11
ENST00000519656 ENSG00000132294 protein_coding 16
ENST00000519676 ENSG00000174032 protein_coding 7
ENST00000519948 ENSG00000253719 protein_coding 16
ENST00000519953 ENSG00000134028 processed_transcript 2
ENST00000520103 ENSG00000164751 protein_coding 16
ENST00000520164 ENSG00000221818 protein_coding 13
ENST00000520220 ENSG00000254087 protein_coding 16
ENST00000520222 ENSG00000250479 protein_coding 10
ENST00000520249 ENSG00000147606 processed_transcript 3
ENST00000520450 ENSG00000134516 retained_intron 4
ENST00000520486 ENSG00000147419 nonsense_mediated_decay 3
ENST00000520657 ENSG00000187840 processed_transcript 10
ENST00000520790 ENSG00000253305 protein_coding 16
ENST00000521025 ENSG00000253200 protein_coding 16
ENST00000521244 ENSG00000213057 processed_transcript 2
ENST00000521296 ENSG00000176194 processed_transcript 3
ENST00000521320 ENSG00000164609 retained_intron 16
ENST00000521452 ENSG00000253304 protein_coding 11
ENST00000521487 ENSG00000253327 protein_coding 3
ENST00000521608 ENSG00000253819 protein_coding 3
ENST00000521718 ENSG00000253426 protein_coding 1
ENST00000521764 ENSG00000253506 protein_coding 14
ENST00000521776 ENSG00000253797 protein_coding 16
ENST00000521807 ENSG00000173566 protein_coding 2
ENST00000521989 ENSG00000253414 protein_coding 5
ENST00000522111 ENSG00000253368 protein_coding 16
ENST00000522186 ENSG00000253976 protein_coding 3
ENST00000522605 ENSG00000253910 protein_coding 13
ENST00000523081 ENSG00000253133 protein_coding 3
ENST00000523207 ENSG00000182674 protein_coding 2
ENST00000523390 ENSG00000254221 protein_coding 7
ENST00000523505 ENSG00000253276 protein_coding 16
ENST00000523550 ENSG00000254018 protein_coding 2
ENST00000523638 ENSG00000254004 protein_coding 16
ENST00000523862 ENSG00000253105 protein_coding 1
ENST00000523916 ENSG00000164305 protein_coding 13
ENST00000524189 ENSG00000197892 protein_coding 16
ENST00000524218 ENSG00000137648 protein_coding 5
ENST00000524606 ENSG00000129084 processed_transcript 16
ENST00000524717 ENSG00000184384 protein_coding 16
ENST00000524902 ENSG00000149480 protein_coding 16
ENST00000525043 ENSG00000255394 protein_coding 4
ENST00000525376 ENSG00000254533 protein_coding 11
ENST00000525706 ENSG00000254588 protein_coding 2
ENST00000525791 ENSG00000137707 protein_coding 1
ENST00000525842 ENSG00000196323 protein_coding 16
ENST00000525867 ENSG00000255020 protein_coding 4
ENST00000526033 ENSG00000073921 protein_coding 16
ENST00000526049 ENSG00000131871 protein_coding 10
ENST00000526097 ENSG00000136573 protein_coding 2
ENST00000526136 ENSG00000204969 protein_coding 3
ENST00000526216 ENSG00000214290 protein_coding 12
ENST00000526355 ENSG00000152402 protein_coding 14
ENST00000526627 ENSG00000256235 protein_coding 16
ENST00000526629 ENSG00000120458 protein_coding 12
ENST00000526775 ENSG00000198216 protein_coding 2
ENST00000526991 ENSG00000255112 protein_coding 16
ENST00000526995 ENSG00000175104 protein_coding 16
ENST00000527449 ENSG00000119707 retained_intron 16
ENST00000527646 ENSG00000149823 processed_transcript 16
ENST00000527671 ENSG00000255470 protein_coding 9
ENST00000527717 ENSG00000137726 protein_coding 11
ENST00000527879 ENSG00000255150 protein_coding 14
ENST00000527922 ENSG00000254774 protein_coding 2
ENST00000527958 ENSG00000168092 protein_coding 16
ENST00000527971 ENSG00000135372 protein_coding 14
ENST00000528139 ENSG00000255366 protein_coding 9
ENST00000528446 ENSG00000254636 protein_coding 2
ENST00000528572 ENSG00000187479 protein_coding 15
ENST00000528600 ENSG00000198851 protein_coding 4
ENST00000528743 ENSG00000254997 protein_coding 2
ENST00000528794 ENSG00000255085 protein_coding 6
ENST00000528834 ENSG00000137693 processed_transcript 15
ENST00000528835 ENSG00000254979 nonsense_mediated_decay 2
ENST00000528955 ENSG00000166391 TEC 2
ENST00000529036 ENSG00000255038 protein_coding 2
ENST00000529101 ENSG00000118094 protein_coding 3
ENST00000529360 ENSG00000051009 processed_transcript 14
ENST00000529466 ENSG00000255359 retained_intron 1
ENST00000529604 ENSG00000134569 retained_intron 10
ENST00000529707 ENSG00000196559 TEC 14
ENST00000529750 ENSG00000023171 protein_coding 9
ENST00000529771 ENSG00000137513 protein_coding 16
ENST00000530105 ENSG00000186652 retained_intron 4
ENST00000530167 ENSG00000188486 protein_coding 15
ENST00000530223 ENSG00000255164 protein_coding 2
ENST00000530248 ENSG00000255310 protein_coding 14
ENST00000530275 ENSG00000255103 protein_coding 16
ENST00000530287 ENSG00000168070 retained_intron 1
ENST00000530811 ENSG00000110060 protein_coding 16
ENST00000530834 ENSG00000255124 protein_coding 5
ENST00000530998 ENSG00000184937 protein_coding 2
ENST00000531074 ENSG00000254732 nonsense_mediated_decay 14
ENST00000531099 ENSG00000149503 processed_transcript 15
ENST00000531193 ENSG00000254967 protein_coding 1
ENST00000531372 ENSG00000254709 protein_coding 2
ENST00000531380 ENSG00000174804 protein_coding 15
ENST00000531549 ENSG00000254556 protein_coding 2
ENST00000531585 ENSG00000255317 protein_coding 2
ENST00000531602 ENSG00000255468 protein_coding 14
ENST00000531752 ENSG00000134917 retained_intron 3
ENST00000531976 ENSG00000182208 retained_intron 16
ENST00000532073 ENSG00000156738 protein_coding 4
ENST00000532090 ENSG00000254470 protein_coding 16
ENST00000532292 ENSG00000254585 protein_coding 7
ENST00000532414 ENSG00000254726 protein_coding 1
ENST00000532511 ENSG00000220032 protein_coding 3
ENST00000533227 ENSG00000187398 protein_coding 2
ENST00000533322 ENSG00000255354 protein_coding 6
ENST00000533338 ENSG00000168172 protein_coding 16
ENST00000533341 ENSG00000254667 protein_coding 6
ENST00000533473 ENSG00000255423 protein_coding 14
ENST00000533597 ENSG00000075239 retained_intron 15
ENST00000534062 ENSG00000254656 protein_coding 2
ENST00000534150 ENSG00000254528 protein_coding 3
ENST00000534221 ENSG00000178105 processed_transcript 12
ENST00000534423 ENSG00000255216 protein_coding 3
ENST00000534464 ENSG00000148926 protein_coding 9
ENST00000534710 ENSG00000121691 processed_transcript 16
ENST00000534778 ENSG00000182272 nonsense_mediated_decay 2
ENST00000534843 ENSG00000255661 nonsense_mediated_decay 9
ENST00000534901 ENSG00000243587 protein_coding 2
ENST00000534991 ENSG00000256073 protein_coding 16
ENST00000535008 ENSG00000187416 protein_coding 2
ENST00000535109 ENSG00000255692 protein_coding 4
ENST00000535173 ENSG00000198150 protein_coding 14
ENST00000535427 ENSG00000185722 protein_coding 16
ENST00000535549 ENSG00000134954 protein_coding 16
ENST00000535853 ENSG00000205147 protein_coding 2
ENST00000535904 ENSG00000230657 protein_coding 1
ENST00000536061 ENSG00000248835 protein_coding 13
ENST00000536335 ENSG00000125817 protein_coding 16
ENST00000536551 ENSG00000230873 protein_coding 1
ENST00000536605 ENSG00000101608 protein_coding 15
ENST00000536861 ENSG00000188992 protein_coding 1
ENST00000536865 ENSG00000256628 protein_coding 13
ENST00000536896 ENSG00000223474 protein_coding 4
ENST00000536898 ENSG00000205786 protein_coding 2
ENST00000536903 ENSG00000173210 protein_coding 13
ENST00000537055 ENSG00000127903 protein_coding 2
ENST00000537233 ENSG00000103426 protein_coding 15
ENST00000537302 ENSG00000111305 protein_coding 1
ENST00000537448 ENSG00000115828 protein_coding 4
ENST00000537526 ENSG00000124422 protein_coding 16
ENST00000538028 ENSG00000103591 processed_transcript 15
ENST00000538065 ENSG00000163635 protein_coding 11
ENST00000538077 ENSG00000255874 protein_coding 9
ENST00000538173 ENSG00000180574 protein_coding 8
ENST00000538183 ENSG00000112096 protein_coding 16
ENST00000538264 ENSG00000231360 protein_coding 2
ENST00000538308 ENSG00000110090 nonsense_mediated_decay 16
ENST00000538426 ENSG00000167770 protein_coding 12
ENST00000538446 ENSG00000111328 protein_coding 13
ENST00000538471 ENSG00000146267 protein_coding 5
ENST00000538688 ENSG00000095564 protein_coding 16
ENST00000538926 ENSG00000108406 protein_coding 15
ENST00000539023 ENSG00000227450 protein_coding 5
ENST00000539041 ENSG00000172594 protein_coding 15
ENST00000539083 ENSG00000179218 protein_coding 16
ENST00000539202 ENSG00000128789 protein_coding 16
ENST00000539293 ENSG00000177432 protein_coding 8
ENST00000539321 ENSG00000131620 protein_coding 12
ENST00000539422 ENSG00000183248 protein_coding 3
ENST00000539430 ENSG00000146830 protein_coding 16
ENST00000539522 ENSG00000161973 protein_coding 1
ENST00000539536 ENSG00000116133 protein_coding 14
ENST00000539634 ENSG00000256655 protein_coding 2
ENST00000539700 ENSG00000176396 protein_coding 13
ENST00000539749 ENSG00000164007 protein_coding 2
ENST00000539778 ENSG00000153815 protein_coding 16
ENST00000539811 ENSG00000255568 protein_coding 6
ENST00000539887 ENSG00000023734 retained_intron 9
ENST00000539896 ENSG00000169403 protein_coding 15
ENST00000540021 ENSG00000116062 protein_coding 5
ENST00000540036 ENSG00000065833 protein_coding 16
ENST00000540059 ENSG00000104866 retained_intron 10
ENST00000540119 ENSG00000256632 nonsense_mediated_decay 2
ENST00000540268 ENSG00000099246 protein_coding 16
ENST00000540322 ENSG00000152223 protein_coding 16
ENST00000540557 ENSG00000255872 nonsense_mediated_decay 4
ENST00000540577 ENSG00000126561 protein_coding 8
ENST00000540638 ENSG00000082397 protein_coding 16
ENST00000540845 ENSG00000172059 protein_coding 16
ENST00000540862 ENSG00000130734 protein_coding 16
ENST00000540905 ENSG00000075945 protein_coding 16
ENST00000541421 ENSG00000256162 protein_coding 4
ENST00000541490 ENSG00000123094 protein_coding 14
ENST00000541697 ENSG00000256612 protein_coding 6
ENST00000541705 ENSG00000228006 protein_coding 9
ENST00000541730 ENSG00000172197 protein_coding 16
ENST00000541779 ENSG00000198121 protein_coding 7
ENST00000541859 ENSG00000074054 protein_coding 16
ENST00000541993 ENSG00000078295 protein_coding 3
ENST00000542104 ENSG00000153179 protein_coding 16
ENST00000542229 ENSG00000180425 TEC 16
ENST00000542258 ENSG00000089692 processed_transcript 2
ENST00000542385 ENSG00000221869 protein_coding 16
ENST00000542466 ENSG00000255737 protein_coding 16
ENST00000542468 ENSG00000108828 protein_coding 16
ENST00000542520 ENSG00000077097 protein_coding 16
ENST00000542536 ENSG00000167881 protein_coding 16
ENST00000542569 ENSG00000156671 protein_coding 16
ENST00000542745 ENSG00000226137 protein_coding 15
ENST00000542888 ENSG00000004799 protein_coding 15
ENST00000542906 ENSG00000141503 protein_coding 16
ENST00000543012 ENSG00000232769 protein_coding 6
ENST00000543196 ENSG00000139629 protein_coding 9
ENST00000543226 ENSG00000256060 protein_coding 15
ENST00000543424 ENSG00000010278 protein_coding 12
ENST00000543437 ENSG00000103023 protein_coding 2
ENST00000543571 ENSG00000131023 protein_coding 16
ENST00000543572 ENSG00000255819 nonsense_mediated_decay 4
ENST00000543665 ENSG00000081760 protein_coding 2
ENST00000543686 ENSG00000184640 protein_coding 16
ENST00000543711 ENSG00000144959 protein_coding 2
ENST00000543971 ENSG00000133454 protein_coding 5
ENST00000543986 ENSG00000255994 protein_coding 2
ENST00000544031 ENSG00000164024 protein_coding 14
ENST00000544106 ENSG00000085274 protein_coding 16
ENST00000544137 ENSG00000033627 protein_coding 16
ENST00000544145 ENSG00000137198 processed_transcript 15
ENST00000544325 ENSG00000111676 protein_coding 16
ENST00000544594 ENSG00000149357 protein_coding 16
ENST00000544664 ENSG00000256895 protein_coding 4
ENST00000544690 ENSG00000011600 protein_coding 15
ENST00000544886 ENSG00000105143 protein_coding 2
ENST00000545000 ENSG00000153015 processed_transcript 13
ENST00000545051 ENSG00000101665 protein_coding 16
ENST00000545087 ENSG00000203301 protein_coding 2
ENST00000545092 ENSG00000115504 protein_coding 16
ENST00000545199 ENSG00000111341 protein_coding 14
ENST00000545250 ENSG00000165699 protein_coding 16
ENST00000545323 ENSG00000100077 protein_coding 16
ENST00000545350 ENSG00000255748 protein_coding 14
ENST00000545449 ENSG00000112697 protein_coding 16
ENST00000545614 ENSG00000257065 nonsense_mediated_decay 5
ENST00000545620 ENSG00000113658 protein_coding 16
ENST00000546147 ENSG00000109790 protein_coding 16
ENST00000546443 ENSG00000012822 protein_coding 16
ENST00000546954 ENSG00000170855 protein_coding 16
ENST00000547342 ENSG00000257606 protein_coding 2
ENST00000547628 ENSG00000257446 protein_coding 5
ENST00000547687 ENSG00000131165 retained_intron 9
ENST00000547747 ENSG00000258315 processed_transcript 16
ENST00000547859 ENSG00000197111 protein_coding 16
ENST00000548058 ENSG00000111058 protein_coding 15
ENST00000548211 ENSG00000005175 processed_transcript 16
ENST00000548326 ENSG00000111786 retained_intron 16
ENST00000548474 ENSG00000110955 processed_transcript 16
ENST00000548480 ENSG00000075415 retained_intron 16
ENST00000548523 ENSG00000188032 protein_coding 1
ENST00000548576 ENSG00000258231 processed_transcript 1
ENST00000548815 ENSG00000158747 protein_coding 16
ENST00000549293 ENSG00000119596 nonsense_mediated_decay 16
ENST00000549324 ENSG00000089169 retained_intron 1
ENST00000549444 ENSG00000111344 processed_transcript 3
ENST00000549446 ENSG00000166006 protein_coding 2
ENST00000550078 ENSG00000257315 protein_coding 16
ENST00000550231 ENSG00000258210 protein_coding 8
ENST00000550383 ENSG00000257950 nonsense_mediated_decay 6
ENST00000550413 ENSG00000139211 protein_coding 6
ENST00000550577 ENSG00000182809 protein_coding 10
ENST00000550760 ENSG00000257482 protein_coding 4
ENST00000550948 ENSG00000110876 protein_coding 2
ENST00000551079 ENSG00000111231 protein_coding 14
ENST00000551650 ENSG00000257327 protein_coding 13
ENST00000551765 ENSG00000257218 protein_coding 16
ENST00000552234 ENSG00000111275 protein_coding 16
ENST00000552360 ENSG00000257704 protein_coding 16
ENST00000552584 ENSG00000258171 protein_coding 3
ENST00000552695 ENSG00000198855 protein_coding 16
ENST00000552815 ENSG00000257755 protein_coding 8
ENST00000553330 ENSG00000258474 protein_coding 3
ENST00000553458 ENSG00000119711 protein_coding 16
ENST00000553479 ENSG00000087302 retained_intron 15
ENST00000553612 ENSG00000165417 protein_coding 16
ENST00000553678 ENSG00000258945 protein_coding 12
ENST00000554161 ENSG00000258572 protein_coding 8
ENST00000554366 ENSG00000133983 processed_transcript 16
ENST00000554438 ENSG00000125375 processed_transcript 16
ENST00000554775 ENSG00000100603 protein_coding 15
ENST00000554907 ENSG00000258847 protein_coding 4
ENST00000555109 ENSG00000258744 protein_coding 3
ENST00000555147 ENSG00000258839 protein_coding 6
ENST00000555219 ENSG00000092020 protein_coding 9
ENST00000555474 ENSG00000100554 protein_coding 16
ENST00000555520 ENSG00000173575 processed_transcript 16
ENST00000555562 ENSG00000258920 protein_coding 15
ENST00000555597 ENSG00000258818 protein_coding 7
ENST00000555925 ENSG00000072415 protein_coding 16
ENST00000555932 ENSG00000125952 protein_coding 16
ENST00000556084 ENSG00000119608 protein_coding 15
ENST00000556100 ENSG00000258643 protein_coding 9
ENST00000556132 ENSG00000214338 protein_coding 6
ENST00000556172 ENSG00000100532 processed_transcript 16
ENST00000556320 ENSG00000258986 protein_coding 4
ENST00000556387 ENSG00000100926 protein_coding 15
ENST00000556551 ENSG00000258653 nonsense_mediated_decay 2
ENST00000556667 ENSG00000258708 protein_coding 13
ENST00000556752 ENSG00000186469 protein_coding 5
ENST00000556794 ENSG00000156050 protein_coding 16
ENST00000556834 ENSG00000258928 protein_coding 2
ENST00000556973 ENSG00000258512 protein_coding 6
ENST00000557161 ENSG00000213927 processed_transcript 6
ENST00000557453 ENSG00000100565 nonsense_mediated_decay 1
ENST00000557565 ENSG00000258790 nonsense_mediated_decay 11
ENST00000557640 ENSG00000227729 protein_coding 1
ENST00000557646 ENSG00000258987 protein_coding 10
ENST00000558048 ENSG00000103742 processed_transcript 3
ENST00000558112 ENSG00000092010 nonsense_mediated_decay 16
ENST00000558217 ENSG00000140612 protein_coding 16
ENST00000558463 ENSG00000259202 protein_coding 6
ENST00000558468 ENSG00000259529 nonsense_mediated_decay 3
ENST00000558590 ENSG00000166126 retained_intron 3
ENST00000558779 ENSG00000166797 processed_transcript 16
ENST00000558797 ENSG00000259471 protein_coding 2
ENST00000559220 ENSG00000166710 processed_transcript 16
ENST00000559228 ENSG00000128923 protein_coding 16
ENST00000559265 ENSG00000255054 retained_intron 2
ENST00000559294 ENSG00000139914 protein_coding 2
ENST00000559335 ENSG00000259373 protein_coding 2
ENST00000559412 ENSG00000157483 protein_coding 16
ENST00000559420 ENSG00000138604 protein_coding 16
ENST00000559511 ENSG00000104133 protein_coding 16
ENST00000559649 ENSG00000259487 protein_coding 2
ENST00000560188 ENSG00000259386 protein_coding 2
ENST00000560255 ENSG00000259642 protein_coding 9
ENST00000560371 ENSG00000131323 protein_coding 16
ENST00000560560 ENSG00000259649 protein_coding 2
ENST00000560606 ENSG00000166831 protein_coding 10
ENST00000560626 ENSG00000173517 protein_coding 16
ENST00000560637 ENSG00000129003 retained_intron 16
ENST00000560753 ENSG00000166426 retained_intron 3
ENST00000560765 ENSG00000140285 nonsense_mediated_decay 6
ENST00000560997 ENSG00000157734 retained_intron 2
ENST00000561538 ENSG00000260362 protein_coding 2
ENST00000561573 ENSG00000261147 nonsense_mediated_decay 2
ENST00000561908 ENSG00000261611 nonsense_mediated_decay 4
ENST00000562110 ENSG00000103549 processed_transcript 16
ENST00000562225 ENSG00000163565 retained_intron 15
ENST00000562929 ENSG00000131143 processed_transcript 7
ENST00000563254 ENSG00000140522 protein_coding 1
ENST00000563352 ENSG00000070915 processed_transcript 2
ENST00000563744 ENSG00000034713 protein_coding 15
ENST00000563849 ENSG00000140955 retained_intron 1
ENST00000563887 ENSG00000260548 protein_coding 3
ENST00000563934 ENSG00000188215 protein_coding 15
ENST00000564031 ENSG00000140876 processed_transcript 10
ENST00000564080 ENSG00000260170 protein_coding 5
ENST00000564166 ENSG00000103154 protein_coding 4
ENST00000564245 ENSG00000255896 processed_transcript 15
ENST00000564347 ENSG00000254918 protein_coding 6
ENST00000564645 ENSG00000015413 retained_intron 3
ENST00000564763 ENSG00000260861 protein_coding 1
ENST00000564769 ENSG00000173809 nonsense_mediated_decay 3
ENST00000564831 ENSG00000184730 protein_coding 13
ENST00000565120 ENSG00000261514 protein_coding 2
ENST00000565327 ENSG00000261703 protein_coding 2
ENST00000565422 ENSG00000230062 protein_coding 2
ENST00000565469 ENSG00000260286 protein_coding 5
ENST00000565644 ENSG00000103257 protein_coding 16
ENST00000565958 ENSG00000166946 retained_intron 8
ENST00000566069 ENSG00000083093 processed_transcript 16
ENST00000566125 ENSG00000103375 protein_coding 1
ENST00000566264 ENSG00000131634 protein_coding 16
ENST00000566635 ENSG00000128731 retained_intron 16
ENST00000567078 ENSG00000260342 protein_coding 4
ENST00000567224 ENSG00000166415 processed_transcript 4
ENST00000567544 ENSG00000260259 protein_coding 9
ENST00000567679 ENSG00000187806 protein_coding 1
ENST00000568067 ENSG00000103978 retained_intron 16
ENST00000568285 ENSG00000261086 protein_coding 6
ENST00000568632 ENSG00000166589 protein_coding 2
ENST00000568801 ENSG00000174990 processed_transcript 1
ENST00000568956 ENSG00000261221 protein_coding 16
ENST00000569638 ENSG00000099365 protein_coding 3
ENST00000569691 ENSG00000261652 protein_coding 14
ENST00000570099 ENSG00000090238 nonsense_mediated_decay 15
