# Supplementary material for: Transcriptome analysis of human tissues and cell lines reveals one dominant transcript per gene
Source: Genome Biol. 2013 Jul 1;14(7):R70. doi: 10.1186/gb-2013-14-7-r70 (PMC4053754; doi:10.1186/gb-2013-14-7-r70)
Supplement: Additional file 3 — Supplementary Files [file gb-2013-14-7-r70-S3.ZIP › supp_files/supp_file_3.txt]

# transcript_id gene_id transcript_biotype      number_of_samples_in_which_the_gene_is_expressed
ENST00000002165 ENSG00000001036 protein_coding 10
ENST00000002501 ENSG00000003249 protein_coding 3
ENST00000003912 ENSG00000001461 protein_coding 10
ENST00000004982 ENSG00000004776 protein_coding 2
ENST00000005257 ENSG00000006451 protein_coding 10
ENST00000005340 ENSG00000004975 protein_coding 10
ENST00000005995 ENSG00000007038 protein_coding 4
ENST00000006015 ENSG00000005073 protein_coding 4
ENST00000006053 ENSG00000006210 protein_coding 2
ENST00000006101 ENSG00000005243 protein_coding 6
ENST00000006275 ENSG00000007255 protein_coding 9
ENST00000007390 ENSG00000007520 protein_coding 10
ENST00000007414 ENSG00000006025 protein_coding 10
ENST00000007660 ENSG00000006377 protein_coding 2
ENST00000007699 ENSG00000006047 protein_coding 5
ENST00000008938 ENSG00000008438 protein_coding 6
ENST00000011691 ENSG00000008324 protein_coding 9
ENST00000020945 ENSG00000019549 protein_coding 2
ENST00000023064 ENSG00000021488 protein_coding 2
ENST00000025301 ENSG00000023516 protein_coding 10
ENST00000026464 ENSG00000024862 protein_coding 10
ENST00000031146 ENSG00000029364 processed_transcript 10
ENST00000033079 ENSG00000031003 protein_coding 10
ENST00000034275 ENSG00000031823 protein_coding 10
ENST00000035307 ENSG00000033100 protein_coding 10
ENST00000040584 ENSG00000037965 protein_coding 4
ENST00000053243 ENSG00000048462 protein_coding 2
ENST00000053468 ENSG00000048544 protein_coding 10
ENST00000058691 ENSG00000051620 protein_coding 10
ENST00000064724 ENSG00000013297 protein_coding 2
ENST00000064778 ENSG00000054965 protein_coding 10
ENST00000066544 ENSG00000004897 protein_coding 10
ENST00000078429 ENSG00000088256 protein_coding 10
ENST00000078445 ENSG00000060566 protein_coding 2
ENST00000083182 ENSG00000062725 protein_coding 10
ENST00000084798 ENSG00000063180 protein_coding 9
ENST00000156109 ENSG00000068394 protein_coding 10
ENST00000156626 ENSG00000070526 protein_coding 4
ENST00000157812 ENSG00000013275 protein_coding 10
ENST00000158009 ENSG00000073598 protein_coding 10
ENST00000158762 ENSG00000072818 protein_coding 10
ENST00000158771 ENSG00000072849 protein_coding 10
ENST00000159060 ENSG00000074771 protein_coding 2
ENST00000159087 ENSG00000074855 protein_coding 8
ENST00000160262 ENSG00000076662 protein_coding 10
ENST00000160740 ENSG00000079432 protein_coding 10
ENST00000161863 ENSG00000047188 protein_coding 10
ENST00000162044 ENSG00000064545 protein_coding 10
ENST00000163416 ENSG00000066455 protein_coding 10
ENST00000166139 ENSG00000070404 protein_coding 10
ENST00000169551 ENSG00000075336 protein_coding 10
ENST00000170150 ENSG00000078898 protein_coding 2
ENST00000170447 ENSG00000075975 protein_coding 10
ENST00000170564 ENSG00000076650 protein_coding 10
ENST00000171214 ENSG00000080511 protein_coding 3
ENST00000172229 ENSG00000064300 protein_coding 2
ENST00000173527 ENSG00000066583 protein_coding 10
ENST00000176195 ENSG00000070031 protein_coding 2
ENST00000177694 ENSG00000073861 protein_coding 2
ENST00000182527 ENSG00000065308 protein_coding 10
ENST00000184956 ENSG00000068097 protein_coding 10
ENST00000187762 ENSG00000072954 protein_coding 10
ENST00000192314 ENSG00000154252 protein_coding 2
ENST00000192788 ENSG00000065060 protein_coding 10
ENST00000194155 ENSG00000112852 protein_coding 4
ENST00000196489 ENSG00000083817 protein_coding 10
ENST00000196548 ENSG00000083842 protein_coding 10
ENST00000196551 ENSG00000083845 protein_coding 10
ENST00000197268 ENSG00000084444 protein_coding 10
ENST00000198767 ENSG00000085721 protein_coding 10
ENST00000199708 ENSG00000086506 protein_coding 6
ENST00000199936 ENSG00000086696 protein_coding 2
ENST00000200453 ENSG00000087074 protein_coding 8
ENST00000201586 ENSG00000088002 protein_coding 1
ENST00000202017 ENSG00000088356 protein_coding 10
ENST00000203166 ENSG00000249115 protein_coding 10
ENST00000203556 ENSG00000089639 protein_coding 10
ENST00000204517 ENSG00000090447 protein_coding 10
ENST00000204679 ENSG00000090581 protein_coding 10
ENST00000204961 ENSG00000090776 protein_coding 9
ENST00000205194 ENSG00000090971 protein_coding 9
ENST00000205558 ENSG00000091262 protein_coding 2
ENST00000205636 ENSG00000091317 protein_coding 10
ENST00000205948 ENSG00000091583 protein_coding 3
ENST00000206020 ENSG00000091640 protein_coding 10
ENST00000209728 ENSG00000094804 protein_coding 10
ENST00000209884 ENSG00000076321 protein_coding 10
ENST00000210060 ENSG00000095059 protein_coding 10
ENST00000210313 ENSG00000095261 protein_coding 10
ENST00000210444 ENSG00000095380 protein_coding 10
ENST00000211314 ENSG00000096092 protein_coding 10
ENST00000214869 ENSG00000099203 protein_coding 10
ENST00000215057 ENSG00000099326 protein_coding 10
ENST00000215061 ENSG00000099330 protein_coding 10
ENST00000215071 ENSG00000099341 protein_coding 10
ENST00000215368 ENSG00000099617 protein_coding 4
ENST00000215531 ENSG00000095932 protein_coding 6
ENST00000215565 ENSG00000099795 protein_coding 10
ENST00000215567 ENSG00000099797 protein_coding 8
ENST00000215570 ENSG00000099800 protein_coding 10
ENST00000215574 ENSG00000099804 protein_coding 10
ENST00000215582 ENSG00000099812 protein_coding 4
ENST00000215587 ENSG00000099817 protein_coding 10
ENST00000215591 ENSG00000099821 protein_coding 9
ENST00000215631 ENSG00000099860 protein_coding 10
ENST00000215770 ENSG00000099974 protein_coding 10
ENST00000215794 ENSG00000184979 protein_coding 6
ENST00000215885 ENSG00000100078 protein_coding 7
ENST00000215886 ENSG00000100079 protein_coding 3
ENST00000215906 ENSG00000128203 protein_coding 7
ENST00000215939 ENSG00000100122 protein_coding 4
ENST00000216029 ENSG00000100211 protein_coding 10
ENST00000216034 ENSG00000100216 protein_coding 10
ENST00000216038 ENSG00000100220 protein_coding 10
ENST00000216039 ENSG00000100221 protein_coding 10
ENST00000216075 ENSG00000100253 protein_coding 2
ENST00000216099 ENSG00000243811 protein_coding 7
ENST00000216115 ENSG00000100290 protein_coding 6
ENST00000216117 ENSG00000100292 protein_coding 8
ENST00000216121 ENSG00000184117 protein_coding 10
ENST00000216127 ENSG00000100302 protein_coding 2
ENST00000216133 ENSG00000100307 protein_coding 10
ENST00000216144 ENSG00000100314 protein_coding 3
ENST00000216211 ENSG00000100373 protein_coding 2
ENST00000216241 ENSG00000100399 protein_coding 4
ENST00000216264 ENSG00000100422 protein_coding 10
ENST00000216268 ENSG00000100426 protein_coding 10
ENST00000216281 ENSG00000080824 protein_coding 10
ENST00000216294 ENSG00000023608 protein_coding 10
ENST00000216468 ENSG00000100580 protein_coding 10
ENST00000216540 ENSG00000100652 protein_coding 7
ENST00000216629 ENSG00000100739 protein_coding 2
ENST00000216832 ENSG00000100941 protein_coding 10
ENST00000216951 ENSG00000100983 protein_coding 10
ENST00000216962 ENSG00000100994 protein_coding 10
ENST00000216968 ENSG00000101000 protein_coding 8
ENST00000217026 ENSG00000101057 protein_coding 10
ENST00000217043 ENSG00000101074 protein_coding 2
ENST00000217131 ENSG00000101160 protein_coding 10
ENST00000217133 ENSG00000101162 protein_coding 9
ENST00000217188 ENSG00000125508 protein_coding 3
ENST00000217233 ENSG00000101255 protein_coding 10
ENST00000217381 ENSG00000101400 protein_coding 9
ENST00000217402 ENSG00000101421 protein_coding 10
ENST00000217740 ENSG00000101695 protein_coding 8
ENST00000217800 ENSG00000101751 protein_coding 10
ENST00000217961 ENSG00000101846 protein_coding 10
ENST00000217999 ENSG00000101883 protein_coding 3
ENST00000218006 ENSG00000101890 protein_coding 2
ENST00000218340 ENSG00000102218 protein_coding 10
ENST00000218867 ENSG00000102683 protein_coding 1
ENST00000219207 ENSG00000102934 protein_coding 10
ENST00000219235 ENSG00000102962 protein_coding 2
ENST00000219240 ENSG00000102967 protein_coding 10
ENST00000219252 ENSG00000102978 protein_coding 10
ENST00000219271 ENSG00000102996 protein_coding 8
ENST00000219299 ENSG00000103021 protein_coding 4
ENST00000219322 ENSG00000103044 protein_coding 6
ENST00000219700 ENSG00000103415 protein_coding 10
ENST00000220325 ENSG00000103966 protein_coding 10
ENST00000220478 ENSG00000104112 protein_coding 2
ENST00000220507 ENSG00000104140 protein_coding 6
ENST00000220509 ENSG00000104142 protein_coding 10
ENST00000220514 ENSG00000104147 protein_coding 10
ENST00000220659 ENSG00000104221 protein_coding 10
ENST00000221233 ENSG00000077348 protein_coding 10
ENST00000221265 ENSG00000006712 protein_coding 10
ENST00000221307 ENSG00000186529 protein_coding 6
ENST00000221315 ENSG00000256087 protein_coding 10
ENST00000221347 ENSG00000090920 protein_coding 2
ENST00000221413 ENSG00000183207 protein_coding 10
ENST00000221418 ENSG00000104823 protein_coding 10
ENST00000221476 ENSG00000104879 protein_coding 6
ENST00000221480 ENSG00000104883 protein_coding 7
ENST00000221485 ENSG00000104888 protein_coding 2
ENST00000221486 ENSG00000104889 protein_coding 10
ENST00000221494 ENSG00000104897 protein_coding 9
ENST00000221496 ENSG00000104899 protein_coding 7
ENST00000221498 ENSG00000104901 protein_coding 5
ENST00000221554 ENSG00000104957 protein_coding 10
ENST00000221566 ENSG00000104969 protein_coding 10
ENST00000221576 ENSG00000104979 protein_coding 10
ENST00000221665 ENSG00000179943 protein_coding 10
ENST00000221671 ENSG00000105072 protein_coding 10
ENST00000221801 ENSG00000105202 protein_coding 10
ENST00000221804 ENSG00000105205 protein_coding 2
ENST00000221847 ENSG00000105246 protein_coding 9
ENST00000221856 ENSG00000105255 protein_coding 10
ENST00000221859 ENSG00000105258 protein_coding 10
ENST00000221922 ENSG00000105321 protein_coding 9
ENST00000221930 ENSG00000105329 protein_coding 8
ENST00000221957 ENSG00000105355 protein_coding 10
ENST00000221972 ENSG00000105369 protein_coding 2
ENST00000221973 ENSG00000105370 protein_coding 3
ENST00000221975 ENSG00000105372 protein_coding 10
ENST00000221978 ENSG00000105374 protein_coding 5
ENST00000221980 ENSG00000105376 protein_coding 6
ENST00000222002 ENSG00000105398 protein_coding 3
ENST00000222005 ENSG00000105401 protein_coding 10
ENST00000222008 ENSG00000105404 protein_coding 9
ENST00000222107 ENSG00000105501 protein_coding 2
ENST00000222120 ENSG00000105514 protein_coding 10
ENST00000222122 ENSG00000105516 protein_coding 9
ENST00000222139 ENSG00000187266 protein_coding 10
ENST00000222145 ENSG00000105538 protein_coding 8
ENST00000222157 ENSG00000105550 protein_coding 2
ENST00000222190 ENSG00000105583 protein_coding 10
ENST00000222214 ENSG00000105607 protein_coding 10
ENST00000222219 ENSG00000105612 protein_coding 10
ENST00000222266 ENSG00000205155 protein_coding 10
ENST00000222275 ENSG00000105668 protein_coding 3
ENST00000222284 ENSG00000105677 protein_coding 10
ENST00000222286 ENSG00000105679 protein_coding 10
ENST00000222304 ENSG00000105697 protein_coding 4
ENST00000222307 ENSG00000105700 protein_coding 10
ENST00000222308 ENSG00000105701 protein_coding 10
ENST00000222374 ENSG00000105767 protein_coding 7
ENST00000222482 ENSG00000128510 protein_coding 2
ENST00000222543 ENSG00000105825 protein_coding 2
ENST00000222718 ENSG00000105996 protein_coding 7
ENST00000222753 ENSG00000106031 protein_coding 2
ENST00000222803 ENSG00000106080 protein_coding 10
ENST00000223029 ENSG00000106305 protein_coding 10
ENST00000223114 ENSG00000106384 protein_coding 2
ENST00000223293 ENSG00000106560 protein_coding 6
ENST00000223500 ENSG00000086065 protein_coding 10
ENST00000224073 ENSG00000107223 protein_coding 10
ENST00000225171 ENSG00000108176 protein_coding 8
ENST00000225275 ENSG00000005381 protein_coding 1
ENST00000225276 ENSG00000070731 protein_coding 10
ENST00000225296 ENSG00000005100 protein_coding 10
ENST00000225308 ENSG00000013306 protein_coding 10
ENST00000225371 ENSG00000121053 protein_coding 5
ENST00000225388 ENSG00000108256 protein_coding 10
ENST00000225402 ENSG00000108270 protein_coding 10
ENST00000225426 ENSG00000108294 protein_coding 10
ENST00000225428 ENSG00000108296 protein_coding 10
ENST00000225430 ENSG00000108298 protein_coding 10
ENST00000225474 ENSG00000108342 protein_coding 1
ENST00000225504 ENSG00000213246 protein_coding 10
ENST00000225512 ENSG00000108379 protein_coding 8
ENST00000225519 ENSG00000197417 protein_coding 10
ENST00000225525 ENSG00000213977 protein_coding 10
ENST00000225538 ENSG00000108405 protein_coding 4
ENST00000225573 ENSG00000108439 protein_coding 10
ENST00000225614 ENSG00000108479 protein_coding 7
ENST00000225655 ENSG00000108518 protein_coding 10
ENST00000225688 ENSG00000108551 protein_coding 4
ENST00000225696 ENSG00000108559 protein_coding 10
ENST00000225698 ENSG00000108561 protein_coding 10
ENST00000225719 ENSG00000108582 protein_coding 10
ENST00000225726 ENSG00000108588 protein_coding 10
ENST00000225728 ENSG00000108590 protein_coding 10
ENST00000225737 ENSG00000108599 protein_coding 10
ENST00000225777 ENSG00000108639 protein_coding 10
ENST00000225805 ENSG00000108666 protein_coding 10
ENST00000225831 ENSG00000108691 protein_coding 4
ENST00000225893 ENSG00000108753 protein_coding 4
ENST00000225941 ENSG00000108798 protein_coding 4
ENST00000225969 ENSG00000108826 protein_coding 10
ENST00000225972 ENSG00000108829 protein_coding 10
ENST00000225973 ENSG00000108830 protein_coding 2
ENST00000226004 ENSG00000108861 protein_coding 10
ENST00000226021 ENSG00000108878 protein_coding 2
ENST00000226091 ENSG00000108947 protein_coding 2
ENST00000226209 ENSG00000109063 protein_coding 8
ENST00000226253 ENSG00000109107 protein_coding 10
ENST00000226279 ENSG00000004468 protein_coding 2
ENST00000226444 ENSG00000109193 protein_coding 5
ENST00000227638 ENSG00000110218 protein_coding 10
ENST00000227665 ENSG00000110243 protein_coding 2
ENST00000228434 ENSG00000110848 protein_coding 6
ENST00000228515 ENSG00000110925 protein_coding 10
ENST00000228534 ENSG00000110944 protein_coding 10
ENST00000228705 ENSG00000111110 protein_coding 8
ENST00000228741 ENSG00000111145 protein_coding 10
ENST00000228865 ENSG00000111269 protein_coding 10
ENST00000228872 ENSG00000111276 protein_coding 10
ENST00000229135 ENSG00000111537 protein_coding 2
ENST00000229281 ENSG00000111678 protein_coding 10
ENST00000229314 ENSG00000111711 protein_coding 10
ENST00000229402 ENSG00000111796 protein_coding 7
ENST00000229570 ENSG00000111850 protein_coding 4
ENST00000229595 ENSG00000111875 protein_coding 10
ENST00000229633 ENSG00000111911 protein_coding 10
ENST00000229769 ENSG00000112039 protein_coding 10
ENST00000229794 ENSG00000112062 protein_coding 10
ENST00000229812 ENSG00000112079 protein_coding 10
ENST00000229824 ENSG00000255587 protein_coding 2
ENST00000229854 ENSG00000112118 protein_coding 10
ENST00000230048 ENSG00000112304 protein_coding 10
ENST00000230053 ENSG00000112309 protein_coding 10
ENST00000230122 ENSG00000112365 protein_coding 10
ENST00000230321 ENSG00000112559 protein_coding 2
ENST00000230381 ENSG00000112619 protein_coding 3
ENST00000230431 ENSG00000112667 protein_coding 10
ENST00000230568 ENSG00000112799 protein_coding 2
ENST00000230588 ENSG00000112818 protein_coding 2
ENST00000230859 ENSG00000112941 protein_coding 10
ENST00000231173 ENSG00000113248 protein_coding 3
ENST00000231228 ENSG00000113302 protein_coding 3
ENST00000231238 ENSG00000113312 protein_coding 10
ENST00000231368 ENSG00000113441 protein_coding 10
ENST00000231461 ENSG00000113532 protein_coding 5
ENST00000232424 ENSG00000114315 protein_coding 8
ENST00000232888 ENSG00000114767 protein_coding 10
ENST00000232892 ENSG00000114771 protein_coding 2
ENST00000232905 ENSG00000114784 protein_coding 10
ENST00000233057 ENSG00000055332 protein_coding 10
ENST00000233078 ENSG00000071626 protein_coding 10
ENST00000233084 ENSG00000079785 protein_coding 10
ENST00000233099 ENSG00000008869 protein_coding 10
ENST00000233143 ENSG00000034510 protein_coding 10
ENST00000233242 ENSG00000084674 protein_coding 2
ENST00000233468 ENSG00000115128 protein_coding 10
ENST00000233609 ENSG00000115268 protein_coding 9
ENST00000233741 ENSG00000115392 protein_coding 10
ENST00000234301 ENSG00000115944 protein_coding 10
ENST00000234310 ENSG00000221823 protein_coding 10
ENST00000234313 ENSG00000115956 protein_coding 2
ENST00000234371 ENSG00000116014 protein_coding 6
ENST00000234389 ENSG00000116032 protein_coding 3
ENST00000234392 ENSG00000116035 protein_coding 4
ENST00000234453 ENSG00000116095 protein_coding 10
ENST00000234454 ENSG00000116096 protein_coding 10
ENST00000234590 ENSG00000074800 protein_coding 10
ENST00000234827 ENSG00000116205 protein_coding 10
ENST00000234875 ENSG00000116251 protein_coding 10
ENST00000235345 ENSG00000116704 protein_coding 10
ENST00000235382 ENSG00000116741 protein_coding 8
ENST00000235835 ENSG00000053371 protein_coding 10
ENST00000236137 ENSG00000117479 protein_coding 10
ENST00000237014 ENSG00000118271 protein_coding 2
ENST00000237281 ENSG00000118496 protein_coding 10
ENST00000237380 ENSG00000118579 protein_coding 10
ENST00000237536 ENSG00000149639 protein_coding 10
ENST00000237853 ENSG00000118985 protein_coding 10
ENST00000237889 ENSG00000119013 protein_coding 10
ENST00000238497 ENSG00000119541 protein_coding 10
ENST00000238508 ENSG00000242550 protein_coding 2
ENST00000238647 ENSG00000119669 protein_coding 10
ENST00000238961 ENSG00000119906 protein_coding 10
ENST00000238994 ENSG00000119938 protein_coding 7
ENST00000239151 ENSG00000120075 protein_coding 6
ENST00000239165 ENSG00000120087 protein_coding 8
ENST00000239231 ENSG00000120137 protein_coding 10
ENST00000239243 ENSG00000120149 protein_coding 1
ENST00000239316 ENSG00000120211 protein_coding 2
ENST00000239449 ENSG00000120327 protein_coding 1
ENST00000239878 ENSG00000120686 protein_coding 10
ENST00000239891 ENSG00000120697 protein_coding 7
ENST00000239906 ENSG00000120709 protein_coding 10
ENST00000239938 ENSG00000120738 protein_coding 8
ENST00000240100 ENSG00000120875 protein_coding 6
ENST00000240316 ENSG00000121058 protein_coding 10
ENST00000240343 ENSG00000121083 protein_coding 10
ENST00000240488 ENSG00000121211 protein_coding 9
ENST00000240587 ENSG00000121297 protein_coding 2
ENST00000241051 ENSG00000121690 protein_coding 7
ENST00000242159 ENSG00000122592 protein_coding 4
ENST00000242310 ENSG00000122728 protein_coding 10
ENST00000242351 ENSG00000105939 protein_coding 10
ENST00000242465 ENSG00000122862 protein_coding 8
ENST00000242480 ENSG00000122877 protein_coding 2
ENST00000242592 ENSG00000122971 protein_coding 8
ENST00000242776 ENSG00000123136 protein_coding 10
ENST00000242784 ENSG00000123144 protein_coding 10
ENST00000243056 ENSG00000123364 protein_coding 2
ENST00000243298 ENSG00000123570 protein_coding 2
ENST00000243326 ENSG00000080345 protein_coding 10
ENST00000243346 ENSG00000123609 protein_coding 8
ENST00000243349 ENSG00000123612 protein_coding 1
ENST00000243389 ENSG00000123643 protein_coding 10
ENST00000243563 ENSG00000077312 protein_coding 10
ENST00000243578 ENSG00000123810 protein_coding 10
ENST00000243644 ENSG00000256683 protein_coding 10
ENST00000243662 ENSG00000123892 protein_coding 6
ENST00000243878 ENSG00000124074 protein_coding 10
ENST00000243903 ENSG00000101442 protein_coding 10
ENST00000243913 ENSG00000124091 protein_coding 10
ENST00000243924 ENSG00000124102 protein_coding 2
ENST00000244043 ENSG00000124212 protein_coding 2
ENST00000244050 ENSG00000124216 protein_coding 7
ENST00000244051 ENSG00000124217 protein_coding 10
ENST00000244221 ENSG00000124374 protein_coding 2
ENST00000244289 ENSG00000079435 protein_coding 5
ENST00000244321 ENSG00000124455 protein_coding 6
ENST00000244333 ENSG00000124466 protein_coding 4
ENST00000244496 ENSG00000124541 protein_coding 10
ENST00000244534 ENSG00000124575 protein_coding 6
ENST00000244565 ENSG00000124602 protein_coding 6
ENST00000244571 ENSG00000124608 protein_coding 10
ENST00000244576 ENSG00000124613 protein_coding 8
ENST00000244601 ENSG00000187990 protein_coding 10
ENST00000244623 ENSG00000124657 protein_coding 8
ENST00000244661 ENSG00000124693 protein_coding 10
ENST00000244669 ENSG00000124701 protein_coding 3
ENST00000244709 ENSG00000124731 protein_coding 1
ENST00000244711 ENSG00000124733 protein_coding 10
ENST00000244741 ENSG00000124762 protein_coding 9
ENST00000244745 ENSG00000124766 protein_coding 8
ENST00000245206 ENSG00000125166 protein_coding 10
ENST00000245304 ENSG00000125249 protein_coding 10
ENST00000245323 ENSG00000125266 protein_coding 6
ENST00000245479 ENSG00000125398 protein_coding 4
ENST00000245539 ENSG00000125445 protein_coding 10
ENST00000245543 ENSG00000125449 protein_coding 10
ENST00000245552 ENSG00000125458 protein_coding 10
ENST00000245618 ENSG00000131037 protein_coding 6
ENST00000245812 ENSG00000125652 protein_coding 9
ENST00000245816 ENSG00000125656 protein_coding 10
ENST00000245817 ENSG00000125657 protein_coding 10
ENST00000245903 ENSG00000125726 protein_coding 3
ENST00000245925 ENSG00000125746 protein_coding 10
ENST00000245932 ENSG00000125753 protein_coding 10
ENST00000245934 ENSG00000125755 protein_coding 10
ENST00000246006 ENSG00000125810 protein_coding 2
ENST00000246024 ENSG00000125827 protein_coding 10
ENST00000246032 ENSG00000125834 protein_coding 10
ENST00000246077 ENSG00000125875 protein_coding 10
ENST00000246080 ENSG00000125878 protein_coding 2
ENST00000246115 ENSG00000125910 protein_coding 2
ENST00000246117 ENSG00000125912 protein_coding 10
ENST00000246229 ENSG00000126003 protein_coding 10
ENST00000246529 ENSG00000126243 protein_coding 6
ENST00000246532 ENSG00000126246 protein_coding 9
ENST00000246533 ENSG00000126247 protein_coding 10
ENST00000246535 ENSG00000126249 protein_coding 10
ENST00000246548 ENSG00000126261 protein_coding 10
ENST00000246554 ENSG00000126267 protein_coding 10
ENST00000246657 ENSG00000126353 protein_coding 6
ENST00000246662 ENSG00000171403 protein_coding 2
ENST00000246672 ENSG00000126368 protein_coding 8
ENST00000246792 ENSG00000126458 protein_coding 10
ENST00000246794 ENSG00000126460 protein_coding 2
ENST00000246801 ENSG00000126467 protein_coding 2
ENST00000246949 ENSG00000213918 protein_coding 10
ENST00000247003 ENSG00000105671 protein_coding 10
ENST00000247225 ENSG00000126821 protein_coding 10
ENST00000247271 ENSG00000126861 protein_coding 9
ENST00000247452 ENSG00000046774 protein_coding 2
ENST00000247843 ENSG00000127337 protein_coding 10
ENST00000247879 ENSG00000127362 protein_coding 7
ENST00000247881 ENSG00000127364 protein_coding 9
ENST00000247883 ENSG00000127366 protein_coding 10
ENST00000247930 ENSG00000196453 protein_coding 10
ENST00000247970 ENSG00000127445 protein_coding 10
ENST00000247977 ENSG00000127452 protein_coding 10
ENST00000248071 ENSG00000127528 protein_coding 3
ENST00000248076 ENSG00000127533 protein_coding 4
ENST00000248150 ENSG00000127588 protein_coding 4
ENST00000248244 ENSG00000127666 protein_coding 8
ENST00000248342 ENSG00000178982 protein_coding 10
ENST00000248378 ENSG00000127774 protein_coding 7
ENST00000248553 ENSG00000106211 protein_coding 7
ENST00000248564 ENSG00000127920 protein_coding 6
ENST00000248668 ENSG00000128011 protein_coding 4
ENST00000248673 ENSG00000128016 protein_coding 9
ENST00000248879 ENSG00000128185 protein_coding 5
ENST00000248899 ENSG00000100365 protein_coding 2
ENST00000248958 ENSG00000128228 protein_coding 10
ENST00000249014 ENSG00000128283 protein_coding 8
ENST00000249042 ENSG00000128311 protein_coding 9
ENST00000249064 ENSG00000159873 protein_coding 10
ENST00000249071 ENSG00000128340 protein_coding 6
ENST00000249289 ENSG00000128524 protein_coding 10
ENST00000249363 ENSG00000128594 protein_coding 2
ENST00000249389 ENSG00000128617 protein_coding 10
ENST00000249806 ENSG00000128973 protein_coding 10
ENST00000250092 ENSG00000129226 protein_coding 10
ENST00000250101 ENSG00000129235 protein_coding 10
ENST00000250111 ENSG00000129244 protein_coding 2
ENST00000250113 ENSG00000129245 protein_coding 10
ENST00000250124 ENSG00000129255 protein_coding 10
ENST00000250144 ENSG00000129270 protein_coding 4
ENST00000250244 ENSG00000129354 protein_coding 6
ENST00000250340 ENSG00000105472 protein_coding 4
ENST00000250383 ENSG00000100867 protein_coding 4
ENST00000250405 ENSG00000129473 protein_coding 10
ENST00000250454 ENSG00000129518 protein_coding 10
ENST00000251047 ENSG00000074695 protein_coding 10
ENST00000251170 ENSG00000103184 protein_coding 2
ENST00000251287 ENSG00000099822 protein_coding 4
ENST00000251289 ENSG00000065268 protein_coding 10
ENST00000251343 ENSG00000100441 protein_coding 10
ENST00000251412 ENSG00000037042 protein_coding 8
ENST00000251413 ENSG00000131462 protein_coding 10
ENST00000251473 ENSG00000105520 protein_coding 10
ENST00000251691 ENSG00000112379 protein_coding 6
ENST00000251775 ENSG00000114520 protein_coding 10
ENST00000252032 ENSG00000088854 protein_coding 6
ENST00000252085 ENSG00000253159 protein_coding 2
ENST00000252087 ENSG00000240764 protein_coding 2
ENST00000252108 ENSG00000110344 protein_coding 10
ENST00000252338 ENSG00000130054 protein_coding 2
ENST00000252445 ENSG00000130165 protein_coding 10
ENST00000252453 ENSG00000130173 protein_coding 2
ENST00000252456 ENSG00000130176 protein_coding 2
ENST00000252485 ENSG00000130202 protein_coding 8
ENST00000252491 ENSG00000130208 protein_coding 5
ENST00000252530 ENSG00000130244 protein_coding 10
ENST00000252590 ENSG00000130300 protein_coding 4
ENST00000252593 ENSG00000130303 protein_coding 10
ENST00000252599 ENSG00000130309 protein_coding 10
ENST00000252602 ENSG00000130312 protein_coding 10
ENST00000252603 ENSG00000130313 protein_coding 10
ENST00000252622 ENSG00000130332 protein_coding 10
ENST00000252669 ENSG00000130377 protein_coding 10
ENST00000252674 ENSG00000130382 protein_coding 10
ENST00000252675 ENSG00000130383 protein_coding 2
ENST00000252723 ENSG00000130427 protein_coding 3
ENST00000252744 ENSG00000130449 protein_coding 10
ENST00000252809 ENSG00000130513 protein_coding 8
ENST00000252816 ENSG00000130520 protein_coding 10
ENST00000252818 ENSG00000130522 protein_coding 10
ENST00000252891 ENSG00000105245 protein_coding 10
ENST00000252898 ENSG00000130598 protein_coding 2
ENST00000252951 ENSG00000130656 protein_coding 2
ENST00000252998 ENSG00000130701 protein_coding 2
ENST00000253023 ENSG00000130725 protein_coding 10
ENST00000253031 ENSG00000130733 protein_coding 10
ENST00000253047 ENSG00000130748 protein_coding 9
ENST00000253048 ENSG00000130749 protein_coding 10
ENST00000253054 ENSG00000130755 protein_coding 8
ENST00000253055 ENSG00000130758 protein_coding 10
ENST00000253063 ENSG00000130766 protein_coding 10
ENST00000253108 ENSG00000130811 protein_coding 10
ENST00000253109 ENSG00000130812 protein_coding 9
ENST00000253110 ENSG00000130813 protein_coding 10
ENST00000253188 ENSG00000130876 protein_coding 3
ENST00000253193 ENSG00000130881 protein_coding 5
ENST00000253237 ENSG00000105447 protein_coding 10
ENST00000253247 ENSG00000130935 protein_coding 10
ENST00000253329 ENSG00000131013 protein_coding 10
ENST00000253410 ENSG00000131097 protein_coding 8
ENST00000253462 ENSG00000131153 protein_coding 10
ENST00000253699 ENSG00000131381 protein_coding 10
ENST00000253719 ENSG00000131400 protein_coding 8
ENST00000253778 ENSG00000131459 protein_coding 4
ENST00000253788 ENSG00000131469 protein_coding 10
ENST00000253794 ENSG00000131475 protein_coding 10
ENST00000253796 ENSG00000131477 protein_coding 4
ENST00000253801 ENSG00000131482 protein_coding 2
ENST00000253812 ENSG00000254245 protein_coding 2
ENST00000254101 ENSG00000131791 protein_coding 10
ENST00000254166 ENSG00000131849 protein_coding 8
ENST00000254227 ENSG00000131910 protein_coding 2
ENST00000254260 ENSG00000131941 protein_coding 9
ENST00000254262 ENSG00000131944 protein_coding 10
ENST00000254321 ENSG00000196757 protein_coding 9
ENST00000254322 ENSG00000132002 protein_coding 10
ENST00000254325 ENSG00000132005 protein_coding 8
ENST00000254337 ENSG00000132017 protein_coding 10
ENST00000254488 ENSG00000132164 protein_coding 2
ENST00000254508 ENSG00000132182 protein_coding 8
ENST00000254616 ENSG00000132286 protein_coding 10
ENST00000254718 ENSG00000132382 protein_coding 10
ENST00000254719 ENSG00000132383 protein_coding 10
ENST00000254722 ENSG00000132386 protein_coding 10
ENST00000254803 ENSG00000132467 protein_coding 10
ENST00000254810 ENSG00000132475 protein_coding 10
ENST00000254816 ENSG00000132481 protein_coding 8
ENST00000254928 ENSG00000132591 protein_coding 10
ENST00000254958 ENSG00000101384 protein_coding 8
ENST00000254998 ENSG00000132661 protein_coding 10
ENST00000255152 ENSG00000132801 protein_coding 9
ENST00000255174 ENSG00000132823 protein_coding 10
ENST00000255198 ENSG00000132846 protein_coding 8
ENST00000255304 ENSG00000132952 protein_coding 10
ENST00000255305 ENSG00000132953 protein_coding 10
ENST00000255381 ENSG00000141048 protein_coding 2
ENST00000255403 ENSG00000214899 protein_coding 10
ENST00000255476 ENSG00000133111 protein_coding 10
ENST00000255608 ENSG00000133243 protein_coding 10
ENST00000255616 ENSG00000133250 protein_coding 6
ENST00000255641 ENSG00000133275 protein_coding 10
ENST00000255695 ENSG00000133328 protein_coding 4
ENST00000255759 ENSG00000133393 protein_coding 10
ENST00000255764 ENSG00000133398 protein_coding 10
ENST00000255784 ENSG00000100147 protein_coding 10
ENST00000255945 ENSG00000133574 protein_coding 3
ENST00000256010 ENSG00000133636 protein_coding 2
ENST00000256104 ENSG00000170323 protein_coding 2
ENST00000256108 ENSG00000133731 protein_coding 10
ENST00000256178 ENSG00000133800 protein_coding 2
ENST00000256246 ENSG00000133863 protein_coding 4
ENST00000256257 ENSG00000133874 protein_coding 10
ENST00000256319 ENSG00000133935 protein_coding 10
ENST00000256367 ENSG00000133985 protein_coding 5
ENST00000256404 ENSG00000134020 protein_coding 1
ENST00000256429 ENSG00000134046 protein_coding 10
ENST00000256433 ENSG00000134049 protein_coding 10
ENST00000256458 ENSG00000134070 protein_coding 10
ENST00000256463 ENSG00000254999 protein_coding 10
ENST00000256759 ENSG00000134363 protein_coding 6
ENST00000256854 ENSG00000134440 protein_coding 10
ENST00000256996 ENSG00000134574 protein_coding 10
ENST00000257017 ENSG00000134594 protein_coding 4
ENST00000257267 ENSG00000134830 protein_coding 3
ENST00000257336 ENSG00000134897 protein_coding 10
ENST00000257408 ENSG00000134962 protein_coding 4
ENST00000257570 ENSG00000135114 protein_coding 4
ENST00000257663 ENSG00000135211 protein_coding 10
ENST00000257776 ENSG00000135324 protein_coding 5
ENST00000257787 ENSG00000135334 protein_coding 10
ENST00000257836 ENSG00000135378 protein_coding 4
ENST00000258083 ENSG00000135617 protein_coding 10
ENST00000258111 ENSG00000135643 protein_coding 4
ENST00000258169 ENSG00000135698 protein_coding 10
ENST00000258243 ENSG00000135763 protein_coding 10
ENST00000258341 ENSG00000135862 protein_coding 8
ENST00000258383 ENSG00000135900 protein_coding 10
ENST00000258411 ENSG00000135925 protein_coding 2
ENST00000258418 ENSG00000135932 protein_coding 10
ENST00000258443 ENSG00000135960 protein_coding 1
ENST00000258457 ENSG00000135974 protein_coding 10
ENST00000258484 ENSG00000135999 protein_coding 10
ENST00000258646 ENSG00000136144 protein_coding 10
ENST00000258662 ENSG00000136159 protein_coding 10
ENST00000258711 ENSG00000136213 protein_coding 10
ENST00000258729 ENSG00000136231 protein_coding 10
ENST00000258888 ENSG00000136383 protein_coding 2
ENST00000258955 ENSG00000136444 protein_coding 10
ENST00000258960 ENSG00000136448 protein_coding 10
ENST00000258962 ENSG00000136450 protein_coding 10
ENST00000258963 ENSG00000136451 protein_coding 10
ENST00000258975 ENSG00000136463 protein_coding 10
ENST00000258991 ENSG00000136478 protein_coding 10
ENST00000259006 ENSG00000136490 protein_coding 8
ENST00000259008 ENSG00000136492 protein_coding 10
ENST00000259030 ENSG00000136514 protein_coding 2
ENST00000259056 ENSG00000136542 protein_coding 2
ENST00000259407 ENSG00000136881 protein_coding 2
ENST00000259456 ENSG00000136929 protein_coding 2
ENST00000259457 ENSG00000136930 protein_coding 10
ENST00000259467 ENSG00000136940 protein_coding 10
ENST00000259470 ENSG00000136943 protein_coding 4
ENST00000259477 ENSG00000136950 protein_coding 10
ENST00000259526 ENSG00000136999 protein_coding 4
ENST00000259569 ENSG00000137040 protein_coding 10
ENST00000259608 ENSG00000137078 protein_coding 4
ENST00000259667 ENSG00000137133 protein_coding 10
ENST00000259791 ENSG00000137259 protein_coding 10
ENST00000259806 ENSG00000137273 protein_coding 2
ENST00000259963 ENSG00000137414 protein_coding 10
ENST00000260061 ENSG00000137507 protein_coding 2
ENST00000260126 ENSG00000137571 protein_coding 2
ENST00000260210 ENSG00000137656 protein_coding 10
ENST00000260227 ENSG00000137673 protein_coding 2
ENST00000260270 ENSG00000137714 protein_coding 9
ENST00000260442 ENSG00000137875 protein_coding 2
ENST00000260526 ENSG00000137962 protein_coding 6
ENST00000260585 ENSG00000138018 protein_coding 10
ENST00000260638 ENSG00000138069 protein_coding 10
ENST00000260641 ENSG00000138071 protein_coding 10
ENST00000260702 ENSG00000138131 protein_coding 9
ENST00000260731 ENSG00000138160 protein_coding 10
ENST00000260746 ENSG00000138175 protein_coding 10
ENST00000260843 ENSG00000138271 protein_coding 2
ENST00000261017 ENSG00000138443 protein_coding 10
ENST00000261196 ENSG00000111700 protein_coding 4
ENST00000261233 ENSG00000090376 protein_coding 4
ENST00000261267 ENSG00000090382 protein_coding 4
ENST00000261292 ENSG00000101670 protein_coding 5
ENST00000261296 ENSG00000088451 protein_coding 10
ENST00000261304 ENSG00000054983 protein_coding 6
ENST00000261326 ENSG00000075643 protein_coding 8
ENST00000261369 ENSG00000064652 protein_coding 8
ENST00000261381 ENSG00000103489 protein_coding 6
ENST00000261396 ENSG00000069248 protein_coding 10
ENST00000261438 ENSG00000109787 protein_coding 10
ENST00000261461 ENSG00000066027 protein_coding 10
ENST00000261537 ENSG00000101752 protein_coding 10
ENST00000261560 ENSG00000118620 protein_coding 10
ENST00000261590 ENSG00000046604 protein_coding 8
ENST00000261596 ENSG00000101577 protein_coding 10
ENST00000261600 ENSG00000079134 protein_coding 10
ENST00000261615 ENSG00000015413 protein_coding 2
ENST00000261637 ENSG00000120800 protein_coding 10
ENST00000261652 ENSG00000240505 protein_coding 2
ENST00000261667 ENSG00000102753 protein_coding 10
ENST00000261683 ENSG00000089775 protein_coding 10
ENST00000261707 ENSG00000108576 protein_coding 4
ENST00000261713 ENSG00000006042 protein_coding 6
ENST00000261714 ENSG00000108578 protein_coding 10
ENST00000261716 ENSG00000160551 protein_coding 10
ENST00000261721 ENSG00000064726 protein_coding 10
ENST00000261758 ENSG00000117899 protein_coding 10
ENST00000261783 ENSG00000081181 protein_coding 8
ENST00000261797 ENSG00000070614 protein_coding 10
ENST00000261811 ENSG00000120306 protein_coding 10
ENST00000261875 ENSG00000074696 protein_coding 10
ENST00000261942 ENSG00000113194 protein_coding 10
ENST00000261951 ENSG00000113300 protein_coding 10
ENST00000261994 ENSG00000140093 protein_coding 2
ENST00000262017 ENSG00000259207 protein_coding 5
ENST00000262031 ENSG00000076067 protein_coding 8
ENST00000262041 ENSG00000106511 protein_coding 2
ENST00000262056 ENSG00000063046 protein_coding 10
ENST00000262061 ENSG00000111481 protein_coding 10
ENST00000262065 ENSG00000108960 protein_coding 10
ENST00000262077 ENSG00000124789 protein_coding 10
ENST00000262094 ENSG00000041353 protein_coding 4
ENST00000262120 ENSG00000128791 protein_coding 10
ENST00000262126 ENSG00000101745 protein_coding 10
ENST00000262178 ENSG00000106018 protein_coding 4
ENST00000262193 ENSG00000008018 protein_coding 10
ENST00000262225 ENSG00000086598 protein_coding 10
ENST00000262241 ENSG00000089902 protein_coding 10
ENST00000262244 ENSG00000120162 protein_coding 6
ENST00000262259 ENSG00000105497 protein_coding 10
ENST00000262265 ENSG00000104872 protein_coding 10
ENST00000262288 ENSG00000121064 protein_coding 10
ENST00000262291 ENSG00000062716 protein_coding 10
ENST00000262293 ENSG00000068489 protein_coding 10
ENST00000262294 ENSG00000108395 protein_coding 10
ENST00000262415 ENSG00000067596 protein_coding 10
ENST00000262426 ENSG00000103241 protein_coding 4
ENST00000262435 ENSG00000108854 protein_coding 2
ENST00000262441 ENSG00000065325 protein_coding 2
ENST00000262455 ENSG00000023318 protein_coding 10
ENST00000262460 ENSG00000101003 protein_coding 10
ENST00000262482 ENSG00000108523 protein_coding 10
ENST00000262525 ENSG00000102870 protein_coding 8
ENST00000262593 ENSG00000101134 protein_coding 2
ENST00000262623 ENSG00000105675 protein_coding 3
ENST00000262637 ENSG00000105261 protein_coding 7
ENST00000262644 ENSG00000104331 protein_coding 10
ENST00000262768 ENSG00000035862 protein_coding 6
ENST00000262795 ENSG00000251322 protein_coding 5
ENST00000262803 ENSG00000005007 protein_coding 10
ENST00000262811 ENSG00000099308 protein_coding 10
ENST00000262817 ENSG00000105696 protein_coding 4
ENST00000262839 ENSG00000072315 protein_coding 3
ENST00000262878 ENSG00000101347 protein_coding 10
ENST00000262932 ENSG00000166997 protein_coding 10
ENST00000262946 ENSG00000127540 protein_coding 10
ENST00000262947 ENSG00000074842 protein_coding 10
ENST00000262958 ENSG00000060558 protein_coding 6
ENST00000262962 ENSG00000105248 protein_coding 10
ENST00000262971 ENSG00000105229 protein_coding 9
ENST00000262999 ENSG00000109424 protein_coding 3
ENST00000263083 ENSG00000108963 protein_coding 10
ENST00000263084 ENSG00000214014 protein_coding 8
ENST00000263087 ENSG00000083457 protein_coding 10
ENST00000263088 ENSG00000129219 protein_coding 10
ENST00000263093 ENSG00000083807 protein_coding 10
ENST00000263100 ENSG00000121410 protein_coding 8
ENST00000263125 ENSG00000065675 protein_coding 5
ENST00000263150 ENSG00000047056 protein_coding 10
ENST00000263174 ENSG00000099260 protein_coding 6
ENST00000263181 ENSG00000121621 protein_coding 10
ENST00000263187 ENSG00000057468 protein_coding 6
ENST00000263228 ENSG00000107341 protein_coding 10
ENST00000263245 ENSG00000242247 protein_coding 10
ENST00000263253 ENSG00000100393 protein_coding 10
ENST00000263257 ENSG00000104967 protein_coding 2
ENST00000263269 ENSG00000105464 protein_coding 7
ENST00000263278 ENSG00000087076 protein_coding 8
ENST00000263281 ENSG00000010310 protein_coding 6
ENST00000263339 ENSG00000115008 protein_coding 9
ENST00000263354 ENSG00000105402 protein_coding 10
ENST00000263368 ENSG00000090013 protein_coding 10
ENST00000263370 ENSG00000086544 protein_coding 10
ENST00000263372 ENSG00000099337 protein_coding 2
ENST00000263379 ENSG00000104998 protein_coding 10
ENST00000263382 ENSG00000105011 protein_coding 10
ENST00000263384 ENSG00000105058 protein_coding 10
ENST00000263390 ENSG00000105085 protein_coding 10
ENST00000263461 ENSG00000120008 protein_coding 10
ENST00000263464 ENSG00000023445 protein_coding 4
ENST00000263620 ENSG00000116017 protein_coding 10
ENST00000263657 ENSG00000115946 protein_coding 10
ENST00000263697 ENSG00000126698 protein_coding 10
ENST00000263726 ENSG00000121454 protein_coding 10
ENST00000263733 ENSG00000116199 protein_coding 10
ENST00000263897 ENSG00000053501 protein_coding 10
ENST00000263918 ENSG00000115808 protein_coding 10
ENST00000263923 ENSG00000128052 protein_coding 2
ENST00000263932 ENSG00000120949 protein_coding 4
ENST00000263997 ENSG00000103061 protein_coding 10
ENST00000264005 ENSG00000213398 protein_coding 10
ENST00000264010 ENSG00000102974 protein_coding 10
ENST00000264031 ENSG00000110375 protein_coding 1
ENST00000264033 ENSG00000110395 protein_coding 10
ENST00000264079 ENSG00000090674 protein_coding 9
ENST00000264156 ENSG00000076003 protein_coding 10
ENST00000264158 ENSG00000115839 protein_coding 10
ENST00000264162 ENSG00000115850 protein_coding 2
ENST00000264198 ENSG00000090432 protein_coding 10
ENST00000264230 ENSG00000084092 protein_coding 10
ENST00000264249 ENSG00000115526 protein_coding 10
ENST00000264255 ENSG00000115514 protein_coding 10
ENST00000264265 ENSG00000079257 protein_coding 6
ENST00000264350 ENSG00000138646 protein_coding 4
ENST00000264363 ENSG00000138653 protein_coding 2
ENST00000264451 ENSG00000014824 protein_coding 10
ENST00000264474 ENSG00000121552 protein_coding 3
ENST00000264498 ENSG00000138685 protein_coding 6
ENST00000264552 ENSG00000108106 protein_coding 9
ENST00000264553 ENSG00000197540 protein_coding 2
ENST00000264554 ENSG00000129946 protein_coding 6
ENST00000264563 ENSG00000095752 protein_coding 4
ENST00000264596 ENSG00000109674 protein_coding 10
ENST00000264638 ENSG00000108797 protein_coding 10
ENST00000264645 ENSG00000108349 protein_coding 10
ENST00000264661 ENSG00000089558 protein_coding 5
ENST00000264711 ENSG00000115137 protein_coding 10
ENST00000264734 ENSG00000113946 protein_coding 2
ENST00000264748 ENSG00000127418 protein_coding 7
ENST00000264819 ENSG00000105556 protein_coding 10
ENST00000264824 ENSG00000104903 protein_coding 5
ENST00000264828 ENSG00000080573 protein_coding 2
ENST00000264832 ENSG00000090339 protein_coding 10
ENST00000264833 ENSG00000105088 protein_coding 7
ENST00000264834 ENSG00000105610 protein_coding 2
ENST00000264867 ENSG00000109819 protein_coding 4
ENST00000264896 ENSG00000138760 protein_coding 10
ENST00000264903 ENSG00000138767 protein_coding 10
ENST00000264926 ENSG00000070950 protein_coding 10
ENST00000265000 ENSG00000109586 protein_coding 8
ENST00000265016 ENSG00000109743 protein_coding 2
ENST00000265018 ENSG00000047662 protein_coding 10
ENST00000265023 ENSG00000113889 protein_coding 2
ENST00000265036 ENSG00000035499 protein_coding 10
ENST00000265074 ENSG00000113389 protein_coding 2
ENST00000265132 ENSG00000106927 protein_coding 2
ENST00000265348 ENSG00000044090 protein_coding 10
ENST00000265350 ENSG00000124641 protein_coding 9
ENST00000265381 ENSG00000107282 protein_coding 2
ENST00000265425 ENSG00000112337 protein_coding 2
ENST00000265450 ENSG00000108219 processed_transcript 10
ENST00000265462 ENSG00000126432 protein_coding 10
ENST00000265498 ENSG00000085871 protein_coding 10
ENST00000265643 ENSG00000069482 protein_coding 4
ENST00000265734 ENSG00000105810 protein_coding 10
ENST00000265807 ENSG00000104611 protein_coding 4
ENST00000266025 ENSG00000126062 protein_coding 10
ENST00000266066 ENSG00000120057 protein_coding 2
ENST00000266069 ENSG00000101193 protein_coding 10
ENST00000266086 ENSG00000100191 protein_coding 4
ENST00000266126 ENSG00000119718 protein_coding 10
ENST00000266557 ENSG00000139193 protein_coding 3
ENST00000266604 ENSG00000139233 protein_coding 10
ENST00000266744 ENSG00000139352 protein_coding 2
ENST00000266991 ENSG00000139549 protein_coding 3
ENST00000267012 ENSG00000110934 protein_coding 2
ENST00000267116 ENSG00000139645 protein_coding 10
ENST00000267202 ENSG00000139722 protein_coding 10
ENST00000267260 ENSG00000139767 protein_coding 2
ENST00000267291 ENSG00000139797 protein_coding 3
ENST00000267328 ENSG00000139832 protein_coding 10
ENST00000267377 ENSG00000139874 protein_coding 4
ENST00000267396 ENSG00000139890 protein_coding 3
ENST00000267407 ENSG00000092051 protein_coding 2
ENST00000267460 ENSG00000139946 protein_coding 5
ENST00000267549 ENSG00000140030 protein_coding 2
ENST00000267812 ENSG00000140259 protein_coding 10
ENST00000267890 ENSG00000128881 protein_coding 10
ENST00000267984 ENSG00000140406 protein_coding 10
ENST00000268349 ENSG00000140718 protein_coding 10
ENST00000268459 ENSG00000140807 protein_coding 2
ENST00000268711 ENSG00000141026 protein_coding 10
ENST00000268797 ENSG00000141098 protein_coding 10
ENST00000268802 ENSG00000141101 protein_coding 10
ENST00000268864 ENSG00000141150 protein_coding 3
ENST00000269025 ENSG00000141294 protein_coding 10
ENST00000269033 ENSG00000141298 protein_coding 10
ENST00000269097 ENSG00000141349 protein_coding 10
ENST00000269143 ENSG00000141385 protein_coding 10
ENST00000269159 ENSG00000141401 protein_coding 8
ENST00000269187 ENSG00000141424 protein_coding 10
ENST00000269194 ENSG00000141428 protein_coding 10
ENST00000269195 ENSG00000141429 protein_coding 10
ENST00000269201 ENSG00000132204 protein_coding 2
ENST00000269216 ENSG00000141448 protein_coding 6
ENST00000269228 ENSG00000141458 protein_coding 10
ENST00000269300 ENSG00000141506 protein_coding 2
ENST00000269321 ENSG00000141522 protein_coding 10
ENST00000269347 ENSG00000141542 protein_coding 9
ENST00000269349 ENSG00000141543 protein_coding 10
ENST00000269373 ENSG00000141560 protein_coding 10
ENST00000269383 ENSG00000141569 protein_coding 10
ENST00000269389 ENSG00000141574 protein_coding 8
ENST00000269466 ENSG00000141642 protein_coding 10
ENST00000269485 ENSG00000141655 protein_coding 8
ENST00000269499 ENSG00000141664 protein_coding 10
ENST00000269503 ENSG00000141668 protein_coding 4
ENST00000269554 ENSG00000141720 protein_coding 10
ENST00000269576 ENSG00000186395 protein_coding 10
ENST00000269593 ENSG00000141753 protein_coding 8
ENST00000269601 ENSG00000141759 protein_coding 10
ENST00000269701 ENSG00000105127 protein_coding 10
ENST00000269720 ENSG00000141854 protein_coding 7
ENST00000269856 ENSG00000141965 protein_coding 10
ENST00000269886 ENSG00000141985 protein_coding 10
ENST00000269919 ENSG00000130517 protein_coding 10
ENST00000269967 ENSG00000142039 protein_coding 10
ENST00000269973 ENSG00000124459 protein_coding 10
ENST00000270066 ENSG00000105771 protein_coding 10
ENST00000270112 ENSG00000142149 protein_coding 2
ENST00000270115 ENSG00000161328 protein_coding 8
ENST00000270142 ENSG00000142168 protein_coding 10
ENST00000270221 ENSG00000142227 protein_coding 9
ENST00000270238 ENSG00000142235 protein_coding 7
ENST00000270279 ENSG00000142273 protein_coding 2
ENST00000270288 ENSG00000142279 protein_coding 6
ENST00000270451 ENSG00000171425 protein_coding 10
ENST00000270459 ENSG00000142409 protein_coding 10
ENST00000270502 ENSG00000142444 protein_coding 10
ENST00000270517 ENSG00000130159 protein_coding 10
ENST00000270530 ENSG00000142459 protein_coding 8
ENST00000270538 ENSG00000104980 protein_coding 10
ENST00000270560 ENSG00000142484 protein_coding 2
ENST00000270586 ENSG00000142507 protein_coding 10
ENST00000270594 ENSG00000142513 protein_coding 3
ENST00000270625 ENSG00000142534 protein_coding 10
ENST00000270632 ENSG00000142539 protein_coding 2
ENST00000270642 ENSG00000142549 protein_coding 3
ENST00000270645 ENSG00000142552 protein_coding 6
ENST00000270649 ENSG00000142556 protein_coding 10
ENST00000270800 ENSG00000142677 protein_coding 4
ENST00000270815 ENSG00000142686 protein_coding 8
ENST00000270824 ENSG00000142694 protein_coding 7
ENST00000271375 ENSG00000213064 protein_coding 10
ENST00000271651 ENSG00000143387 protein_coding 10
ENST00000272065 ENSG00000143727 protein_coding 10
ENST00000272117 ENSG00000143772 protein_coding 4
ENST00000272134 ENSG00000243709 protein_coding 1
ENST00000272164 ENSG00000143816 protein_coding 3
ENST00000272190 ENSG00000143839 protein_coding 1
ENST00000272224 ENSG00000143869 protein_coding 4
ENST00000272227 ENSG00000143870 protein_coding 10
ENST00000272233 ENSG00000143878 protein_coding 10
ENST00000272286 ENSG00000143921 protein_coding 4
ENST00000272342 ENSG00000143971 protein_coding 10
ENST00000272367 ENSG00000152672 protein_coding 2
ENST00000272418 ENSG00000144029 protein_coding 10
ENST00000272425 ENSG00000144035 protein_coding 2
ENST00000272438 ENSG00000144043 protein_coding 10
ENST00000272444 ENSG00000144048 protein_coding 10
ENST00000272462 ENSG00000144063 protein_coding 2
ENST00000272542 ENSG00000144136 protein_coding 10
ENST00000272852 ENSG00000144410 protein_coding 2
ENST00000273062 ENSG00000144579 protein_coding 10
ENST00000273067 ENSG00000144583 protein_coding 2
ENST00000273158 ENSG00000144659 protein_coding 10
ENST00000273179 ENSG00000144677 protein_coding 8
ENST00000273183 ENSG00000144681 protein_coding 2
ENST00000273375 ENSG00000144840 protein_coding 10
ENST00000273590 ENSG00000145022 protein_coding 10
ENST00000273610 ENSG00000145040 protein_coding 3
ENST00000273691 ENSG00000145103 protein_coding 2
ENST00000273861 ENSG00000145248 protein_coding 3
ENST00000273968 ENSG00000145337 protein_coding 10
ENST00000273990 ENSG00000145358 protein_coding 2
ENST00000274024 ENSG00000145384 protein_coding 2
ENST00000274026 ENSG00000145386 protein_coding 10
ENST00000274217 ENSG00000145569 protein_coding 2
ENST00000274457 ENSG00000145780 protein_coding 10
ENST00000274605 ENSG00000145911 protein_coding 7
ENST00000274609 ENSG00000087116 protein_coding 2
ENST00000274625 ENSG00000156427 protein_coding 2
ENST00000274712 ENSG00000146007 protein_coding 10
ENST00000274764 ENSG00000146047 protein_coding 3
ENST00000274766 ENSG00000146049 protein_coding 2
ENST00000274787 ENSG00000146066 protein_coding 10
ENST00000274849 ENSG00000146109 protein_coding 10
ENST00000274938 ENSG00000146197 protein_coding 10
ENST00000275034 ENSG00000146247 protein_coding 10
ENST00000275072 ENSG00000146281 protein_coding 9
ENST00000275230 ENSG00000146411 protein_coding 7
ENST00000275300 ENSG00000146477 protein_coding 4
ENST00000275525 ENSG00000146678 protein_coding 2
ENST00000275764 ENSG00000146857 protein_coding 3
ENST00000275766 ENSG00000146858 protein_coding 8
ENST00000275767 ENSG00000146859 protein_coding 10
ENST00000275954 ENSG00000147027 protein_coding 4
ENST00000276033 ENSG00000147100 protein_coding 2
ENST00000276055 ENSG00000147119 protein_coding 6
ENST00000276077 ENSG00000147138 protein_coding 2
ENST00000276218 ENSG00000147262 protein_coding 2
ENST00000276390 ENSG00000147416 protein_coding 10
ENST00000276410 ENSG00000147434 protein_coding 2
ENST00000276569 ENSG00000104442 protein_coding 10
ENST00000277517 ENSG00000148377 protein_coding 9
ENST00000278222 ENSG00000148965 protein_coding 3
ENST00000278505 ENSG00000149218 protein_coding 10
ENST00000278618 ENSG00000149313 protein_coding 9
ENST00000278949 ENSG00000160588 protein_coding 10
ENST00000279146 ENSG00000110711 protein_coding 10
ENST00000279168 ENSG00000149735 protein_coding 2
ENST00000279804 ENSG00000150281 protein_coding 1
ENST00000280098 ENSG00000144228 protein_coding 10
ENST00000280193 ENSG00000150630 protein_coding 4
ENST00000280200 ENSG00000150637 protein_coding 5
ENST00000280333 ENSG00000150760 protein_coding 6
ENST00000280557 ENSG00000139726 protein_coding 10
ENST00000280571 ENSG00000150977 protein_coding 10
ENST00000280612 ENSG00000151012 protein_coding 10
ENST00000280701 ENSG00000151093 protein_coding 10
ENST00000281030 ENSG00000151365 protein_coding 4
ENST00000281092 ENSG00000151422 protein_coding 10
ENST00000281187 ENSG00000151502 protein_coding 10
ENST00000281405 ENSG00000118965 protein_coding 10
ENST00000281456 ENSG00000151729 protein_coding 10
ENST00000281741 ENSG00000087301 protein_coding 10
ENST00000281772 ENSG00000144445 protein_coding 10
ENST00000281932 ENSG00000152133 protein_coding 10
ENST00000281938 ENSG00000152137 protein_coding 5
ENST00000282003 ENSG00000152193 protein_coding 10
ENST00000282058 ENSG00000152240 protein_coding 10
ENST00000282276 ENSG00000247626 protein_coding 10
ENST00000282292 ENSG00000152439 protein_coding 6
ENST00000282308 ENSG00000152454 protein_coding 6
ENST00000282344 ENSG00000152484 protein_coding 10
ENST00000282388 ENSG00000152518 protein_coding 10
ENST00000282611 ENSG00000152705 protein_coding 5
ENST00000282869 ENSG00000152926 protein_coding 10
ENST00000282908 ENSG00000152953 protein_coding 2
ENST00000283027 ENSG00000103274 protein_coding 10
ENST00000283033 ENSG00000153066 protein_coding 10
ENST00000283147 ENSG00000153162 protein_coding 5
ENST00000283195 ENSG00000153201 protein_coding 10
ENST00000283206 ENSG00000153214 protein_coding 10
ENST00000283351 ENSG00000153339 protein_coding 10
ENST00000283534 ENSG00000153485 protein_coding 4
ENST00000283547 ENSG00000153495 protein_coding 3
ENST00000283645 ENSG00000153575 protein_coding 10
ENST00000283646 ENSG00000153574 protein_coding 10
ENST00000284000 ENSG00000153879 protein_coding 10
ENST00000284061 ENSG00000153933 protein_coding 10
ENST00000284110 ENSG00000153976 protein_coding 2
ENST00000284116 ENSG00000153982 protein_coding 10
ENST00000284136 ENSG00000153993 protein_coding 2
ENST00000284202 ENSG00000154059 protein_coding 8
ENST00000284207 ENSG00000154065 protein_coding 4
ENST00000284224 ENSG00000154080 protein_coding 2
ENST00000284245 ENSG00000154102 protein_coding 5
ENST00000284287 ENSG00000196119 protein_coding 2
ENST00000284288 ENSG00000154143 protein_coding 2
ENST00000284311 ENSG00000154165 protein_coding 2
ENST00000284320 ENSG00000154174 protein_coding 10
ENST00000284425 ENSG00000154262 protein_coding 4
ENST00000284690 ENSG00000089876 protein_coding 10
ENST00000284856 ENSG00000154620 protein_coding 2
ENST00000284885 ENSG00000154646 protein_coding 2
ENST00000284987 ENSG00000154736 protein_coding 2
ENST00000285093 ENSG00000167315 protein_coding 10
ENST00000285106 ENSG00000154832 protein_coding 10
ENST00000285199 ENSG00000154914 protein_coding 6
ENST00000285243 ENSG00000154945 protein_coding 10
ENST00000285398 ENSG00000163161 protein_coding 10
ENST00000285407 ENSG00000155090 protein_coding 10
ENST00000285420 ENSG00000155100 protein_coding 10
ENST00000285667 ENSG00000155304 protein_coding 10
ENST00000285873 ENSG00000082516 protein_coding 10
ENST00000285949 ENSG00000187553 protein_coding 4
ENST00000286067 ENSG00000155640 protein_coding 10
ENST00000286091 ENSG00000155660 protein_coding 10
ENST00000286201 ENSG00000155760 protein_coding 7
ENST00000286234 ENSG00000155792 protein_coding 4
ENST00000286307 ENSG00000155858 protein_coding 10
ENST00000286548 ENSG00000156052 protein_coding 10
ENST00000286614 ENSG00000156103 protein_coding 2
ENST00000286688 ENSG00000156172 protein_coding 10
ENST00000286760 ENSG00000156232 protein_coding 10
ENST00000286955 ENSG00000156413 protein_coding 2
ENST00000287020 ENSG00000156466 protein_coding 2
ENST00000287025 ENSG00000156469 protein_coding 10
ENST00000287156 ENSG00000156587 protein_coding 3
ENST00000287594 ENSG00000156968 protein_coding 4
ENST00000287600 ENSG00000156973 protein_coding 10
ENST00000287675 ENSG00000157036 protein_coding 10
ENST00000287773 ENSG00000157111 protein_coding 2
ENST00000287814 ENSG00000157150 protein_coding 3
ENST00000287934 ENSG00000157240 protein_coding 7
ENST00000288022 ENSG00000258429 protein_coding 8
ENST00000288098 ENSG00000157368 protein_coding 3
ENST00000288207 ENSG00000157456 protein_coding 10
ENST00000288466 ENSG00000157657 protein_coding 2
ENST00000288532 ENSG00000110871 protein_coding 10
ENST00000288561 ENSG00000157741 protein_coding 10
ENST00000288943 ENSG00000158050 protein_coding 4
ENST00000289119 ENSG00000158201 protein_coding 10
ENST00000289166 ENSG00000158246 protein_coding 8
ENST00000289228 ENSG00000115073 protein_coding 10
ENST00000289269 ENSG00000243232 protein_coding 2
ENST00000289373 ENSG00000158164 protein_coding 4
ENST00000289746 ENSG00000129910 protein_coding 4
ENST00000289902 ENSG00000158869 protein_coding 3
ENST00000290231 ENSG00000124160 protein_coding 10
ENST00000290310 ENSG00000159197 protein_coding 3
ENST00000290354 ENSG00000159231 protein_coding 5
ENST00000290429 ENSG00000100294 protein_coding 10
ENST00000290472 ENSG00000159337 protein_coding 1
ENST00000290541 ENSG00000159377 protein_coding 10
ENST00000290551 ENSG00000159388 protein_coding 10
ENST00000290705 ENSG00000205362 protein_coding 2
ENST00000290868 ENSG00000159650 protein_coding 2
ENST00000290953 ENSG00000159723 protein_coding 6
ENST00000291041 ENSG00000159792 protein_coding 10
ENST00000291187 ENSG00000167383 protein_coding 5
ENST00000291232 ENSG00000159958 protein_coding 7
ENST00000291294 ENSG00000160013 protein_coding 6
ENST00000291386 ENSG00000160075 protein_coding 10
ENST00000291439 ENSG00000072958 protein_coding 10
ENST00000291442 ENSG00000160113 protein_coding 10
ENST00000291495 ENSG00000160161 protein_coding 2
ENST00000291527 ENSG00000160182 protein_coding 5
ENST00000291568 ENSG00000160213 protein_coding 10
ENST00000291576 ENSG00000241945 protein_coding 10
ENST00000291707 ENSG00000254521 protein_coding 2
ENST00000291715 ENSG00000160318 protein_coding 10
ENST00000291770 ENSG00000160352 protein_coding 10
ENST00000291842 ENSG00000160410 protein_coding 10
ENST00000291934 ENSG00000160472 protein_coding 4
ENST00000292140 ENSG00000176531 protein_coding 10
ENST00000292147 ENSG00000105755 protein_coding 9
ENST00000292431 ENSG00000160877 protein_coding 10
ENST00000292433 ENSG00000160888 protein_coding 10
ENST00000292562 ENSG00000198169 protein_coding 10
ENST00000292614 ENSG00000005075 protein_coding 9
ENST00000292779 ENSG00000161180 protein_coding 2
ENST00000292841 ENSG00000196967 protein_coding 10
ENST00000292853 ENSG00000161243 protein_coding 5
ENST00000293201 ENSG00000188126 protein_coding 9
ENST00000293218 ENSG00000132478 protein_coding 10
ENST00000293230 ENSG00000161544 protein_coding 3
ENST00000293275 ENSG00000161573 protein_coding 2
ENST00000293280 ENSG00000167236 protein_coding 4
ENST00000293404 ENSG00000161653 protein_coding 6
ENST00000293406 ENSG00000161654 protein_coding 8
ENST00000293414 ENSG00000161664 protein_coding 10
ENST00000293443 ENSG00000161682 protein_coding 6
ENST00000293525 ENSG00000170442 protein_coding 2
ENST00000293648 ENSG00000171466 protein_coding 10
ENST00000293677 ENSG00000161847 protein_coding 10
ENST00000293695 ENSG00000161860 protein_coding 10
ENST00000293725 ENSG00000188868 protein_coding 5
ENST00000293771 ENSG00000161914 protein_coding 10
ENST00000293777 ENSG00000161920 protein_coding 10
ENST00000293778 ENSG00000161921 protein_coding 9
ENST00000293780 ENSG00000108556 protein_coding 4
ENST00000293800 ENSG00000141485 protein_coding 2
ENST00000293829 ENSG00000161958 protein_coding 10
ENST00000293842 ENSG00000161970 protein_coding 10
ENST00000293860 ENSG00000161980 protein_coding 10
ENST00000293892 ENSG00000162006 protein_coding 1
ENST00000293973 ENSG00000162068 protein_coding 6
ENST00000294016 ENSG00000162104 protein_coding 7
ENST00000294117 ENSG00000162188 protein_coding 10
ENST00000294312 ENSG00000162344 protein_coding 2
ENST00000294353 ENSG00000162378 protein_coding 10
ENST00000294360 ENSG00000162384 protein_coding 10
ENST00000294454 ENSG00000162461 protein_coding 2
ENST00000294507 ENSG00000162511 protein_coding 6
ENST00000294671 ENSG00000213512 protein_coding 3
ENST00000294728 ENSG00000162692 protein_coding 3
ENST00000294811 ENSG00000162757 protein_coding 10
ENST00000294889 ENSG00000162817 protein_coding 6
ENST00000295012 ENSG00000162913 protein_coding 2
ENST00000295083 ENSG00000162976 protein_coding 10
ENST00000295095 ENSG00000075884 protein_coding 2
ENST00000295113 ENSG00000162998 protein_coding 2
ENST00000295119 ENSG00000163002 protein_coding 6
ENST00000295228 ENSG00000163083 protein_coding 2
ENST00000295304 ENSG00000143942 protein_coding 10
ENST00000295414 ENSG00000163249 protein_coding 10
ENST00000295417 ENSG00000163251 protein_coding 10
ENST00000295522 ENSG00000163347 protein_coding 6
ENST00000295588 ENSG00000163389 protein_coding 10
ENST00000295628 ENSG00000163428 protein_coding 10
ENST00000295645 ENSG00000163440 protein_coding 2
ENST00000295727 ENSG00000163497 protein_coding 2
ENST00000295754 ENSG00000163513 protein_coding 4
ENST00000295834 ENSG00000163586 protein_coding 2
ENST00000295887 ENSG00000163624 protein_coding 4
ENST00000295902 ENSG00000163637 protein_coding 4
ENST00000295927 ENSG00000163661 protein_coding 3
ENST00000296043 ENSG00000138771 protein_coding 4
ENST00000296046 ENSG00000163751 protein_coding 2
ENST00000296059 ENSG00000163762 protein_coding 2
ENST00000296096 ENSG00000163792 protein_coding 2
ENST00000296140 ENSG00000163823 protein_coding 2
ENST00000296161 ENSG00000163840 protein_coding 10
ENST00000296215 ENSG00000163877 protein_coding 10
ENST00000296220 ENSG00000144909 protein_coding 10
ENST00000296233 ENSG00000163884 protein_coding 7
ENST00000296238 ENSG00000163888 protein_coding 2
ENST00000296412 ENSG00000197894 protein_coding 10
ENST00000296435 ENSG00000164047 protein_coding 2
ENST00000296490 ENSG00000164091 protein_coding 10
ENST00000296504 ENSG00000164105 protein_coding 10
ENST00000296564 ENSG00000164151 protein_coding 10
ENST00000296577 ENSG00000164163 protein_coding 10
ENST00000296585 ENSG00000164171 protein_coding 6
ENST00000296591 ENSG00000164176 protein_coding 2
ENST00000296603 ENSG00000164187 protein_coding 10
ENST00000296684 ENSG00000164258 protein_coding 10
ENST00000296755 ENSG00000131711 protein_coding 6
ENST00000296824 ENSG00000164366 protein_coding 10
ENST00000296839 ENSG00000164379 protein_coding 4
ENST00000296847 ENSG00000164385 protein_coding 2
ENST00000296870 ENSG00000164399 protein_coding 2
ENST00000297001 ENSG00000164500 protein_coding 2
ENST00000297145 ENSG00000164603 protein_coding 10
ENST00000297210 ENSG00000164651 protein_coding 2
ENST00000297265 ENSG00000164695 protein_coding 8
ENST00000297316 ENSG00000164736 protein_coding 3
ENST00000297324 ENSG00000164743 protein_coding 2
ENST00000297338 ENSG00000164754 protein_coding 10
ENST00000297354 ENSG00000164764 protein_coding 2
ENST00000297439 ENSG00000164825 protein_coding 2
ENST00000297625 ENSG00000164976 protein_coding 6
ENST00000297632 ENSG00000164983 protein_coding 10
ENST00000297689 ENSG00000165030 protein_coding 2
ENST00000297994 ENSG00000165275 protein_coding 10
ENST00000298097 ENSG00000165355 protein_coding 10
ENST00000298130 ENSG00000165389 protein_coding 10
ENST00000298289 ENSG00000165502 protein_coding 10
ENST00000298298 ENSG00000165511 protein_coding 8
ENST00000298299 ENSG00000165512 protein_coding 8
ENST00000298316 ENSG00000165527 protein_coding 10
ENST00000298532 ENSG00000165684 protein_coding 10
ENST00000298585 ENSG00000165724 protein_coding 10
ENST00000298743 ENSG00000180447 protein_coding 2
ENST00000298746 ENSG00000165832 protein_coding 10
ENST00000298772 ENSG00000204977 protein_coding 10
ENST00000298875 ENSG00000165934 protein_coding 10
ENST00000298894 ENSG00000165943 protein_coding 6
ENST00000299163 ENSG00000166135 protein_coding 10
ENST00000299174 ENSG00000166143 protein_coding 1
ENST00000299238 ENSG00000166189 protein_coding 10
ENST00000299259 ENSG00000166200 protein_coding 10
ENST00000299299 ENSG00000166228 protein_coding 10
ENST00000299314 ENSG00000111670 protein_coding 10
ENST00000299335 ENSG00000166260 protein_coding 10
ENST00000299340 ENSG00000166265 protein_coding 2
ENST00000299481 ENSG00000158077 protein_coding 3
ENST00000299505 ENSG00000166398 protein_coding 10
ENST00000299563 ENSG00000166439 protein_coding 10
ENST00000299564 ENSG00000166446 protein_coding 4
ENST00000299633 ENSG00000166503 protein_coding 8
ENST00000299687 ENSG00000215421 protein_coding 10
ENST00000299694 ENSG00000166546 protein_coding 1
ENST00000299714 ENSG00000166562 protein_coding 10
ENST00000299759 ENSG00000166592 protein_coding 1
ENST00000299886 ENSG00000166685 protein_coding 10
ENST00000299997 ENSG00000166770 protein_coding 3
ENST00000300026 ENSG00000166794 protein_coding 10
ENST00000300086 ENSG00000166848 protein_coding 10
ENST00000300087 ENSG00000166847 protein_coding 10
ENST00000300101 ENSG00000166860 protein_coding 10
ENST00000300113 ENSG00000166869 protein_coding 4
ENST00000300146 ENSG00000166889 protein_coding 10
ENST00000300403 ENSG00000088325 protein_coding 10
ENST00000300413 ENSG00000167088 protein_coding 10
ENST00000300456 ENSG00000167114 protein_coding 10
ENST00000300557 ENSG00000167183 protein_coding 5
ENST00000300574 ENSG00000167193 protein_coding 10
ENST00000300605 ENSG00000167220 protein_coding 10
ENST00000300619 ENSG00000167232 protein_coding 9
ENST00000300651 ENSG00000125686 protein_coding 10
ENST00000300714 ENSG00000167302 protein_coding 10
ENST00000300773 ENSG00000242180 protein_coding 4
ENST00000300778 ENSG00000167360 protein_coding 2
ENST00000300870 ENSG00000185947 protein_coding 10
ENST00000300917 ENSG00000167447 protein_coding 10
ENST00000300935 ENSG00000167461 protein_coding 10
ENST00000300952 ENSG00000167470 protein_coding 10
ENST00000300976 ENSG00000167487 protein_coding 10
ENST00000301073 ENSG00000171443 protein_coding 10
ENST00000301159 ENSG00000188223 protein_coding 10
ENST00000301175 ENSG00000250799 protein_coding 2
ENST00000301180 ENSG00000066084 protein_coding 10
ENST00000301204 ENSG00000167619 protein_coding 5
ENST00000301242 ENSG00000167641 protein_coding 2
ENST00000301272 ENSG00000167664 protein_coding 2
ENST00000301280 ENSG00000167670 protein_coding 10
ENST00000301284 ENSG00000167674 protein_coding 10
ENST00000301286 ENSG00000167676 protein_coding 5
ENST00000301295 ENSG00000160505 protein_coding 2
ENST00000301310 ENSG00000018869 protein_coding 7
ENST00000301318 ENSG00000196867 protein_coding 2
ENST00000301336 ENSG00000167705 protein_coding 10
ENST00000301391 ENSG00000167740 protein_coding 10
ENST00000301420 ENSG00000167748 protein_coding 4
ENST00000301439 ENSG00000167765 protein_coding 7
ENST00000301457 ENSG00000167774 protein_coding 10
ENST00000301463 ENSG00000167778 protein_coding 10
ENST00000301466 ENSG00000167780 protein_coding 2
ENST00000301547 ENSG00000180855 protein_coding 3
ENST00000301585 ENSG00000167862 protein_coding 10
ENST00000301599 ENSG00000167874 protein_coding 5
ENST00000301607 ENSG00000167880 protein_coding 4
ENST00000301634 ENSG00000167900 protein_coding 10
ENST00000301698 ENSG00000167945 protein_coding 5
ENST00000301738 ENSG00000167977 protein_coding 10
ENST00000301744 ENSG00000167981 protein_coding 9
ENST00000301765 ENSG00000167987 protein_coding 10
ENST00000301785 ENSG00000214753 protein_coding 10
ENST00000301838 ENSG00000168040 protein_coding 10
ENST00000301904 ENSG00000168077 protein_coding 6
ENST00000301905 ENSG00000168078 protein_coding 10
ENST00000301919 ENSG00000170903 protein_coding 10
ENST00000302005 ENSG00000169271 protein_coding 4
ENST00000302097 ENSG00000169548 protein_coding 4
ENST00000302101 ENSG00000171786 protein_coding 7
ENST00000302118 ENSG00000169174 protein_coding 6
ENST00000302165 ENSG00000170604 protein_coding 10
ENST00000302177 ENSG00000170608 protein_coding 6
ENST00000302227 ENSG00000168872 protein_coding 9
ENST00000302277 ENSG00000170396 protein_coding 2
ENST00000302362 ENSG00000172301 protein_coding 7
ENST00000302386 ENSG00000170296 protein_coding 10
ENST00000302418 ENSG00000170759 protein_coding 10
ENST00000302422 ENSG00000205544 protein_coding 10
ENST00000302445 ENSG00000065427 protein_coding 10
ENST00000302495 ENSG00000169495 protein_coding 3
ENST00000302514 ENSG00000172247 protein_coding 2
ENST00000302536 ENSG00000171724 protein_coding 2
ENST00000302550 ENSG00000121644 protein_coding 10
ENST00000302692 ENSG00000171612 protein_coding 10
ENST00000302754 ENSG00000171223 protein_coding 10
ENST00000302764 ENSG00000170584 protein_coding 10
ENST00000302787 ENSG00000168924 protein_coding 10
ENST00000302926 ENSG00000169992 protein_coding 8
ENST00000303004 ENSG00000172216 protein_coding 10
ENST00000303052 ENSG00000169118 protein_coding 10
ENST00000303061 ENSG00000168597 protein_coding 10
ENST00000303077 ENSG00000170577 protein_coding 2
ENST00000303130 ENSG00000170647 protein_coding 10
ENST00000303143 ENSG00000171812 protein_coding 2
ENST00000303212 ENSG00000171119 protein_coding 6
ENST00000303221 ENSG00000170571 protein_coding 2
ENST00000303319 ENSG00000168288 protein_coding 10
ENST00000303324 ENSG00000168131 protein_coding 6
ENST00000303577 ENSG00000169564 protein_coding 10
ENST00000303596 ENSG00000168286 protein_coding 10
ENST00000303714 ENSG00000169604 protein_coding 6
ENST00000303749 ENSG00000170786 protein_coding 2
ENST00000303790 ENSG00000170049 protein_coding 10
ENST00000303806 ENSG00000196331 protein_coding 10
ENST00000303809 ENSG00000170684 protein_coding 2
ENST00000303910 ENSG00000168274 protein_coding 10
ENST00000303921 ENSG00000170775 protein_coding 2
ENST00000304046 ENSG00000172057 protein_coding 10
ENST00000304060 ENSG00000171295 protein_coding 10
ENST00000304076 ENSG00000141968 protein_coding 4
ENST00000304116 ENSG00000196357 protein_coding 4
ENST00000304141 ENSG00000168497 protein_coding 6
ENST00000304191 ENSG00000169612 protein_coding 10
ENST00000304218 ENSG00000168298 protein_coding 10
ENST00000304222 ENSG00000170425 protein_coding 9
ENST00000304301 ENSG00000168101 protein_coding 7
ENST00000304337 ENSG00000169989 protein_coding 5
ENST00000304338 ENSG00000119698 protein_coding 2
ENST00000304385 ENSG00000170006 protein_coding 4
ENST00000304434 ENSG00000012660 protein_coding 10
ENST00000304478 ENSG00000171861 protein_coding 10
ENST00000304501 ENSG00000171056 protein_coding 4
ENST00000304646 ENSG00000168124 protein_coding 5
ENST00000304677 ENSG00000169413 protein_coding 5
ENST00000304698 ENSG00000144369 protein_coding 4
ENST00000304735 ENSG00000168140 protein_coding 6
ENST00000304760 ENSG00000169291 protein_coding 2
ENST00000304788 ENSG00000170191 protein_coding 10
ENST00000304800 ENSG00000168701 protein_coding 10
ENST00000304863 ENSG00000169021 protein_coding 9
ENST00000304865 ENSG00000171496 protein_coding 2
ENST00000304992 ENSG00000174231 protein_coding 10
ENST00000305031 ENSG00000198108 protein_coding 2
ENST00000305097 ENSG00000169860 protein_coding 4
ENST00000305105 ENSG00000106400 protein_coding 9
ENST00000305123 ENSG00000169047 protein_coding 2
ENST00000305159 ENSG00000171561 protein_coding 2
ENST00000305253 ENSG00000166402 protein_coding 6
ENST00000305273 ENSG00000168260 protein_coding 8
ENST00000305425 ENSG00000165659 protein_coding 2
ENST00000305626 ENSG00000172007 protein_coding 10
ENST00000305768 ENSG00000121289 protein_coding 10
ENST00000305786 ENSG00000172115 protein_coding 10
ENST00000305798 ENSG00000168785 protein_coding 2
ENST00000305885 ENSG00000168496 protein_coding 10
ENST00000305901 ENSG00000169856 protein_coding 2
ENST00000305910 ENSG00000256018 protein_coding 6
ENST00000305921 ENSG00000170836 protein_coding 10
ENST00000305988 ENSG00000169252 protein_coding 5
ENST00000306010 ENSG00000170430 protein_coding 5
ENST00000306024 ENSG00000170860 protein_coding 10
ENST00000306049 ENSG00000172171 protein_coding 10
ENST00000306065 ENSG00000105186 protein_coding 10
ENST00000306077 ENSG00000170876 protein_coding 10
ENST00000306117 ENSG00000124134 protein_coding 1
ENST00000306177 ENSG00000106346 protein_coding 10
ENST00000306193 ENSG00000145439 protein_coding 10
ENST00000306318 ENSG00000168505 protein_coding 2
ENST00000306324 ENSG00000170166 protein_coding 2
ENST00000306357 ENSG00000170310 protein_coding 10
ENST00000306368 ENSG00000168894 protein_coding 10
ENST00000306390 ENSG00000171236 protein_coding 6
ENST00000306442 ENSG00000168938 protein_coding 8
ENST00000306593 ENSG00000242419 protein_coding 2
ENST00000306602 ENSG00000169245 protein_coding 3
ENST00000306621 ENSG00000169248 protein_coding 2
ENST00000306675 ENSG00000170214 protein_coding 2
ENST00000306688 ENSG00000169683 protein_coding 10
ENST00000306708 ENSG00000171017 protein_coding 6
ENST00000306773 ENSG00000171246 protein_coding 2
ENST00000306796 ENSG00000169718 protein_coding 10
ENST00000306851 ENSG00000118276 protein_coding 8
ENST00000306858 ENSG00000168143 protein_coding 2
ENST00000306869 ENSG00000169738 protein_coding 10
ENST00000306897 ENSG00000169750 protein_coding 8
ENST00000306954 ENSG00000170270 protein_coding 10
ENST00000306984 ENSG00000168303 protein_coding 10
ENST00000307068 ENSG00000171243 protein_coding 2
ENST00000307078 ENSG00000168646 protein_coding 8
ENST00000307144 ENSG00000171989 protein_coding 2
ENST00000307194 ENSG00000213203 protein_coding 4
ENST00000307201 ENSG00000168792 protein_coding 10
ENST00000307221 ENSG00000172404 protein_coding 4
ENST00000307271 ENSG00000171115 protein_coding 4
ENST00000307275 ENSG00000168517 protein_coding 10
ENST00000307365 ENSG00000168209 protein_coding 10
ENST00000307366 ENSG00000168569 protein_coding 10
ENST00000307428 ENSG00000169116 protein_coding 2
ENST00000307499 ENSG00000229450 protein_coding 2
ENST00000307522 ENSG00000169515 protein_coding 2
ENST00000307526 ENSG00000170293 protein_coding 4
ENST00000307584 ENSG00000170681 protein_coding 4
ENST00000307635 ENSG00000172000 protein_coding 5
ENST00000307658 ENSG00000186272 protein_coding 10
ENST00000307741 ENSG00000172009 protein_coding 10
ENST00000307745 ENSG00000171282 protein_coding 8
ENST00000307750 ENSG00000168795 protein_coding 10
ENST00000307751 ENSG00000171747 protein_coding 3
ENST00000307768 ENSG00000171135 protein_coding 10
ENST00000307845 ENSG00000115756 protein_coding 10
ENST00000307886 ENSG00000172543 protein_coding 2
ENST00000308027 ENSG00000174327 protein_coding 10
ENST00000308031 ENSG00000196263 protein_coding 2
ENST00000308064 ENSG00000175264 protein_coding 2
ENST00000308177 ENSG00000240184 protein_coding 3
ENST00000308278 ENSG00000167695 protein_coding 10
ENST00000308287 ENSG00000172689 protein_coding 4
ENST00000308302 ENSG00000174567 protein_coding 2
ENST00000308423 ENSG00000131471 protein_coding 4
ENST00000308580 ENSG00000138594 protein_coding 10
ENST00000308650 ENSG00000196110 protein_coding 8
ENST00000308666 ENSG00000173208 protein_coding 2
ENST00000308683 ENSG00000173545 protein_coding 10
ENST00000308831 ENSG00000173156 protein_coding 5
ENST00000308961 ENSG00000174886 protein_coding 9
ENST00000308963 ENSG00000173237 protein_coding 2
ENST00000308964 ENSG00000173581 protein_coding 9
ENST00000308986 ENSG00000143851 protein_coding 4
ENST00000309032 ENSG00000002330 protein_coding 10
ENST00000309061 ENSG00000141994 protein_coding 10
ENST00000309117 ENSG00000157538 protein_coding 10
ENST00000309166 ENSG00000175352 protein_coding 4
ENST00000309241 ENSG00000155846 protein_coding 6
ENST00000309244 ENSG00000105379 protein_coding 10
ENST00000309283 ENSG00000072041 protein_coding 2
ENST00000309305 ENSG00000175322 protein_coding 10
ENST00000309324 ENSG00000174917 protein_coding 10
ENST00000309384 ENSG00000183542 protein_coding 3
ENST00000309424 ENSG00000117877 protein_coding 10
ENST00000309428 ENSG00000141699 protein_coding 10
ENST00000309495 ENSG00000175105 protein_coding 10
ENST00000309522 ENSG00000138796 protein_coding 10
ENST00000309539 ENSG00000173391 protein_coding 2
ENST00000309558 ENSG00000173705 protein_coding 2
ENST00000309575 ENSG00000175040 protein_coding 6
ENST00000309579 ENSG00000173915 protein_coding 10
ENST00000309594 ENSG00000173141 protein_coding 10
ENST00000309668 ENSG00000175189 protein_coding 5
ENST00000309733 ENSG00000174749 protein_coding 10
ENST00000309739 ENSG00000172602 protein_coding 2
ENST00000309775 ENSG00000173727 protein_coding 8
ENST00000309880 ENSG00000173825 protein_coding 6
ENST00000309889 ENSG00000173991 protein_coding 5
ENST00000309922 ENSG00000174173 protein_coding 10
ENST00000309971 ENSG00000119392 protein_coding 10
ENST00000309983 ENSG00000137364 protein_coding 10
ENST00000310054 ENSG00000167600 protein_coding 7
ENST00000310144 ENSG00000087191 protein_coding 10
ENST00000310248 ENSG00000172640 protein_coding 3
ENST00000310331 ENSG00000243056 protein_coding 7
ENST00000310421 ENSG00000175073 protein_coding 10
ENST00000310430 ENSG00000173273 protein_coding 10
ENST00000310442 ENSG00000174165 protein_coding 10
ENST00000310447 ENSG00000106144 protein_coding 10
ENST00000310455 ENSG00000173281 protein_coding 8
ENST00000310542 ENSG00000173295 protein_coding 10
ENST00000310613 ENSG00000173597 protein_coding 2
ENST00000310624 ENSG00000100285 protein_coding 2
ENST00000310673 ENSG00000258484 protein_coding 2
ENST00000310754 ENSG00000174599 protein_coding 2
ENST00000310791 ENSG00000174236 protein_coding 4
ENST00000310823 ENSG00000151694 protein_coding 10
ENST00000310827 ENSG00000136485 protein_coding 10
ENST00000310828 ENSG00000167851 protein_coding 3
ENST00000310837 ENSG00000173812 processed_transcript 10
ENST00000310942 ENSG00000173894 protein_coding 10
ENST00000310954 ENSG00000173930 protein_coding 6
ENST00000311044 ENSG00000174586 protein_coding 10
ENST00000311048 ENSG00000196705 protein_coding 10
ENST00000311067 ENSG00000173862 protein_coding 3
ENST00000311069 ENSG00000174788 protein_coding 8
ENST00000311148 ENSG00000184227 protein_coding 1
ENST00000311181 ENSG00000174684 protein_coding 10
ENST00000311208 ENSG00000128422 protein_coding 2
ENST00000311227 ENSG00000074219 protein_coding 8
ENST00000311277 ENSG00000164114 protein_coding 2
ENST00000311308 ENSG00000174521 protein_coding 4
ENST00000311413 ENSG00000173456 protein_coding 10
ENST00000311437 ENSG00000188033 protein_coding 10
ENST00000311575 ENSG00000174721 protein_coding 8
ENST00000311601 ENSG00000174705 protein_coding 6
ENST00000311620 ENSG00000175311 protein_coding 2
ENST00000311668 ENSG00000174292 protein_coding 10
ENST00000311806 ENSG00000172939 protein_coding 10
ENST00000311936 ENSG00000133703 protein_coding 10
ENST00000311979 ENSG00000172660 protein_coding 10
ENST00000312026 ENSG00000173480 protein_coding 10
ENST00000312134 ENSG00000175315 protein_coding 3
ENST00000312349 ENSG00000172568 protein_coding 2
ENST00000312423 ENSG00000173928 protein_coding 10
ENST00000312475 ENSG00000259494 protein_coding 9
ENST00000312547 ENSG00000130724 protein_coding 10
ENST00000312579 ENSG00000175602 protein_coding 10
ENST00000312584 ENSG00000173530 protein_coding 8
ENST00000312648 ENSG00000173762 protein_coding 3
ENST00000312655 ENSG00000175155 protein_coding 10
ENST00000312828 ENSG00000176641 protein_coding 2
ENST00000312891 ENSG00000176402 protein_coding 7
ENST00000312938 ENSG00000066422 protein_coding 10
ENST00000313071 ENSG00000176165 protein_coding 2
ENST00000313143 ENSG00000161202 protein_coding 10
ENST00000313266 ENSG00000175892 protein_coding 2
ENST00000313324 ENSG00000178397 protein_coding 10
ENST00000313341 ENSG00000178403 protein_coding 2
ENST00000313368 ENSG00000178913 protein_coding 10
ENST00000313401 ENSG00000176749 protein_coding 8
ENST00000313426 ENSG00000176659 protein_coding 2
ENST00000313478 ENSG00000092439 protein_coding 10
ENST00000313486 ENSG00000174238 protein_coding 10
ENST00000313543 ENSG00000179144 protein_coding 4
ENST00000313608 ENSG00000181610 protein_coding 10
ENST00000313737 ENSG00000177340 protein_coding 3
ENST00000314011 ENSG00000125945 protein_coding 10
ENST00000314018 ENSG00000180535 protein_coding 5
ENST00000314040 ENSG00000176515 protein_coding 4
ENST00000314133 ENSG00000176340 protein_coding 10
ENST00000314222 ENSG00000181649 protein_coding 8
ENST00000314251 ENSG00000163581 protein_coding 2
ENST00000314315 ENSG00000180846 protein_coding 4
ENST00000314355 ENSG00000123975 protein_coding 10
ENST00000314391 ENSG00000177025 protein_coding 5
ENST00000314401 ENSG00000178789 protein_coding 1
ENST00000314471 ENSG00000179134 protein_coding 10
ENST00000314485 ENSG00000162729 protein_coding 10
ENST00000314531 ENSG00000175691 protein_coding 10
ENST00000314552 ENSG00000181877 protein_coding 4
ENST00000314586 ENSG00000179044 protein_coding 2
ENST00000314606 ENSG00000179115 protein_coding 10
ENST00000314616 ENSG00000109111 protein_coding 10
ENST00000314890 ENSG00000177721 protein_coding 10
ENST00000314940 ENSG00000177733 protein_coding 10
ENST00000314994 ENSG00000177946 protein_coding 10
ENST00000315066 ENSG00000176563 protein_coding 10
ENST00000315099 ENSG00000178750 protein_coding 5
ENST00000315251 ENSG00000016391 protein_coding 8
ENST00000315264 ENSG00000066735 protein_coding 4
ENST00000315274 ENSG00000196611 protein_coding 3
ENST00000315285 ENSG00000021574 protein_coding 10
ENST00000315436 ENSG00000176871 protein_coding 10
ENST00000315475 ENSG00000177932 protein_coding 10
ENST00000315684 ENSG00000178971 protein_coding 10
ENST00000315732 ENSG00000181817 protein_coding 10
ENST00000315765 ENSG00000181333 protein_coding 8
ENST00000315792 ENSG00000176907 protein_coding 6
ENST00000315849 ENSG00000178150 protein_coding 4
ENST00000315872 ENSG00000134318 protein_coding 10
ENST00000315948 ENSG00000176018 protein_coding 10
ENST00000316048 ENSG00000179256 protein_coding 4
ENST00000316059 ENSG00000186660 protein_coding 10
ENST00000316099 ENSG00000101076 protein_coding 2
ENST00000316157 ENSG00000107929 protein_coding 10
ENST00000316161 ENSG00000180432 protein_coding 2
ENST00000316334 ENSG00000139517 protein_coding 10
ENST00000316375 ENSG00000180878 protein_coding 8
ENST00000316386 ENSG00000163600 protein_coding 2
ENST00000316461 ENSG00000162222 protein_coding 10
ENST00000316509 ENSG00000220205 protein_coding 10
ENST00000316754 ENSG00000126785 protein_coding 2
ENST00000316757 ENSG00000011132 protein_coding 10
ENST00000316807 ENSG00000180458 protein_coding 2
ENST00000316824 ENSG00000180318 protein_coding 4
ENST00000316836 ENSG00000176903 protein_coding 10
ENST00000316843 ENSG00000131899 protein_coding 9
ENST00000316881 ENSG00000121060 protein_coding 10
ENST00000316939 ENSG00000179271 protein_coding 10
ENST00000317005 ENSG00000180346 protein_coding 10
ENST00000317008 ENSG00000178412 protein_coding 4
ENST00000317060 ENSG00000179284 protein_coding 3
ENST00000317114 ENSG00000177337 protein_coding 9
ENST00000317121 ENSG00000181023 protein_coding 2
ENST00000317243 ENSG00000172006 protein_coding 10
ENST00000317254 ENSG00000181074 protein_coding 2
ENST00000317271 ENSG00000213413 protein_coding 3
ENST00000317276 ENSG00000179094 protein_coding 10
ENST00000317359 ENSG00000176716 protein_coding 2
ENST00000317370 ENSG00000181856 protein_coding 4
ENST00000317398 ENSG00000083814 protein_coding 6
ENST00000317506 ENSG00000141084 protein_coding 10
ENST00000317508 ENSG00000052344 protein_coding 3
ENST00000317534 ENSG00000062582 protein_coding 10
ENST00000317635 ENSG00000178307 protein_coding 10
ENST00000317726 ENSG00000175898 protein_coding 10
ENST00000317735 ENSG00000180245 protein_coding 5
ENST00000317744 ENSG00000179314 protein_coding 2
ENST00000317802 ENSG00000178021 protein_coding 2
ENST00000317897 ENSG00000177383 protein_coding 10
ENST00000318059 ENSG00000217930 protein_coding 10
ENST00000318158 ENSG00000137106 protein_coding 10
ENST00000318240 ENSG00000177576 protein_coding 10
ENST00000318245 ENSG00000178734 protein_coding 2
ENST00000318282 ENSG00000186260 protein_coding 10
ENST00000318407 ENSG00000176720 protein_coding 8
ENST00000318430 ENSG00000167895 protein_coding 6
ENST00000318442 ENSG00000178175 protein_coding 2
ENST00000318471 ENSG00000112357 protein_coding 6
ENST00000318578 ENSG00000175746 protein_coding 2
ENST00000318579 ENSG00000005102 protein_coding 4
ENST00000318596 ENSG00000181035 protein_coding 10
ENST00000318666 ENSG00000197309 protein_coding 2
ENST00000318683 ENSG00000179913 protein_coding 4
ENST00000318698 ENSG00000153930 protein_coding 2
ENST00000318833 ENSG00000180787 protein_coding 4
ENST00000318887 ENSG00000179021 protein_coding 10
ENST00000318911 ENSG00000179091 protein_coding 10
ENST00000318948 ENSG00000180530 protein_coding 10
ENST00000318978 ENSG00000178531 protein_coding 4
ENST00000318988 ENSG00000175826 protein_coding 10
ENST00000319004 ENSG00000179409 protein_coding 10
ENST00000319010 ENSG00000164855 protein_coding 3
ENST00000319070 ENSG00000127578 protein_coding 3
ENST00000319144 ENSG00000179477 protein_coding 5
ENST00000319211 ENSG00000181104 protein_coding 10
ENST00000319234 ENSG00000178343 protein_coding 2
ENST00000319264 ENSG00000153714 protein_coding 8
ENST00000319286 ENSG00000180938 protein_coding 6
ENST00000319340 ENSG00000180767 protein_coding 2
ENST00000319380 ENSG00000175931 protein_coding 10
ENST00000319420 ENSG00000180730 protein_coding 2
ENST00000319540 ENSG00000145284 protein_coding 6
ENST00000319550 ENSG00000178425 protein_coding 10
ENST00000319595 ENSG00000179097 protein_coding 2
ENST00000319642 ENSG00000182040 protein_coding 4
ENST00000319670 ENSG00000104880 protein_coding 10
ENST00000319694 ENSG00000176532 protein_coding 5
ENST00000319888 ENSG00000101574 protein_coding 10
ENST00000319955 ENSG00000141086 protein_coding 10
ENST00000320033 ENSG00000175906 protein_coding 7
ENST00000320095 ENSG00000176845 protein_coding 8
ENST00000320241 ENSG00000176678 protein_coding 4
ENST00000320248 ENSG00000176595 protein_coding 2
ENST00000320256 ENSG00000244617 protein_coding 5
ENST00000320270 ENSG00000179041 protein_coding 10
ENST00000320330 ENSG00000185928 protein_coding 10
ENST00000320354 ENSG00000176692 protein_coding 3
ENST00000320451 ENSG00000197961 protein_coding 10
ENST00000320542 ENSG00000177669 protein_coding 3
ENST00000320578 ENSG00000179331 protein_coding 2
ENST00000320767 ENSG00000179674 protein_coding 2
ENST00000320776 ENSG00000186222 protein_coding 10
ENST00000320785 ENSG00000129250 protein_coding 10
ENST00000320848 ENSG00000178988 protein_coding 10
ENST00000320849 ENSG00000131043 protein_coding 10
ENST00000320865 ENSG00000175711 protein_coding 10
ENST00000320876 ENSG00000101596 protein_coding 10
ENST00000320892 ENSG00000151692 protein_coding 8
ENST00000320936 ENSG00000099622 protein_coding 10
ENST00000321039 ENSG00000178201 protein_coding 6
ENST00000321063 ENSG00000221866 protein_coding 2
ENST00000321110 ENSG00000179300 protein_coding 2
ENST00000321276 ENSG00000163082 protein_coding 8
ENST00000321301 ENSG00000175768 protein_coding 10
ENST00000321319 ENSG00000152242 protein_coding 10
ENST00000321341 ENSG00000082212 protein_coding 10
ENST00000321407 ENSG00000179562 protein_coding 10
ENST00000321535 ENSG00000177294 protein_coding 3
ENST00000321545 ENSG00000178229 protein_coding 10
ENST00000321560 ENSG00000179598 protein_coding 10
ENST00000321617 ENSG00000177303 protein_coding 8
ENST00000321702 ENSG00000177191 protein_coding 7
ENST00000321753 ENSG00000177096 protein_coding 4
ENST00000321870 ENSG00000180828 protein_coding 2
ENST00000321895 ENSG00000177352 protein_coding 10
ENST00000321930 ENSG00000175911 protein_coding 9
ENST00000321990 ENSG00000176208 protein_coding 10
ENST00000322028 ENSG00000177700 protein_coding 10
ENST00000322038 ENSG00000179981 protein_coding 10
ENST00000322128 ENSG00000180543 protein_coding 2
ENST00000322153 ENSG00000096996 protein_coding 2
ENST00000322157 ENSG00000141279 protein_coding 10
ENST00000322217 ENSG00000176182 protein_coding 8
ENST00000322297 ENSG00000104904 protein_coding 10
ENST00000322310 ENSG00000176101 protein_coding 10
ENST00000322315 ENSG00000179855 protein_coding 6
ENST00000322344 ENSG00000039650 protein_coding 10
ENST00000322349 ENSG00000102189 protein_coding 10
ENST00000322354 ENSG00000167565 protein_coding 8
ENST00000322357 ENSG00000178951 protein_coding 9
ENST00000322475 ENSG00000150510 protein_coding 2
ENST00000322583 ENSG00000176381 protein_coding 2
ENST00000322611 ENSG00000176788 protein_coding 6
ENST00000322623 ENSG00000175792 protein_coding 10
ENST00000322641 ENSG00000181609 protein_coding 2
ENST00000322644 ENSG00000181222 protein_coding 10
ENST00000322652 ENSG00000178691 protein_coding 10
ENST00000322716 ENSG00000178567 protein_coding 10
ENST00000322897 ENSG00000134265 protein_coding 10
ENST00000322940 ENSG00000119328 protein_coding 10
ENST00000322957 ENSG00000129654 protein_coding 2
ENST00000323040 ENSG00000177464 protein_coding 2
ENST00000323116 ENSG00000058063 protein_coding 10
ENST00000323397 ENSG00000181039 protein_coding 9
ENST00000323446 ENSG00000169169 protein_coding 3
ENST00000323456 ENSG00000108389 protein_coding 10
ENST00000323469 ENSG00000176490 protein_coding 4
ENST00000323482 ENSG00000154930 protein_coding 7
ENST00000323534 ENSG00000181467 protein_coding 10
ENST00000323571 ENSG00000171475 protein_coding 10
ENST00000323813 ENSG00000176912 protein_coding 10
ENST00000323830 ENSG00000178772 protein_coding 2
ENST00000324015 ENSG00000167711 protein_coding 2
ENST00000324238 ENSG00000176390 protein_coding 10
ENST00000324262 ENSG00000133313 protein_coding 10
ENST00000324364 ENSG00000176714 protein_coding 4
ENST00000324394 ENSG00000176222 protein_coding 10
ENST00000324557 ENSG00000145194 protein_coding 10
ENST00000324803 ENSG00000179979 protein_coding 10
ENST00000324822 ENSG00000187838 protein_coding 2
ENST00000324873 ENSG00000176046 protein_coding 4
ENST00000324894 ENSG00000130299 protein_coding 10
ENST00000324913 ENSG00000125611 protein_coding 9
ENST00000325102 ENSG00000125457 protein_coding 10
ENST00000325144 ENSG00000181472 protein_coding 10
ENST00000325167 ENSG00000176108 protein_coding 10
ENST00000325222 ENSG00000055130 protein_coding 10
ENST00000325285 ENSG00000159069 protein_coding 10
ENST00000325351 ENSG00000179922 protein_coding 10
ENST00000325418 ENSG00000177602 protein_coding 10
ENST00000325421 ENSG00000218891 protein_coding 8
ENST00000325814 ENSG00000179294 protein_coding 10
ENST00000325870 ENSG00000176399 protein_coding 4
ENST00000325926 ENSG00000177519 protein_coding 2
ENST00000326266 ENSG00000131652 protein_coding 10
ENST00000326282 ENSG00000176401 protein_coding 10
ENST00000326294 ENSG00000213402 protein_coding 9
ENST00000326303 ENSG00000177465 protein_coding 5
ENST00000326306 ENSG00000179934 protein_coding 2
ENST00000326348 ENSG00000178932 protein_coding 10
ENST00000326441 ENSG00000198300 protein_coding 2
ENST00000326529 ENSG00000160471 protein_coding 5
ENST00000326631 ENSG00000104886 protein_coding 10
ENST00000326669 ENSG00000177688 protein_coding 3
ENST00000327042 ENSG00000180089 protein_coding 8
ENST00000327141 ENSG00000104964 protein_coding 10
ENST00000327158 ENSG00000177370 protein_coding 10
ENST00000327435 ENSG00000182551 protein_coding 10
ENST00000327442 ENSG00000185467 protein_coding 2
ENST00000327470 ENSG00000183161 protein_coding 10
ENST00000327490 ENSG00000185262 protein_coding 10
ENST00000327492 ENSG00000183864 protein_coding 10
ENST00000327536 ENSG00000183578 protein_coding 2
ENST00000327726 ENSG00000197766 protein_coding 8
ENST00000327827 ENSG00000182831 protein_coding 10
ENST00000327839 ENSG00000184293 protein_coding 2
ENST00000327867 ENSG00000183850 protein_coding 3
ENST00000327968 ENSG00000184735 protein_coding 2
ENST00000327987 ENSG00000174498 protein_coding 2
ENST00000328024 ENSG00000185236 protein_coding 10
ENST00000328046 ENSG00000174010 protein_coding 10
ENST00000328070 ENSG00000197951 protein_coding 8
ENST00000328078 ENSG00000182890 protein_coding 10
ENST00000328090 ENSG00000108021 protein_coding 10
ENST00000328299 ENSG00000184005 protein_coding 2
ENST00000328313 ENSG00000182156 protein_coding 4
ENST00000328345 ENSG00000184486 protein_coding 4
ENST00000328434 ENSG00000183978 protein_coding 10
ENST00000328488 ENSG00000182572 protein_coding 4
ENST00000328544 ENSG00000183473 protein_coding 2
ENST00000328546 ENSG00000170509 protein_coding 1
ENST00000328599 ENSG00000183665 protein_coding 10
ENST00000328611 ENSG00000184698 protein_coding 2
ENST00000328649 ENSG00000185043 protein_coding 10
ENST00000328666 ENSG00000187531 protein_coding 10
ENST00000328759 ENSG00000185453 protein_coding 5
ENST00000328796 ENSG00000184697 protein_coding 2
ENST00000328813 ENSG00000184881 protein_coding 3
ENST00000328843 ENSG00000105877 protein_coding 6
ENST00000328867 ENSG00000182472 protein_coding 7
ENST00000328902 ENSG00000133561 protein_coding 4
ENST00000328965 ENSG00000184232 protein_coding 10
ENST00000329003 ENSG00000182687 protein_coding 5
ENST00000329078 ENSG00000183018 protein_coding 9
ENST00000329214 ENSG00000185298 protein_coding 10
ENST00000329255 ENSG00000052850 protein_coding 3
ENST00000329286 ENSG00000206418 protein_coding 10
ENST00000329314 ENSG00000183439 protein_coding 2
ENST00000329365 ENSG00000185372 protein_coding 2
ENST00000329399 ENSG00000107438 protein_coding 10
ENST00000329406 ENSG00000183395 protein_coding 6
ENST00000329410 ENSG00000185905 protein_coding 2
ENST00000329421 ENSG00000175130 protein_coding 10
ENST00000329454 ENSG00000183888 protein_coding 2
ENST00000329493 ENSG00000183397 protein_coding 10
ENST00000329559 ENSG00000183648 protein_coding 10
ENST00000329565 ENSG00000184602 protein_coding 10
ENST00000329627 ENSG00000215193 protein_coding 10
ENST00000329665 ENSG00000182318 protein_coding 10
ENST00000329759 ENSG00000185112 protein_coding 10
ENST00000329805 ENSG00000185156 protein_coding 2
ENST00000329875 ENSG00000183010 protein_coding 10
ENST00000329905 ENSG00000185933 protein_coding 2
ENST00000329913 ENSG00000184344 protein_coding 2
ENST00000330055 ENSG00000184160 protein_coding 2
ENST00000330123 ENSG00000204611 protein_coding 10
ENST00000330133 ENSG00000183617 protein_coding 10
ENST00000330180 ENSG00000184348 protein_coding 10
ENST00000330205 ENSG00000160284 protein_coding 3
ENST00000330236 ENSG00000198315 protein_coding 10
ENST00000330255 ENSG00000184544 protein_coding 2
ENST00000330261 ENSG00000182676 protein_coding 3
ENST00000330263 ENSG00000053372 protein_coding 10
ENST00000330271 ENSG00000182584 protein_coding 7
ENST00000330288 ENSG00000184785 protein_coding 6
ENST00000330368 ENSG00000184378 protein_coding 6
ENST00000330381 ENSG00000184566 protein_coding 2
ENST00000330490 ENSG00000182912 protein_coding 3
ENST00000330539 ENSG00000183154 protein_coding 5
ENST00000330574 ENSG00000185085 protein_coding 10
ENST00000330597 ENSG00000213934 protein_coding 2
ENST00000330676 ENSG00000185561 protein_coding 8
ENST00000330689 ENSG00000196981 protein_coding 10
ENST00000330710 ENSG00000182218 protein_coding 2
ENST00000330720 ENSG00000105438 protein_coding 10
ENST00000330828 ENSG00000182993 protein_coding 10
ENST00000330862 ENSG00000183396 protein_coding 3
ENST00000330871 ENSG00000184557 protein_coding 10
ENST00000330898 ENSG00000183921 protein_coding 5
ENST00000330943 ENSG00000167208 protein_coding 2
ENST00000330953 ENSG00000183813 protein_coding 3
ENST00000331056 ENSG00000185527 protein_coding 5
ENST00000331090 ENSG00000183324 protein_coding 1
ENST00000331128 ENSG00000184270 protein_coding 10
ENST00000331134 ENSG00000182446 protein_coding 10
ENST00000331163 ENSG00000100311 protein_coding 7
ENST00000331173 ENSG00000177613 protein_coding 10
ENST00000331264 ENSG00000182327 protein_coding 8
ENST00000331327 ENSG00000185129 protein_coding 10
ENST00000331373 ENSG00000185900 protein_coding 10
ENST00000331380 ENSG00000184260 protein_coding 5
ENST00000331428 ENSG00000172967 protein_coding 3
ENST00000331442 ENSG00000184357 protein_coding 8
ENST00000331569 ENSG00000183779 protein_coding 5
ENST00000331593 ENSG00000183682 protein_coding 7
ENST00000331615 ENSG00000184988 protein_coding 6
ENST00000331659 ENSG00000183657 protein_coding 8
ENST00000331758 ENSG00000184402 protein_coding 10
ENST00000331825 ENSG00000087086 protein_coding 10
ENST00000331837 ENSG00000182636 protein_coding 3
ENST00000331849 ENSG00000183549 protein_coding 2
ENST00000332012 ENSG00000185168 protein_coding 7
ENST00000332029 ENSG00000185338 protein_coding 8
ENST00000332043 ENSG00000184321 protein_coding 2
ENST00000332053 ENSG00000184828 protein_coding 2
ENST00000332118 ENSG00000182934 protein_coding 10
ENST00000332145 ENSG00000182950 protein_coding 2
ENST00000332281 ENSG00000185669 protein_coding 7
ENST00000332303 ENSG00000185115 protein_coding 10
ENST00000332312 ENSG00000183798 protein_coding 4
ENST00000332395 ENSG00000182810 protein_coding 10
ENST00000332438 ENSG00000184451 protein_coding 8
ENST00000332439 ENSG00000182224 protein_coding 10
ENST00000332499 ENSG00000186834 protein_coding 10
ENST00000332503 ENSG00000182742 protein_coding 7
ENST00000332539 ENSG00000183134 protein_coding 4
ENST00000332556 ENSG00000185896 protein_coding 10
ENST00000332783 ENSG00000183475 protein_coding 10
ENST00000332822 ENSG00000183691 protein_coding 4
ENST00000332836 ENSG00000185792 protein_coding 2
ENST00000332843 ENSG00000184374 protein_coding 2
ENST00000332853 ENSG00000165633 protein_coding 2
ENST00000332854 ENSG00000183647 protein_coding 10
ENST00000332881 ENSG00000183562 protein_coding 10
ENST00000332900 ENSG00000185332 protein_coding 2
ENST00000332912 ENSG00000185523 protein_coding 3
ENST00000332947 ENSG00000183114 protein_coding 2
ENST00000332955 ENSG00000182264 protein_coding 9
ENST00000333026 ENSG00000184210 protein_coding 2
ENST00000333039 ENSG00000221890 protein_coding 7
ENST00000333047 ENSG00000164109 nonsense_mediated_decay 9
ENST00000333050 ENSG00000184857 protein_coding 10
ENST00000333090 ENSG00000182704 protein_coding 5
ENST00000333129 ENSG00000182263 protein_coding 6
ENST00000333139 ENSG00000184224 protein_coding 1
ENST00000333151 ENSG00000182611 protein_coding 2
ENST00000333206 ENSG00000186814 protein_coding 10
ENST00000333213 ENSG00000182173 protein_coding 9
ENST00000333305 ENSG00000182700 protein_coding 10
ENST00000333319 ENSG00000244291 protein_coding 6
ENST00000333323 ENSG00000185614 protein_coding 7
ENST00000333383 ENSG00000183979 protein_coding 5
ENST00000333421 ENSG00000107362 protein_coding 10
ENST00000333437 ENSG00000182459 protein_coding 6
ENST00000333476 ENSG00000182557 protein_coding 2
ENST00000333493 ENSG00000182885 protein_coding 2
ENST00000333598 ENSG00000183019 protein_coding 2
ENST00000333651 ENSG00000064961 protein_coding 9
ENST00000333676 ENSG00000183048 protein_coding 10
ENST00000333743 ENSG00000182256 protein_coding 2
ENST00000333751 ENSG00000213859 protein_coding 10
ENST00000333762 ENSG00000184897 protein_coding 10
ENST00000333924 ENSG00000186666 protein_coding 10
ENST00000333942 ENSG00000126858 protein_coding 10
ENST00000334011 ENSG00000138315 protein_coding 2
ENST00000334062 ENSG00000185989 protein_coding 8
ENST00000334077 ENSG00000186051 protein_coding 2
ENST00000334116 ENSG00000186020 protein_coding 10
ENST00000334220 ENSG00000119689 protein_coding 10
ENST00000334256 ENSG00000186432 protein_coding 10
ENST00000334287 ENSG00000186198 protein_coding 3
ENST00000334325 ENSG00000186451 protein_coding 4
ENST00000334478 ENSG00000123349 protein_coding 10
ENST00000334513 ENSG00000186364 protein_coding 8
ENST00000334534 ENSG00000149346 protein_coding 10
ENST00000334574 ENSG00000186628 protein_coding 8
ENST00000334598 ENSG00000153391 protein_coding 10
ENST00000334630 ENSG00000172232 protein_coding 1
ENST00000334660 ENSG00000187446 protein_coding 10
ENST00000334678 ENSG00000187051 protein_coding 10
ENST00000334708 ENSG00000186910 protein_coding 2
ENST00000334793 ENSG00000186564 protein_coding 5
ENST00000334815 ENSG00000186603 protein_coding 6
ENST00000334976 ENSG00000161671 protein_coding 7
ENST00000335007 ENSG00000186298 protein_coding 10
ENST00000335012 ENSG00000187068 protein_coding 2
ENST00000335119 ENSG00000185972 protein_coding 2
ENST00000335155 ENSG00000183011 protein_coding 10
ENST00000335312 ENSG00000186111 protein_coding 9
ENST00000335351 ENSG00000101190 protein_coding 10
ENST00000335385 ENSG00000167800 protein_coding 5
ENST00000335393 ENSG00000167483 protein_coding 2
ENST00000335464 ENSG00000109066 protein_coding 8
ENST00000335514 ENSG00000130770 protein_coding 10
ENST00000335585 ENSG00000074211 protein_coding 2
ENST00000335766 ENSG00000129355 protein_coding 10
ENST00000335815 ENSG00000169131 protein_coding 10
ENST00000335841 ENSG00000083838 protein_coding 8
ENST00000335870 ENSG00000170260 protein_coding 10
ENST00000336034 ENSG00000160570 protein_coding 10
ENST00000336078 ENSG00000074657 protein_coding 5
ENST00000336112 ENSG00000143970 protein_coding 10
ENST00000336283 ENSG00000213523 protein_coding 10
ENST00000336509 ENSG00000092931 protein_coding 10
ENST00000336596 ENSG00000044524 protein_coding 2
ENST00000336648 ENSG00000159267 protein_coding 10
ENST00000336798 ENSG00000162512 protein_coding 6
ENST00000336854 ENSG00000123395 protein_coding 10
ENST00000336915 ENSG00000141293 protein_coding 4
ENST00000336976 ENSG00000186019 protein_coding 10
ENST00000337080 ENSG00000167685 protein_coding 10
ENST00000337109 ENSG00000132313 protein_coding 10
ENST00000337222 ENSG00000164125 protein_coding 4
ENST00000337231 ENSG00000109089 protein_coding 8
ENST00000337318 ENSG00000189319 protein_coding 10
ENST00000337376 ENSG00000183153 protein_coding 10
ENST00000337435 ENSG00000170113 protein_coding 8
ENST00000337995 ENSG00000197050 protein_coding 10
ENST00000338230 ENSG00000189190 protein_coding 10
ENST00000338244 ENSG00000089057 protein_coding 10
ENST00000338379 ENSG00000187475 protein_coding 3
ENST00000338380 ENSG00000124107 protein_coding 2
ENST00000338399 ENSG00000108465 protein_coding 10
ENST00000338502 ENSG00000188766 protein_coding 2
ENST00000338513 ENSG00000189280 protein_coding 2
ENST00000338569 ENSG00000188124 protein_coding 2
ENST00000338602 ENSG00000156222 protein_coding 2
ENST00000338700 ENSG00000109654 protein_coding 6
ENST00000338732 ENSG00000106003 protein_coding 2
ENST00000338965 ENSG00000188211 protein_coding 8
ENST00000339007 ENSG00000175489 protein_coding 2
ENST00000339092 ENSG00000188971 protein_coding 10
ENST00000339093 ENSG00000142546 protein_coding 10
ENST00000339176 ENSG00000188038 protein_coding 6
ENST00000339223 ENSG00000187474 protein_coding 2
ENST00000339235 ENSG00000171823 protein_coding 10
ENST00000339276 ENSG00000175793 protein_coding 5
ENST00000339296 ENSG00000172888 protein_coding 10
ENST00000339381 ENSG00000169962 protein_coding 4
ENST00000339382 ENSG00000172733 protein_coding 2
ENST00000339397 ENSG00000151304 protein_coding 10
ENST00000339399 ENSG00000136938 protein_coding 10
ENST00000339485 ENSG00000187650 protein_coding 10
ENST00000339486 ENSG00000101782 protein_coding 10
ENST00000339488 ENSG00000244694 protein_coding 4
ENST00000339613 ENSG00000124440 protein_coding 2
ENST00000339624 ENSG00000140264 protein_coding 10
ENST00000339697 ENSG00000111897 protein_coding 10
ENST00000339948 ENSG00000179930 protein_coding 2
ENST00000339986 ENSG00000197472 protein_coding 6
ENST00000340067 ENSG00000188997 protein_coding 10
ENST00000340139 ENSG00000138785 protein_coding 10
ENST00000340356 ENSG00000203883 protein_coding 4
ENST00000340363 ENSG00000187997 protein_coding 6
ENST00000340368 ENSG00000186480 protein_coding 8
ENST00000340384 ENSG00000188229 protein_coding 10
ENST00000340398 ENSG00000188375 protein_coding 8
ENST00000340473 ENSG00000188342 protein_coding 10
ENST00000340487 ENSG00000196812 protein_coding 10
ENST00000340541 ENSG00000101558 protein_coding 10
ENST00000340607 ENSG00000148344 protein_coding 2
ENST00000340634 ENSG00000188582 protein_coding 2
ENST00000340650 ENSG00000187566 protein_coding 2
ENST00000340740 ENSG00000187994 protein_coding 10
ENST00000340756 ENSG00000188987 protein_coding 10
ENST00000340790 ENSG00000187867 protein_coding 4
ENST00000340848 ENSG00000167291 protein_coding 6
ENST00000340857 ENSG00000189060 protein_coding 6
ENST00000340934 ENSG00000162819 protein_coding 10
ENST00000340941 ENSG00000131844 protein_coding 10
ENST00000341023 ENSG00000196866 protein_coding 10
ENST00000341130 ENSG00000188051 protein_coding 4
ENST00000341162 ENSG00000119616 protein_coding 10
ENST00000341184 ENSG00000128268 protein_coding 4
ENST00000341255 ENSG00000188636 protein_coding 6
ENST00000341259 ENSG00000111252 protein_coding 10
ENST00000341267 ENSG00000185559 protein_coding 4
ENST00000341322 ENSG00000185658 protein_coding 10
ENST00000341446 ENSG00000184992 protein_coding 10
ENST00000341449 ENSG00000187918 protein_coding 2
ENST00000341459 ENSG00000188467 protein_coding 6
ENST00000341584 ENSG00000170099 protein_coding 2
ENST00000341627 ENSG00000006327 protein_coding 8
ENST00000341657 ENSG00000185722 protein_coding 10
ENST00000341700 ENSG00000156049 protein_coding 2
ENST00000341772 ENSG00000187957 protein_coding 2
ENST00000341811 ENSG00000171101 protein_coding 1
ENST00000341918 ENSG00000189377 protein_coding 4
ENST00000341976 ENSG00000187792 protein_coding 9
ENST00000342166 ENSG00000162961 protein_coding 10
ENST00000342192 ENSG00000185651 protein_coding 4
ENST00000342213 ENSG00000176435 protein_coding 2
ENST00000342232 ENSG00000104369 protein_coding 2
ENST00000342272 ENSG00000149596 protein_coding 2
ENST00000342280 ENSG00000187513 protein_coding 2
ENST00000342316 ENSG00000178662 protein_coding 2
ENST00000342320 ENSG00000168214 protein_coding 10
ENST00000342380 ENSG00000188886 protein_coding 1
ENST00000342480 ENSG00000114631 protein_coding 8
ENST00000342483 ENSG00000196152 protein_coding 10
ENST00000342494 ENSG00000151148 protein_coding 10
ENST00000342505 ENSG00000162434 protein_coding 10
ENST00000342506 ENSG00000187944 protein_coding 4
ENST00000342537 ENSG00000179627 protein_coding 8
ENST00000342623 ENSG00000189181 protein_coding 2
ENST00000342669 ENSG00000125743 protein_coding 10
ENST00000342784 ENSG00000105137 protein_coding 6
ENST00000342868 ENSG00000168903 protein_coding 1
ENST00000342929 ENSG00000173572 protein_coding 2
ENST00000342944 ENSG00000213096 protein_coding 8
ENST00000342972 ENSG00000187601 protein_coding 8
ENST00000343053 ENSG00000188986 protein_coding 10
ENST00000343079 ENSG00000188710 protein_coding 2
ENST00000343139 ENSG00000196735 protein_coding 2
ENST00000343218 ENSG00000113657 protein_coding 2
ENST00000343380 ENSG00000101412 protein_coding 10
ENST00000343414 ENSG00000188558 protein_coding 2
ENST00000343575 ENSG00000107562 protein_coding 2
ENST00000343625 ENSG00000105122 protein_coding 6
ENST00000343677 ENSG00000187837 protein_coding 10
ENST00000343684 ENSG00000189134 protein_coding 2
ENST00000343737 ENSG00000075290 protein_coding 5
ENST00000343769 ENSG00000184635 protein_coding 6
ENST00000343855 ENSG00000188707 protein_coding 8
ENST00000343905 ENSG00000187808 protein_coding 4
ENST00000343938 ENSG00000224051 protein_coding 8
ENST00000343958 ENSG00000180263 protein_coding 10
ENST00000344099 ENSG00000105708 protein_coding 10
ENST00000344147 ENSG00000121766 protein_coding 10
ENST00000344227 ENSG00000141527 protein_coding 6
ENST00000344248 ENSG00000188000 protein_coding 2
ENST00000344318 ENSG00000100319 protein_coding 4
ENST00000344517 ENSG00000135776 protein_coding 10
ENST00000344529 ENSG00000135845 protein_coding 10
ENST00000344548 ENSG00000070831 protein_coding 10
ENST00000344581 ENSG00000185271 protein_coding 3
ENST00000344595 ENSG00000167720 protein_coding 10
ENST00000344649 ENSG00000188897 protein_coding 7
ENST00000344651 ENSG00000175970 protein_coding 10
ENST00000344686 ENSG00000006062 protein_coding 10
ENST00000344749 ENSG00000071564 protein_coding 10
ENST00000344803 ENSG00000214929 protein_coding 2
ENST00000344846 ENSG00000105467 protein_coding 2
ENST00000344870 ENSG00000166173 protein_coding 8
ENST00000344887 ENSG00000129991 protein_coding 5
ENST00000344924 ENSG00000172331 protein_coding 10
ENST00000345080 ENSG00000187772 protein_coding 6
ENST00000345317 ENSG00000005020 protein_coding 10
ENST00000345382 ENSG00000169594 protein_coding 2
ENST00000345523 ENSG00000167747 protein_coding 10
ENST00000345724 ENSG00000172175 protein_coding 10
ENST00000345807 ENSG00000175416 protein_coding 10
ENST00000346208 ENSG00000107485 protein_coding 2
ENST00000346234 ENSG00000134996 protein_coding 10
ENST00000346342 ENSG00000057593 protein_coding 2
ENST00000346365 ENSG00000164978 protein_coding 10
ENST00000346436 ENSG00000011021 protein_coding 10
ENST00000347055 ENSG00000172086 protein_coding 10
ENST00000347364 ENSG00000125863 protein_coding 10
ENST00000347512 ENSG00000130255 protein_coding 10
ENST00000347785 ENSG00000110448 protein_coding 1
ENST00000348035 ENSG00000136238 protein_coding 10
ENST00000348165 ENSG00000009335 protein_coding 10
ENST00000348225 ENSG00000105894 protein_coding 2
ENST00000348721 ENSG00000114737 protein_coding 2
ENST00000348849 ENSG00000153250 protein_coding 6
ENST00000349062 ENSG00000146833 protein_coding 10
ENST00000349499 ENSG00000159212 protein_coding 2
ENST00000349984 ENSG00000112486 protein_coding 4
ENST00000350082 ENSG00000112144 protein_coding 10
ENST00000350501 ENSG00000158055 protein_coding 1
ENST00000350638 ENSG00000109911 protein_coding 8
ENST00000350796 ENSG00000008256 protein_coding 10
ENST00000351018 ENSG00000177105 protein_coding 8
ENST00000351050 ENSG00000134183 protein_coding 10
ENST00000351325 ENSG00000221857 protein_coding 2
ENST00000351578 ENSG00000082074 protein_coding 4
ENST00000351677 ENSG00000179295 protein_coding 10
ENST00000352966 ENSG00000171033 protein_coding 4
ENST00000352998 ENSG00000188283 protein_coding 10
ENST00000353107 ENSG00000147669 protein_coding 10
ENST00000353172 ENSG00000151364 protein_coding 2
ENST00000353703 ENSG00000166913 protein_coding 10
ENST00000354115 ENSG00000136689 protein_coding 2
ENST00000354171 ENSG00000167468 protein_coding 9
ENST00000354216 ENSG00000198276 protein_coding 10
ENST00000354224 ENSG00000019991 protein_coding 2
ENST00000354293 ENSG00000196961 protein_coding 10
ENST00000354300 ENSG00000196850 protein_coding 10
ENST00000354308 ENSG00000129990 protein_coding 2
ENST00000354323 ENSG00000196196 protein_coding 3
ENST00000354336 ENSG00000099942 protein_coding 10
ENST00000354348 ENSG00000198339 protein_coding 8
ENST00000354370 ENSG00000164749 protein_coding 4
ENST00000354376 ENSG00000196366 protein_coding 4
ENST00000354536 ENSG00000112562 protein_coding 2
ENST00000354590 ENSG00000119574 protein_coding 10
ENST00000354666 ENSG00000197977 protein_coding 4
ENST00000354853 ENSG00000073146 protein_coding 2
ENST00000354854 ENSG00000197775 protein_coding 10
ENST00000354866 ENSG00000103126 protein_coding 10
ENST00000354910 ENSG00000129055 protein_coding 9
ENST00000354924 ENSG00000196098 protein_coding 2
ENST00000354947 ENSG00000166908 protein_coding 10
ENST00000354957 ENSG00000198093 protein_coding 8
ENST00000355057 ENSG00000197238 protein_coding 5
ENST00000355085 ENSG00000197405 protein_coding 5
ENST00000355150 ENSG00000197256 protein_coding 10
ENST00000355197 ENSG00000143595 processed_transcript 2
ENST00000355264 ENSG00000185009 protein_coding 10
ENST00000355273 ENSG00000197938 protein_coding 2
ENST00000355296 ENSG00000103423 protein_coding 10
ENST00000355513 ENSG00000215066 protein_coding 2
ENST00000355522 ENSG00000198535 protein_coding 4
ENST00000355650 ENSG00000256771 protein_coding 10
ENST00000355683 ENSG00000196792 protein_coding 10
ENST00000355754 ENSG00000162654 protein_coding 5
ENST00000355773 ENSG00000119899 protein_coding 10
ENST00000355797 ENSG00000182534 protein_coding 8
ENST00000355937 ENSG00000101166 protein_coding 10
ENST00000355962 ENSG00000198650 protein_coding 2
ENST00000355981 ENSG00000198558 protein_coding 4
ENST00000355991 ENSG00000126391 protein_coding 10
ENST00000356189 ENSG00000176244 protein_coding 3
ENST00000356205 ENSG00000143570 protein_coding 10
ENST00000356291 ENSG00000198092 protein_coding 2
ENST00000356321 ENSG00000198146 protein_coding 10
ENST00000356350 ENSG00000197459 protein_coding 10
ENST00000356386 ENSG00000186470 protein_coding 10
ENST00000356454 ENSG00000198142 protein_coding 8
ENST00000356487 ENSG00000105220 protein_coding 10
ENST00000356501 ENSG00000153531 protein_coding 4
ENST00000356530 ENSG00000197697 protein_coding 5
ENST00000356628 ENSG00000198435 protein_coding 10
ENST00000356661 ENSG00000198681 protein_coding 2
ENST00000356663 ENSG00000182087 protein_coding 10
ENST00000356692 ENSG00000163605 protein_coding 10
ENST00000356698 ENSG00000146374 protein_coding 2
ENST00000356722 ENSG00000145965 protein_coding 8
ENST00000356728 ENSG00000143365 protein_coding 4
ENST00000356818 ENSG00000196422 protein_coding 10
ENST00000356860 ENSG00000153956 protein_coding 6
ENST00000356929 ENSG00000182141 protein_coding 10
ENST00000356948 ENSG00000011304 protein_coding 10
ENST00000356967 ENSG00000261701 protein_coding 2
ENST00000357037 ENSG00000177469 protein_coding 8
ENST00000357066 ENSG00000172081 protein_coding 10
ENST00000357082 ENSG00000259305 protein_coding 10
ENST00000357132 ENSG00000205873 protein_coding 5
ENST00000357156 ENSG00000125971 protein_coding 9
ENST00000357167 ENSG00000151136 protein_coding 2
ENST00000357232 ENSG00000197410 protein_coding 2
ENST00000357235 ENSG00000197622 protein_coding 10
ENST00000357266 ENSG00000096060 protein_coding 10
ENST00000357303 ENSG00000178752 protein_coding 2
ENST00000357320 ENSG00000198374 protein_coding 10
ENST00000357332 ENSG00000198356 protein_coding 10
ENST00000357412 ENSG00000196741 protein_coding 10
ENST00000357424 ENSG00000159224 protein_coding 4
ENST00000357484 ENSG00000242498 protein_coding 6
ENST00000357503 ENSG00000198113 protein_coding 10
ENST00000357525 ENSG00000198523 protein_coding 3
ENST00000357549 ENSG00000197914 protein_coding 7
ENST00000357570 ENSG00000198216 protein_coding 2
ENST00000357591 ENSG00000196810 protein_coding 8
ENST00000357604 ENSG00000151461 protein_coding 10
ENST00000357647 ENSG00000198366 protein_coding 9
ENST00000357701 ENSG00000086967 protein_coding 3
ENST00000357720 ENSG00000104907 protein_coding 10
ENST00000357780 ENSG00000110244 protein_coding 2
ENST00000357799 ENSG00000163535 protein_coding 10
ENST00000357814 ENSG00000109065 protein_coding 10
ENST00000357821 ENSG00000196341 protein_coding 4
ENST00000357832 ENSG00000051128 protein_coding 10
ENST00000357849 ENSG00000121022 protein_coding 10
ENST00000357878 ENSG00000188620 protein_coding 4
ENST00000357884 ENSG00000160392 protein_coding 10
ENST00000357905 ENSG00000196226 protein_coding 9
ENST00000357949 ENSG00000197019 protein_coding 10
ENST00000358022 ENSG00000198680 protein_coding 4
ENST00000358067 ENSG00000181894 protein_coding 8
ENST00000358146 ENSG00000173253 protein_coding 2
ENST00000358234 ENSG00000197813 protein_coding 10
ENST00000358321 ENSG00000099994 protein_coding 2
ENST00000358337 ENSG00000120314 protein_coding 10
ENST00000358372 ENSG00000146457 protein_coding 10
ENST00000358430 ENSG00000164440 protein_coding 2
ENST00000358463 ENSG00000197445 protein_coding 3
ENST00000358491 ENSG00000197013 protein_coding 8
ENST00000358514 ENSG00000205220 protein_coding 10
ENST00000358517 ENSG00000120278 protein_coding 5
ENST00000358531 ENSG00000213390 protein_coding 7
ENST00000358576 ENSG00000214262 protein_coding 10
ENST00000358666 ENSG00000198258 protein_coding 10
ENST00000358691 ENSG00000198265 protein_coding 10
ENST00000358697 ENSG00000198205 protein_coding 5
ENST00000358712 ENSG00000159173 protein_coding 2
ENST00000358739 ENSG00000196747 protein_coding 9
ENST00000358752 ENSG00000196371 protein_coding 8
ENST00000358797 ENSG00000112664 protein_coding 10
ENST00000358812 ENSG00000172469 protein_coding 10
ENST00000358912 ENSG00000197329 protein_coding 10
ENST00000358913 ENSG00000138347 protein_coding 2
ENST00000359003 ENSG00000198646 protein_coding 10
ENST00000359094 ENSG00000108984 protein_coding 8
ENST00000359193 ENSG00000196787 protein_coding 10
ENST00000359238 ENSG00000002919 protein_coding 10
ENST00000359271 ENSG00000197496 protein_coding 4
ENST00000359299 ENSG00000109511 protein_coding 1
ENST00000359314 ENSG00000198087 protein_coding 10
ENST00000359358 ENSG00000197705 protein_coding 2
ENST00000359362 ENSG00000186197 protein_coding 10
ENST00000359465 ENSG00000196374 protein_coding 8
ENST00000359492 ENSG00000118137 protein_coding 2
ENST00000359534 ENSG00000164626 protein_coding 6
ENST00000359544 ENSG00000165006 protein_coding 10
ENST00000359546 ENSG00000145920 protein_coding 2
ENST00000359586 ENSG00000187908 protein_coding 2
ENST00000359611 ENSG00000233224 protein_coding 10
ENST00000359634 ENSG00000196950 protein_coding 10
ENST00000359650 ENSG00000163218 protein_coding 2
ENST00000359653 ENSG00000019995 protein_coding 10
ENST00000359785 ENSG00000134242 protein_coding 2
ENST00000359788 ENSG00000197372 protein_coding 10
ENST00000359801 ENSG00000196209 protein_coding 2
ENST00000359856 ENSG00000162704 protein_coding 10
ENST00000359866 ENSG00000130311 protein_coding 10
ENST00000359874 ENSG00000133710 protein_coding 3
ENST00000359888 ENSG00000196960 protein_coding 2
ENST00000359907 ENSG00000196176 protein_coding 10
ENST00000359933 ENSG00000066739 protein_coding 10
ENST00000359957 ENSG00000174744 protein_coding 10
ENST00000359985 ENSG00000197846 protein_coding 10
ENST00000360004 ENSG00000196126 protein_coding 2
ENST00000360032 ENSG00000197587 protein_coding 2
ENST00000360067 ENSG00000104921 protein_coding 2
ENST00000360085 ENSG00000131096 protein_coding 3
ENST00000360096 ENSG00000196503 protein_coding 6
ENST00000360128 ENSG00000198042 protein_coding 10
ENST00000360166 ENSG00000197291 protein_coding 5
ENST00000360325 ENSG00000181885 protein_coding 6
ENST00000360342 ENSG00000088899 protein_coding 4
ENST00000360374 ENSG00000198283 protein_coding 2
ENST00000360408 ENSG00000196966 protein_coding 9
ENST00000360412 ENSG00000198477 protein_coding 9
ENST00000360441 ENSG00000198518 protein_coding 10
ENST00000360476 ENSG00000197696 protein_coding 4
ENST00000360507 ENSG00000115649 protein_coding 10
ENST00000360535 ENSG00000105270 protein_coding 10
ENST00000360541 ENSG00000120705 protein_coding 10
ENST00000360612 ENSG00000198355 protein_coding 10
ENST00000360752 ENSG00000139547 processed_transcript 1
ENST00000360768 ENSG00000196715 protein_coding 10
ENST00000360797 ENSG00000056661 protein_coding 10
ENST00000360820 ENSG00000136021 protein_coding 10
ENST00000360840 ENSG00000116221 protein_coding 10
ENST00000360844 ENSG00000254415 protein_coding 1
ENST00000360913 ENSG00000178093 protein_coding 8
ENST00000360943 ENSG00000159202 protein_coding 10
ENST00000360945 ENSG00000196860 protein_coding 2
ENST00000360954 ENSG00000125430 protein_coding 4
ENST00000361016 ENSG00000196963 protein_coding 2
ENST00000361101 ENSG00000108669 protein_coding 10
ENST00000361112 ENSG00000205045 protein_coding 2
ENST00000361113 ENSG00000198551 protein_coding 10
ENST00000361131 ENSG00000198729 protein_coding 2
ENST00000361134 ENSG00000198569 protein_coding 2
ENST00000361151 ENSG00000174652 protein_coding 10
ENST00000361157 ENSG00000126709 protein_coding 7
ENST00000361170 ENSG00000183856 protein_coding 10
ENST00000361227 ENSG00000198840 protein_coding 10
ENST00000361228 ENSG00000198774 protein_coding 4
ENST00000361249 ENSG00000157131 protein_coding 3
ENST00000361264 ENSG00000198876 protein_coding 10
ENST00000361272 ENSG00000198791 protein_coding 10
ENST00000361288 ENSG00000064995 protein_coding 10
ENST00000361314 ENSG00000116157 protein_coding 4
ENST00000361337 ENSG00000198900 protein_coding 10
ENST00000361350 ENSG00000198711 protein_coding 6
ENST00000361354 ENSG00000061676 protein_coding 8
ENST00000361368 ENSG00000198742 protein_coding 10
ENST00000361381 ENSG00000198886 protein_coding 10
ENST00000361390 ENSG00000198888 protein_coding 10
ENST00000361413 ENSG00000198920 protein_coding 10
ENST00000361421 ENSG00000198846 protein_coding 3
ENST00000361445 ENSG00000198793 protein_coding 10
ENST00000361453 ENSG00000198763 protein_coding 10
ENST00000361505 ENSG00000198805 protein_coding 10
ENST00000361523 ENSG00000126581 protein_coding 10
ENST00000361564 ENSG00000198856 protein_coding 10
ENST00000361567 ENSG00000198786 protein_coding 10
ENST00000361574 ENSG00000198858 protein_coding 10
ENST00000361605 ENSG00000198912 protein_coding 10
ENST00000361624 ENSG00000198804 protein_coding 10
ENST00000361640 ENSG00000162482 protein_coding 6
ENST00000361671 ENSG00000135040 protein_coding 10
ENST00000361673 ENSG00000198796 protein_coding 4
ENST00000361677 ENSG00000198863 protein_coding 10
ENST00000361681 ENSG00000198695 protein_coding 10
ENST00000361713 ENSG00000148513 protein_coding 2
ENST00000361716 ENSG00000139190 protein_coding 10
ENST00000361731 ENSG00000198818 protein_coding 10
ENST00000361733 ENSG00000198909 protein_coding 10
ENST00000361739 ENSG00000198712 protein_coding 10
ENST00000361786 ENSG00000198894 protein_coding 10
ENST00000361789 ENSG00000198727 protein_coding 10
ENST00000361804 ENSG00000108055 protein_coding 10
ENST00000361871 ENSG00000198736 protein_coding 10
ENST00000361899 ENSG00000198899 protein_coding 10
ENST00000361927 ENSG00000198756 protein_coding 4
ENST00000361952 ENSG00000198783 protein_coding 10
ENST00000361976 ENSG00000198825 protein_coding 10
ENST00000361983 ENSG00000198954 protein_coding 10
ENST00000361987 ENSG00000242689 protein_coding 10
ENST00000362031 ENSG00000129515 protein_coding 10
ENST00000362079 ENSG00000198938 protein_coding 10
ENST00000366116 ENSG00000203286 protein_coding 7
ENST00000366221 ENSG00000215014 protein_coding 7
ENST00000366345 ENSG00000050165 protein_coding 2
ENST00000366377 ENSG00000215857 protein_coding 10
ENST00000366425 ENSG00000203618 protein_coding 4
ENST00000366481 ENSG00000162722 protein_coding 2
ENST00000366503 ENSG00000135747 protein_coding 10
ENST00000366510 ENSG00000143653 protein_coding 10
ENST00000366513 ENSG00000162852 protein_coding 10
ENST00000366553 ENSG00000203668 protein_coding 10
ENST00000366557 ENSG00000117009 protein_coding 6
ENST00000366582 ENSG00000119285 protein_coding 10
ENST00000366607 ENSG00000173726 protein_coding 10
ENST00000366621 ENSG00000135750 protein_coding 6
ENST00000366654 ENSG00000182118 protein_coding 3
ENST00000366667 ENSG00000135744 protein_coding 3
ENST00000366695 ENSG00000181218 protein_coding 7
ENST00000366713 ENSG00000203684 protein_coding 1
ENST00000366714 ENSG00000198835 protein_coding 4
ENST00000366756 ENSG00000198719 protein_coding 4
ENST00000366774 ENSG00000184786 protein_coding 9
ENST00000366839 ENSG00000143742 protein_coding 10
ENST00000366845 ENSG00000203691 protein_coding 7
ENST00000366862 ENSG00000143756 protein_coding 10
ENST00000366930 ENSG00000092969 protein_coding 2
ENST00000366948 ENSG00000082482 protein_coding 1
ENST00000366956 ENSG00000152104 protein_coding 8
ENST00000366997 ENSG00000123684 protein_coding 10
ENST00000367001 ENSG00000170385 protein_coding 10
ENST00000367029 ENSG00000123689 protein_coding 3
ENST00000367070 ENSG00000123838 protein_coding 4
ENST00000367089 ENSG00000146425 protein_coding 10
ENST00000367097 ENSG00000130338 protein_coding 10
ENST00000367104 ENSG00000122335 protein_coding 10
ENST00000367119 ENSG00000162888 protein_coding 6
ENST00000367157 ENSG00000163545 protein_coding 9
ENST00000367165 ENSG00000171217 protein_coding 9
ENST00000367167 ENSG00000174529 protein_coding 10
ENST00000367194 ENSG00000170498 protein_coding 3
ENST00000367204 ENSG00000143842 protein_coding 6
ENST00000367213 ENSG00000153721 protein_coding 5
ENST00000367225 ENSG00000091844 protein_coding 1
ENST00000367245 ENSG00000120279 protein_coding 2
ENST00000367262 ENSG00000183155 protein_coding 10
ENST00000367264 ENSG00000117139 protein_coding 10
ENST00000367274 ENSG00000077152 protein_coding 10
ENST00000367287 ENSG00000134375 protein_coding 10
ENST00000367313 ENSG00000159166 protein_coding 2
ENST00000367350 ENSG00000118193 protein_coding 10
ENST00000367351 ENSG00000131015 protein_coding 5
ENST00000367356 ENSG00000203721 protein_coding 2
ENST00000367409 ENSG00000066279 protein_coding 10
ENST00000367429 ENSG00000000971 protein_coding 6
ENST00000367434 ENSG00000162630 protein_coding 2
ENST00000367439 ENSG00000023572 protein_coding 10
ENST00000367459 ENSG00000090104 protein_coding 2
ENST00000367495 ENSG00000118508 protein_coding 9
ENST00000367500 ENSG00000116668 protein_coding 10
ENST00000367558 ENSG00000143333 protein_coding 4
ENST00000367568 ENSG00000135604 protein_coding 8
ENST00000367569 ENSG00000169976 protein_coding 10
ENST00000367576 ENSG00000135521 protein_coding 10
ENST00000367577 ENSG00000162783 protein_coding 10
ENST00000367627 ENSG00000186283 protein_coding 10
ENST00000367658 ENSG00000112406 protein_coding 10
ENST00000367660 ENSG00000146386 protein_coding 8
ENST00000367685 ENSG00000203737 protein_coding 2
ENST00000367698 ENSG00000117601 protein_coding 2
ENST00000367721 ENSG00000117560 protein_coding 2
ENST00000367808 ENSG00000117475 protein_coding 10
ENST00000367818 ENSG00000143184 protein_coding 2
ENST00000367819 ENSG00000143185 protein_coding 3
ENST00000367833 ENSG00000143155 protein_coding 10
ENST00000367854 ENSG00000198771 protein_coding 4
ENST00000367928 ENSG00000112299 protein_coding 2
ENST00000367942 ENSG00000118217 protein_coding 10
ENST00000367974 ENSG00000188931 protein_coding 10
ENST00000367976 ENSG00000118523 protein_coding 6
ENST00000368010 ENSG00000143256 protein_coding 9
ENST00000368013 ENSG00000186517 protein_coding 2
ENST00000368024 ENSG00000215845 protein_coding 4
ENST00000368034 ENSG00000122223 protein_coding 2
ENST00000368046 ENSG00000117091 protein_coding 2
ENST00000368061 ENSG00000162738 protein_coding 4
ENST00000368089 ENSG00000177807 protein_coding 2
ENST00000368090 ENSG00000143315 protein_coding 10
ENST00000368097 ENSG00000158710 protein_coding 10
ENST00000368100 ENSG00000243284 protein_coding 3
ENST00000368125 ENSG00000162706 protein_coding 2
ENST00000368130 ENSG00000163568 protein_coding 2
ENST00000368141 ENSG00000163563 protein_coding 2
ENST00000368172 ENSG00000183853 protein_coding 4
ENST00000368189 ENSG00000143297 protein_coding 2
ENST00000368192 ENSG00000117036 protein_coding 10
ENST00000368209 ENSG00000143321 protein_coding 10
ENST00000368223 ENSG00000132688 protein_coding 7
ENST00000368240 ENSG00000116604 protein_coding 10
ENST00000368248 ENSG00000172673 protein_coding 2
ENST00000368277 ENSG00000160783 protein_coding 10
ENST00000368318 ENSG00000173080 protein_coding 2
ENST00000368463 ENSG00000163346 protein_coding 10
ENST00000368467 ENSG00000163344 protein_coding 10
ENST00000368468 ENSG00000111885 protein_coding 10
ENST00000368480 ENSG00000163239 protein_coding 2
ENST00000368494 ENSG00000153989 protein_coding 10
ENST00000368525 ENSG00000163263 protein_coding 7
ENST00000368547 ENSG00000127884 protein_coding 10
ENST00000368564 ENSG00000196911 protein_coding 10
ENST00000368599 ENSG00000178033 protein_coding 3
ENST00000368608 ENSG00000189241 protein_coding 10
ENST00000368626 ENSG00000111816 protein_coding 6
ENST00000368635 ENSG00000155130 protein_coding 7
ENST00000368656 ENSG00000203778 protein_coding 8
ENST00000368703 ENSG00000188643 protein_coding 6
ENST00000368712 ENSG00000188015 protein_coding 3
ENST00000368719 ENSG00000197956 protein_coding 7
ENST00000368808 ENSG00000154485 protein_coding 4
ENST00000368809 ENSG00000197747 protein_coding 6
ENST00000368817 ENSG00000196407 protein_coding 6
ENST00000368821 ENSG00000175018 protein_coding 2
ENST00000368847 ENSG00000173214 protein_coding 10
ENST00000368894 ENSG00000203795 protein_coding 2
ENST00000368904 ENSG00000138161 protein_coding 8
ENST00000368908 ENSG00000163155 protein_coding 10
ENST00000368910 ENSG00000163154 protein_coding 10
ENST00000368921 ENSG00000213190 protein_coding 9
ENST00000368947 ENSG00000143412 protein_coding 8
ENST00000369026 ENSG00000143384 protein_coding 10
ENST00000369035 ENSG00000203804 protein_coding 4
ENST00000369046 ENSG00000130348 protein_coding 10
ENST00000369071 ENSG00000177234 protein_coding 2
ENST00000369073 ENSG00000203805 protein_coding 4
ENST00000369084 ENSG00000187145 protein_coding 10
ENST00000369094 ENSG00000159208 protein_coding 2
ENST00000369111 ENSG00000118298 protein_coding 8
ENST00000369146 ENSG00000159164 protein_coding 4
ENST00000369155 ENSG00000184678 protein_coding 10
ENST00000369160 ENSG00000196890 protein_coding 7
ENST00000369163 ENSG00000203813 protein_coding 10
ENST00000369268 ENSG00000112218 protein_coding 4
ENST00000369278 ENSG00000014123 protein_coding 10
ENST00000369291 ENSG00000121848 protein_coding 10
ENST00000369301 ENSG00000196865 protein_coding 10
ENST00000369314 ENSG00000121851 protein_coding 10
ENST00000369405 ENSG00000023041 protein_coding 10
ENST00000369448 ENSG00000183508 protein_coding 6
ENST00000369454 ENSG00000155961 protein_coding 2
ENST00000369535 ENSG00000213281 protein_coding 10
ENST00000369541 ENSG00000116752 protein_coding 10
ENST00000369582 ENSG00000135346 protein_coding 2
ENST00000369583 ENSG00000138166 protein_coding 10
ENST00000369603 ENSG00000119953 protein_coding 10
ENST00000369681 ENSG00000065615 protein_coding 10
ENST00000369724 ENSG00000013392 protein_coding 10
ENST00000369763 ENSG00000121931 protein_coding 10
ENST00000369769 ENSG00000177272 protein_coding 2
ENST00000369783 ENSG00000183128 protein_coding 2
ENST00000369792 ENSG00000156150 protein_coding 10
ENST00000369799 ENSG00000168710 protein_coding 10
ENST00000369816 ENSG00000118402 protein_coding 2
ENST00000369838 ENSG00000198478 protein_coding 7
ENST00000369839 ENSG00000148835 protein_coding 10
ENST00000369851 ENSG00000065135 protein_coding 10
ENST00000369880 ENSG00000214435 protein_coding 8
ENST00000369883 ENSG00000166275 protein_coding 10
ENST00000369886 ENSG00000130590 protein_coding 10
ENST00000369902 ENSG00000107882 protein_coding 10
ENST00000369916 ENSG00000183260 protein_coding 9
ENST00000369937 ENSG00000107874 protein_coding 10
ENST00000369940 ENSG00000146243 protein_coding 10
ENST00000369947 ENSG00000135312 protein_coding 4
ENST00000369983 ENSG00000107862 protein_coding 10
ENST00000370005 ENSG00000119915 protein_coding 3
ENST00000370007 ENSG00000166197 protein_coding 8
ENST00000370035 ENSG00000162636 protein_coding 8
ENST00000370053 ENSG00000197457 protein_coding 7
ENST00000370098 ENSG00000125531 protein_coding 4
ENST00000370112 ENSG00000162695 protein_coding 10
ENST00000370113 ENSG00000162694 protein_coding 10
ENST00000370132 ENSG00000137992 protein_coding 10
ENST00000370152 ENSG00000156875 protein_coding 10
ENST00000370203 ENSG00000152078 protein_coding 6
ENST00000370205 ENSG00000172339 protein_coding 10
ENST00000370310 ENSG00000154511 protein_coding 9
ENST00000370355 ENSG00000099194 protein_coding 10
ENST00000370372 ENSG00000196072 protein_coding 10
ENST00000370380 ENSG00000233538 protein_coding 7
ENST00000370383 ENSG00000172031 protein_coding 2
ENST00000370435 ENSG00000119900 protein_coding 6
ENST00000370476 ENSG00000119929 protein_coding 10
ENST00000370487 ENSG00000101189 protein_coding 10
ENST00000370489 ENSG00000198018 protein_coding 10
ENST00000370491 ENSG00000137944 protein_coding 3
ENST00000370494 ENSG00000102069 protein_coding 4
ENST00000370500 ENSG00000137947 protein_coding 10
ENST00000370508 ENSG00000120053 protein_coding 10
ENST00000370509 ENSG00000143162 protein_coding 10
ENST00000370532 ENSG00000184258 protein_coding 2
ENST00000370542 ENSG00000143013 protein_coding 10
ENST00000370550 ENSG00000153936 protein_coding 10
ENST00000370565 ENSG00000137975 protein_coding 2
ENST00000370574 ENSG00000117174 protein_coding 9
ENST00000370580 ENSG00000142867 protein_coding 10
ENST00000370598 ENSG00000135298 protein_coding 2
ENST00000370626 ENSG00000119986 protein_coding 10
ENST00000370631 ENSG00000155252 protein_coding 10
ENST00000370640 ENSG00000203942 protein_coding 2
ENST00000370654 ENSG00000117133 protein_coding 10
ENST00000370664 ENSG00000165886 protein_coding 9
ENST00000370707 ENSG00000203945 protein_coding 5
ENST00000370742 ENSG00000162618 protein_coding 2
ENST00000370759 ENSG00000137960 protein_coding 4
ENST00000370791 ENSG00000180488 protein_coding 10
ENST00000370801 ENSG00000036549 protein_coding 10
ENST00000370830 ENSG00000112175 protein_coding 2
ENST00000370859 ENSG00000137968 protein_coding 8
ENST00000370888 ENSG00000137269 protein_coding 8
ENST00000370898 ENSG00000254685 protein_coding 10
ENST00000370905 ENSG00000124743 protein_coding 2
ENST00000370924 ENSG00000050628 protein_coding 2
ENST00000370952 ENSG00000066557 protein_coding 10
ENST00000370982 ENSG00000172380 protein_coding 8
ENST00000370986 ENSG00000116717 protein_coding 10
ENST00000370995 ENSG00000142864 protein_coding 10
ENST00000370996 ENSG00000132825 protein_coding 10
ENST00000371019 ENSG00000181274 protein_coding 10
ENST00000371021 ENSG00000165879 protein_coding 8
ENST00000371117 ENSG00000170927 protein_coding 2
ENST00000371126 ENSG00000198889 protein_coding 2
ENST00000371153 ENSG00000132854 protein_coding 2
ENST00000371162 ENSG00000233488 protein_coding 6
ENST00000371222 ENSG00000177606 protein_coding 10
ENST00000371225 ENSG00000184292 protein_coding 5
ENST00000371237 ENSG00000021852 protein_coding 2
ENST00000371244 ENSG00000162409 protein_coding 6
ENST00000371250 ENSG00000162407 protein_coding 8
ENST00000371265 ENSG00000162399 protein_coding 2
ENST00000371269 ENSG00000116133 protein_coding 10
ENST00000371273 ENSG00000162398 protein_coding 2
ENST00000371279 ENSG00000162396 protein_coding 10
ENST00000371336 ENSG00000087589 protein_coding 2
ENST00000371362 ENSG00000203985 protein_coding 2
ENST00000371384 ENSG00000124098 protein_coding 10
ENST00000371388 ENSG00000131721 protein_coding 2
ENST00000371401 ENSG00000001561 protein_coding 3
ENST00000371437 ENSG00000125356 protein_coding 10
ENST00000371442 ENSG00000125352 protein_coding 10
ENST00000371443 ENSG00000182154 protein_coding 10
ENST00000371463 ENSG00000138207 protein_coding 2
ENST00000371477 ENSG00000096401 protein_coding 10
ENST00000371485 ENSG00000138180 protein_coding 10
ENST00000371486 ENSG00000157184 protein_coding 10
ENST00000371497 ENSG00000182463 protein_coding 2
ENST00000371528 ENSG00000203995 protein_coding 6
ENST00000371614 ENSG00000198841 protein_coding 10
ENST00000371621 ENSG00000196396 protein_coding 10
ENST00000371626 ENSG00000117862 protein_coding 10
ENST00000371627 ENSG00000107854 protein_coding 10
ENST00000371655 ENSG00000169213 protein_coding 4
ENST00000371697 ENSG00000148677 protein_coding 6
ENST00000371698 ENSG00000172889 protein_coding 5
ENST00000371711 ENSG00000158470 protein_coding 10
ENST00000371712 ENSG00000148384 protein_coding 10
ENST00000371753 ENSG00000148411 protein_coding 10
ENST00000371804 ENSG00000185745 protein_coding 3
ENST00000371826 ENSG00000119922 protein_coding 5
ENST00000371835 ENSG00000141867 protein_coding 10
ENST00000371873 ENSG00000162368 protein_coding 10
ENST00000371894 ENSG00000204019 protein_coding 3
ENST00000371980 ENSG00000171357 protein_coding 4
ENST00000372014 ENSG00000180992 protein_coding 10
ENST00000372054 ENSG00000133136 protein_coding 6
ENST00000372101 ENSG00000176076 protein_coding 3
ENST00000372126 ENSG00000188373 protein_coding 2
ENST00000372133 ENSG00000096080 protein_coding 10
ENST00000372146 ENSG00000125484 protein_coding 10
ENST00000372163 ENSG00000172426 protein_coding 7
ENST00000372171 ENSG00000124688 protein_coding 10
ENST00000372200 ENSG00000188396 protein_coding 4
ENST00000372207 ENSG00000142959 protein_coding 7
ENST00000372235 ENSG00000126106 protein_coding 2
ENST00000372292 ENSG00000133661 protein_coding 2
ENST00000372371 ENSG00000148606 protein_coding 10
ENST00000372387 ENSG00000204049 protein_coding 4
ENST00000372457 ENSG00000159479 protein_coding 10
ENST00000372478 ENSG00000179058 protein_coding 2
ENST00000372491 ENSG00000188483 protein_coding 9
ENST00000372518 ENSG00000124257 protein_coding 6
ENST00000372519 ENSG00000149634 protein_coding 9
ENST00000372586 ENSG00000175283 protein_coding 10
ENST00000372587 ENSG00000127129 protein_coding 1
ENST00000372589 ENSG00000137204 protein_coding 2
ENST00000372591 ENSG00000204060 protein_coding 2
ENST00000372638 ENSG00000179862 protein_coding 5
ENST00000372642 ENSG00000167136 protein_coding 8
ENST00000372700 ENSG00000079393 protein_coding 2
ENST00000372708 ENSG00000084070 protein_coding 10
ENST00000372715 ENSG00000119333 protein_coding 10
ENST00000372728 ENSG00000133169 protein_coding 5
ENST00000372759 ENSG00000084073 protein_coding 10
ENST00000372775 ENSG00000131238 processed_transcript 10
ENST00000372806 ENSG00000101109 protein_coding 10
ENST00000372808 ENSG00000124713 protein_coding 7
ENST00000372813 ENSG00000025772 protein_coding 10
ENST00000372827 ENSG00000116985 protein_coding 9
ENST00000372833 ENSG00000172586 protein_coding 10
ENST00000372853 ENSG00000167118 protein_coding 10
ENST00000372861 ENSG00000124249 protein_coding 2
ENST00000372868 ENSG00000064205 protein_coding 2
ENST00000372874 ENSG00000196839 protein_coding 10
ENST00000372950 ENSG00000213551 protein_coding 10
ENST00000372977 ENSG00000137413 protein_coding 10
ENST00000372996 ENSG00000112578 nonsense_mediated_decay 10
ENST00000373001 ENSG00000116954 protein_coding 10
ENST00000373025 ENSG00000096088 protein_coding 2
ENST00000373032 ENSG00000138308 protein_coding 2
ENST00000373040 ENSG00000204086 protein_coding 5
ENST00000373044 ENSG00000196449 protein_coding 10
ENST00000373115 ENSG00000122863 protein_coding 7
ENST00000373137 ENSG00000116883 protein_coding 10
ENST00000373178 ENSG00000116863 protein_coding 10
ENST00000373202 ENSG00000166224 protein_coding 10
ENST00000373207 ENSG00000138316 protein_coding 2
ENST00000373218 ENSG00000148730 protein_coding 10
ENST00000373233 ENSG00000124177 protein_coding 10
ENST00000373235 ENSG00000116819 protein_coding 6
ENST00000373237 ENSG00000126067 protein_coding 10
ENST00000373279 ENSG00000171224 protein_coding 7
ENST00000373307 ENSG00000075073 protein_coding 1
ENST00000373313 ENSG00000204103 protein_coding 2
ENST00000373337 ENSG00000243749 protein_coding 4
ENST00000373404 ENSG00000204110 protein_coding 2
ENST00000373408 ENSG00000198937 protein_coding 4
ENST00000373418 ENSG00000134686 protein_coding 10
ENST00000373425 ENSG00000136859 protein_coding 4
ENST00000373447 ENSG00000101407 protein_coding 10
ENST00000373491 ENSG00000065491 protein_coding 10
ENST00000373534 ENSG00000162526 protein_coding 10
ENST00000373546 ENSG00000119414 protein_coding 10
ENST00000373574 ENSG00000136918 protein_coding 5
ENST00000373582 ENSG00000183615 protein_coding 8
ENST00000373585 ENSG00000107625 protein_coding 10
ENST00000373588 ENSG00000136931 protein_coding 2
ENST00000373606 ENSG00000101363 protein_coding 10
ENST00000373625 ENSG00000025800 protein_coding 10
ENST00000373656 ENSG00000171448 protein_coding 10
ENST00000373659 ENSG00000186130 protein_coding 10
ENST00000373664 ENSG00000080839 protein_coding 10
ENST00000373673 ENSG00000179774 protein_coding 2
ENST00000373703 ENSG00000162517 protein_coding 10
ENST00000373731 ENSG00000112078 protein_coding 10
ENST00000373768 ENSG00000119421 protein_coding 10
ENST00000373783 ENSG00000181915 protein_coding 10
ENST00000373824 ENSG00000120656 protein_coding 10
ENST00000373826 ENSG00000188060 protein_coding 3
ENST00000373832 ENSG00000180198 protein_coding 10
ENST00000373840 ENSG00000119396 protein_coding 10
ENST00000373883 ENSG00000188760 protein_coding 2
ENST00000373886 ENSG00000122870 protein_coding 4
ENST00000373910 ENSG00000072401 protein_coding 10
ENST00000373912 ENSG00000117748 protein_coding 10
ENST00000373935 ENSG00000151151 protein_coding 10
ENST00000373968 ENSG00000165471 protein_coding 2
ENST00000374024 ENSG00000181773 protein_coding 8
ENST00000374027 ENSG00000174950 protein_coding 2
ENST00000374045 ENSG00000181634 protein_coding 2
ENST00000374050 ENSG00000136888 protein_coding 10
ENST00000374169 ENSG00000148229 protein_coding 10
ENST00000374212 ENSG00000136868 protein_coding 10
ENST00000374213 ENSG00000169442 protein_coding 4
ENST00000374231 ENSG00000137288 protein_coding 10
ENST00000374266 ENSG00000142684 protein_coding 10
ENST00000374268 ENSG00000197245 protein_coding 4
ENST00000374279 ENSG00000148154 protein_coding 10
ENST00000374294 ENSG00000244115 protein_coding 4
ENST00000374296 ENSG00000182749 protein_coding 10
ENST00000374316 ENSG00000096433 protein_coding 10
ENST00000374372 ENSG00000125965 protein_coding 1
ENST00000374379 ENSG00000169504 protein_coding 10
ENST00000374423 ENSG00000204186 protein_coding 8
ENST00000374433 ENSG00000169740 protein_coding 10
ENST00000374458 ENSG00000204188 protein_coding 6
ENST00000374479 ENSG00000179163 protein_coding 10
ENST00000374518 ENSG00000165733 protein_coding 10
ENST00000374519 ENSG00000186912 protein_coding 2
ENST00000374524 ENSG00000057757 protein_coding 10
ENST00000374580 ENSG00000204217 protein_coding 10
ENST00000374623 ENSG00000169641 protein_coding 10
ENST00000374694 ENSG00000177283 protein_coding 6
ENST00000374741 ENSG00000204237 protein_coding 10
ENST00000374767 ENSG00000136783 protein_coding 10
ENST00000374781 ENSG00000204246 protein_coding 2
ENST00000374865 ENSG00000136897 protein_coding 10
ENST00000374888 ENSG00000198455 protein_coding 10
ENST00000374902 ENSG00000136891 protein_coding 10
ENST00000374945 ENSG00000204277 protein_coding 2
ENST00000374976 ENSG00000204282 protein_coding 7
ENST00000374980 ENSG00000125977 protein_coding 10
ENST00000375078 ENSG00000162545 protein_coding 4
ENST00000375099 ENSG00000162543 protein_coding 2
ENST00000375123 ENSG00000178919 protein_coding 2
ENST00000375135 ENSG00000102302 protein_coding 10
ENST00000375151 ENSG00000158526 protein_coding 10
ENST00000375190 ENSG00000006638 protein_coding 4
ENST00000375222 ENSG00000149609 protein_coding 4
ENST00000375223 ENSG00000196312 protein_coding 10
ENST00000375256 ENSG00000165244 protein_coding 10
ENST00000375286 ENSG00000180901 protein_coding 10
ENST00000375337 ENSG00000130957 protein_coding 6
ENST00000375344 ENSG00000148110 protein_coding 10
ENST00000375377 ENSG00000165757 protein_coding 2
ENST00000375405 ENSG00000144285 protein_coding 2
ENST00000375406 ENSG00000117148 protein_coding 4
ENST00000375486 ENSG00000117115 protein_coding 2
ENST00000375571 ENSG00000101367 protein_coding 10
ENST00000375587 ENSG00000188312 protein_coding 8
ENST00000375605 ENSG00000204377 protein_coding 10
ENST00000375647 ENSG00000184677 protein_coding 10
ENST00000375667 ENSG00000184908 protein_coding 2
ENST00000375712 ENSG00000101350 protein_coding 10
ENST00000375749 ENSG00000101346 protein_coding 10
ENST00000375782 ENSG00000162460 protein_coding 2
ENST00000375826 ENSG00000116771 protein_coding 8
ENST00000375856 ENSG00000185950 protein_coding 8
ENST00000375859 ENSG00000106723 protein_coding 10
ENST00000375898 ENSG00000139826 protein_coding 10
ENST00000375915 ENSG00000204442 protein_coding 4
ENST00000375978 ENSG00000179772 protein_coding 2
ENST00000375980 ENSG00000142634 protein_coding 10
ENST00000375992 ENSG00000196368 protein_coding 2
ENST00000376112 ENSG00000125968 protein_coding 8
ENST00000376150 ENSG00000068985 protein_coding 2
ENST00000376221 ENSG00000204518 protein_coding 3
ENST00000376223 ENSG00000162496 protein_coding 10
ENST00000376271 ENSG00000204533 protein_coding 4
ENST00000376387 ENSG00000125304 protein_coding 10
ENST00000376414 ENSG00000169508 protein_coding 5
ENST00000376447 ENSG00000165105 protein_coding 2
ENST00000376468 ENSG00000120937 protein_coding 1
ENST00000376476 ENSG00000175206 protein_coding 1
ENST00000376495 ENSG00000165312 protein_coding 7
ENST00000376499 ENSG00000196781 protein_coding 4
ENST00000376547 ENSG00000102572 protein_coding 10
ENST00000376572 ENSG00000116685 protein_coding 10
ENST00000376573 ENSG00000150867 protein_coding 10
ENST00000376588 ENSG00000135069 protein_coding 10
ENST00000376705 ENSG00000185352 protein_coding 2
ENST00000376717 ENSG00000106772 protein_coding 2
ENST00000376775 ENSG00000204620 protein_coding 5
ENST00000376795 ENSG00000102580 protein_coding 10
ENST00000376810 ENSG00000120942 protein_coding 10
ENST00000376854 ENSG00000135045 protein_coding 10
ENST00000376919 ENSG00000126752 protein_coding 3
ENST00000376958 ENSG00000152749 protein_coding 8
ENST00000376974 ENSG00000204659 protein_coding 7
ENST00000377047 ENSG00000183098 protein_coding 2
ENST00000377075 ENSG00000158158 protein_coding 10
ENST00000377103 ENSG00000178726 protein_coding 2
ENST00000377113 ENSG00000204682 protein_coding 5
ENST00000377126 ENSG00000119138 protein_coding 10
ENST00000377185 ENSG00000204710 protein_coding 5
ENST00000377200 ENSG00000188647 protein_coding 10
ENST00000377208 ENSG00000152192 protein_coding 6
ENST00000377223 ENSG00000162441 protein_coding 10
ENST00000377275 ENSG00000165997 protein_coding 10
ENST00000377304 ENSG00000241058 protein_coding 10
ENST00000377317 ENSG00000160973 protein_coding 2
ENST00000377320 ENSG00000179840 protein_coding 2
ENST00000377325 ENSG00000197279 protein_coding 8
ENST00000377364 ENSG00000124529 protein_coding 10
ENST00000377367 ENSG00000176909 protein_coding 3
ENST00000377401 ENSG00000185130 protein_coding 10
ENST00000377403 ENSG00000049239 protein_coding 10
ENST00000377452 ENSG00000125821 protein_coding 10
ENST00000377459 ENSG00000184825 protein_coding 10
ENST00000377474 ENSG00000178695 protein_coding 2
ENST00000377507 ENSG00000049249 protein_coding 3
ENST00000377571 ENSG00000204823 protein_coding 3
ENST00000377595 ENSG00000118939 protein_coding 10
ENST00000377648 ENSG00000116273 protein_coding 10
ENST00000377707 ENSG00000107338 protein_coding 9
ENST00000377722 ENSG00000204876 protein_coding 2
ENST00000377727 ENSG00000158406 protein_coding 10
ENST00000377733 ENSG00000168242 protein_coding 7
ENST00000377741 ENSG00000204882 protein_coding 3
ENST00000377745 ENSG00000198327 protein_coding 4
ENST00000377777 ENSG00000158373 protein_coding 10
ENST00000377795 ENSG00000019582 protein_coding 4
ENST00000377798 ENSG00000137054 protein_coding 10
ENST00000377803 ENSG00000197061 protein_coding 10
ENST00000377818 ENSG00000204899 protein_coding 10
ENST00000377844 ENSG00000150361 protein_coding 2
ENST00000377879 ENSG00000204904 protein_coding 5
ENST00000377893 ENSG00000158292 protein_coding 7
ENST00000377957 ENSG00000204923 protein_coding 9
ENST00000377961 ENSG00000079689 protein_coding 2
ENST00000377966 ENSG00000122707 protein_coding 6
ENST00000378024 ENSG00000124942 protein_coding 10
ENST00000378078 ENSG00000107185 protein_coding 10
ENST00000378079 ENSG00000204952 protein_coding 2
ENST00000378108 ENSG00000204957 protein_coding 8
ENST00000378187 ENSG00000204978 protein_coding 3
ENST00000378202 ENSG00000152464 protein_coding 10
ENST00000378207 ENSG00000176236 protein_coding 5
ENST00000378270 ENSG00000123179 protein_coding 9
ENST00000378337 ENSG00000205014 protein_coding 8
ENST00000378380 ENSG00000132623 protein_coding 6
ENST00000378416 ENSG00000205036 protein_coding 5
ENST00000378432 ENSG00000205041 protein_coding 10
ENST00000378487 ENSG00000205057 protein_coding 1
ENST00000378526 ENSG00000005156 protein_coding 10
ENST00000378565 ENSG00000136156 protein_coding 10
ENST00000378602 ENSG00000178821 protein_coding 4
ENST00000378616 ENSG00000047597 protein_coding 4
ENST00000378661 ENSG00000162881 protein_coding 5
ENST00000378693 ENSG00000198944 protein_coding 2
ENST00000378711 ENSG00000205086 protein_coding 2
ENST00000378722 ENSG00000104341 protein_coding 8
ENST00000378805 ENSG00000173988 protein_coding 2
ENST00000378821 ENSG00000205116 protein_coding 2
ENST00000378827 ENSG00000125845 protein_coding 6
ENST00000378847 ENSG00000183049 protein_coding 4
ENST00000378852 ENSG00000166181 protein_coding 10
ENST00000378858 ENSG00000125872 protein_coding 3
ENST00000378887 ENSG00000205138 protein_coding 10
ENST00000378909 ENSG00000205143 protein_coding 6
ENST00000378936 ENSG00000205148 protein_coding 4
ENST00000378959 ENSG00000164967 protein_coding 10
ENST00000378962 ENSG00000120280 protein_coding 2
ENST00000378988 ENSG00000099399 protein_coding 2
ENST00000379031 ENSG00000169972 protein_coding 8
ENST00000379143 ENSG00000132646 protein_coding 10
ENST00000379153 ENSG00000112149 protein_coding 10
ENST00000379161 ENSG00000083635 protein_coding 10
ENST00000379198 ENSG00000176022 protein_coding 10
ENST00000379204 ENSG00000205209 protein_coding 3
ENST00000379256 ENSG00000181800 protein_coding 6
ENST00000379375 ENSG00000078401 protein_coding 8
ENST00000379389 ENSG00000187608 protein_coding 10
ENST00000379421 ENSG00000205267 protein_coding 2
ENST00000379453 ENSG00000171873 protein_coding 2
ENST00000379485 ENSG00000165572 protein_coding 10
ENST00000379487 ENSG00000120688 protein_coding 10
ENST00000379526 ENSG00000205300 protein_coding 2
ENST00000379568 ENSG00000111845 protein_coding 10
ENST00000379589 ENSG00000183722 protein_coding 4
ENST00000379619 ENSG00000075426 protein_coding 6
ENST00000379660 ENSG00000124786 protein_coding 10
ENST00000379706 ENSG00000145777 protein_coding 2
ENST00000379715 ENSG00000124802 protein_coding 10
ENST00000379721 ENSG00000122711 protein_coding 2
ENST00000379858 ENSG00000197579 protein_coding 10
ENST00000379881 ENSG00000120669 protein_coding 4
ENST00000379958 ENSG00000205413 protein_coding 7
ENST00000380036 ENSG00000120156 protein_coding 3
ENST00000380055 ENSG00000184434 protein_coding 1
ENST00000380071 ENSG00000133119 protein_coding 10
ENST00000380172 ENSG00000099810 protein_coding 8
ENST00000380184 ENSG00000175518 protein_coding 2
ENST00000380200 ENSG00000169906 protein_coding 3
ENST00000380206 ENSG00000188379 protein_coding 2
ENST00000380224 ENSG00000183251 protein_coding 7
ENST00000380266 ENSG00000215251 protein_coding 10
ENST00000380272 ENSG00000145945 protein_coding 2
ENST00000380325 ENSG00000125901 protein_coding 10
ENST00000380342 ENSG00000147003 protein_coding 7
ENST00000380392 ENSG00000205502 protein_coding 2
ENST00000380482 ENSG00000102802 protein_coding 2
ENST00000380490 ENSG00000132965 protein_coding 3
ENST00000380527 ENSG00000155876 protein_coding 10
ENST00000380554 ENSG00000196139 protein_coding 5
ENST00000380622 ENSG00000123594 protein_coding 3
ENST00000380649 ENSG00000084754 protein_coding 10
ENST00000380680 ENSG00000122042 protein_coding 10
ENST00000380698 ENSG00000170542 protein_coding 9
ENST00000380738 ENSG00000164985 protein_coding 10
ENST00000380752 ENSG00000139514 protein_coding 10
ENST00000380770 ENSG00000105371 protein_coding 4
ENST00000380808 ENSG00000132938 protein_coding 2
ENST00000380842 ENSG00000132963 protein_coding 10
ENST00000380943 ENSG00000112851 protein_coding 10
ENST00000381026 ENSG00000180389 protein_coding 10
ENST00000381031 ENSG00000075234 protein_coding 10
ENST00000381151 ENSG00000198743 protein_coding 10
ENST00000381165 ENSG00000167842 protein_coding 10
ENST00000381176 ENSG00000138944 protein_coding 2
ENST00000381273 ENSG00000205693 protein_coding 2
ENST00000381342 ENSG00000125835 protein_coding 10
ENST00000381344 ENSG00000067064 protein_coding 10
ENST00000381395 ENSG00000167244 protein_coding 2
ENST00000381403 ENSG00000164283 protein_coding 2
ENST00000381434 ENSG00000137033 protein_coding 4
ENST00000381466 ENSG00000205740 protein_coding 2
ENST00000381571 ENSG00000169019 protein_coding 10
ENST00000381638 ENSG00000074755 protein_coding 10
ENST00000381647 ENSG00000205765 protein_coding 10
ENST00000381661 ENSG00000143882 protein_coding 10
ENST00000381736 ENSG00000139496 protein_coding 10
ENST00000381778 ENSG00000205783 protein_coding 4
ENST00000381781 ENSG00000205784 protein_coding 2
ENST00000381786 ENSG00000163009 protein_coding 9
ENST00000381796 ENSG00000205790 protein_coding 4
ENST00000381800 ENSG00000205791 protein_coding 6
ENST00000381809 ENSG00000147853 protein_coding 10
ENST00000381848 ENSG00000214456 protein_coding 5
ENST00000381873 ENSG00000101298 protein_coding 4
ENST00000381894 ENSG00000125895 protein_coding 4
ENST00000381913 ENSG00000167723 protein_coding 2
ENST00000381962 ENSG00000172070 protein_coding 8
ENST00000381977 ENSG00000205821 protein_coding 10
ENST00000381989 ENSG00000102699 protein_coding 10
ENST00000382159 ENSG00000176533 protein_coding 7
ENST00000382171 ENSG00000205869 protein_coding 2
ENST00000382225 ENSG00000205890 protein_coding 3
ENST00000382263 ENSG00000127863 protein_coding 4
ENST00000382280 ENSG00000162078 protein_coding 8
ENST00000382291 ENSG00000125841 protein_coding 9
ENST00000382352 ENSG00000177764 protein_coding 10
ENST00000382426 ENSG00000234432 protein_coding 4
ENST00000382438 ENSG00000109705 protein_coding 2
ENST00000382496 ENSG00000112902 protein_coding 2
ENST00000382581 ENSG00000179010 protein_coding 10
ENST00000382678 ENSG00000206044 protein_coding 9
ENST00000382713 ENSG00000206052 protein_coding 4
ENST00000382751 ENSG00000142207 protein_coding 10
ENST00000382771 ENSG00000206075 protein_coding 2
ENST00000382897 ENSG00000206129 protein_coding 3
ENST00000382951 ENSG00000206150 protein_coding 2
ENST00000382988 ENSG00000121388 protein_coding 2
ENST00000383165 ENSG00000206262 protein_coding 4
ENST00000383657 ENSG00000206527 protein_coding 10
ENST00000383681 ENSG00000091972 protein_coding 4
ENST00000383695 ENSG00000206536 protein_coding 2
ENST00000383696 ENSG00000230301 protein_coding 2
ENST00000383714 ENSG00000168291 protein_coding 10
ENST00000383763 ENSG00000206557 protein_coding 4
ENST00000388761 ENSG00000176125 protein_coding 8
ENST00000388820 ENSG00000136378 protein_coding 2
ENST00000388995 ENSG00000188522 protein_coding 10
ENST00000389017 ENSG00000196544 protein_coding 10
ENST00000389078 ENSG00000246705 nonsense_mediated_decay 5
ENST00000389156 ENSG00000198780 protein_coding 4
ENST00000389158 ENSG00000048162 protein_coding 10
ENST00000389173 ENSG00000183914 protein_coding 2
ENST00000389201 ENSG00000131409 protein_coding 2
ENST00000389233 ENSG00000132024 protein_coding 4
ENST00000389347 ENSG00000162069 protein_coding 6
ENST00000389384 ENSG00000087152 protein_coding 10
ENST00000389617 ENSG00000172986 protein_coding 6
ENST00000389622 ENSG00000080200 protein_coding 8
ENST00000390015 ENSG00000171298 protein_coding 6
ENST00000390645 ENSG00000188042 protein_coding 2
ENST00000390687 ENSG00000128739 protein_coding 6
ENST00000391366 ENSG00000212670 protein_coding 10
ENST00000391369 ENSG00000212673 protein_coding 6
ENST00000391428 ENSG00000212734 protein_coding 9
ENST00000391437 ENSG00000212743 protein_coding 2
ENST00000391553 ENSG00000212864 protein_coding 2
ENST00000391680 ENSG00000212998 protein_coding 10
ENST00000391701 ENSG00000178935 protein_coding 10
ENST00000391709 ENSG00000197016 protein_coding 2
ENST00000391718 ENSG00000197483 protein_coding 4
ENST00000391767 ENSG00000105605 protein_coding 2
ENST00000391781 ENSG00000182986 protein_coding 8
ENST00000391826 ENSG00000104951 protein_coding 4
ENST00000391842 ENSG00000104960 protein_coding 10
ENST00000391964 ENSG00000131116 protein_coding 10
ENST00000392052 ENSG00000006659 protein_coding 2
ENST00000392194 ENSG00000078018 protein_coding 2
ENST00000392226 ENSG00000105707 protein_coding 2
ENST00000392227 ENSG00000227392 protein_coding 2
ENST00000392276 ENSG00000131943 protein_coding 7
ENST00000392279 ENSG00000105171 protein_coding 10
ENST00000392325 ENSG00000141580 protein_coding 10
ENST00000392386 ENSG00000006016 protein_coding 8
ENST00000392403 ENSG00000116539 protein_coding 10
ENST00000392452 ENSG00000180611 protein_coding 8
ENST00000392468 ENSG00000213132 protein_coding 3
ENST00000392531 ENSG00000213145 protein_coding 2
ENST00000392629 ENSG00000170412 protein_coding 3
ENST00000392659 ENSG00000136522 protein_coding 8
ENST00000392671 ENSG00000153822 protein_coding 3
ENST00000392676 ENSG00000154265 protein_coding 9
ENST00000392690 ENSG00000172318 protein_coding 2
ENST00000392710 ENSG00000108946 protein_coding 10
ENST00000393067 ENSG00000110777 protein_coding 4
ENST00000393077 ENSG00000151532 protein_coding 10
ENST00000393085 ENSG00000105887 protein_coding 10
ENST00000393143 ENSG00000175785 protein_coding 2
ENST00000393158 ENSG00000170962 protein_coding 2
ENST00000393261 ENSG00000132004 protein_coding 8
ENST00000393262 ENSG00000179941 protein_coding 10
ENST00000393282 ENSG00000086991 protein_coding 2
ENST00000393310 ENSG00000169756 protein_coding 10
ENST00000393359 ENSG00000135966 protein_coding 10
ENST00000393437 ENSG00000170500 protein_coding 4
ENST00000393456 ENSG00000108433 protein_coding 10
ENST00000393537 ENSG00000213337 protein_coding 10
ENST00000393593 ENSG00000168310 protein_coding 10
ENST00000393676 ENSG00000110195 protein_coding 2
ENST00000393728 ENSG00000122203 processed_transcript 10
ENST00000393766 ENSG00000052802 protein_coding 10
ENST00000393792 ENSG00000168246 protein_coding 10
ENST00000393818 ENSG00000068120 protein_coding 10
ENST00000393919 ENSG00000102977 protein_coding 10
ENST00000393975 ENSG00000145861 protein_coding 2
ENST00000394052 ENSG00000213424 protein_coding 2
ENST00000394252 ENSG00000170439 protein_coding 5
ENST00000394272 ENSG00000184508 protein_coding 10
ENST00000394389 ENSG00000161326 protein_coding 10
ENST00000394406 ENSG00000132142 protein_coding 10
ENST00000394495 ENSG00000129277 protein_coding 2
ENST00000394506 ENSG00000161574 protein_coding 2
ENST00000394521 ENSG00000105519 protein_coding 10
ENST00000394618 ENSG00000133317 protein_coding 2
ENST00000394657 ENSG00000166971 protein_coding 10
ENST00000394668 ENSG00000109475 protein_coding 10
ENST00000394705 ENSG00000119737 protein_coding 10
ENST00000394738 ENSG00000163933 protein_coding 10
ENST00000394767 ENSG00000168772 protein_coding 2
ENST00000394785 ENSG00000164038 protein_coding 10
ENST00000394886 ENSG00000094880 protein_coding 10
ENST00000394908 ENSG00000132589 protein_coding 10
ENST00000394945 ENSG00000152377 protein_coding 4
ENST00000394964 ENSG00000140015 protein_coding 3
ENST00000395201 ENSG00000162595 protein_coding 3
ENST00000395211 ENSG00000136842 protein_coding 8
ENST00000395544 ENSG00000083290 protein_coding 4
ENST00000395699 ENSG00000146676 protein_coding 10
ENST00000395716 ENSG00000204174 protein_coding 2
ENST00000395761 ENSG00000163739 protein_coding 2
ENST00000395820 ENSG00000154188 protein_coding 2
ENST00000395866 ENSG00000148053 protein_coding 2
ENST00000395867 ENSG00000198105 protein_coding 10
ENST00000395925 ENSG00000106571 protein_coding 2
ENST00000396008 ENSG00000182257 protein_coding 1
ENST00000396032 ENSG00000101126 protein_coding 10
ENST00000396040 ENSG00000155849 protein_coding 4
ENST00000396049 ENSG00000114978 protein_coding 10
ENST00000396062 ENSG00000100442 protein_coding 10
ENST00000396073 ENSG00000132464 protein_coding 2
ENST00000396194 ENSG00000164949 protein_coding 2
ENST00000396267 ENSG00000184619 protein_coding 8
ENST00000396398 ENSG00000198951 protein_coding 10
ENST00000396424 ENSG00000197497 protein_coding 4
ENST00000396433 ENSG00000205809 protein_coding 2
ENST00000396439 ENSG00000205810 protein_coding 2
ENST00000396477 ENSG00000213822 protein_coding 1
ENST00000396478 ENSG00000197429 protein_coding 10
ENST00000396663 ENSG00000122644 protein_coding 8
ENST00000396680 ENSG00000128272 protein_coding 10
ENST00000396720 ENSG00000063169 protein_coding 4
ENST00000396825 ENSG00000197296 protein_coding 10
ENST00000396827 ENSG00000158691 protein_coding 10
ENST00000396842 ENSG00000144597 protein_coding 10
ENST00000396843 ENSG00000213922 protein_coding 7
ENST00000396857 ENSG00000104814 protein_coding 3
ENST00000396878 ENSG00000085644 protein_coding 8
ENST00000396891 ENSG00000197903 protein_coding 7
ENST00000396912 ENSG00000146587 protein_coding 10
ENST00000396914 ENSG00000163528 protein_coding 9
ENST00000396949 ENSG00000142541 protein_coding 10
ENST00000396981 ENSG00000132388 protein_coding 10
ENST00000397041 ENSG00000074370 protein_coding 4
ENST00000397061 ENSG00000213965 protein_coding 10
ENST00000397094 ENSG00000213971 protein_coding 6
ENST00000397149 ENSG00000122692 protein_coding 10
ENST00000397195 ENSG00000007168 protein_coding 10
ENST00000397198 ENSG00000187498 protein_coding 2
ENST00000397205 ENSG00000172824 processed_transcript 2
ENST00000397224 ENSG00000100350 protein_coding 10
ENST00000397239 ENSG00000124795 protein_coding 10
ENST00000397274 ENSG00000099331 protein_coding 10
ENST00000397276 ENSG00000100836 protein_coding 10
ENST00000397410 ENSG00000011243 protein_coding 10
ENST00000397439 ENSG00000187912 protein_coding 2
ENST00000397451 ENSG00000139800 protein_coding 4
ENST00000397483 ENSG00000096696 protein_coding 4
ENST00000397498 ENSG00000214087 protein_coding 10
ENST00000397557 ENSG00000214109 protein_coding 3
ENST00000397571 ENSG00000214112 protein_coding 4
ENST00000397584 ENSG00000214117 protein_coding 8
ENST00000397766 ENSG00000182405 protein_coding 10
ENST00000397786 ENSG00000108510 protein_coding 10
ENST00000397820 ENSG00000214212 protein_coding 3
ENST00000397902 ENSG00000196605 protein_coding 8
ENST00000397910 ENSG00000181143 protein_coding 2
ENST00000397942 ENSG00000170677 protein_coding 10
ENST00000397966 ENSG00000081138 protein_coding 2
ENST00000397995 ENSG00000258818 protein_coding 2
ENST00000398075 ENSG00000214309 protein_coding 3
ENST00000398158 ENSG00000160200 protein_coding 8
ENST00000398161 ENSG00000186439 protein_coding 1
ENST00000398186 ENSG00000214360 protein_coding 4
ENST00000398238 ENSG00000073969 protein_coding 10
ENST00000398305 ENSG00000214425 protein_coding 8
ENST00000398345 ENSG00000182866 protein_coding 2
ENST00000398439 ENSG00000134042 protein_coding 2
ENST00000398455 ENSG00000214511 protein_coding 4
ENST00000398545 ENSG00000172361 protein_coding 9
ENST00000398579 ENSG00000017373 protein_coding 2
ENST00000398587 ENSG00000253873 protein_coding 2
ENST00000398594 ENSG00000254122 protein_coding 2
ENST00000398604 ENSG00000253767 protein_coding 2
ENST00000398610 ENSG00000253846 protein_coding 3
ENST00000398637 ENSG00000111371 protein_coding 10
ENST00000398646 ENSG00000183844 protein_coding 2
ENST00000398665 ENSG00000104885 protein_coding 10
ENST00000398675 ENSG00000151233 protein_coding 10
ENST00000398832 ENSG00000214708 protein_coding 8
ENST00000398955 ENSG00000137463 protein_coding 4
ENST00000398957 ENSG00000214773 protein_coding 6
ENST00000398976 ENSG00000214780 protein_coding 6
ENST00000398988 ENSG00000141068 protein_coding 10
ENST00000398992 ENSG00000214788 protein_coding 3
ENST00000399057 ENSG00000186496 protein_coding 2
ENST00000399302 ENSG00000060749 protein_coding 10
ENST00000399363 ENSG00000214978 protein_coding 3
ENST00000399422 ENSG00000215009 protein_coding 2
ENST00000399503 ENSG00000095015 protein_coding 10
ENST00000399540 ENSG00000215067 protein_coding 10
ENST00000399576 ENSG00000215099 protein_coding 10
ENST00000399598 ENSG00000215114 protein_coding 10
ENST00000399600 ENSG00000161929 protein_coding 3
ENST00000399604 ENSG00000180626 protein_coding 10
ENST00000399688 ENSG00000128050 protein_coding 10
ENST00000399696 ENSG00000186184 protein_coding 10
ENST00000399701 ENSG00000132622 protein_coding 4
ENST00000399796 ENSG00000131100 protein_coding 10
ENST00000399799 ENSG00000067900 protein_coding 10
ENST00000399808 ENSG00000142089 protein_coding 8
ENST00000399868 ENSG00000215244 protein_coding 5
ENST00000400102 ENSG00000215346 protein_coding 4
ENST00000400234 ENSG00000205853 protein_coding 2
ENST00000400256 ENSG00000158270 protein_coding 3
ENST00000400331 ENSG00000183742 protein_coding 4
ENST00000400384 ENSG00000141639 protein_coding 2
ENST00000400419 ENSG00000139656 protein_coding 2
ENST00000400449 ENSG00000215494 protein_coding 8
ENST00000400592 ENSG00000215570 protein_coding 10
ENST00000400633 ENSG00000215595 protein_coding 3
ENST00000400788 ENSG00000215712 protein_coding 10
ENST00000400873 ENSG00000215769 protein_coding 10
ENST00000400906 ENSG00000197241 protein_coding 2
ENST00000401395 ENSG00000197077 protein_coding 4
ENST00000401528 ENSG00000106404 protein_coding 10
ENST00000401743 ENSG00000170458 protein_coding 4
ENST00000401827 ENSG00000205268 protein_coding 10
ENST00000402029 ENSG00000128626 protein_coding 10
ENST00000402125 ENSG00000115718 protein_coding 2
ENST00000402297 ENSG00000218739 protein_coding 10
ENST00000402563 ENSG00000177150 protein_coding 10
ENST00000402669 ENSG00000088538 protein_coding 2
ENST00000402690 ENSG00000175387 protein_coding 10
ENST00000402718 ENSG00000170619 protein_coding 10
ENST00000402938 ENSG00000111886 protein_coding 5
ENST00000402983 ENSG00000162639 protein_coding 4
ENST00000403106 ENSG00000171560 protein_coding 2
ENST00000403251 ENSG00000241360 protein_coding 9
ENST00000403263 ENSG00000114933 protein_coding 10
ENST00000403627 ENSG00000133193 protein_coding 10
ENST00000403665 ENSG00000088926 protein_coding 2
ENST00000403681 ENSG00000149948 protein_coding 8
ENST00000403734 ENSG00000234857 nonsense_mediated_decay 6
ENST00000403764 ENSG00000185340 protein_coding 2
ENST00000403906 ENSG00000167554 protein_coding 1
ENST00000404295 ENSG00000153406 protein_coding 10
ENST00000404360 ENSG00000164631 protein_coding 10
ENST00000404674 ENSG00000157778 protein_coding 10
ENST00000404801 ENSG00000180884 protein_coding 10
ENST00000405369 ENSG00000218357 protein_coding 2
ENST00000405452 ENSG00000183166 protein_coding 3
ENST00000405617 ENSG00000219607 protein_coding 3
ENST00000406189 ENSG00000176624 protein_coding 10
ENST00000406213 ENSG00000218537 protein_coding 10
ENST00000406220 ENSG00000217075 protein_coding 7
ENST00000406438 ENSG00000176994 protein_coding 10
ENST00000406829 ENSG00000219545 protein_coding 10
ENST00000406875 ENSG00000064393 protein_coding 10
ENST00000406880 ENSG00000219438 protein_coding 2
ENST00000406890 ENSG00000105889 protein_coding 4
ENST00000406912 ENSG00000220702 protein_coding 2
ENST00000406964 ENSG00000145850 protein_coding 2
ENST00000407008 ENSG00000087095 protein_coding 10
ENST00000407010 ENSG00000214960 protein_coding 4
ENST00000407120 ENSG00000220891 protein_coding 2
ENST00000407280 ENSG00000216490 protein_coding 9
ENST00000407315 ENSG00000176946 protein_coding 10
ENST00000407384 ENSG00000219410 protein_coding 10
ENST00000407540 ENSG00000132031 protein_coding 4
ENST00000407644 ENSG00000075340 protein_coding 2
ENST00000407817 ENSG00000185339 protein_coding 2
ENST00000407844 ENSG00000186487 protein_coding 2
ENST00000408886 ENSG00000221819 protein_coding 9
ENST00000408887 ENSG00000221949 protein_coding 4
ENST00000408925 ENSG00000221821 protein_coding 8
ENST00000408931 ENSG00000164532 protein_coding 2
ENST00000408957 ENSG00000221944 protein_coding 10
ENST00000408959 ENSG00000221883 protein_coding 10
ENST00000408960 ENSG00000221962 protein_coding 8
ENST00000408964 ENSG00000221843 protein_coding 10
ENST00000408966 ENSG00000221990 protein_coding 10
ENST00000408991 ENSG00000221916 protein_coding 8
ENST00000409061 ENSG00000157999 protein_coding 10
ENST00000409194 ENSG00000154518 protein_coding 10
ENST00000409248 ENSG00000243449 protein_coding 2
ENST00000409290 ENSG00000122574 protein_coding 2
ENST00000409542 ENSG00000138435 protein_coding 2
ENST00000409628 ENSG00000140350 nonsense_mediated_decay 10
ENST00000409629 ENSG00000198612 protein_coding 10
ENST00000409645 ENSG00000152127 protein_coding 10
ENST00000409652 ENSG00000221963 protein_coding 9
ENST00000409678 ENSG00000185269 protein_coding 4
ENST00000409687 ENSG00000186193 protein_coding 10
ENST00000409690 ENSG00000174007 protein_coding 6
ENST00000409706 ENSG00000186973 protein_coding 2
ENST00000409747 ENSG00000122565 protein_coding 10
ENST00000409786 ENSG00000222033 protein_coding 3
ENST00000409845 ENSG00000222017 protein_coding 2
ENST00000409885 ENSG00000204334 protein_coding 4
ENST00000409887 ENSG00000181350 retained_intron 10
ENST00000409905 ENSG00000222001 protein_coding 2
ENST00000409955 ENSG00000144231 protein_coding 9
ENST00000410005 ENSG00000222018 protein_coding 10
ENST00000410009 ENSG00000116031 protein_coding 2
ENST00000411529 ENSG00000170144 protein_coding 10
ENST00000411641 ENSG00000145192 protein_coding 2
ENST00000411688 ENSG00000135929 protein_coding 4
ENST00000411845 ENSG00000228998 protein_coding 10
ENST00000412253 ENSG00000003137 protein_coding 1
ENST00000412307 ENSG00000222047 protein_coding 2
ENST00000412403 ENSG00000228768 protein_coding 2
ENST00000412468 ENSG00000259224 protein_coding 5
ENST00000412477 ENSG00000141480 protein_coding 10
ENST00000412601 ENSG00000130175 protein_coding 10
ENST00000412770 ENSG00000105063 protein_coding 10
ENST00000412872 ENSG00000227706 protein_coding 4
ENST00000413016 ENSG00000106992 protein_coding 9
ENST00000413119 ENSG00000184113 protein_coding 2
ENST00000413214 ENSG00000232457 protein_coding 7
ENST00000413366 ENSG00000154229 protein_coding 10
ENST00000413513 ENSG00000159640 protein_coding 2
ENST00000413997 ENSG00000185761 protein_coding 6
ENST00000414004 ENSG00000233404 protein_coding 10
ENST00000415412 ENSG00000224113 protein_coding 10
ENST00000415846 ENSG00000236320 protein_coding 4
ENST00000415868 ENSG00000011258 protein_coding 10
ENST00000416172 ENSG00000259220 protein_coding 5
ENST00000416247 ENSG00000224531 protein_coding 10
ENST00000416512 ENSG00000225828 processed_transcript 10
ENST00000417640 ENSG00000123119 protein_coding 2
ENST00000418100 ENSG00000196081 protein_coding 8
ENST00000418115 ENSG00000067560 protein_coding 10
ENST00000418390 ENSG00000011007 protein_coding 10
ENST00000418460 ENSG00000212916 protein_coding 5
ENST00000418495 ENSG00000215472 protein_coding 10
ENST00000418788 ENSG00000224543 protein_coding 10
ENST00000418871 ENSG00000170949 protein_coding 10
ENST00000418996 ENSG00000114956 nonsense_mediated_decay 10
ENST00000419036 ENSG00000033867 protein_coding 10
ENST00000419079 ENSG00000144407 nonsense_mediated_decay 2
ENST00000419098 ENSG00000186777 protein_coding 2
ENST00000419116 ENSG00000136541 protein_coding 2
ENST00000419266 ENSG00000224916 protein_coding 2
ENST00000419587 ENSG00000233280 protein_coding 7
ENST00000419593 ENSG00000254806 nonsense_mediated_decay 4
ENST00000419743 ENSG00000141665 protein_coding 1
ENST00000419753 ENSG00000139540 protein_coding 2
ENST00000420022 ENSG00000224420 protein_coding 8
ENST00000420115 ENSG00000091527 protein_coding 10
ENST00000420283 ENSG00000187189 protein_coding 10
ENST00000420394 ENSG00000125046 nonsense_mediated_decay 2
ENST00000420664 ENSG00000228368 protein_coding 10
ENST00000420723 ENSG00000231274 protein_coding 6
ENST00000420892 ENSG00000166033 protein_coding 4
ENST00000421050 ENSG00000198844 protein_coding 2
ENST00000421133 ENSG00000105383 protein_coding 6
ENST00000421176 ENSG00000186026 protein_coding 8
ENST00000421804 ENSG00000153208 protein_coding 8
ENST00000421812 ENSG00000143067 protein_coding 10
ENST00000421832 ENSG00000142544 protein_coding 10
ENST00000421839 ENSG00000119782 nonsense_mediated_decay 3
ENST00000421852 ENSG00000163900 protein_coding 10
ENST00000421952 ENSG00000181418 protein_coding 6
ENST00000421961 ENSG00000165730 protein_coding 4
ENST00000422003 ENSG00000154114 protein_coding 8
ENST00000422482 ENSG00000232013 protein_coding 3
ENST00000422514 ENSG00000198242 protein_coding 10
ENST00000422725 ENSG00000228594 protein_coding 6
ENST00000422785 ENSG00000237240 protein_coding 10
ENST00000422989 ENSG00000167378 protein_coding 10
ENST00000423253 ENSG00000187010 processed_transcript 2
ENST00000423335 ENSG00000237515 protein_coding 2
ENST00000423336 ENSG00000226976 protein_coding 9
ENST00000423485 ENSG00000131747 protein_coding 10
ENST00000423736 ENSG00000236499 protein_coding 2
ENST00000423777 ENSG00000169136 protein_coding 10
ENST00000424204 ENSG00000185686 protein_coding 2
ENST00000424538 ENSG00000235878 protein_coding 10
ENST00000424629 ENSG00000171469 protein_coding 10
ENST00000424804 ENSG00000105053 protein_coding 10
ENST00000425041 ENSG00000196363 protein_coding 10
ENST00000425159 ENSG00000228782 protein_coding 8
ENST00000425217 ENSG00000171435 protein_coding 4
ENST00000425235 ENSG00000233502 protein_coding 3
ENST00000425288 ENSG00000184408 protein_coding 2
ENST00000425389 ENSG00000214022 protein_coding 10
ENST00000425460 ENSG00000105357 protein_coding 2
ENST00000425592 ENSG00000232387 protein_coding 7
ENST00000425675 ENSG00000063241 protein_coding 10
ENST00000426077 ENSG00000226479 protein_coding 10
ENST00000426155 ENSG00000112335 protein_coding 10
ENST00000426194 ENSG00000228835 protein_coding 2
ENST00000426263 ENSG00000117394 protein_coding 10
ENST00000426305 ENSG00000167978 protein_coding 10
ENST00000426391 ENSG00000197608 protein_coding 10
ENST00000426395 ENSG00000104870 protein_coding 5
ENST00000426521 ENSG00000102743 nonsense_mediated_decay 10
ENST00000426600 ENSG00000134884 protein_coding 10
ENST00000426727 ENSG00000140367 protein_coding 9
ENST00000426997 ENSG00000237651 protein_coding 3
ENST00000427040 ENSG00000117543 protein_coding 10
ENST00000427159 ENSG00000108592 protein_coding 10
ENST00000427624 ENSG00000152475 protein_coding 5
ENST00000427704 ENSG00000112419 protein_coding 10
ENST00000427980 ENSG00000224470 protein_coding 10
ENST00000428155 ENSG00000228146 protein_coding 6
ENST00000428676 ENSG00000224963 protein_coding 2
ENST00000429154 ENSG00000159882 protein_coding 10
ENST00000429169 ENSG00000224997 protein_coding 5
ENST00000429205 ENSG00000161956 protein_coding 10
ENST00000429584 ENSG00000230797 protein_coding 6
ENST00000430104 ENSG00000164690 protein_coding 2
ENST00000430110 ENSG00000178233 protein_coding 10
ENST00000430157 ENSG00000221983 protein_coding 10
ENST00000430298 ENSG00000214189 protein_coding 4
ENST00000430629 ENSG00000158195 protein_coding 10
ENST00000430715 ENSG00000125744 protein_coding 8
ENST00000430988 ENSG00000224361 protein_coding 3
ENST00000431067 ENSG00000228278 protein_coding 2
ENST00000431326 ENSG00000260175 protein_coding 8
ENST00000431365 ENSG00000171136 protein_coding 3
ENST00000431388 ENSG00000224877 protein_coding 10
ENST00000431473 ENSG00000177181 protein_coding 5
ENST00000431698 ENSG00000205785 protein_coding 5
ENST00000432293 ENSG00000122545 protein_coding 10
ENST00000432529 ENSG00000144451 protein_coding 9
ENST00000432566 ENSG00000175265 protein_coding 3
ENST00000432887 ENSG00000176148 protein_coding 10
ENST00000432899 ENSG00000143933 nonsense_mediated_decay 10
ENST00000432901 ENSG00000232838 protein_coding 10
ENST00000433197 ENSG00000178607 protein_coding 10
ENST00000433395 ENSG00000249624 protein_coding 10
ENST00000433518 ENSG00000236294 protein_coding 2
ENST00000433635 ENSG00000164654 protein_coding 10
ENST00000433642 ENSG00000189114 protein_coding 10
ENST00000433765 ENSG00000180720 protein_coding 2
ENST00000433840 ENSG00000228120 protein_coding 4
ENST00000433935 ENSG00000141497 protein_coding 2
ENST00000434248 ENSG00000128000 protein_coding 10
ENST00000434431 ENSG00000187600 protein_coding 2
ENST00000434436 ENSG00000071655 protein_coding 9
ENST00000434651 ENSG00000179344 protein_coding 2
ENST00000434701 ENSG00000155287 protein_coding 10
ENST00000434752 ENSG00000228672 protein_coding 8
ENST00000434772 ENSG00000178386 protein_coding 9
ENST00000435029 ENSG00000226650 protein_coding 9
ENST00000435120 ENSG00000089693 protein_coding 10
ENST00000435261 ENSG00000105131 protein_coding 1
ENST00000435532 ENSG00000069869 protein_coding 8
ENST00000435607 ENSG00000007314 protein_coding 6
ENST00000435634 ENSG00000223496 protein_coding 10
ENST00000435941 ENSG00000224236 protein_coding 9
ENST00000435989 ENSG00000204514 protein_coding 10
ENST00000436066 ENSG00000166289 protein_coding 10
ENST00000436129 ENSG00000130699 protein_coding 10
ENST00000436146 ENSG00000174748 nonsense_mediated_decay 10
ENST00000436357 ENSG00000142182 protein_coding 4
ENST00000436592 ENSG00000236882 protein_coding 2
ENST00000436860 ENSG00000159335 protein_coding 10
ENST00000436886 ENSG00000160844 protein_coding 10
ENST00000436901 ENSG00000196355 protein_coding 7
ENST00000436941 ENSG00000101342 protein_coding 4
ENST00000437098 ENSG00000173626 protein_coding 2
ENST00000437635 ENSG00000189325 protein_coding 2
ENST00000437764 ENSG00000203706 protein_coding 2
ENST00000437871 ENSG00000214491 protein_coding 4
ENST00000438073 ENSG00000185068 protein_coding 10
ENST00000438485 ENSG00000255767 protein_coding 10
ENST00000438651 ENSG00000225940 protein_coding 4
ENST00000438704 ENSG00000164104 protein_coding 10
ENST00000438705 ENSG00000232956 protein_coding 9
ENST00000438933 ENSG00000186185 protein_coding 10
ENST00000439174 ENSG00000120063 protein_coding 10
ENST00000439388 ENSG00000123453 protein_coding 2
ENST00000439435 ENSG00000196468 protein_coding 2
ENST00000439441 ENSG00000221946 protein_coding 5
ENST00000439461 ENSG00000196214 protein_coding 10
ENST00000439660 ENSG00000230055 protein_coding 10
ENST00000439685 ENSG00000091986 protein_coding 2
ENST00000439924 ENSG00000182149 nonsense_mediated_decay 10
ENST00000439982 ENSG00000114779 protein_coding 10
ENST00000440232 ENSG00000062822 protein_coding 10
ENST00000440528 ENSG00000225399 protein_coding 2
ENST00000440664 ENSG00000232560 protein_coding 2
ENST00000440896 ENSG00000149534 retained_intron 2
ENST00000440990 ENSG00000235471 protein_coding 4
ENST00000441065 ENSG00000251258 protein_coding 2
ENST00000441152 ENSG00000180525 protein_coding 2
ENST00000441448 ENSG00000197498 protein_coding 10
ENST00000441769 ENSG00000224854 protein_coding 2
ENST00000442039 ENSG00000174109 protein_coding 8
ENST00000442128 ENSG00000229689 protein_coding 4
ENST00000442241 ENSG00000073536 protein_coding 10
ENST00000442470 ENSG00000235098 protein_coding 2
ENST00000442612 ENSG00000108785 protein_coding 9
ENST00000442657 ENSG00000170689 protein_coding 2
ENST00000442697 ENSG00000164031 protein_coding 10
ENST00000442711 ENSG00000122641 protein_coding 2
ENST00000442825 ENSG00000109684 protein_coding 2
ENST00000443188 ENSG00000179873 protein_coding 4
ENST00000443493 ENSG00000232850 protein_coding 5
ENST00000443660 ENSG00000185608 nonsense_mediated_decay 10
ENST00000443667 ENSG00000174827 protein_coding 4
ENST00000443841 ENSG00000125740 protein_coding 4
ENST00000444002 ENSG00000179038 protein_coding 6
ENST00000444227 ENSG00000232098 protein_coding 10
ENST00000444313 ENSG00000138964 protein_coding 2
ENST00000444469 ENSG00000233493 protein_coding 4
ENST00000444738 ENSG00000236112 protein_coding 4
ENST00000444743 ENSG00000138297 protein_coding 10
ENST00000444777 ENSG00000122547 protein_coding 2
ENST00000444870 ENSG00000235169 protein_coding 4
ENST00000444983 ENSG00000105173 protein_coding 10
ENST00000445042 ENSG00000141837 protein_coding 1
ENST00000445101 ENSG00000233198 protein_coding 5
ENST00000445547 ENSG00000065548 protein_coding 10
ENST00000445755 ENSG00000007080 protein_coding 10
ENST00000445946 ENSG00000227268 protein_coding 3
ENST00000446344 ENSG00000205047 protein_coding 8
ENST00000446488 ENSG00000170322 protein_coding 10
ENST00000446656 ENSG00000124003 protein_coding 2
ENST00000446679 ENSG00000161944 protein_coding 2
ENST00000446824 ENSG00000256316 protein_coding 9
ENST00000447166 ENSG00000233438 protein_coding 9
ENST00000447225 ENSG00000174326 protein_coding 1
ENST00000447295 ENSG00000226800 protein_coding 5
ENST00000447337 ENSG00000105518 protein_coding 10
ENST00000447795 ENSG00000232671 protein_coding 6
ENST00000447857 ENSG00000161609 protein_coding 4
ENST00000447924 ENSG00000144476 protein_coding 6
ENST00000447964 ENSG00000143337 protein_coding 10
ENST00000448120 ENSG00000078246 protein_coding 10
ENST00000448281 ENSG00000157014 protein_coding 10
ENST00000448504 ENSG00000141337 protein_coding 8
ENST00000448557 ENSG00000165985 protein_coding 6
ENST00000448615 ENSG00000232856 protein_coding 10
ENST00000448696 ENSG00000184995 protein_coding 3
ENST00000448715 ENSG00000197841 retained_intron 10
ENST00000448933 ENSG00000164402 protein_coding 10
ENST00000448943 ENSG00000233608 protein_coding 4
ENST00000448979 ENSG00000139574 retained_intron 8
ENST00000449302 ENSG00000231256 protein_coding 3
ENST00000449309 ENSG00000221909 protein_coding 10
ENST00000449355 ENSG00000233389 protein_coding 2
ENST00000449432 ENSG00000140563 processed_transcript 4
ENST00000449465 ENSG00000234776 protein_coding 8
ENST00000449549 ENSG00000237172 protein_coding 9
ENST00000449682 ENSG00000173531 protein_coding 3
ENST00000449723 ENSG00000183283 protein_coding 10
ENST00000449726 ENSG00000106086 protein_coding 10
ENST00000449891 ENSG00000258984 nonsense_mediated_decay 3
ENST00000449985 ENSG00000179029 protein_coding 10
ENST00000449987 ENSG00000139746 protein_coding 10
ENST00000450315 ENSG00000174837 protein_coding 2
ENST00000450530 ENSG00000165702 protein_coding 2
ENST00000450554 ENSG00000063244 protein_coding 10
ENST00000450721 ENSG00000229070 protein_coding 2
ENST00000450780 ENSG00000248235 protein_coding 2
ENST00000451123 ENSG00000223519 protein_coding 1
ENST00000451256 ENSG00000128335 protein_coding 10
ENST00000451359 ENSG00000146038 protein_coding 2
ENST00000451672 ENSG00000241043 protein_coding 10
ENST00000451882 ENSG00000226742 protein_coding 10
ENST00000452153 ENSG00000231625 protein_coding 4
ENST00000452401 ENSG00000005206 protein_coding 10
ENST00000452796 ENSG00000172992 protein_coding 10
ENST00000452801 ENSG00000234949 protein_coding 2
ENST00000452892 ENSG00000101331 protein_coding 2
ENST00000452918 ENSG00000064607 protein_coding 10
ENST00000453032 ENSG00000157554 protein_coding 2
ENST00000454073 ENSG00000154957 protein_coding 10
ENST00000454109 ENSG00000225556 protein_coding 5
ENST00000454158 ENSG00000181826 protein_coding 10
ENST00000454282 ENSG00000083312 protein_coding 10
ENST00000454337 ENSG00000261732 nonsense_mediated_decay 10
ENST00000454952 ENSG00000196290 protein_coding 10
ENST00000454993 ENSG00000105737 protein_coding 2
ENST00000455127 ENSG00000225663 protein_coding 10
ENST00000455785 ENSG00000117632 protein_coding 10
ENST00000455858 ENSG00000174989 protein_coding 10
ENST00000456150 ENSG00000114646 protein_coding 2
ENST00000456239 ENSG00000116703 protein_coding 2
ENST00000456273 ENSG00000224975 protein_coding 10
ENST00000456287 ENSG00000148123 protein_coding 2
ENST00000456324 ENSG00000167635 protein_coding 10
ENST00000456707 ENSG00000198700 protein_coding 10
ENST00000456793 ENSG00000228474 protein_coding 10
ENST00000456958 ENSG00000229833 protein_coding 10
ENST00000457018 ENSG00000150048 protein_coding 2
ENST00000457139 ENSG00000105829 protein_coding 10
ENST00000457234 ENSG00000213904 protein_coding 9
ENST00000457257 ENSG00000215621 protein_coding 3
ENST00000457326 ENSG00000256812 protein_coding 2
ENST00000457354 ENSG00000139921 protein_coding 10
ENST00000457356 ENSG00000235531 processed_transcript 2
ENST00000457543 ENSG00000236609 protein_coding 4
ENST00000457800 ENSG00000198231 protein_coding 10
ENST00000458198 ENSG00000237190 protein_coding 10
ENST00000458276 ENSG00000011198 protein_coding 10
ENST00000458396 ENSG00000228344 protein_coding 9
ENST00000458403 ENSG00000224821 protein_coding 2
ENST00000458408 ENSG00000183401 protein_coding 9
ENST00000458549 ENSG00000180694 protein_coding 10
ENST00000458626 ENSG00000239887 protein_coding 8
ENST00000458735 ENSG00000066248 protein_coding 2
ENST00000460450 ENSG00000114999 processed_transcript 10
ENST00000460508 ENSG00000179528 protein_coding 9
ENST00000460556 ENSG00000111640 processed_transcript 10
ENST00000460567 ENSG00000172340 protein_coding 9
ENST00000460643 ENSG00000019186 processed_transcript 2
ENST00000460679 ENSG00000154721 nonsense_mediated_decay 2
ENST00000460760 ENSG00000114942 retained_intron 10
ENST00000460804 ENSG00000189410 processed_transcript 2
ENST00000460839 ENSG00000127241 retained_intron 3
ENST00000460969 ENSG00000115297 retained_intron 2
ENST00000461277 ENSG00000162714 processed_transcript 10
ENST00000461280 ENSG00000055118 retained_intron 2
ENST00000461343 ENSG00000041802 retained_intron 10
ENST00000462186 ENSG00000205246 processed_transcript 2
ENST00000463610 ENSG00000143149 processed_transcript 10
ENST00000463941 ENSG00000161570 processed_transcript 2
ENST00000464329 ENSG00000143119 processed_transcript 4
ENST00000464522 ENSG00000110436 protein_coding 2
ENST00000464916 ENSG00000164692 retained_intron 3
ENST00000465242 ENSG00000115350 processed_transcript 10
ENST00000465314 ENSG00000162267 retained_intron 2
ENST00000465342 ENSG00000212993 protein_coding 2
ENST00000465404 ENSG00000123505 nonsense_mediated_decay 10
ENST00000465425 ENSG00000181392 retained_intron 4
ENST00000465428 ENSG00000153283 protein_coding 4
ENST00000465643 ENSG00000065883 retained_intron 10
ENST00000465660 ENSG00000189129 processed_transcript 1
ENST00000465848 ENSG00000143753 processed_transcript 10
ENST00000466227 ENSG00000108953 processed_transcript 10
ENST00000466234 ENSG00000198843 retained_intron 10
ENST00000466490 ENSG00000144867 protein_coding 10
ENST00000466550 ENSG00000122026 processed_transcript 10
ENST00000466821 ENSG00000147604 retained_intron 10
ENST00000466846 ENSG00000159086 retained_intron 10
ENST00000467153 ENSG00000165863 processed_transcript 2
ENST00000467375 ENSG00000132677 retained_intron 2
ENST00000467415 ENSG00000111843 processed_transcript 10
ENST00000467636 ENSG00000150459 processed_transcript 10
ENST00000467792 ENSG00000173692 retained_intron 10
ENST00000468071 ENSG00000240857 processed_transcript 10
ENST00000468158 ENSG00000164049 processed_transcript 2
ENST00000468487 ENSG00000136628 processed_transcript 10
ENST00000468812 ENSG00000196262 protein_coding 10
ENST00000468830 ENSG00000128585 retained_intron 10
ENST00000468966 ENSG00000156860 retained_intron 10
ENST00000469062 ENSG00000000938 processed_transcript 2
ENST00000469225 ENSG00000116288 processed_transcript 10
ENST00000469231 ENSG00000187164 processed_transcript 10
ENST00000469380 ENSG00000119535 retained_intron 2
ENST00000469516 ENSG00000100156 processed_transcript 2
ENST00000469658 ENSG00000198054 processed_transcript 2
ENST00000469941 ENSG00000081154 processed_transcript 10
ENST00000470211 ENSG00000173728 processed_transcript 3
ENST00000470334 ENSG00000006075 retained_intron 2
ENST00000470346 ENSG00000186235 processed_transcript 2
ENST00000470789 ENSG00000168754 processed_transcript 2
ENST00000470868 ENSG00000158417 retained_intron 10
ENST00000470904 ENSG00000114030 processed_transcript 10
ENST00000471038 ENSG00000155367 processed_transcript 4
ENST00000471142 ENSG00000136270 processed_transcript 10
ENST00000471245 ENSG00000173207 processed_transcript 10
ENST00000471726 ENSG00000173226 retained_intron 10
ENST00000472217 ENSG00000158773 retained_intron 10
ENST00000472354 ENSG00000167526 processed_transcript 10
ENST00000472436 ENSG00000172482 retained_intron 2
ENST00000472451 ENSG00000250588 protein_coding 2
ENST00000472527 ENSG00000135912 retained_intron 10
ENST00000472717 ENSG00000162843 nonsense_mediated_decay 2
ENST00000472726 ENSG00000256500 protein_coding 4
ENST00000473070 ENSG00000111913 processed_transcript 2
ENST00000473387 ENSG00000143294 processed_transcript 10
ENST00000474024 ENSG00000125868 processed_transcript 10
ENST00000474033 ENSG00000162576 processed_transcript 2
ENST00000474339 ENSG00000163481 retained_intron 10
ENST00000474889 ENSG00000144724 protein_coding 6
ENST00000474965 ENSG00000186265 processed_transcript 2
ENST00000475229 ENSG00000215790 processed_transcript 10
ENST00000475369 ENSG00000237276 processed_transcript 1
ENST00000475388 ENSG00000157680 processed_transcript 2
ENST00000475819 ENSG00000176619 processed_transcript 10
ENST00000476008 ENSG00000106633 processed_transcript 1
ENST00000476546 ENSG00000106554 processed_transcript 10
ENST00000476801 ENSG00000124568 protein_coding 2
ENST00000477456 ENSG00000229314 processed_transcript 2
ENST00000477657 ENSG00000240038 nonsense_mediated_decay 2
ENST00000477709 ENSG00000120054 processed_transcript 2
ENST00000477973 ENSG00000163602 protein_coding 10
ENST00000478147 ENSG00000084734 retained_intron 2
ENST00000478148 ENSG00000189056 retained_intron 4
ENST00000478193 ENSG00000166295 processed_transcript 10
ENST00000478311 ENSG00000115211 retained_intron 10
ENST00000478497 ENSG00000180953 protein_coding 10
ENST00000478680 ENSG00000160183 processed_transcript 4
ENST00000478684 ENSG00000117122 processed_transcript 2
ENST00000479050 ENSG00000178537 retained_intron 10
ENST00000479134 ENSG00000168297 protein_coding 10
ENST00000479300 ENSG00000165280 retained_intron 10
ENST00000480008 ENSG00000130024 retained_intron 10
ENST00000480419 ENSG00000163492 processed_transcript 2
ENST00000480550 ENSG00000173418 processed_transcript 10
ENST00000480623 ENSG00000096093 nonsense_mediated_decay 10
ENST00000480694 ENSG00000176349 processed_transcript 2
ENST00000480798 ENSG00000077984 protein_coding 1
ENST00000480942 ENSG00000124614 processed_transcript 10
ENST00000480945 ENSG00000197312 protein_coding 10
ENST00000481131 ENSG00000169062 processed_transcript 10
ENST00000481182 ENSG00000011590 nonsense_mediated_decay 3
ENST00000482122 ENSG00000182568 protein_coding 2
ENST00000482453 ENSG00000198758 processed_transcript 2
ENST00000482552 ENSG00000157693 processed_transcript 10
ENST00000483218 ENSG00000233611 antisense 3
ENST00000483282 ENSG00000143612 processed_transcript 10
ENST00000483463 ENSG00000163348 processed_transcript 10
ENST00000483612 ENSG00000160862 processed_transcript 2
ENST00000483649 ENSG00000204147 processed_transcript 2
ENST00000483722 ENSG00000112195 protein_coding 3
ENST00000484282 ENSG00000083097 processed_transcript 10
ENST00000484376 ENSG00000176919 processed_transcript 2
ENST00000484517 ENSG00000168243 processed_transcript 2
ENST00000484695 ENSG00000171557 retained_intron 2
ENST00000484809 ENSG00000089006 processed_transcript 10
ENST00000484827 ENSG00000074706 retained_intron 2
ENST00000484866 ENSG00000121864 protein_coding 10
ENST00000485134 ENSG00000163564 processed_transcript 2
ENST00000485488 ENSG00000166979 processed_transcript 4
ENST00000485529 ENSG00000116132 processed_transcript 2
ENST00000485668 ENSG00000222009 retained_intron 7
ENST00000485886 ENSG00000196814 processed_transcript 2
ENST00000486691 ENSG00000123091 processed_transcript 10
ENST00000486694 ENSG00000143217 processed_transcript 4
ENST00000486759 ENSG00000154040 nonsense_mediated_decay 1
ENST00000487099 ENSG00000148200 protein_coding 8
ENST00000487143 ENSG00000198648 processed_transcript 4
ENST00000487146 ENSG00000162775 processed_transcript 10
ENST00000487220 ENSG00000128965 protein_coding 7
ENST00000487273 ENSG00000168615 protein_coding 10
ENST00000487419 ENSG00000178826 processed_transcript 3
ENST00000487646 ENSG00000130045 nonsense_mediated_decay 2
ENST00000487831 ENSG00000112159 processed_transcript 10
ENST00000488288 ENSG00000114391 retained_intron 10
ENST00000488362 ENSG00000184497 processed_transcript 2
ENST00000488633 ENSG00000144021 protein_coding 10
ENST00000488846 ENSG00000240204 protein_coding 1
ENST00000489145 ENSG00000136243 retained_intron 10
ENST00000489676 ENSG00000160180 processed_transcript 2
ENST00000490164 ENSG00000180628 processed_transcript 10
ENST00000490451 ENSG00000235034 processed_transcript 2
ENST00000490531 ENSG00000136274 protein_coding 2
ENST00000490609 ENSG00000139219 retained_intron 2
ENST00000490667 ENSG00000160691 processed_transcript 10
ENST00000490689 ENSG00000168779 protein_coding 2
ENST00000491415 ENSG00000117597 protein_coding 10
ENST00000492611 ENSG00000087495 retained_intron 2
ENST00000492710 ENSG00000120616 retained_intron 10
ENST00000492730 ENSG00000123843 retained_intron 4
ENST00000492979 ENSG00000146700 processed_transcript 6
ENST00000493185 ENSG00000122705 processed_transcript 10
ENST00000493415 ENSG00000148584 processed_transcript 2
ENST00000493437 ENSG00000196199 processed_transcript 10
ENST00000493528 ENSG00000116574 processed_transcript 4
ENST00000493536 ENSG00000163597 processed_transcript 10
ENST00000493800 ENSG00000143147 retained_intron 2
ENST00000493821 ENSG00000162601 processed_transcript 10
ENST00000494072 ENSG00000255275 nonsense_mediated_decay 4
ENST00000494346 ENSG00000162944 retained_intron 2
ENST00000494447 ENSG00000158428 retained_intron 2
ENST00000494613 ENSG00000072163 processed_transcript 2
ENST00000495270 ENSG00000136908 processed_transcript 10
ENST00000495334 ENSG00000026751 processed_transcript 2
ENST00000495370 ENSG00000138152 processed_transcript 2
ENST00000495455 ENSG00000175874 processed_transcript 2
ENST00000495462 ENSG00000163902 processed_transcript 10
ENST00000495481 ENSG00000198734 processed_transcript 4
ENST00000495552 ENSG00000243696 retained_intron 5
ENST00000495650 ENSG00000169905 ambiguous_orf 10
ENST00000495822 ENSG00000135047 processed_transcript 8
ENST00000495867 ENSG00000143436 processed_transcript 10
ENST00000495883 ENSG00000132639 processed_transcript 4
ENST00000495905 ENSG00000113520 processed_transcript 2
ENST00000496366 ENSG00000159596 processed_transcript 10
ENST00000496382 ENSG00000156976 retained_intron 10
ENST00000496634 ENSG00000255508 nonsense_mediated_decay 10
ENST00000497254 ENSG00000156502 processed_transcript 10
ENST00000497587 ENSG00000064886 protein_coding 2
ENST00000497634 ENSG00000164946 retained_intron 2
ENST00000497803 ENSG00000105479 processed_transcript 3
ENST00000498088 ENSG00000172458 processed_transcript 7
ENST00000498150 ENSG00000160209 processed_transcript 10
ENST00000498165 ENSG00000163590 protein_coding 2
ENST00000498262 ENSG00000203667 processed_transcript 10
ENST00000498385 ENSG00000240972 retained_intron 9
ENST00000498569 ENSG00000232103 processed_transcript 9
ENST00000498708 ENSG00000163554 processed_transcript 2
ENST00000498907 ENSG00000245848 protein_coding 4
ENST00000498997 ENSG00000246477 protein_coding 6
ENST00000499601 ENSG00000245317 protein_coding 10
ENST00000500093 ENSG00000227908 protein_coding 5
ENST00000500968 ENSG00000247746 protein_coding 6
ENST00000501463 ENSG00000152669 nonsense_mediated_decay 2
ENST00000501499 ENSG00000245017 protein_coding 2
ENST00000502368 ENSG00000249049 protein_coding 2
ENST00000502461 ENSG00000151725 retained_intron 10
ENST00000502921 ENSG00000040731 processed_transcript 2
ENST00000503296 ENSG00000139617 protein_coding 4
ENST00000503771 ENSG00000249992 protein_coding 3
ENST00000504110 ENSG00000164096 protein_coding 10
ENST00000504184 ENSG00000213888 protein_coding 7
ENST00000504313 ENSG00000250673 protein_coding 2
ENST00000504449 ENSG00000248485 protein_coding 4
ENST00000504595 ENSG00000183580 protein_coding 2
ENST00000504706 ENSG00000112494 retained_intron 2
ENST00000504899 ENSG00000164220 protein_coding 2
ENST00000504906 ENSG00000250699 protein_coding 2
ENST00000505059 ENSG00000171421 protein_coding 2
ENST00000505070 ENSG00000180697 nonsense_mediated_decay 2
ENST00000505231 ENSG00000164142 protein_coding 6
ENST00000505687 ENSG00000152208 processed_transcript 2
ENST00000505804 ENSG00000163781 retained_intron 10
ENST00000505920 ENSG00000249222 protein_coding 2
ENST00000506088 ENSG00000173926 retained_intron 6
ENST00000506132 ENSG00000109758 retained_intron 2
ENST00000506413 ENSG00000251359 protein_coding 4
ENST00000506438 ENSG00000069011 protein_coding 6
ENST00000506888 ENSG00000213204 processed_transcript 10
ENST00000507485 ENSG00000145425 retained_intron 10
ENST00000507606 ENSG00000243317 protein_coding 10
ENST00000507983 ENSG00000214855 protein_coding 2
ENST00000508020 ENSG00000251139 protein_coding 5
ENST00000508237 ENSG00000198740 nonsense_mediated_decay 10
ENST00000508334 ENSG00000174123 protein_coding 2
ENST00000508638 ENSG00000078795 protein_coding 10
ENST00000509152 ENSG00000197701 protein_coding 2
ENST00000509481 ENSG00000251606 protein_coding 6
ENST00000509493 ENSG00000171564 protein_coding 2
ENST00000509570 ENSG00000178980 protein_coding 10
ENST00000510043 ENSG00000114686 retained_intron 10
ENST00000510583 ENSG00000248789 protein_coding 2
ENST00000510585 ENSG00000253251 protein_coding 10
ENST00000510825 ENSG00000169744 processed_transcript 2
ENST00000510864 ENSG00000164306 processed_transcript 10
ENST00000510880 ENSG00000091490 protein_coding 8
ENST00000511507 ENSG00000164116 protein_coding 2
ENST00000511575 ENSG00000180818 processed_transcript 2
ENST00000512188 ENSG00000164106 nonsense_mediated_decay 1
ENST00000512559 ENSG00000248874 nonsense_mediated_decay 2
ENST00000512560 ENSG00000177034 protein_coding 8
ENST00000512729 ENSG00000179046 protein_coding 2
ENST00000512874 ENSG00000249679 protein_coding 5
ENST00000513458 ENSG00000153006 protein_coding 10
ENST00000513719 ENSG00000064692 retained_intron 2
ENST00000513778 ENSG00000163993 processed_transcript 4
ENST00000513876 ENSG00000250486 protein_coding 2
ENST00000513911 ENSG00000072832 processed_transcript 6
ENST00000514447 ENSG00000145826 protein_coding 2
ENST00000514764 ENSG00000154277 retained_intron 2
ENST00000515092 ENSG00000249112 protein_coding 2
ENST00000515687 ENSG00000168818 retained_intron 10
ENST00000515829 ENSG00000116698 protein_coding 10
ENST00000517349 ENSG00000253457 protein_coding 5
ENST00000517434 ENSG00000253731 protein_coding 5
ENST00000517452 ENSG00000154734 protein_coding 4
ENST00000517562 ENSG00000253250 protein_coding 3
ENST00000517663 ENSG00000168333 protein_coding 2
ENST00000517956 ENSG00000156804 protein_coding 2
ENST00000518069 ENSG00000253485 protein_coding 5
ENST00000518322 ENSG00000188343 protein_coding 10
ENST00000518325 ENSG00000253537 protein_coding 2
ENST00000518568 ENSG00000253598 protein_coding 7
ENST00000518606 ENSG00000134824 protein_coding 10
ENST00000518863 ENSG00000159239 protein_coding 1
ENST00000518872 ENSG00000171992 processed_transcript 6
ENST00000519106 ENSG00000253958 protein_coding 2
ENST00000519479 ENSG00000253953 protein_coding 4
ENST00000519691 ENSG00000254290 protein_coding 2
ENST00000519948 ENSG00000253719 protein_coding 10
ENST00000520103 ENSG00000164751 protein_coding 10
ENST00000520222 ENSG00000250479 protein_coding 5
ENST00000520401 ENSG00000258864 nonsense_mediated_decay 4
ENST00000520790 ENSG00000253305 protein_coding 2
ENST00000521025 ENSG00000253200 protein_coding 10
ENST00000521362 ENSG00000170231 retained_intron 1
ENST00000521487 ENSG00000253327 protein_coding 2
ENST00000521508 ENSG00000253710 protein_coding 10
ENST00000521608 ENSG00000253819 protein_coding 2
ENST00000521739 ENSG00000178860 processed_transcript 2
ENST00000521764 ENSG00000253506 protein_coding 2
ENST00000521776 ENSG00000253797 protein_coding 10
ENST00000522186 ENSG00000253976 protein_coding 2
ENST00000522209 ENSG00000168081 protein_coding 2
ENST00000522362 ENSG00000240694 protein_coding 2
ENST00000522383 ENSG00000253258 protein_coding 3
ENST00000522521 ENSG00000137547 nonsense_mediated_decay 10
ENST00000522605 ENSG00000253910 protein_coding 5
ENST00000522901 ENSG00000132842 protein_coding 10
ENST00000523390 ENSG00000254221 protein_coding 4
ENST00000523505 ENSG00000253276 protein_coding 8
ENST00000523572 ENSG00000253633 protein_coding 2
ENST00000523638 ENSG00000254004 protein_coding 10
ENST00000523677 ENSG00000253313 protein_coding 2
ENST00000523954 ENSG00000172817 processed_transcript 2
ENST00000524314 ENSG00000158815 retained_intron 2
ENST00000524365 ENSG00000253309 protein_coding 9
ENST00000524416 ENSG00000051009 protein_coding 10
ENST00000524433 ENSG00000254943 protein_coding 2
ENST00000524872 ENSG00000178538 retained_intron 2
ENST00000525206 ENSG00000136573 retained_intron 2
ENST00000525270 ENSG00000112303 protein_coding 2
ENST00000525663 ENSG00000152760 retained_intron 2
ENST00000525867 ENSG00000255020 protein_coding 2
ENST00000526049 ENSG00000131871 protein_coding 9
ENST00000526273 ENSG00000165478 retained_intron 2
ENST00000526627 ENSG00000256235 protein_coding 8
ENST00000526744 ENSG00000156097 processed_transcript 2
ENST00000526821 ENSG00000123472 protein_coding 10
ENST00000526971 ENSG00000184363 retained_intron 6
ENST00000526991 ENSG00000255112 protein_coding 10
ENST00000527067 ENSG00000255559 protein_coding 6
ENST00000527100 ENSG00000255015 protein_coding 2
ENST00000527436 ENSG00000137185 protein_coding 10
ENST00000527569 ENSG00000169550 protein_coding 2
ENST00000527671 ENSG00000255470 protein_coding 3
ENST00000527879 ENSG00000255150 protein_coding 10
ENST00000528029 ENSG00000187066 retained_intron 10
ENST00000528572 ENSG00000187479 protein_coding 3
ENST00000528619 ENSG00000133112 protein_coding 10
ENST00000528777 ENSG00000133640 nonsense_mediated_decay 2
ENST00000528835 ENSG00000254979 nonsense_mediated_decay 6
ENST00000528880 ENSG00000255398 protein_coding 2
ENST00000528955 ENSG00000166391 TEC 2
ENST00000528969 ENSG00000152558 protein_coding 10
ENST00000529036 ENSG00000255038 protein_coding 6
ENST00000529223 ENSG00000147548 protein_coding 10
ENST00000529229 ENSG00000255247 protein_coding 2
ENST00000529271 ENSG00000166405 processed_transcript 2
ENST00000529296 ENSG00000254531 protein_coding 4
ENST00000529707 ENSG00000196559 TEC 8
ENST00000529750 ENSG00000023171 protein_coding 6
ENST00000529820 ENSG00000231738 retained_intron 2
ENST00000530223 ENSG00000255164 protein_coding 7
ENST00000530248 ENSG00000255310 protein_coding 4
ENST00000530275 ENSG00000255103 protein_coding 8
ENST00000530763 ENSG00000148948 protein_coding 2
ENST00000530971 ENSG00000153898 retained_intron 2
ENST00000531074 ENSG00000254732 nonsense_mediated_decay 8
ENST00000531380 ENSG00000174804 protein_coding 8
ENST00000531549 ENSG00000254556 protein_coding 2
ENST00000531602 ENSG00000255468 protein_coding 10
ENST00000531742 ENSG00000254873 processed_transcript 6
ENST00000531844 ENSG00000197721 retained_intron 2
ENST00000532043 ENSG00000171714 processed_transcript 2
ENST00000532090 ENSG00000254470 protein_coding 10
ENST00000532286 ENSG00000100557 retained_intron 2
ENST00000532335 ENSG00000164520 protein_coding 2
ENST00000532418 ENSG00000156738 retained_intron 2
ENST00000532511 ENSG00000220032 protein_coding 2
ENST00000532993 ENSG00000196914 protein_coding 10
ENST00000533150 ENSG00000197165 protein_coding 2
ENST00000533281 ENSG00000137731 retained_intron 2
ENST00000533322 ENSG00000255354 protein_coding 2
ENST00000533338 ENSG00000168172 protein_coding 10
ENST00000533341 ENSG00000254667 protein_coding 6
ENST00000533473 ENSG00000255423 protein_coding 10
ENST00000534062 ENSG00000254656 protein_coding 2
ENST00000534623 ENSG00000205038 retained_intron 2
ENST00000534632 ENSG00000259030 protein_coding 2
ENST00000534750 ENSG00000174885 protein_coding 2
ENST00000534843 ENSG00000255661 nonsense_mediated_decay 9
ENST00000534991 ENSG00000256073 protein_coding 10
ENST00000535109 ENSG00000255692 protein_coding 9
ENST00000535173 ENSG00000198150 protein_coding 8
ENST00000535339 ENSG00000230344 protein_coding 5
ENST00000535432 ENSG00000112242 protein_coding 10
ENST00000535540 ENSG00000256797 protein_coding 2
ENST00000535642 ENSG00000196793 protein_coding 4
ENST00000535828 ENSG00000156256 protein_coding 10
ENST00000536033 ENSG00000198626 protein_coding 2
ENST00000536061 ENSG00000248835 protein_coding 10
ENST00000536226 ENSG00000101343 protein_coding 2
ENST00000536335 ENSG00000125817 protein_coding 10
ENST00000536361 ENSG00000116120 protein_coding 10
ENST00000536413 ENSG00000065559 protein_coding 10
ENST00000536432 ENSG00000228313 protein_coding 3
ENST00000536446 ENSG00000196660 protein_coding 4
ENST00000536605 ENSG00000101608 protein_coding 10
ENST00000536670 ENSG00000256591 retained_intron 7
ENST00000536684 ENSG00000255823 protein_coding 3
ENST00000536865 ENSG00000256628 protein_coding 8
ENST00000536896 ENSG00000223474 protein_coding 5
ENST00000536898 ENSG00000205786 protein_coding 2
ENST00000536952 ENSG00000165685 protein_coding 2
ENST00000537079 ENSG00000255798 protein_coding 2
ENST00000537114 ENSG00000180011 protein_coding 10
ENST00000537246 ENSG00000151611 protein_coding 2
ENST00000537516 ENSG00000163508 protein_coding 2
ENST00000537552 ENSG00000203630 protein_coding 8
ENST00000537608 ENSG00000197614 processed_transcript 2
ENST00000537693 ENSG00000105048 protein_coding 3
ENST00000537928 ENSG00000128567 protein_coding 4
ENST00000538077 ENSG00000255874 protein_coding 7
ENST00000538170 ENSG00000166974 protein_coding 10
ENST00000538173 ENSG00000180574 protein_coding 3
ENST00000538446 ENSG00000111328 protein_coding 10
ENST00000538831 ENSG00000090520 protein_coding 10
ENST00000538868 ENSG00000226180 protein_coding 6
ENST00000539023 ENSG00000227450 protein_coding 9
ENST00000539033 ENSG00000255641 protein_coding 2
ENST00000539202 ENSG00000128789 protein_coding 10
ENST00000539262 ENSG00000179776 protein_coding 2
ENST00000539430 ENSG00000146830 protein_coding 10
ENST00000539562 ENSG00000137766 protein_coding 2
ENST00000539634 ENSG00000256655 protein_coding 6
ENST00000539688 ENSG00000253459 protein_coding 4
ENST00000539811 ENSG00000255568 protein_coding 3
ENST00000540096 ENSG00000256825 nonsense_mediated_decay 3
ENST00000540144 ENSG00000196532 protein_coding 8
ENST00000540155 ENSG00000091164 protein_coding 10
ENST00000540171 ENSG00000256050 protein_coding 2
ENST00000540268 ENSG00000099246 protein_coding 10
ENST00000540557 ENSG00000255872 nonsense_mediated_decay 3
ENST00000540572 ENSG00000121316 protein_coding 2
ENST00000540638 ENSG00000082397 protein_coding 2
ENST00000540807 ENSG00000060339 protein_coding 10
ENST00000541034 ENSG00000247077 processed_transcript 10
ENST00000541325 ENSG00000182985 protein_coding 2
ENST00000541421 ENSG00000256162 protein_coding 2
ENST00000541430 ENSG00000161082 protein_coding 2
ENST00000541436 ENSG00000120437 protein_coding 10
ENST00000541682 ENSG00000179111 protein_coding 3
ENST00000541705 ENSG00000228006 protein_coding 7
ENST00000541777 ENSG00000167766 protein_coding 10
ENST00000542104 ENSG00000153179 protein_coding 10
ENST00000542229 ENSG00000180425 TEC 10
ENST00000542235 ENSG00000173457 protein_coding 3
ENST00000542385 ENSG00000221869 protein_coding 4
ENST00000542466 ENSG00000255737 protein_coding 7
ENST00000542520 ENSG00000077097 protein_coding 10
ENST00000542745 ENSG00000226137 protein_coding 8
ENST00000542783 ENSG00000163659 protein_coding 10
ENST00000542853 ENSG00000257040 protein_coding 2
ENST00000542939 ENSG00000089220 processed_transcript 10
ENST00000543012 ENSG00000232769 protein_coding 10
ENST00000543015 ENSG00000110200 processed_transcript 10
ENST00000543122 ENSG00000184361 protein_coding 5
ENST00000543196 ENSG00000139629 protein_coding 7
ENST00000543226 ENSG00000256060 protein_coding 10
ENST00000543496 ENSG00000146242 protein_coding 2
ENST00000543572 ENSG00000255819 nonsense_mediated_decay 4
ENST00000544664 ENSG00000256895 protein_coding 5
ENST00000544690 ENSG00000011600 protein_coding 1
ENST00000544926 ENSG00000141646 protein_coding 10
ENST00000545051 ENSG00000101665 protein_coding 10
ENST00000545199 ENSG00000111341 protein_coding 2
ENST00000545323 ENSG00000100077 protein_coding 8
ENST00000545350 ENSG00000255748 protein_coding 10
ENST00000545538 ENSG00000110931 protein_coding 10
ENST00000545557 ENSG00000069122 protein_coding 2
ENST00000545867 ENSG00000256391 protein_coding 2
ENST00000545995 ENSG00000111802 protein_coding 10
ENST00000546022 ENSG00000101280 protein_coding 1
ENST00000546299 ENSG00000170456 protein_coding 8
ENST00000546443 ENSG00000012822 protein_coding 10
ENST00000546501 ENSG00000258256 protein_coding 3
ENST00000546575 ENSG00000170627 retained_intron 2
ENST00000546837 ENSG00000257390 protein_coding 9
ENST00000546949 ENSG00000176593 protein_coding 6
ENST00000546954 ENSG00000170855 protein_coding 10
ENST00000547140 ENSG00000139318 processed_transcript 4
ENST00000547342 ENSG00000257606 protein_coding 7
ENST00000547628 ENSG00000257446 protein_coding 6
ENST00000548058 ENSG00000111058 protein_coding 2
ENST00000548326 ENSG00000111786 retained_intron 10
ENST00000548358 ENSG00000139266 protein_coding 8
ENST00000548503 ENSG00000135111 retained_intron 4
ENST00000548636 ENSG00000084110 retained_intron 2
ENST00000548925 ENSG00000135441 protein_coding 10
ENST00000549171 ENSG00000139344 retained_intron 2
ENST00000549185 ENSG00000203546 nonsense_mediated_decay 3
ENST00000549357 ENSG00000258053 protein_coding 2
ENST00000549446 ENSG00000166006 protein_coding 2
ENST00000549466 ENSG00000174600 protein_coding 2
ENST00000550078 ENSG00000257315 protein_coding 10
ENST00000550231 ENSG00000258210 protein_coding 10
ENST00000550487 ENSG00000178449 protein_coding 10
ENST00000550577 ENSG00000182809 protein_coding 3
ENST00000550683 ENSG00000139567 protein_coding 2
ENST00000550747 ENSG00000254607 processed_transcript 2
ENST00000550963 ENSG00000133858 retained_intron 10
ENST00000551266 ENSG00000177627 retained_intron 2
ENST00000551505 ENSG00000257545 protein_coding 1
ENST00000551650 ENSG00000257327 protein_coding 8
ENST00000551765 ENSG00000257218 protein_coding 10
ENST00000551883 ENSG00000120833 ambiguous_orf 2
ENST00000551952 ENSG00000015475 protein_coding 2
ENST00000552360 ENSG00000257704 protein_coding 8
ENST00000552815 ENSG00000257755 protein_coding 10
ENST00000552946 ENSG00000205323 retained_intron 10
ENST00000553330 ENSG00000258474 protein_coding 4
ENST00000553364 ENSG00000258405 protein_coding 2
ENST00000553479 ENSG00000087302 retained_intron 10
ENST00000553530 ENSG00000182732 protein_coding 2
ENST00000553630 ENSG00000198668 nonsense_mediated_decay 10
ENST00000553672 ENSG00000182512 processed_transcript 10
ENST00000553678 ENSG00000258945 protein_coding 2
ENST00000554052 ENSG00000151327 processed_transcript 10
ENST00000554161 ENSG00000258572 protein_coding 3
ENST00000554203 ENSG00000179933 protein_coding 10
ENST00000554216 ENSG00000213463 processed_transcript 10
ENST00000554545 ENSG00000123374 processed_transcript 10
ENST00000554866 ENSG00000188488 protein_coding 2
ENST00000555109 ENSG00000258744 protein_coding 10
ENST00000555143 ENSG00000150526 protein_coding 2
ENST00000555147 ENSG00000258839 protein_coding 8
ENST00000555438 ENSG00000224186 protein_coding 10
ENST00000555474 ENSG00000100554 protein_coding 10
ENST00000555476 ENSG00000179008 protein_coding 2
ENST00000555562 ENSG00000258920 protein_coding 8
ENST00000555743 ENSG00000100567 retained_intron 10
ENST00000555787 ENSG00000100764 retained_intron 10
ENST00000555925 ENSG00000072415 protein_coding 10
ENST00000556084 ENSG00000119608 protein_coding 8
ENST00000556539 ENSG00000170581 processed_transcript 10
ENST00000556586 ENSG00000258735 protein_coding 2
ENST00000556667 ENSG00000258708 protein_coding 8
ENST00000556794 ENSG00000156050 protein_coding 10
ENST00000556834 ENSG00000258928 protein_coding 2
ENST00000556881 ENSG00000165953 protein_coding 2
ENST00000556972 ENSG00000198901 protein_coding 10
ENST00000556973 ENSG00000258512 protein_coding 7
ENST00000557004 ENSG00000100665 protein_coding 2
ENST00000557161 ENSG00000213927 processed_transcript 1
ENST00000557394 ENSG00000092201 retained_intron 10
ENST00000557565 ENSG00000258790 nonsense_mediated_decay 10
ENST00000557595 ENSG00000259003 protein_coding 2
ENST00000557646 ENSG00000258987 protein_coding 4
ENST00000557734 ENSG00000185155 processed_transcript 2
ENST00000557798 ENSG00000169783 protein_coding 3
ENST00000558000 ENSG00000140527 protein_coding 1
ENST00000558199 ENSG00000259486 nonsense_mediated_decay 2
ENST00000558325 ENSG00000259371 protein_coding 3
ENST00000558463 ENSG00000259202 protein_coding 8
ENST00000558468 ENSG00000259529 nonsense_mediated_decay 9
ENST00000558590 ENSG00000166126 retained_intron 3
ENST00000558592 ENSG00000259658 protein_coding 2
ENST00000558779 ENSG00000166797 processed_transcript 10
ENST00000558797 ENSG00000259471 protein_coding 6
ENST00000559294 ENSG00000139914 protein_coding 2
ENST00000559524 ENSG00000105419 protein_coding 2
ENST00000559693 ENSG00000205436 retained_intron 3
ENST00000559894 ENSG00000166823 processed_transcript 1
ENST00000560141 ENSG00000185880 processed_transcript 10
ENST00000560188 ENSG00000259386 protein_coding 3
ENST00000560219 ENSG00000188095 protein_coding 1
ENST00000560255 ENSG00000259642 protein_coding 7
ENST00000560311 ENSG00000213928 retained_intron 10
ENST00000560626 ENSG00000173517 protein_coding 10
ENST00000560765 ENSG00000140285 nonsense_mediated_decay 2
ENST00000561387 ENSG00000246922 retained_intron 9
ENST00000561419 ENSG00000259522 nonsense_mediated_decay 4
ENST00000561525 ENSG00000155393 retained_intron 10
ENST00000561791 ENSG00000103319 processed_transcript 10
ENST00000562915 ENSG00000159648 retained_intron 2
ENST00000562929 ENSG00000131143 processed_transcript 10
ENST00000563091 ENSG00000103460 protein_coding 2
ENST00000563263 ENSG00000079616 processed_transcript 10
ENST00000563694 ENSG00000170037 protein_coding 10
ENST00000563934 ENSG00000188215 protein_coding 10
ENST00000564080 ENSG00000260170 protein_coding 2
ENST00000564197 ENSG00000140675 processed_transcript 4
ENST00000564245 ENSG00000255896 processed_transcript 10
ENST00000564347 ENSG00000254918 protein_coding 1
ENST00000564978 ENSG00000176953 protein_coding 10
ENST00000565468 ENSG00000261115 protein_coding 2
ENST00000565644 ENSG00000103257 protein_coding 10
ENST00000565819 ENSG00000167969 protein_coding 10
ENST00000566166 ENSG00000260001 retained_intron 1
ENST00000566274 ENSG00000140678 processed_transcript 2
ENST00000566326 ENSG00000169032 protein_coding 10
ENST00000567078 ENSG00000260342 protein_coding 9
ENST00000567462 ENSG00000069764 nonsense_mediated_decay 1
ENST00000567544 ENSG00000260259 protein_coding 8
ENST00000568237 ENSG00000103018 processed_transcript 10
ENST00000568285 ENSG00000261086 protein_coding 3
ENST00000568490 ENSG00000092445 retained_intron 8
ENST00000568510 ENSG00000065457 protein_coding 10
ENST00000568801 ENSG00000174990 processed_transcript 2
ENST00000568956 ENSG00000261221 protein_coding 8
ENST00000569691 ENSG00000261652 protein_coding 8
ENST00000569980 ENSG00000088682 retained_intron 10
ENST00000570052 ENSG00000166747 retained_intron 10
