# Supplementary material for: Transcriptome analysis of human tissues and cell lines reveals one dominant transcript per gene
Source: Genome Biol. 2013 Jul 1;14(7):R70. doi: 10.1186/gb-2013-14-7-r70 (PMC4053754; doi:10.1186/gb-2013-14-7-r70)
Supplement: Additional file 3 — Supplementary Files [file gb-2013-14-7-r70-S3.ZIP › supp_files/supp_file_4a.txt]

# gene_id	sample_A:major_transcript_sample_A:fpkm	sample_B:major_transcript_sample_B:fpkm
ENSG00000004700 adipose:ENST00000539672:1.63183829745555 adrenal:ENST00000444129:1.72315106345753
ENSG00000005483 adipose:ENST00000257745:1.49458926902625 adrenal:ENST00000334884:3.73404586079414
ENSG00000008283 adipose:ENST00000360793:6.93849395419607 adrenal:ENST00000392975:6.87797260605316
ENSG00000017797 adipose:ENST00000458039:1.71384430602869 adrenal:ENST00000019317:1.4435196036065
ENSG00000020577 adipose:ENST00000251091:1.57578466298204 adrenal:ENST00000305831:0.917262552838357
ENSG00000049759 adipose:ENST00000256830:1.99788862383496 adrenal:ENST00000431212:0.516121577959351
ENSG00000058272 adipose:ENST00000450142:1.06325821521115 adrenal:ENST00000312727:1.7060297218458
ENSG00000065675 adipose:ENST00000397176:1.17649265360608 adrenal:ENST00000263125:3.58770037847454
ENSG00000066294 adipose:ENST00000368054:0.993699827010133 adrenal:ENST00000534968:1.36081719496979
ENSG00000081014 adipose:ENST00000560508:0.884698458567444 adrenal:ENST00000261842:1.21770724055388
ENSG00000083168 adipose:ENST00000406337:8.86377875390443 adrenal:ENST00000265713:4.77094445091939
ENSG00000084234 adipose:ENST00000278756:48.7415348788164 adrenal:ENST00000263574:30.6775187854336
ENSG00000088756 adipose:ENST00000314319:2.44857680025225 adrenal:ENST00000419673:1.49034516677439
ENSG00000089127 adipose:ENST00000452357:0.955356844156453 adrenal:ENST00000202917:1.19168349505403
ENSG00000089177 adipose:ENST00000450176:1.41270909814125 adrenal:ENST00000378003:2.06931006874465
ENSG00000095397 adipose:ENST00000265134:0.59856639521404 adrenal:ENST00000374059:0.446905494152016
ENSG00000095951 adipose:ENST00000379388:8.11939275884765 adrenal:ENST00000542327:2.89483123248237
ENSG00000100106 adipose:ENST00000428075:3.53763458830968 adrenal:ENST00000407319:2.1668663787562
ENSG00000100129 adipose:ENST00000436452:0.396630766652723 adrenal:ENST00000412331:0.811762577054528
ENSG00000100380 adipose:ENST00000542699:2.42984536845882 adrenal:ENST00000216218:0.675887219264949
ENSG00000100503 adipose:ENST00000311149:4.76542647142198 adrenal:ENST00000389868:2.00241205966969
ENSG00000100985 adipose:ENST00000372330:1.78047702594397 adrenal:ENST00000545925:1.13296827651628
ENSG00000103260 adipose:ENST00000568223:2.5267044200456 adrenal:ENST00000568415:3.91864538368029
ENSG00000103569 adipose:ENST00000219919:1.35329317815775 adrenal:ENST00000536493:0.692294032994405
ENSG00000104835 adipose:ENST00000392076:4.67309334852275 adrenal:ENST00000221431:4.36818896099745
ENSG00000106617 adipose:ENST00000287878:1.58920133807111 adrenal:ENST00000492843:4.07966949928014
ENSG00000107611 adipose:ENST00000377833:1.03742237428007 adrenal:ENST00000377823:0.570719404917662
ENSG00000107745 adipose:ENST00000361114:3.26689644969811 adrenal:ENST00000401998:4.50837120912389
ENSG00000108786 adipose:ENST00000225929:4.37444194189776 adrenal:ENST00000225928:5.77596440259503
ENSG00000114770 adipose:ENST00000382494:0.340498762396006 adrenal:ENST00000427120:0.729541756579838
ENSG00000115295 adipose:ENST00000320081:2.18266942344559 adrenal:ENST00000379543:2.95010729492435
ENSG00000115970 adipose:ENST00000405975:0.164206700282957 adrenal:ENST00000407351:0.716375536777858
ENSG00000116667 adipose:ENST00000367514:4.89022505260617 adrenal:ENST00000235307:3.1794648372331
ENSG00000116852 adipose:ENST00000332129:1.50681379511419 adrenal:ENST00000477146:2.70147837159782
ENSG00000117153 adipose:ENST00000367261:1.61364014626034 adrenal:ENST00000367259:2.33173317995945
ENSG00000117222 adipose:ENST00000264515:3.15731017232427 adrenal:ENST00000367164:6.15160442145969
ENSG00000117419 adipose:ENST00000456170:0.607184083056182 adrenal:ENST00000537474:0.870888728969776
ENSG00000117569 adipose:ENST00000394176:1.46219663981001 adrenal:ENST00000370198:1.01575527134878
ENSG00000117868 adipose:ENST00000251527:6.42585383252774 adrenal:ENST00000421679:7.06976409427719
ENSG00000118495 adipose:ENST00000367572:3.92922528182861 adrenal:ENST00000437412:2.03114440170374
ENSG00000118690 adipose:ENST00000237512:1.00474423718221 adrenal:ENST00000392644:1.07711719163127
ENSG00000119042 adipose:ENST00000443023:1.59702638728527 adrenal:ENST00000417098:1.25821156189155
ENSG00000119487 adipose:ENST00000373498:6.67125378310421 adrenal:ENST00000350766:8.29097050117294
ENSG00000119673 adipose:ENST00000238651:1.37789336125589 adrenal:ENST00000538782:1.80647026574662
ENSG00000119917 adipose:ENST00000371818:9.69161628303484 adrenal:ENST00000371811:9.2909282389274
ENSG00000121933 adipose:ENST00000241356:0.652401582602732 adrenal:ENST00000414219:0.680297641258827
ENSG00000122390 adipose:ENST00000407558:2.95850375752048 adrenal:ENST00000360862:3.88334760326779
ENSG00000123636 adipose:ENST00000392783:2.81869578202752 adrenal:ENST00000343439:2.20014952222038
ENSG00000124181 adipose:ENST00000373271:12.7861315825897 adrenal:ENST00000244007:4.05116387288292
ENSG00000125319 adipose:ENST00000319977:1.91901314938943 adrenal:ENST00000245382:2.14835451821377
ENSG00000125482 adipose:ENST00000245588:2.24640407395322 adrenal:ENST00000334270:5.3547134008746
ENSG00000126091 adipose:ENST00000330208:0.957171838822472 adrenal:ENST00000545417:0.897688436137572
ENSG00000128487 adipose:ENST00000395525:4.23923714586349 adrenal:ENST00000395522:3.55524256814329
ENSG00000130595 adipose:ENST00000381557:1.68621592736341 adrenal:ENST00000397309:0.752120347956768
ENSG00000130856 adipose:ENST00000253159:1.06180024970996 adrenal:ENST00000543926:1.04550265191632
ENSG00000131018 adipose:ENST00000367248:0.247209212308897 adrenal:ENST00000367247:0.645201483403146
ENSG00000131747 adipose:ENST00000348049:0.456429641370783 adrenal:ENST00000423485:0.892207580169711
ENSG00000133030 adipose:ENST00000423885:1.12162305368022 adrenal:ENST00000395807:2.10822564342899
ENSG00000133597 adipose:ENST00000072869:2.51377084977847 adrenal:ENST00000473512:1.40905435186418
ENSG00000134802 adipose:ENST00000352187:0.71513474251792 adrenal:ENST00000395124:1.59174984973648
ENSG00000135049 adipose:ENST00000357081:0.575004995938677 adrenal:ENST00000376083:1.26554749311032
ENSG00000135436 adipose:ENST00000532262:0.372115404648422 adrenal:ENST00000551047:0.565515820144268
ENSG00000136108 adipose:ENST00000490903:2.27350655294272 adrenal:ENST00000258607:1.94627390333298
ENSG00000136504 adipose:ENST00000424009:0.329211538163245 adrenal:ENST00000503935:0.61313873058104
ENSG00000137872 adipose:ENST00000354744:0.213994526843677 adrenal:ENST00000389428:0.243992300789107
ENSG00000138032 adipose:ENST00000282412:2.7534069789287 adrenal:ENST00000345249:2.74501668863565
ENSG00000138593 adipose:ENST00000261847:1.61070975460734 adrenal:ENST00000559471:3.6011789554295
ENSG00000138629 adipose:ENST00000563081:0.835954340559634 adrenal:ENST00000565494:1.44994649761794
ENSG00000139793 adipose:ENST00000343600:3.76865306886344 adrenal:ENST00000376673:2.87691372416936
ENSG00000140939 adipose:ENST00000268605:1.24248482597918 adrenal:ENST00000568146:0.920969282794114
ENSG00000141295 adipose:ENST00000290216:3.29202503944926 adrenal:ENST00000407215:5.164561298318
ENSG00000141497 adipose:ENST00000269289:1.17640624424333 adrenal:ENST00000433935:1.55005048605092
ENSG00000143443 adipose:ENST00000368926:4.0270311722168 adrenal:ENST00000433087:1.94822315203758
ENSG00000144231 adipose:ENST00000409955:1.69712425440581 adrenal:ENST00000272645:3.00796726571801
ENSG00000145012 adipose:ENST00000543006:18.1685397320184 adrenal:ENST00000312675:9.57357132360761
ENSG00000146834 adipose:ENST00000425355:1.89444865945026 adrenal:ENST00000414441:1.22924838013436
ENSG00000147316 adipose:ENST00000522905:1.95916991880133 adrenal:ENST00000519480:1.796834099061
ENSG00000148498 adipose:ENST00000374790:0.978882088113758 adrenal:ENST00000545260:1.37693619823008
ENSG00000149554 adipose:ENST00000533778:0.268025308307715 adrenal:ENST00000534070:0.288236192704821
ENSG00000153721 adipose:ENST00000367209:1.68663951095407 adrenal:ENST00000367213:1.01536707354315
ENSG00000153902 adipose:ENST00000310123:12.6917286144931 adrenal:ENST00000392225:5.48249577684227
ENSG00000158122 adipose:ENST00000411939:18.8140798444825 adrenal:ENST00000375233:6.34379362679744
ENSG00000161267 adipose:ENST00000441275:0.913238070992727 adrenal:ENST00000358186:0.310554104582589
ENSG00000162520 adipose:ENST00000373484:8.05174550892884 adrenal:ENST00000409190:17.2763145733669
ENSG00000164077 adipose:ENST00000417270:0.455076339755581 adrenal:ENST00000455683:0.66778252516215
ENSG00000164694 adipose:ENST00000329629:1.39001507080879 adrenal:ENST00000297267:0.531638567593095
ENSG00000164897 adipose:ENST00000492838:1.38660481714069 adrenal:ENST00000462940:2.76115968784249
ENSG00000165071 adipose:ENST00000523829:0.593687876690097 adrenal:ENST00000377901:0.961292284349942
ENSG00000165406 adipose:ENST00000453980:2.65585897088579 adrenal:ENST00000319836:1.78418778743729
ENSG00000165915 adipose:ENST00000362021:0.645265151654536 adrenal:ENST00000354884:0.585508846042261
ENSG00000166833 adipose:ENST00000311043:2.23786465829318 adrenal:ENST00000536595:4.59914053596079
ENSG00000167325 adipose:ENST00000533495:0.853384805345388 adrenal:ENST00000537197:1.04626369338873
ENSG00000167632 adipose:ENST00000389327:1.62119057417892 adrenal:ENST00000438773:1.64140917826951
ENSG00000168502 adipose:ENST00000400050:0.269457798046776 adrenal:ENST00000306285:0.123738224695457
ENSG00000170153 adipose:ENST00000379512:5.01083553336836 adrenal:ENST00000420921:4.16102912744336
ENSG00000171310 adipose:ENST00000549260:5.6903567589546 adrenal:ENST00000303694:8.92042686384315
ENSG00000173264 adipose:ENST00000539851:0.374293892205765 adrenal:ENST00000438980:0.59908295594542
ENSG00000174238 adipose:ENST00000313486:16.7459810705473 adrenal:ENST00000539476:10.5085177685726
ENSG00000174996 adipose:ENST00000394066:0.632202702129655 adrenal:ENST00000394065:0.791543039113724
ENSG00000175792 adipose:ENST00000417360:0.866548532395557 adrenal:ENST00000322623:0.657845671260929
ENSG00000175854 adipose:ENST00000418976:1.60469641663613 adrenal:ENST00000372898:1.19212229228408
ENSG00000176102 adipose:ENST00000431742:2.72281875865175 adrenal:ENST00000537832:4.55002041803324
ENSG00000176986 adipose:ENST00000345254:4.97916691929076 adrenal:ENST00000465076:5.62590798492279
ENSG00000178982 adipose:ENST00000248342:2.32899987672228 adrenal:ENST00000538434:5.2785271886584
ENSG00000182963 adipose:ENST00000330514:8.39757185673658 adrenal:ENST00000426548:7.46648270723539
ENSG00000183495 adipose:ENST00000332482:2.55944567654712 adrenal:ENST00000330386:3.22537150611745
ENSG00000185019 adipose:ENST00000217173:5.38062740106447 adrenal:ENST00000348031:4.41327360770477
ENSG00000188026 adipose:ENST00000544468:1.64938748795821 adrenal:ENST00000376874:2.75979377590408
ENSG00000188313 adipose:ENST00000448205:7.80250453243657 adrenal:ENST00000493432:13.9004048347363
ENSG00000188629 adipose:ENST00000434737:1.00745786909376 adrenal:ENST00000446085:1.51607836363616
ENSG00000188687 adipose:ENST00000346834:0.721506780065696 adrenal:ENST00000359484:1.08716144613818
ENSG00000196437 adipose:ENST00000392150:1.2748193210711 adrenal:ENST00000316950:2.25844821130368
ENSG00000196653 adipose:ENST00000449836:4.94059654701939 adrenal:ENST00000296091:9.28320224291486
ENSG00000196689 adipose:ENST00000174621:1.67610971192819 adrenal:ENST00000399756:3.02151759782238
ENSG00000196967 adipose:ENST00000355533:3.93359967180538 adrenal:ENST00000392157:4.09649633600736
ENSG00000197063 adipose:ENST00000392366:13.2139760691881 adrenal:ENST00000357736:7.6911840318895
ENSG00000197124 adipose:ENST00000358523:1.32549012014242 adrenal:ENST00000397165:1.47249049834069
ENSG00000198718 adipose:ENST00000361462:0.61041625165361 adrenal:ENST00000556823:2.10375430678506
ENSG00000206559 adipose:ENST00000420223:1.19245000025758 adrenal:ENST00000421010:0.408336141495007
ENSG00000214226 adipose:ENST00000397861:1.51769513499967 adrenal:ENST00000397862:2.57696235616111
ENSG00000221857 adipose:ENST00000351325:5.28207360790653 adrenal:ENST00000455515:3.9878270848669
ENSG00000243627 adipose:ENST00000450895:1.43445864530318 adrenal:ENST00000480922:0.869474703483104
ENSG00000251322 adipose:ENST00000262795:13.4257055934004 adrenal:ENST00000445220:11.2252059302646
ENSG00000008838 adipose:ENST00000537674:0.876299613918142 brain:ENST00000491466:2.04425565924041
ENSG00000011478 adipose:ENST00000366382:1.43747464962021 brain:ENST00000012049:1.25510102031946
ENSG00000020577 adipose:ENST00000251091:1.57578466298204 brain:ENST00000305831:1.9863285516499
ENSG00000026297 adipose:ENST00000028008:0.573424061774312 brain:ENST00000508775:0.468857920655382
ENSG00000033327 adipose:ENST00000361507:19.6122412881642 brain:ENST00000340149:8.09365071092836
ENSG00000038427 adipose:ENST00000343200:8.34080515110314 brain:ENST00000342785:9.71269176054765
ENSG00000041982 adipose:ENST00000345230:4.8309946570654 brain:ENST00000535648:0.621542502749841
ENSG00000044090 adipose:ENST00000265348:3.63085502526675 brain:ENST00000535468:1.82446320585101
ENSG00000048052 adipose:ENST00000406072:1.37891416281506 brain:ENST00000405010:3.2189711315423
ENSG00000048162 adipose:ENST00000507413:1.02468583383583 brain:ENST00000389158:0.52520069600745
ENSG00000049323 adipose:ENST00000418533:0.931409915529151 brain:ENST00000402934:0.570818053178823
ENSG00000053524 adipose:ENST00000414362:0.951485805371002 brain:ENST00000473233:0.358620949639615
ENSG00000066427 adipose:ENST00000545170:0.170392537729333 brain:ENST00000393289:0.124548232832735
ENSG00000066654 adipose:ENST00000381337:1.06656664669977 brain:ENST00000431224:1.02972925481366
ENSG00000070476 adipose:ENST00000515545:21.4929685865445 brain:ENST00000336332:24.4427628560662
ENSG00000070495 adipose:ENST00000397625:11.1797088919255 brain:ENST00000445478:5.02317225879156
ENSG00000073614 adipose:ENST00000261253:1.15568808728884 brain:ENST00000399788:1.64037758634859
ENSG00000076928 adipose:ENST00000347545:2.22947724283286 brain:ENST00000316079:0.901796629914621
ENSG00000079819 adipose:ENST00000527423:1.27636088822504 brain:ENST00000529709:0.487886099003833
ENSG00000081791 adipose:ENST00000507481:1.53016674166036 brain:ENST00000432126:1.92147357807257
ENSG00000084234 adipose:ENST00000278756:48.7415348788164 brain:ENST00000263574:25.5672015092311
ENSG00000085514 adipose:ENST00000350573:3.0938452211438 brain:ENST00000394000:0.632934354476585
ENSG00000088833 adipose:ENST00000555944:1.17484235829142 brain:ENST00000353088:1.0238081424656
ENSG00000089356 adipose:ENST00000406988:0.655794215726578 brain:ENST00000344013:0.645057399459749
ENSG00000090060 adipose:ENST00000216277:2.28025845164901 brain:ENST00000557320:3.51705442264636
ENSG00000091879 adipose:ENST00000415216:1.24379227905797 brain:ENST00000325203:2.37895726474746
ENSG00000099783 adipose:ENST00000539473:107.920603133699 brain:ENST00000348943:65.3553255391986
ENSG00000099968 adipose:ENST00000399777:3.72660067704963 brain:ENST00000355028:3.76404209475129
ENSG00000099991 adipose:ENST00000337989:1.21315409752474 brain:ENST00000403176:2.49359471996717
ENSG00000100036 adipose:ENST00000300385:0.513625071485964 brain:ENST00000343605:0.773603488841305
ENSG00000100219 adipose:ENST00000403532:0.702427976549488 brain:ENST00000415306:1.56022058492206
ENSG00000100523 adipose:ENST00000357758:2.15718266453485 brain:ENST00000395606:4.15756461483308
ENSG00000100629 adipose:ENST00000281129:0.143168626950468 brain:ENST00000554827:0.25671279407709
ENSG00000101457 adipose:ENST00000435014:15.7461090904795 brain:ENST00000456939:7.32305796610123
ENSG00000101464 adipose:ENST00000374820:0.819368100001794 brain:ENST00000217446:0.503263590427974
ENSG00000103018 adipose:ENST00000515314:1.57999551044243 brain:ENST00000307892:1.7113244917317
ENSG00000104852 adipose:ENST00000221448:1.40230496385007 brain:ENST00000544278:2.25513074474534
ENSG00000104859 adipose:ENST00000391953:0.752461574050865 brain:ENST00000544944:0.968118800349843
ENSG00000104936 adipose:ENST00000291270:0.702335393831957 brain:ENST00000343373:1.08040836689673
ENSG00000104973 adipose:ENST00000456294:1.05271442548832 brain:ENST00000536547:0.64536411655094
ENSG00000105357 adipose:ENST00000376965:0.593648388299146 brain:ENST00000262269:0.529344920793808
ENSG00000105364 adipose:ENST00000253099:1.42068608664684 brain:ENST00000393733:1.98670854766049
ENSG00000105379 adipose:ENST00000309244:4.30231457140064 brain:ENST00000354232:2.59910843598465
ENSG00000105518 adipose:ENST00000447337:6.77387738151357 brain:ENST00000354882:7.5459116224587
ENSG00000105519 adipose:ENST00000394521:0.644534652098382 brain:ENST00000222125:1.27888558405241
ENSG00000105552 adipose:ENST00000545387:4.02810175383733 brain:ENST00000402551:1.85179100935046
ENSG00000105699 adipose:ENST00000427250:3.64586809491092 brain:ENST00000347609:0.748114530866634
ENSG00000106066 adipose:ENST00000432534:1.63519365269293 brain:ENST00000455893:0.466308904185657
ENSG00000106290 adipose:ENST00000452041:0.215951779452946 brain:ENST00000452438:0.402274300521245
ENSG00000106868 adipose:ENST00000475283:1.13114524905569 brain:ENST00000374263:0.903637631674721
ENSG00000107262 adipose:ENST00000488499:0.569805732834068 brain:ENST00000379707:0.29759764209352
ENSG00000107736 adipose:ENST00000299366:0.325157279076809 brain:ENST00000442677:0.812244910489886
ENSG00000108883 adipose:ENST00000402521:3.03101016561639 brain:ENST00000262414:4.06342429006556
ENSG00000109466 adipose:ENST00000506824:1.9118525542427 brain:ENST00000538127:1.28097316292232
ENSG00000109854 adipose:ENST00000419348:0.648754647344013 brain:ENST00000532081:0.360258703323511
ENSG00000110330 adipose:ENST00000227758:2.18797554785464 brain:ENST00000528344:1.50426264071301
ENSG00000111666 adipose:ENST00000549872:1.84478052291939 brain:ENST00000552215:3.94577371626697
ENSG00000112367 adipose:ENST00000368941:1.94548677589769 brain:ENST00000441478:1.12563022823757
ENSG00000112983 adipose:ENST00000441656:0.46524902829292 brain:ENST00000472478:0.832092265988915
ENSG00000113732 adipose:ENST00000519911:1.76830303031058 brain:ENST00000265093:2.28009770201427
ENSG00000114742 adipose:ENST00000544962:1.62079626027108 brain:ENST00000420940:0.778689929857106
ENSG00000115310 adipose:ENST00000317610:159.006281111258 brain:ENST00000394609:125.736434880589
ENSG00000115827 adipose:ENST00000539783:0.660223994519877 brain:ENST00000429466:0.766386546442336
ENSG00000115839 adipose:ENST00000264158:10.8554472856537 brain:ENST00000442034:17.1283730206
ENSG00000115875 adipose:ENST00000432873:1.33796734534802 brain:ENST00000313117:2.25819244841076
ENSG00000117153 adipose:ENST00000367261:1.61364014626034 brain:ENST00000367259:2.41964175376325
ENSG00000117602 adipose:ENST00000436717:1.4125321267415 brain:ENST00000374395:0.558236247530954
ENSG00000118690 adipose:ENST00000237512:1.00474423718221 brain:ENST00000414610:0.946291769923562
ENSG00000119203 adipose:ENST00000540142:0.411314722039595 brain:ENST00000460593:0.360768546374031
ENSG00000119673 adipose:ENST00000238651:1.37789336125589 brain:ENST00000538782:0.757336336527522
ENSG00000119917 adipose:ENST00000371818:9.69161628303484 brain:ENST00000371811:6.49921868706617
ENSG00000121680 adipose:ENST00000532681:0.374659478742255 brain:ENST00000528674:0.289159865171707
ENSG00000121933 adipose:ENST00000241356:0.652401582602732 brain:ENST00000355437:1.30041219746808
ENSG00000122367 adipose:ENST00000472076:0.602997442889158 brain:ENST00000352360:0.726465071886342
ENSG00000123636 adipose:ENST00000392783:2.81869578202752 brain:ENST00000426648:2.59550572803288
ENSG00000124562 adipose:ENST00000374018:1.1456941128451 brain:ENST00000244520:0.893024252476261
ENSG00000124783 adipose:ENST00000534851:12.2209799046283 brain:ENST00000244763:7.17700039509555
ENSG00000125246 adipose:ENST00000376360:0.613324487567907 brain:ENST00000425186:0.46137517538832
ENSG00000125846 adipose:ENST00000538547:3.03337063208659 brain:ENST00000535822:1.23600971664043
ENSG00000131196 adipose:ENST00000397794:1.42662252682891 brain:ENST00000397790:2.40024227400657
ENSG00000132485 adipose:ENST00000254821:4.73648061392999 brain:ENST00000370920:1.84018192398964
ENSG00000132522 adipose:ENST00000389167:2.03378780436296 brain:ENST00000315601:3.61873488926985
ENSG00000132680 adipose:ENST00000368320:2.16037871773235 brain:ENST00000368321:0.937276194875887
ENSG00000132792 adipose:ENST00000361383:1.02549093407199 brain:ENST00000447935:0.770200532953684
ENSG00000132849 adipose:ENST00000371156:1.18301396304133 brain:ENST00000395513:0.842957044847396
ENSG00000132953 adipose:ENST00000255305:1.8359369320865 brain:ENST00000456108:1.9914714796386
ENSG00000133424 adipose:ENST00000397394:0.60271782298672 brain:ENST00000402320:0.704195165465093
ENSG00000133612 adipose:ENST00000461065:0.734377436287891 brain:ENST00000473312:0.4175419243848
ENSG00000133943 adipose:ENST00000517306:0.411412024096146 brain:ENST00000523461:0.367302018314096
ENSG00000133958 adipose:ENST00000256339:0.786035481082322 brain:ENST00000553484:1.67033704117652
ENSG00000135108 adipose:ENST00000257563:1.18908131949823 brain:ENST00000427718:2.36186820255236
ENSG00000135838 adipose:ENST00000367553:4.60247755583833 brain:ENST00000367554:1.31052050139662
ENSG00000136051 adipose:ENST00000332180:1.60109436153807 brain:ENST00000550053:0.882731659597458
ENSG00000136108 adipose:ENST00000490903:2.27350655294272 brain:ENST00000378037:3.27070758594364
ENSG00000136715 adipose:ENST00000259234:1.88239837370711 brain:ENST00000259235:2.03726775392191
ENSG00000137185 adipose:ENST00000531979:0.589859431728812 brain:ENST00000252207:0.369849651108959
ENSG00000138185 adipose:ENST00000453258:2.44650856087997 brain:ENST00000543964:1.68534071955709
ENSG00000138674 adipose:ENST00000500777:0.986757434383461 brain:ENST00000443462:0.497622062260084
ENSG00000138744 adipose:ENST00000286733:3.19003470201679 brain:ENST00000507187:2.05545438791044
ENSG00000138794 adipose:ENST00000352981:0.857286662250937 brain:ENST00000265164:0.630084955772278
ENSG00000139990 adipose:ENST00000554215:2.12828006157204 brain:ENST00000341516:3.10380145049365
ENSG00000140691 adipose:ENST00000268314:1.82924762721953 brain:ENST00000412665:1.10046304411041
ENSG00000140987 adipose:ENST00000396852:0.947872533467614 brain:ENST00000304926:0.565157399722186
ENSG00000141506 adipose:ENST00000269300:2.03359959827117 brain:ENST00000447110:0.879049137253457
ENSG00000141971 adipose:ENST00000392702:0.482274174822192 brain:ENST00000528659:0.161017110373772
ENSG00000142046 adipose:ENST00000392002:0.8034395665606 brain:ENST00000356385:0.564925791929348
ENSG00000142208 adipose:ENST00000407796:1.10006848036821 brain:ENST00000554192:0.399637552944938
ENSG00000142459 adipose:ENST00000538904:2.70382903377311 brain:ENST00000270530:2.60147553050685
ENSG00000143870 adipose:ENST00000272227:4.1366624320429 brain:ENST00000404371:3.38543968142563
ENSG00000144115 adipose:ENST00000449349:0.495102077489332 brain:ENST00000324166:0.380255926184918
ENSG00000144233 adipose:ENST00000272647:3.26456776676553 brain:ENST00000393001:2.57142065899718
ENSG00000144589 adipose:ENST00000295641:0.757380120893955 brain:ENST00000456857:0.28128065106708
ENSG00000144744 adipose:ENST00000361055:13.33706904703 brain:ENST00000349511:14.9398392754215
ENSG00000144802 adipose:ENST00000394054:2.10538350050698 brain:ENST00000326172:1.14026910101605
ENSG00000145901 adipose:ENST00000315050:2.0628017913452 brain:ENST00000417127:0.379711160481374
ENSG00000146463 adipose:ENST00000373297:2.21698858302285 brain:ENST00000441447:1.59335676982309
ENSG00000146833 adipose:ENST00000349062:7.27329332027708 brain:ENST00000355947:1.80412190679254
ENSG00000148634 adipose:ENST00000412272:1.29685400564126 brain:ENST00000395198:1.31839958889395
ENSG00000148840 adipose:ENST00000278070:7.49670649449491 brain:ENST00000413464:2.13877494638328
ENSG00000149541 adipose:ENST00000265471:1.1950968912291 brain:ENST00000531383:1.42422472384585
ENSG00000151748 adipose:ENST00000324679:7.9418424514161 brain:ENST00000555720:5.06161555387646
ENSG00000153721 adipose:ENST00000367209:1.68663951095407 brain:ENST00000367213:1.01627372043501
ENSG00000154265 adipose:ENST00000392676:3.95270826181721 brain:ENST00000392677:2.01260277559347
ENSG00000154719 adipose:ENST00000352957:1.96679355913021 brain:ENST00000419219:2.44164421561487
ENSG00000155158 adipose:ENST00000297615:2.49251432964073 brain:ENST00000355694:2.10195879120359
ENSG00000155313 adipose:ENST00000400183:2.52043937876163 brain:ENST00000351097:1.46488429411726
ENSG00000156711 adipose:ENST00000373770:1.10362409035646 brain:ENST00000373766:0.785650878697982
ENSG00000156958 adipose:ENST00000396509:0.567171647586423 brain:ENST00000327171:1.0760603137758
ENSG00000159346 adipose:ENST00000340990:2.80509921190344 brain:ENST00000436244:1.91366232646613
ENSG00000160179 adipose:ENST00000398449:0.717334666226333 brain:ENST00000347800:0.873668204268646
ENSG00000160255 adipose:ENST00000397854:0.699405554673059 brain:ENST00000397852:0.220397868877597
ENSG00000162298 adipose:ENST00000307289:2.09376162793636 brain:ENST00000294256:0.47971125978298
ENSG00000163026 adipose:ENST00000406895:0.920573416774108 brain:ENST00000295148:0.890904436375184
ENSG00000163075 adipose:ENST00000442513:1.33542632793959 brain:ENST00000413057:2.04603096986712
ENSG00000163219 adipose:ENST00000479844:4.09510040176856 brain:ENST00000409202:0.453353809641029
ENSG00000163629 adipose:ENST00000411767:1.02942336875368 brain:ENST00000357349:2.17538734337322
ENSG00000163803 adipose:ENST00000436775:0.471198938502757 brain:ENST00000436544:0.31826318380463
ENSG00000163817 adipose:ENST00000353278:0.600485631607156 brain:ENST00000358525:0.645978179882822
ENSG00000164081 adipose:ENST00000416589:5.93948540306716 brain:ENST00000341333:9.14330945963569
ENSG00000164164 adipose:ENST00000454497:1.37267056523385 brain:ENST00000509620:0.651373931481078
ENSG00000164338 adipose:ENST00000296792:1.99876301524303 brain:ENST00000508686:1.00354659361713
ENSG00000164916 adipose:ENST00000328914:3.33087366743725 brain:ENST00000450194:3.90142201521223
ENSG00000164924 adipose:ENST00000418997:0.66921196669912 brain:ENST00000395957:0.855467147862592
ENSG00000164933 adipose:ENST00000521645:4.04616070323705 brain:ENST00000297578:1.78924399886857
ENSG00000165025 adipose:ENST00000375751:2.35030734291303 brain:ENST00000375747:0.743116702918329
ENSG00000165526 adipose:ENST00000533628:1.09726387600741 brain:ENST00000298317:1.38335376068172
ENSG00000165752 adipose:ENST00000368619:2.99273622383634 brain:ENST00000462160:1.59325779043458
ENSG00000166311 adipose:ENST00000533123:0.721073378594746 brain:ENST00000526280:0.76410359495702
ENSG00000166359 adipose:ENST00000355868:3.18413399906567 brain:ENST00000361680:4.1077082759733
ENSG00000167325 adipose:ENST00000533495:0.853384805345388 brain:ENST00000537197:0.729456211734809
ENSG00000168615 adipose:ENST00000468065:3.94789827704742 brain:ENST00000481873:3.05540967496159
ENSG00000168936 adipose:ENST00000382936:4.83015065358189 brain:ENST00000303277:2.34630523699677
ENSG00000169682 adipose:ENST00000334536:2.02861012130421 brain:ENST00000352260:0.466912925456836
ENSG00000170456 adipose:ENST00000546299:2.67101551785027 brain:ENST00000306833:5.85606781029628
ENSG00000170946 adipose:ENST00000465995:1.23328404103148 brain:ENST00000395949:1.22259598993597
ENSG00000171206 adipose:ENST00000302424:1.52479863825075 brain:ENST00000369896:0.876589401775691
ENSG00000171408 adipose:ENST00000367787:2.58556459414393 brain:ENST00000308191:1.49602926705572
ENSG00000171497 adipose:ENST00000507213:6.85557344009909 brain:ENST00000307720:5.9902813976213
ENSG00000173264 adipose:ENST00000539851:0.374293892205765 brain:ENST00000438980:0.486178235542119
ENSG00000173486 adipose:ENST00000535135:1.8699164013787 brain:ENST00000449942:2.26652949179231
ENSG00000175785 adipose:ENST00000393140:1.66025499813094 brain:ENST00000393143:3.44064289960869
ENSG00000175792 adipose:ENST00000417360:0.866548532395557 brain:ENST00000322623:0.690506081495971
ENSG00000176974 adipose:ENST00000352886:2.20943882693164 brain:ENST00000395684:2.39269130766791
ENSG00000177963 adipose:ENST00000526104:12.3213348911059 brain:ENST00000527696:6.01657856015242
ENSG00000178202 adipose:ENST00000323468:0.937972462249329 brain:ENST00000434945:0.718513800319068
ENSG00000178927 adipose:ENST00000336995:4.13689983442806 brain:ENST00000342572:1.63968358222668
ENSG00000179918 adipose:ENST00000418751:1.70319143622753 brain:ENST00000542752:1.01176323132745
ENSG00000181061 adipose:ENST00000452906:0.619277214087833 brain:ENST00000321331:0.995981852478735
ENSG00000183495 adipose:ENST00000332482:2.55944567654712 brain:ENST00000330386:2.11036815158005
ENSG00000183621 adipose:ENST00000444692:2.62929083315618 brain:ENST00000361310:0.304031091359362
ENSG00000184009 adipose:ENST00000331925:66.817246049395 brain:ENST00000447294:46.6885657278435
ENSG00000185019 adipose:ENST00000217173:5.38062740106447 brain:ENST00000348031:7.14158222526433
ENSG00000185261 adipose:ENST00000513200:0.642568720300843 brain:ENST00000329378:0.711434652795991
ENSG00000187688 adipose:ENST00000338560:0.740009343991819 brain:ENST00000455666:0.487170659309831
ENSG00000188107 adipose:ENST00000370616:0.557646324899275 brain:ENST00000398580:0.983171208653926
ENSG00000196365 adipose:ENST00000360614:4.05488294876966 brain:ENST00000540670:1.74561221966693
ENSG00000196689 adipose:ENST00000174621:1.67610971192819 brain:ENST00000399759:0.730208538466055
ENSG00000196914 adipose:ENST00000532993:14.9939712182274 brain:ENST00000356641:9.45724103845632
ENSG00000196923 adipose:ENST00000359895:0.481062968278901 brain:ENST00000355572:0.401995545137235
ENSG00000197608 adipose:ENST00000359973:1.82891094114023 brain:ENST00000426391:1.99783528511727
ENSG00000197763 adipose:ENST00000518740:2.08547809555505 brain:ENST00000524230:1.59343771068756
ENSG00000198408 adipose:ENST00000439817:4.00408692308277 brain:ENST00000357797:5.42594530549483
ENSG00000198417 adipose:ENST00000334350:0.703877926394915 brain:ENST00000568475:0.55443200978479
ENSG00000198467 adipose:ENST00000329305:2.36045997422323 brain:ENST00000360958:1.19377209003646
ENSG00000198586 adipose:ENST00000442919:3.03578136062508 brain:ENST00000360843:4.20586288041913
ENSG00000198718 adipose:ENST00000361462:0.61041625165361 brain:ENST00000556823:0.77070295797366
ENSG00000198915 adipose:ENST00000395810:1.74005435126692 brain:ENST00000374459:3.59223675845587
ENSG00000204084 adipose:ENST00000373027:0.925030545690286 brain:ENST00000373029:1.01941601167914
ENSG00000214106 adipose:ENST00000411526:1.23108739432412 brain:ENST00000397551:1.33795406931648
ENSG00000237190 adipose:ENST00000458198:4.50328487259721 brain:ENST00000395009:1.62097247188564
ENSG00000244694 adipose:ENST00000339488:1.43930829624326 brain:ENST00000398738:1.15230982265743
ENSG00000256500 adipose:ENST00000247618:1.40407649090186 brain:ENST00000472726:1.86786857323073
ENSG00000003987 adipose:ENST00000398099:0.39536888278276 breast:ENST00000180173:1.13818416056963
ENSG00000005483 adipose:ENST00000257745:1.49458926902625 breast:ENST00000334884:3.37965873064281
ENSG00000008283 adipose:ENST00000360793:6.93849395419607 breast:ENST00000392975:6.23596261752869
ENSG00000016864 adipose:ENST00000394783:0.780996323053678 breast:ENST00000491606:0.74191280862159
ENSG00000023839 adipose:ENST00000370449:1.33491138635619 breast:ENST00000370434:0.987665997459106
ENSG00000053747 adipose:ENST00000313654:0.968184087756205 breast:ENST00000399516:1.27260162552465
ENSG00000064225 adipose:ENST00000486249:0.636071537763849 breast:ENST00000265261:0.905285037632583
ENSG00000066654 adipose:ENST00000381337:1.06656664669977 breast:ENST00000431224:1.42888034228689
ENSG00000070413 adipose:ENST00000263196:1.03385288657867 breast:ENST00000537045:0.961892903469964
ENSG00000072134 adipose:ENST00000347697:1.61125059630806 breast:ENST00000314728:1.27762395644055
ENSG00000073331 adipose:ENST00000177648:0.542566889451058 breast:ENST00000458497:0.300024273576451
ENSG00000075151 adipose:ENST00000537059:0.617677070350449 breast:ENST00000400415:0.574299746988145
ENSG00000081059 adipose:ENST00000395023:1.68495277783604 breast:ENST00000378560:1.08020899298743
ENSG00000084234 adipose:ENST00000278756:48.7415348788164 breast:ENST00000543137:46.1964243127944
ENSG00000085871 adipose:ENST00000265498:1.42174029950281 breast:ENST00000506797:0.900038329131486
ENSG00000087253 adipose:ENST00000262134:9.42908430208285 breast:ENST00000566915:8.17393355405265
ENSG00000087884 adipose:ENST00000393427:3.45780031341502 breast:ENST00000526415:1.67143538324409
ENSG00000088756 adipose:ENST00000314319:2.44857680025225 breast:ENST00000419673:1.91512640983252
ENSG00000089177 adipose:ENST00000450176:1.41270909814125 breast:ENST00000378003:1.33171274437334
ENSG00000090316 adipose:ENST00000514708:0.452178533967608 breast:ENST00000382947:0.358097315645753
ENSG00000092964 adipose:ENST00000311151:1.34499741398769 breast:ENST00000521913:1.23133462915986
ENSG00000095794 adipose:ENST00000460270:0.597457293779835 breast:ENST00000374726:0.157126710528234
ENSG00000100612 adipose:ENST00000557185:0.657740302010877 breast:ENST00000216500:0.713464236513642
ENSG00000100802 adipose:ENST00000341470:0.461257634039897 breast:ENST00000555098:0.651411918218428
ENSG00000101019 adipose:ENST00000374377:2.1619961233276 breast:ENST00000359226:1.39746042169011
ENSG00000102984 adipose:ENST00000566987:0.564508925259098 breast:ENST00000565601:0.216902129212994
ENSG00000104824 adipose:ENST00000221419:3.77782660985506 breast:ENST00000423415:2.25927412266034
ENSG00000106066 adipose:ENST00000432534:1.63519365269293 breast:ENST00000455893:0.592606016818819
ENSG00000106290 adipose:ENST00000452041:0.215951779452946 breast:ENST00000472509:0.249674637624752
ENSG00000107554 adipose:ENST00000324109:0.590259947699709 breast:ENST00000370423:0.4579751063123
ENSG00000107643 adipose:ENST00000374176:1.34168579128496 breast:ENST00000374182:1.77108586595632
ENSG00000108883 adipose:ENST00000402521:3.03101016561639 breast:ENST00000262414:3.68618746070635
ENSG00000109861 adipose:ENST00000528020:2.51469782127254 breast:ENST00000393302:1.58700989455732
ENSG00000111671 adipose:ENST00000523102:1.26197592544988 breast:ENST00000524270:1.21255497755659
ENSG00000111817 adipose:ENST00000452085:3.12072582905026 breast:ENST00000359564:1.41003646773845
ENSG00000112562 adipose:ENST00000354536:19.3028566264917 breast:ENST00000356284:10.3968323338443
ENSG00000112769 adipose:ENST00000453937:1.42098322564645 breast:ENST00000455073:2.38839440784685
ENSG00000112983 adipose:ENST00000441656:0.46524902829292 breast:ENST00000472478:1.00151881624285
ENSG00000115266 adipose:ENST00000238483:6.35969060670196 breast:ENST00000535453:6.09577082381149
ENSG00000115271 adipose:ENST00000233612:1.71091948123949 breast:ENST00000437150:2.04888174593661
ENSG00000115295 adipose:ENST00000320081:2.18266942344559 breast:ENST00000379543:4.22166555886756
ENSG00000115839 adipose:ENST00000264158:10.8554472856537 breast:ENST00000442034:11.6435867625701
ENSG00000116698 adipose:ENST00000347615:7.34452188022945 breast:ENST00000515829:2.67523536917064
ENSG00000117419 adipose:ENST00000456170:0.607184083056182 breast:ENST00000537474:0.655063965638378
ENSG00000118260 adipose:ENST00000353267:10.5045205782634 breast:ENST00000432329:6.28727846898252
ENSG00000118473 adipose:ENST00000371036:2.60344433648416 breast:ENST00000435165:2.55096145441153
ENSG00000119004 adipose:ENST00000431118:1.0504329334697 breast:ENST00000421618:0.629313972740589
ENSG00000119673 adipose:ENST00000238651:1.37789336125589 breast:ENST00000538782:2.80415015997006
ENSG00000120278 adipose:ENST00000367328:6.51754905062297 breast:ENST00000358517:7.48039432527219
ENSG00000122386 adipose:ENST00000219091:0.697239054447091 breast:ENST00000382192:0.912644044058416
ENSG00000123908 adipose:ENST00000220592:1.39885198446864 breast:ENST00000523609:0.628179501281876
ENSG00000124120 adipose:ENST00000262605:1.91183406454322 breast:ENST00000372904:3.09397956229952
ENSG00000124222 adipose:ENST00000355957:10.8510197820344 breast:ENST00000361830:8.42871329250528
ENSG00000125741 adipose:ENST00000544371:0.99360142094106 breast:ENST00000263275:2.0120176985156
ENSG00000126858 adipose:ENST00000333942:8.98375422501609 breast:ENST00000394692:8.33792294699482
ENSG00000129071 adipose:ENST00000503197:0.389690777725039 breast:ENST00000429544:0.629718767090358
ENSG00000129103 adipose:ENST00000395435:1.58789557093078 breast:ENST00000436782:1.5547190997925
ENSG00000130935 adipose:ENST00000253247:2.10849718318513 breast:ENST00000535137:3.79579995349286
ENSG00000131759 adipose:ENST00000394081:1.99225614136787 breast:ENST00000254066:0.946632843274373
ENSG00000132361 adipose:ENST00000538975:7.00787293718444 breast:ENST00000322335:5.04457481667223
ENSG00000132849 adipose:ENST00000371156:1.18301396304133 breast:ENST00000395513:1.07172552789472
ENSG00000133424 adipose:ENST00000397394:0.60271782298672 breast:ENST00000402320:0.696591693079338
ENSG00000134955 adipose:ENST00000308074:0.567996781261676 breast:ENST00000298280:0.556973707974894
ENSG00000135114 adipose:ENST00000257570:2.09054593847494 breast:ENST00000339275:0.990050172951218
ENSG00000136811 adipose:ENST00000372796:0.246795504633777 breast:ENST00000351030:0.390565691682395
ENSG00000137288 adipose:ENST00000374231:2.88479340433481 breast:ENST00000374214:2.30010336493606
ENSG00000137822 adipose:ENST00000564079:13.3796247448994 breast:ENST00000565548:5.10292374880052
ENSG00000139218 adipose:ENST00000369367:14.7354895023473 breast:ENST00000465950:13.329662636787
ENSG00000139697 adipose:ENST00000267176:2.42627916140502 breast:ENST00000420886:2.18560802526908
ENSG00000140455 adipose:ENST00000560202:1.55179603334213 breast:ENST00000559192:3.26717682050833
ENSG00000140691 adipose:ENST00000268314:1.82924762721953 breast:ENST00000564900:1.20154512088341
ENSG00000141452 adipose:ENST00000542734:3.55388930055681 breast:ENST00000269221:5.20617698064641
ENSG00000141506 adipose:ENST00000269300:2.03359959827117 breast:ENST00000447110:1.24528807743717
ENSG00000141524 adipose:ENST00000306591:1.36394353531872 breast:ENST00000392466:1.34592998666603
ENSG00000143127 adipose:ENST00000543043:0.825899699261273 breast:ENST00000369304:0.328267536001655
ENSG00000143398 adipose:ENST00000424999:0.936774234582674 breast:ENST00000409426:0.687609269913321
ENSG00000143995 adipose:ENST00000402908:0.447472880307707 breast:ENST00000407092:0.50331748742978
ENSG00000144401 adipose:ENST00000448823:0.718649543320829 breast:ENST00000458426:0.782292284066716
ENSG00000144908 adipose:ENST00000472186:0.733689486393077 breast:ENST00000488356:0.238747269961154
ENSG00000145012 adipose:ENST00000543006:18.1685397320184 breast:ENST00000312675:10.5038954188908
ENSG00000148498 adipose:ENST00000374790:0.978882088113758 breast:ENST00000545260:1.58296715899539
ENSG00000151575 adipose:ENST00000560582:1.75888108428047 breast:ENST00000561221:0.984818852272474
ENSG00000151883 adipose:ENST00000281631:0.56465573635339 breast:ENST00000503750:1.37793905143207
ENSG00000153317 adipose:ENST00000357668:6.49053631179095 breast:ENST00000343135:6.41480525203104
ENSG00000153814 adipose:ENST00000283928:31.3110272597249 breast:ENST00000427814:22.2088303048362
ENSG00000154719 adipose:ENST00000352957:1.96679355913021 breast:ENST00000419219:2.42805842988776
ENSG00000154889 adipose:ENST00000317235:1.6734833954013 breast:ENST00000496196:1.94253248431595
ENSG00000160179 adipose:ENST00000398449:0.717334666226333 breast:ENST00000347800:0.385016977770143
ENSG00000161904 adipose:ENST00000421671:0.609299383129038 breast:ENST00000506578:0.836763234940166
ENSG00000162148 adipose:ENST00000535545:1.83420783855213 breast:ENST00000538185:3.22019198283301
ENSG00000162520 adipose:ENST00000373484:8.05174550892884 breast:ENST00000409190:12.8330927967211
ENSG00000162521 adipose:ENST00000544435:2.69309447487131 breast:ENST00000492348:2.55405943321827
ENSG00000162692 adipose:ENST00000294728:3.76578112732661 breast:ENST00000370115:1.47597992929356
ENSG00000162924 adipose:ENST00000394479:1.01980808000531 breast:ENST00000295025:1.91130906564641
ENSG00000163629 adipose:ENST00000411767:1.02942336875368 breast:ENST00000357349:1.82538316368022
ENSG00000164181 adipose:ENST00000425382:2.08151116611178 breast:ENST00000438340:1.947962320534
ENSG00000164329 adipose:ENST00000453514:3.77121067984078 breast:ENST00000296783:3.36178527841024
ENSG00000164916 adipose:ENST00000328914:3.33087366743725 breast:ENST00000450194:3.93012140729783
ENSG00000165025 adipose:ENST00000375751:2.35030734291303 breast:ENST00000375747:1.30367301293149
ENSG00000165810 adipose:ENST00000376842:33.3964037150452 breast:ENST00000327705:35.2588186470894
ENSG00000166169 adipose:ENST00000339310:0.714455480076002 breast:ENST00000370168:0.443393141232986
ENSG00000167711 adipose:ENST00000450523:1.5088380450397 breast:ENST00000382061:0.868187813932614
ENSG00000169682 adipose:ENST00000334536:2.02861012130421 breast:ENST00000568829:0.433977280202136
ENSG00000170545 adipose:ENST00000398453:11.3311233885845 breast:ENST00000380103:6.49394036837563
ENSG00000171408 adipose:ENST00000367787:2.58556459414393 breast:ENST00000308191:1.47313589805691
ENSG00000171729 adipose:ENST00000303840:1.14358535505122 breast:ENST00000376008:1.12881545435727
ENSG00000172046 adipose:ENST00000417901:0.342989777511662 breast:ENST00000398898:0.616956788253445
ENSG00000174996 adipose:ENST00000394066:0.632202702129655 breast:ENST00000394065:0.587167091271162
ENSG00000175197 adipose:ENST00000547303:2.10092899926319 breast:ENST00000346473:1.79478429144118
ENSG00000176438 adipose:ENST00000557275:1.43177147299619 breast:ENST00000553340:1.18808382718226
ENSG00000177963 adipose:ENST00000526104:12.3213348911059 breast:ENST00000527696:8.70294290260627
ENSG00000179044 adipose:ENST00000564418:1.03261841700807 breast:ENST00000545725:0.67988244657233
ENSG00000181061 adipose:ENST00000452906:0.619277214087833 breast:ENST00000321331:0.783926929315992
ENSG00000181409 adipose:ENST00000417379:1.35237765423471 breast:ENST00000326724:0.721807745335842
ENSG00000183495 adipose:ENST00000332482:2.55944567654712 breast:ENST00000330386:2.34190354023324
ENSG00000185019 adipose:ENST00000217173:5.38062740106447 breast:ENST00000348031:3.23488422592627
ENSG00000188266 adipose:ENST00000569878:0.597585280452628 breast:ENST00000360519:0.688249115154249
ENSG00000189079 adipose:ENST00000444670:3.58003191750182 breast:ENST00000457135:1.60213499956891
ENSG00000196235 adipose:ENST00000359191:3.48815784566642 breast:ENST00000402194:2.21642881752485
ENSG00000197124 adipose:ENST00000358523:1.32549012014242 breast:ENST00000341262:1.35215142896391
ENSG00000197142 adipose:ENST00000433418:1.12397262275515 breast:ENST00000356116:0.920884049436211
ENSG00000198133 adipose:ENST00000557006:0.880440993840168 breast:ENST00000357461:0.559193770520915
ENSG00000204217 adipose:ENST00000374580:7.09860465038464 breast:ENST00000374574:6.85462282060127
ENSG00000213337 adipose:ENST00000393537:2.22378268300586 breast:ENST00000443120:2.13067252221597
ENSG00000214063 adipose:ENST00000397396:0.423057057540962 breast:ENST00000409531:0.51436307199486
ENSG00000214530 adipose:ENST00000334805:0.260972329563978 breast:ENST00000543304:0.372381317395953
ENSG00000244694 adipose:ENST00000339488:1.43930829624326 breast:ENST00000398738:0.870605633447381
ENSG00000251369 adipose:ENST00000344222:1.94264615037676 breast:ENST00000325134:3.43654428667941
ENSG00000003987 adipose:ENST00000398099:0.39536888278276 colon:ENST00000180173:1.34250041336498
ENSG00000005339 adipose:ENST00000323508:8.0101230382333 colon:ENST00000382070:7.49596333284766
ENSG00000008283 adipose:ENST00000360793:6.93849395419607 colon:ENST00000392975:11.6494789882207
ENSG00000010244 adipose:ENST00000341711:7.97684987437958 colon:ENST00000394673:4.61234754170342
ENSG00000015171 adipose:ENST00000402736:1.75943913383454 colon:ENST00000381607:1.42066787269675
ENSG00000015479 adipose:ENST00000504045:0.237696258649563 colon:ENST00000394800:0.424015735295531
ENSG00000020577 adipose:ENST00000251091:1.57578466298204 colon:ENST00000305831:1.09882444101604
ENSG00000023839 adipose:ENST00000370449:1.33491138635619 colon:ENST00000370434:1.08141597002071
ENSG00000025156 adipose:ENST00000452194:3.53634301777263 colon:ENST00000368455:1.99286491187326
ENSG00000044090 adipose:ENST00000265348:3.63085502526675 colon:ENST00000535468:1.43284034122909
ENSG00000058272 adipose:ENST00000450142:1.06325821521115 colon:ENST00000312727:1.67821941798862
ENSG00000064042 adipose:ENST00000381753:5.42017181224404 colon:ENST00000396595:4.63798623269138
ENSG00000079263 adipose:ENST00000350136:0.204906685239409 colon:ENST00000373645:0.2782989591386
ENSG00000079739 adipose:ENST00000371084:1.68092787195517 colon:ENST00000540265:1.10558050905696
ENSG00000086061 adipose:ENST00000330899:11.078532091648 colon:ENST00000544625:9.19293985027946
ENSG00000087884 adipose:ENST00000393427:3.45780031341502 colon:ENST00000525034:3.24514761647822
ENSG00000088833 adipose:ENST00000555944:1.17484235829142 colon:ENST00000353088:1.36745005174436
ENSG00000088930 adipose:ENST00000539513:5.40593974248694 colon:ENST00000377191:6.61569947919768
ENSG00000088986 adipose:ENST00000550845:1.34087951032911 colon:ENST00000392508:2.58989555961212
ENSG00000089123 adipose:ENST00000337743:0.528659247917673 colon:ENST00000378157:1.31811838604906
ENSG00000089127 adipose:ENST00000452357:0.955356844156453 colon:ENST00000202917:1.24608591012895
ENSG00000089177 adipose:ENST00000450176:1.41270909814125 colon:ENST00000378003:1.24219758578438
ENSG00000091592 adipose:ENST00000262467:1.23479519226049 colon:ENST00000544378:2.76316143999826
ENSG00000092439 adipose:ENST00000560955:3.61577927091375 colon:ENST00000313478:1.59404522977918
ENSG00000096696 adipose:ENST00000379802:3.12491224229958 colon:ENST00000397483:2.5604779296886
ENSG00000100380 adipose:ENST00000542699:2.42984536845882 colon:ENST00000216218:1.27189180996063
ENSG00000100425 adipose:ENST00000404760:0.935196069478251 colon:ENST00000457780:0.415865230364485
ENSG00000100503 adipose:ENST00000311149:4.76542647142198 colon:ENST00000476352:4.32809473032796
ENSG00000100523 adipose:ENST00000357758:2.15718266453485 colon:ENST00000395606:3.5606462265307
ENSG00000100578 adipose:ENST00000423743:2.28700960188571 colon:ENST00000555397:1.42103061094323
ENSG00000100731 adipose:ENST00000304743:2.33626061905388 colon:ENST00000238570:4.72502732627429
ENSG00000101191 adipose:ENST00000370368:3.61877413228829 colon:ENST00000354665:4.41047916601059
ENSG00000102786 adipose:ENST00000442263:0.456456677103401 colon:ENST00000311234:0.451073516781279
ENSG00000102935 adipose:ENST00000535559:1.24314839775486 colon:ENST00000567169:0.689550400721167
ENSG00000104549 adipose:ENST00000265896:1.49635589334531 colon:ENST00000523430:0.663768484108969
ENSG00000105321 adipose:ENST00000504556:5.05850451104605 colon:ENST00000221922:4.38779559424411
ENSG00000105501 adipose:ENST00000570106:0.950927281722773 colon:ENST00000222107:0.740231698510595
ENSG00000106066 adipose:ENST00000432534:1.63519365269293 colon:ENST00000455893:0.703464645056969
ENSG00000106404 adipose:ENST00000308344:1.6170764440557 colon:ENST00000401528:2.60176363039572
ENSG00000107242 adipose:ENST00000265382:1.20694212820601 colon:ENST00000377290:3.48243484434709
ENSG00000108039 adipose:ENST00000369683:0.915265702322578 colon:ENST00000322238:0.611479234739367
ENSG00000108883 adipose:ENST00000402521:3.03101016561639 colon:ENST00000262414:3.39047564251018
ENSG00000109944 adipose:ENST00000531316:2.77695838767871 colon:ENST00000227349:1.88995713899264
ENSG00000111261 adipose:ENST00000545735:3.19188084466598 colon:ENST00000355566:1.57432842215082
ENSG00000111671 adipose:ENST00000523102:1.26197592544988 colon:ENST00000524270:1.12629030308638
ENSG00000111817 adipose:ENST00000452085:3.12072582905026 colon:ENST00000359564:1.62299964818948
ENSG00000112562 adipose:ENST00000354536:19.3028566264917 colon:ENST00000356284:8.78136677099488
ENSG00000112769 adipose:ENST00000453937:1.42098322564645 colon:ENST00000455073:1.85269029524959
ENSG00000112983 adipose:ENST00000441656:0.46524902829292 colon:ENST00000472478:1.46510224558506
ENSG00000115216 adipose:ENST00000379852:1.1267119904814 colon:ENST00000379863:1.04048106494083
ENSG00000115827 adipose:ENST00000539783:0.660223994519877 colon:ENST00000429466:0.867749603986229
ENSG00000115966 adipose:ENST00000409437:3.64712640972591 colon:ENST00000345739:3.44355618254274
ENSG00000116852 adipose:ENST00000332129:1.50681379511419 colon:ENST00000477146:1.01777679317537
ENSG00000117222 adipose:ENST00000264515:3.15731017232427 colon:ENST00000367164:5.01927258691862
ENSG00000119673 adipose:ENST00000238651:1.37789336125589 colon:ENST00000538782:0.801189962306008
ENSG00000119917 adipose:ENST00000371818:9.69161628303484 colon:ENST00000371811:8.80503706409729
ENSG00000121931 adipose:ENST00000485275:2.45878386865306 colon:ENST00000494675:1.08126509655212
ENSG00000124222 adipose:ENST00000355957:10.8510197820344 colon:ENST00000361830:11.6879194017016
ENSG00000125482 adipose:ENST00000245588:2.24640407395322 colon:ENST00000334270:5.10827707958844
ENSG00000125779 adipose:ENST00000399552:1.31275412167982 colon:ENST00000497424:1.71220039653713
ENSG00000125991 adipose:ENST00000451605:0.442374074588404 colon:ENST00000355563:0.234733498120746
ENSG00000127922 adipose:ENST00000417009:1.21966074325399 colon:ENST00000444799:0.4844754467227
ENSG00000128463 adipose:ENST00000560000:0.849597262077459 colon:ENST00000560947:0.848573988504961
ENSG00000130396 adipose:ENST00000392112:2.07886829421903 colon:ENST00000515794:0.891389046025073
ENSG00000131747 adipose:ENST00000348049:0.456429641370783 colon:ENST00000423485:0.900390554725448
ENSG00000132275 adipose:ENST00000254605:1.74579397157927 colon:ENST00000534343:1.31367444609962
ENSG00000132561 adipose:ENST00000522025:1.40058146366784 colon:ENST00000518154:2.46171392487237
ENSG00000132680 adipose:ENST00000368320:2.16037871773235 colon:ENST00000368321:1.92159001600993
ENSG00000132849 adipose:ENST00000371156:1.18301396304133 colon:ENST00000395513:1.17660685305801
ENSG00000134769 adipose:ENST00000269190:0.5891067200633 colon:ENST00000399121:0.356906548426855
ENSG00000134802 adipose:ENST00000352187:0.71513474251792 colon:ENST00000395123:0.702719676326484
ENSG00000137073 adipose:ENST00000379260:1.56110842621206 colon:ENST00000360802:0.815698288293611
ENSG00000138593 adipose:ENST00000261847:1.61070975460734 colon:ENST00000559471:3.66369310567514
ENSG00000138674 adipose:ENST00000500777:0.986757434383461 colon:ENST00000513858:3.87670049254879
ENSG00000140153 adipose:ENST00000299135:0.468960261731869 colon:ENST00000401892:0.62597115439071
ENSG00000140264 adipose:ENST00000339624:4.95524270141974 colon:ENST00000409614:11.5887121808484
ENSG00000140992 adipose:ENST00000268673:0.574912832909955 colon:ENST00000342085:1.89893558043198
ENSG00000143190 adipose:ENST00000271411:6.47578706992832 colon:ENST00000367862:4.18535862641855
ENSG00000144857 adipose:ENST00000484034:0.648203405568162 colon:ENST00000273395:0.797969218737471
ENSG00000146733 adipose:ENST00000395471:0.479797559548808 colon:ENST00000275605:0.49806210025353
ENSG00000148187 adipose:ENST00000489572:0.284765104383753 colon:ENST00000373728:0.565243686443408
ENSG00000149131 adipose:ENST00000340687:6.05781486412028 colon:ENST00000528996:3.78565728567339
ENSG00000149948 adipose:ENST00000425208:0.436147479845376 colon:ENST00000403681:0.846414291702736
ENSG00000150991 adipose:ENST00000542416:3.4263461797229 colon:ENST00000544656:2.55636729344498
ENSG00000151490 adipose:ENST00000542557:0.379217573958152 colon:ENST00000442921:0.677811292407058
ENSG00000152689 adipose:ENST00000407811:1.10623320976915 colon:ENST00000403687:0.433163400426228
ENSG00000153551 adipose:ENST00000465248:1.28131738042758 colon:ENST00000487007:0.696806674148383
ENSG00000153721 adipose:ENST00000367209:1.68663951095407 colon:ENST00000367213:1.11319390897415
ENSG00000154265 adipose:ENST00000392676:3.95270826181721 colon:ENST00000392677:3.16985060244402
ENSG00000155034 adipose:ENST00000382368:0.994809117882613 colon:ENST00000297035:0.498650737744228
ENSG00000155313 adipose:ENST00000400183:2.52043937876163 colon:ENST00000351097:0.972691043223613
ENSG00000155324 adipose:ENST00000544396:1.12498592231979 colon:ENST00000515200:1.66850308290792
ENSG00000158079 adipose:ENST00000375360:1.31286412085402 colon:ENST00000288976:2.09552895698968
ENSG00000160223 adipose:ENST00000407780:1.18366188911138 colon:ENST00000400377:1.30816938834576
ENSG00000160392 adipose:ENST00000357884:6.26057913038795 colon:ENST00000392035:4.46411272489739
ENSG00000161091 adipose:ENST00000355415:2.07867215910127 colon:ENST00000398558:0.907116469874727
ENSG00000162804 adipose:ENST00000310397:0.709495443922039 colon:ENST00000405547:1.17192704661779
ENSG00000163001 adipose:ENST00000406691:1.341265516694 colon:ENST00000339012:0.551856077509133
ENSG00000163945 adipose:ENST00000503548:0.687529858806606 colon:ENST00000389851:0.520402731069581
ENSG00000164077 adipose:ENST00000417270:0.455076339755581 colon:ENST00000455683:0.389417275206257
ENSG00000164329 adipose:ENST00000453514:3.77121067984078 colon:ENST00000296783:1.79115660762272
ENSG00000164654 adipose:ENST00000433635:2.72040806017407 colon:ENST00000340080:4.35360195599236
ENSG00000164694 adipose:ENST00000329629:1.39001507080879 colon:ENST00000297267:1.18157812609048
ENSG00000164924 adipose:ENST00000418997:0.66921196669912 colon:ENST00000395957:0.3552980479858
ENSG00000165025 adipose:ENST00000375751:2.35030734291303 colon:ENST00000375747:2.10099106654778
ENSG00000165995 adipose:ENST00000396576:1.53214899225893 colon:ENST00000377319:1.4927842102156
ENSG00000166169 adipose:ENST00000339310:0.714455480076002 colon:ENST00000370168:0.392101370094568
ENSG00000166833 adipose:ENST00000311043:2.23786465829318 colon:ENST00000536595:2.79235814004186
ENSG00000168591 adipose:ENST00000319511:11.1807937079597 colon:ENST00000357984:16.3713197430193
ENSG00000168884 adipose:ENST00000315423:0.986942257577095 colon:ENST00000503235:0.611638445734142
ENSG00000169375 adipose:ENST00000394947:6.89299989530004 colon:ENST00000360439:4.37454951918814
ENSG00000169435 adipose:ENST00000342081:0.727024681282132 colon:ENST00000307439:1.66868897635486
ENSG00000169744 adipose:ENST00000441778:4.00374503221508 colon:ENST00000304523:3.25498768101939
ENSG00000170921 adipose:ENST00000424789:3.50354448305466 colon:ENST00000389520:5.21910809069373
ENSG00000171302 adipose:ENST00000302345:13.4877282140807 colon:ENST00000392446:14.5817340641841
ENSG00000171408 adipose:ENST00000367787:2.58556459414393 colon:ENST00000308191:1.65637332393102
ENSG00000171840 adipose:ENST00000397265:1.56041966983242 colon:ENST00000305108:2.60734865003727
ENSG00000174939 adipose:ENST00000414952:0.394014656389491 colon:ENST00000308748:1.22385138412345
ENSG00000175166 adipose:ENST00000439383:0.385279400024901 colon:ENST00000358216:0.341307725563588
ENSG00000175197 adipose:ENST00000547303:2.10092899926319 colon:ENST00000346473:3.59708443982461
ENSG00000175221 adipose:ENST00000534906:2.522461647346 colon:ENST00000269814:1.78796969043795
ENSG00000175305 adipose:ENST00000308108:1.22492411222345 colon:ENST00000520509:0.739618572500978
ENSG00000175592 adipose:ENST00000534222:0.926833408879131 colon:ENST00000448083:0.551537937201951
ENSG00000175792 adipose:ENST00000417360:0.866548532395557 colon:ENST00000322623:0.61661243217751
ENSG00000175854 adipose:ENST00000418976:1.60469641663613 colon:ENST00000372898:1.43053780741668
ENSG00000177301 adipose:ENST00000316361:0.321373915560753 colon:ENST00000485317:0.804694935345594
ENSG00000181322 adipose:ENST00000317876:1.2091276226388 colon:ENST00000488716:0.284454263736292
ENSG00000181827 adipose:ENST00000423270:1.14368896496331 colon:ENST00000559447:1.42654158931976
ENSG00000181896 adipose:ENST00000415440:1.97724389055759 colon:ENST00000318110:1.58195490196473
ENSG00000182858 adipose:ENST00000330817:2.02007344349684 colon:ENST00000332276:1.16988480943855
ENSG00000183495 adipose:ENST00000332482:2.55944567654712 colon:ENST00000330386:2.32347094280171
ENSG00000184489 adipose:ENST00000521578:2.66739298036807 colon:ENST00000524028:5.7341082065309
ENSG00000185019 adipose:ENST00000217173:5.38062740106447 colon:ENST00000348031:4.15186536976567
ENSG00000185386 adipose:ENST00000330651:1.35872220579083 colon:ENST00000417877:0.712862783833524
ENSG00000187742 adipose:ENST00000339901:0.95254397448448 colon:ENST00000395669:0.991294230166323
ENSG00000187790 adipose:ENST00000542564:0.97890330348795 colon:ENST00000554809:0.457935929531728
ENSG00000188785 adipose:ENST00000366197:6.61766437341001 colon:ENST00000336128:2.70004353993778
ENSG00000189079 adipose:ENST00000444670:3.58003191750182 colon:ENST00000457135:1.4484359840788
ENSG00000196437 adipose:ENST00000392150:1.2748193210711 colon:ENST00000316950:3.11980987030026
ENSG00000196511 adipose:ENST00000538212:1.08593344809707 colon:ENST00000378099:1.08048052266549
ENSG00000196666 adipose:ENST00000356737:1.27623540979562 colon:ENST00000538490:1.6059486994998
ENSG00000196689 adipose:ENST00000174621:1.67610971192819 colon:ENST00000399756:1.14943849034116
ENSG00000197063 adipose:ENST00000392366:13.2139760691881 colon:ENST00000357736:15.715407871335
ENSG00000197451 adipose:ENST00000358344:3.79526220108231 colon:ENST00000515193:2.37749239836271
ENSG00000198026 adipose:ENST00000322927:1.6845852638771 colon:ENST00000426788:1.6241869473728
ENSG00000198580 adipose:ENST00000542006:5.31576101397136 colon:ENST00000544825:2.97830486089053
ENSG00000198718 adipose:ENST00000361462:0.61041625165361 colon:ENST00000382233:0.787581483425807
ENSG00000205221 adipose:ENST00000457137:2.64622024579681 colon:ENST00000379241:5.16792845725342
ENSG00000206190 adipose:ENST00000356865:0.855349223217791 colon:ENST00000555756:1.337198100808
ENSG00000254614 adipose:ENST00000528551:1.50438895152369 colon:ENST00000526623:4.09732567091971
ENSG00000254827 adipose:ENST00000533594:2.23515617250566 colon:ENST00000526203:1.45218765380301
ENSG00000003402 adipose:ENST00000441224:2.46602336106668 heart:ENST00000433445:2.47474505087391
ENSG00000006715 adipose:ENST00000310301:1.34407597859036 heart:ENST00000439468:0.607540758435377
ENSG00000010244 adipose:ENST00000341711:7.97684987437958 heart:ENST00000394673:4.03174409455116
ENSG00000011028 adipose:ENST00000446119:1.45615993290378 heart:ENST00000303375:1.05919982043085
ENSG00000015171 adipose:ENST00000402736:1.75943913383454 heart:ENST00000381607:1.11108430190851
ENSG00000017797 adipose:ENST00000458039:1.71384430602869 heart:ENST00000383432:2.07109146858573
ENSG00000024048 adipose:ENST00000372899:3.24742016800101 heart:ENST00000372901:4.16937263762394
ENSG00000025156 adipose:ENST00000452194:3.53634301777263 heart:ENST00000368455:2.46724332561464
ENSG00000030582 adipose:ENST00000393566:51.0429817316059 heart:ENST00000357351:15.5020142348454
ENSG00000032444 adipose:ENST00000221249:0.737133217585115 heart:ENST00000414982:1.30180127659951
ENSG00000042753 adipose:ENST00000352203:16.9874279497006 heart:ENST00000263270:9.01944522499495
ENSG00000054523 adipose:ENST00000377086:2.04226337423813 heart:ENST00000377093:4.69075287741844
ENSG00000058729 adipose:ENST00000283109:1.25417002074755 heart:ENST00000511012:0.67402590468777
ENSG00000063854 adipose:ENST00000455446:0.699856450296252 heart:ENST00000397353:0.640410907929203
ENSG00000065427 adipose:ENST00000302445:2.59722387718564 heart:ENST00000568378:1.19670643047824
ENSG00000065518 adipose:ENST00000485064:1.44899285261872 heart:ENST00000492739:1.44425882016579
ENSG00000066455 adipose:ENST00000554700:2.99134352702366 heart:ENST00000355976:2.64214967606621
ENSG00000067191 adipose:ENST00000394303:0.957593236356371 heart:ENST00000394310:0.443113013880888
ENSG00000071082 adipose:ENST00000409320:0.984930254886514 heart:ENST00000409028:1.13098093352412
ENSG00000071243 adipose:ENST00000315870:1.91403953463099 heart:ENST00000427726:0.751385416266983
ENSG00000073614 adipose:ENST00000261253:1.15568808728884 heart:ENST00000399787:1.1474458455582
ENSG00000078043 adipose:ENST00000262161:3.57746829342823 heart:ENST00000398651:6.64575000712046
ENSG00000078140 adipose:ENST00000261427:23.4890177121711 heart:ENST00000510719:7.76393893099629
ENSG00000078687 adipose:ENST00000301624:2.99321700500035 heart:ENST00000335749:1.0583033883794
ENSG00000079819 adipose:ENST00000527423:1.27636088822504 heart:ENST00000529709:0.786990067205848
ENSG00000084693 adipose:ENST00000323064:2.28984340568169 heart:ENST00000441931:1.25030152507773
ENSG00000084764 adipose:ENST00000405074:9.22554965219389 heart:ENST00000233121:6.14686220210805
ENSG00000085415 adipose:ENST00000262124:5.02688653782206 heart:ENST00000399892:2.00025260805596
ENSG00000085832 adipose:ENST00000371730:10.192135006934 heart:ENST00000371733:8.42820076131105
ENSG00000085871 adipose:ENST00000265498:1.42174029950281 heart:ENST00000506797:2.26878452040832
ENSG00000087470 adipose:ENST00000381000:1.07050623166718 heart:ENST00000266481:0.462860924816726
ENSG00000088205 adipose:ENST00000539346:1.10272865661435 heart:ENST00000263239:0.306488461170906
ENSG00000089127 adipose:ENST00000452357:0.955356844156453 heart:ENST00000550883:1.02248406939303
ENSG00000089280 adipose:ENST00000474990:3.10290508823394 heart:ENST00000564493:3.36229614450656
ENSG00000089775 adipose:ENST00000261683:1.12928082773984 heart:ENST00000555424:1.0787824140277
ENSG00000090372 adipose:ENST00000263280:7.48079418484664 heart:ENST00000391910:3.74771351324607
ENSG00000091164 adipose:ENST00000217515:5.76341547479232 heart:ENST00000540155:4.6811182183654
ENSG00000092931 adipose:ENST00000355954:4.63152315075329 heart:ENST00000336509:6.24167787758599
ENSG00000092978 adipose:ENST00000366934:2.09517370547004 heart:ENST00000366935:1.78762718602009
ENSG00000095002 adipose:ENST00000413880:0.706264232322006 heart:ENST00000543555:1.34375134768926
ENSG00000099783 adipose:ENST00000539473:107.920603133699 heart:ENST00000325495:78.8540643014723
ENSG00000100106 adipose:ENST00000428075:3.53763458830968 heart:ENST00000417857:1.12442120534923
ENSG00000100241 adipose:ENST00000418590:0.718976066214755 heart:ENST00000356279:0.305116564200991
ENSG00000100284 adipose:ENST00000412456:0.279599205105453 heart:ENST00000424387:0.516711702194415
ENSG00000100403 adipose:ENST00000351589:2.04210127039419 heart:ENST00000352645:0.988979960341953
ENSG00000100568 adipose:ENST00000554659:16.1444916378497 heart:ENST00000554636:6.01383886533191
ENSG00000100629 adipose:ENST00000281129:0.143168626950468 heart:ENST00000555265:0.249572444836193
ENSG00000101546 adipose:ENST00000262197:3.78195288516909 heart:ENST00000306735:2.03698110191671
ENSG00000102595 adipose:ENST00000376712:0.823936497933132 heart:ENST00000376747:0.546979855129781
ENSG00000103051 adipose:ENST00000567324:0.496371918516864 heart:ENST00000323786:0.303606219428631
ENSG00000103381 adipose:ENST00000433677:2.62159766352191 heart:ENST00000261660:1.63295188657066
ENSG00000104218 adipose:ENST00000412460:1.00990076817882 heart:ENST00000262210:1.04930604211628
ENSG00000104824 adipose:ENST00000221419:3.77782660985506 heart:ENST00000388749:5.68528393418802
ENSG00000104894 adipose:ENST00000426897:1.1916149337774 heart:ENST00000323906:0.866808200849417
ENSG00000104973 adipose:ENST00000456294:1.05271442548832 heart:ENST00000538643:0.483667871819694
ENSG00000105197 adipose:ENST00000314349:3.8645139808528 heart:ENST00000544017:1.85679044983453
ENSG00000105364 adipose:ENST00000253099:1.42068608664684 heart:ENST00000307422:1.31342625427049
ENSG00000105373 adipose:ENST00000446535:3.0959804938913 heart:ENST00000246802:1.0149861949989
ENSG00000105669 adipose:ENST00000351079:1.71582192525564 heart:ENST00000349893:1.72409348621507
ENSG00000105698 adipose:ENST00000222305:11.5840045075007 heart:ENST00000343550:11.3251114632021
ENSG00000105701 adipose:ENST00000544835:5.60992164093356 heart:ENST00000222308:3.88736366763475
ENSG00000105854 adipose:ENST00000455123:2.82283873163149 heart:ENST00000355659:1.12672757439063
ENSG00000106459 adipose:ENST00000353868:1.44638403173016 heart:ENST00000393230:1.1375913266256
ENSG00000106479 adipose:ENST00000223210:1.35236430625583 heart:ENST00000460379:0.494067663860467
ENSG00000107262 adipose:ENST00000488499:0.569805732834068 heart:ENST00000379707:0.28469895762831
ENSG00000107745 adipose:ENST00000361114:3.26689644969811 heart:ENST00000401998:3.85747930604444
ENSG00000107872 adipose:ENST00000425536:2.30235185060377 heart:ENST00000369956:1.9152863359963
ENSG00000108094 adipose:ENST00000374746:1.39662092290423 heart:ENST00000374742:1.29815450320378
ENSG00000108424 adipose:ENST00000290158:2.91284424762854 heart:ENST00000540627:5.40781746715562
ENSG00000108883 adipose:ENST00000402521:3.03101016561639 heart:ENST00000262414:1.86351208437177
ENSG00000109111 adipose:ENST00000347486:8.50306768673178 heart:ENST00000314616:6.25416005736747
ENSG00000109320 adipose:ENST00000226574:2.02060188164869 heart:ENST00000505458:0.887497966374932
ENSG00000109339 adipose:ENST00000395157:0.117884426889675 heart:ENST00000361569:0.14112894543361
ENSG00000109576 adipose:ENST00000353187:0.506291018839674 heart:ENST00000337664:0.420704773293678
ENSG00000109906 adipose:ENST00000392996:6.15706917190084 heart:ENST00000535700:3.83470167023175
ENSG00000110344 adipose:ENST00000431736:2.26409382890206 heart:ENST00000252108:5.36037811042362
ENSG00000111880 adipose:ENST00000265607:1.57371352000099 heart:ENST00000369485:2.19312703428482
ENSG00000112214 adipose:ENST00000541107:3.71442267230352 heart:ENST00000326771:1.83440013407311
ENSG00000112983 adipose:ENST00000441656:0.46524902829292 heart:ENST00000472478:0.64303480946249
ENSG00000113318 adipose:ENST00000535995:1.8321535260212 heart:ENST00000265081:1.03005501581182
ENSG00000114026 adipose:ENST00000352937:0.393529609398349 heart:ENST00000344629:0.14967899522748
ENSG00000114200 adipose:ENST00000482958:1.08956610531565 heart:ENST00000264381:1.34966082826938
ENSG00000114423 adipose:ENST00000394030:2.90825693961 heart:ENST00000438603:3.37006345368392
ENSG00000115364 adipose:ENST00000393909:14.7004423981564 heart:ENST00000453233:3.49273681536104
ENSG00000115446 adipose:ENST00000393493:4.45209012746107 heart:ENST00000357765:2.95130754038456
ENSG00000115966 adipose:ENST00000409437:3.64712640972591 heart:ENST00000345739:2.0063319067967
ENSG00000117528 adipose:ENST00000394233:0.88086774466135 heart:ENST00000370214:1.69276008258401
ENSG00000117602 adipose:ENST00000436717:1.4125321267415 heart:ENST00000425530:0.319804286924767
ENSG00000118197 adipose:ENST00000367346:0.986432262582725 heart:ENST00000429498:0.741894961897994
ENSG00000118495 adipose:ENST00000367572:3.92922528182861 heart:ENST00000444202:1.61840044853055
ENSG00000120915 adipose:ENST00000517536:0.448639669811446 heart:ENST00000415449:0.436319502723112
ENSG00000122566 adipose:ENST00000409814:11.704478355818 heart:ENST00000356674:10.7008866037805
ENSG00000125447 adipose:ENST00000351904:3.77887044617404 heart:ENST00000245541:1.81053260058434
ENSG00000125503 adipose:ENST00000376393:8.80640210704404 heart:ENST00000263433:5.03920741247192
ENSG00000125611 adipose:ENST00000324913:1.44111677608263 heart:ENST00000454841:1.11526265552712
ENSG00000126254 adipose:ENST00000360475:3.43759749324391 heart:ENST00000262633:5.2891838429309
ENSG00000126773 adipose:ENST00000555740:1.14282715715315 heart:ENST00000404681:2.21072025856076
ENSG00000127022 adipose:ENST00000452673:236.405695511246 heart:ENST00000247461:69.1197805649244
ENSG00000127483 adipose:ENST00000375004:0.864683215787107 heart:ENST00000312239:1.54971034462315
ENSG00000127554 adipose:ENST00000248114:1.92597571521825 heart:ENST00000567719:0.598446467844953
ENSG00000128694 adipose:ENST00000519810:0.863775919378138 heart:ENST00000264151:0.538410583895413
ENSG00000129197 adipose:ENST00000540734:3.09483495249209 heart:ENST00000536255:1.86411690203403
ENSG00000130595 adipose:ENST00000381557:1.68621592736341 heart:ENST00000397304:1.10018014282699
ENSG00000130935 adipose:ENST00000253247:2.10849718318513 heart:ENST00000535137:4.28491288612465
ENSG00000132275 adipose:ENST00000254605:1.74579397157927 heart:ENST00000530762:0.53488667041411
ENSG00000132361 adipose:ENST00000538975:7.00787293718444 heart:ENST00000322335:3.85741155547285
ENSG00000132406 adipose:ENST00000254742:1.3237382904204 heart:ENST00000538516:1.10099772344203
ENSG00000132819 adipose:ENST00000344785:3.3003506283657 heart:ENST00000356208:1.32053717839349
ENSG00000133392 adipose:ENST00000338282:4.88247413810521 heart:ENST00000300036:3.42985748852433
ENSG00000133943 adipose:ENST00000517306:0.411412024096146 heart:ENST00000525393:0.34869077622547
ENSG00000134014 adipose:ENST00000517975:1.99782560445286 heart:ENST00000521015:1.51697469087115
ENSG00000136108 adipose:ENST00000490903:2.27350655294272 heart:ENST00000378037:1.93598548857275
ENSG00000136114 adipose:ENST00000258613:2.38993965587647 heart:ENST00000349258:0.933635566043192
ENSG00000136213 adipose:ENST00000432336:2.17976792590886 heart:ENST00000258711:4.20470040399079
ENSG00000136279 adipose:ENST00000494774:0.770571917102575 heart:ENST00000432854:2.13643467496912
ENSG00000136715 adipose:ENST00000259234:1.88239837370711 heart:ENST00000259235:2.16436022384277
ENSG00000136816 adipose:ENST00000437263:13.7972158210264 heart:ENST00000259339:7.96686342853911
ENSG00000136933 adipose:ENST00000259460:1.15707033121741 heart:ENST00000373538:0.964463488717578
ENSG00000137216 adipose:ENST00000533121:1.7842973851676 heart:ENST00000371893:0.709078243678759
ENSG00000137872 adipose:ENST00000354744:0.213994526843677 heart:ENST00000316364:0.278260055419674
ENSG00000138468 adipose:ENST00000394091:0.857311238931255 heart:ENST00000394094:0.462320148358514
ENSG00000138674 adipose:ENST00000500777:0.986757434383461 heart:ENST00000443462:1.27494846709859
ENSG00000139637 adipose:ENST00000547864:0.964694862275707 heart:ENST00000267103:0.616996848129656
ENSG00000139990 adipose:ENST00000554215:2.12828006157204 heart:ENST00000341516:3.21541457827639
ENSG00000140987 adipose:ENST00000396852:0.947872533467614 heart:ENST00000422427:0.887843587674277
ENSG00000141076 adipose:ENST00000352319:0.937708559570176 heart:ENST00000567235:3.06648573022556
ENSG00000141564 adipose:ENST00000544334:3.57161505727351 heart:ENST00000306801:1.29102212859362
ENSG00000142459 adipose:ENST00000538904:2.70382903377311 heart:ENST00000270530:2.04716422711793
ENSG00000144115 adipose:ENST00000449349:0.495102077489332 heart:ENST00000324166:0.371741191740256
ENSG00000144401 adipose:ENST00000448823:0.718649543320829 heart:ENST00000458426:1.05583802442385
ENSG00000148187 adipose:ENST00000489572:0.284765104383753 heart:ENST00000394315:0.680707116859397
ENSG00000149100 adipose:ENST00000531120:1.8022089840609 heart:ENST00000524896:0.866749438847102
ENSG00000149564 adipose:ENST00000278927:2.45218268231191 heart:ENST00000417453:2.86686080590527
ENSG00000149809 adipose:ENST00000345348:1.29526979623536 heart:ENST00000529601:0.572788969389629
ENSG00000149925 adipose:ENST00000566235:9.416829154542 heart:ENST00000566130:21.558303215506
ENSG00000149932 adipose:ENST00000566848:3.15892454497039 heart:ENST00000279396:0.9826792761076
ENSG00000150991 adipose:ENST00000542416:3.4263461797229 heart:ENST00000544656:2.98662581839501
ENSG00000151366 adipose:ENST00000528164:1.03029805108956 heart:ENST00000324742:0.860658064268753
ENSG00000152147 adipose:ENST00000281950:0.876977034764925 heart:ENST00000409566:1.15928184638558
ENSG00000154240 adipose:ENST00000317442:4.68978923615508 heart:ENST00000392769:2.07617645133784
ENSG00000155324 adipose:ENST00000544396:1.12498592231979 heart:ENST00000285689:0.565577359835043
ENSG00000156535 adipose:ENST00000422508:4.28683077666498 heart:ENST00000437994:2.00362982092365
ENSG00000157020 adipose:ENST00000337354:0.287697955063294 heart:ENST00000397109:0.158078608247318
ENSG00000157181 adipose:ENST00000419367:1.21352010098547 heart:ENST00000287859:0.652227638954022
ENSG00000158079 adipose:ENST00000375360:1.31286412085402 heart:ENST00000288976:1.61909499322564
ENSG00000160194 adipose:ENST00000354250:1.59730210486486 heart:ENST00000340344:2.66619944163159
ENSG00000161013 adipose:ENST00000520969:0.471841063475466 heart:ENST00000518867:0.340000303609724
ENSG00000162298 adipose:ENST00000307289:2.09376162793636 heart:ENST00000377190:0.978583261291153
ENSG00000162402 adipose:ENST00000407756:1.63403543537563 heart:ENST00000294383:1.20874226576619
ENSG00000162520 adipose:ENST00000373484:8.05174550892884 heart:ENST00000409190:15.119784032806
ENSG00000163001 adipose:ENST00000406691:1.341265516694 heart:ENST00000339012:0.903523900799391
ENSG00000163399 adipose:ENST00000339159:1.13048287175897 heart:ENST00000369496:1.71813002223733
ENSG00000163714 adipose:ENST00000473835:4.57307718223695 heart:ENST00000467348:1.92300685718829
ENSG00000163956 adipose:ENST00000500728:1.62811665772713 heart:ENST00000515119:1.09153307197784
ENSG00000164849 adipose:ENST00000297468:3.54170724270888 heart:ENST00000500070:1.12730472906325
ENSG00000164919 adipose:ENST00000523016:0.563493384408373 heart:ENST00000520517:0.926913321127786
ENSG00000165516 adipose:ENST00000298307:3.72347982879088 heart:ENST00000555443:1.22210529258125
ENSG00000165995 adipose:ENST00000396576:1.53214899225893 heart:ENST00000377329:0.90533806281372
ENSG00000166272 adipose:ENST00000369889:1.571966094811 heart:ENST00000448841:1.41525692870659
ENSG00000166377 adipose:ENST00000426216:1.13665098381711 heart:ENST00000543761:0.745766100428635
ENSG00000166833 adipose:ENST00000311043:2.23786465829318 heart:ENST00000530408:3.02687385024762
ENSG00000167114 adipose:ENST00000372870:2.14212871316172 heart:ENST00000300456:1.01094930910039
ENSG00000167447 adipose:ENST00000543872:2.93876201515724 heart:ENST00000300917:5.17099153316517
ENSG00000167548 adipose:ENST00000301067:5.2038405892373 heart:ENST00000526209:1.31396072217861
ENSG00000167711 adipose:ENST00000450523:1.5088380450397 heart:ENST00000382061:0.727828652158524
ENSG00000167766 adipose:ENST00000301096:0.873748536643376 heart:ENST00000545872:0.635325961208438
ENSG00000167962 adipose:ENST00000564556:0.780021582924917 heart:ENST00000562103:0.318050236594758
ENSG00000168734 adipose:ENST00000349959:43.6066343839175 heart:ENST00000372886:61.9697392419105
ENSG00000168936 adipose:ENST00000382936:4.83015065358189 heart:ENST00000303277:2.32144334523402
ENSG00000168958 adipose:ENST00000349901:0.89301376313658 heart:ENST00000452930:0.357621115398246
ENSG00000169255 adipose:ENST00000392780:0.515571659634642 heart:ENST00000392779:0.787462935685958
ENSG00000169554 adipose:ENST00000409487:1.84946232866338 heart:ENST00000558170:1.9880926945096
ENSG00000169682 adipose:ENST00000334536:2.02861012130421 heart:ENST00000311008:0.658647017597109
ENSG00000169718 adipose:ENST00000542088:3.30567909836174 heart:ENST00000306796:2.21025786409883
ENSG00000170037 adipose:ENST00000563694:1.26645756842739 heart:ENST00000380262:0.521598451688624
ENSG00000170043 adipose:ENST00000540486:10.9805362194225 heart:ENST00000303731:16.4765577986867
ENSG00000170456 adipose:ENST00000546299:2.67101551785027 heart:ENST00000306833:5.97466681506638
ENSG00000171160 adipose:ENST00000478953:1.30604113646906 heart:ENST00000370635:1.80140806907701
ENSG00000171490 adipose:ENST00000355674:44.2466044779386 heart:ENST00000542106:25.1525763488082
ENSG00000172270 adipose:ENST00000346916:259.982419978971 heart:ENST00000353555:301.03069362339
ENSG00000173264 adipose:ENST00000539851:0.374293892205765 heart:ENST00000546139:0.349490578177665
ENSG00000174125 adipose:ENST00000308979:2.05396594862746 heart:ENST00000505940:1.71413492093408
ENSG00000174197 adipose:ENST00000566586:1.12345026610905 heart:ENST00000570161:0.926030965052587
ENSG00000174547 adipose:ENST00000430466:1.00751988685564 heart:ENST00000534488:1.94376906244601
ENSG00000174669 adipose:ENST00000541567:0.543609582373818 heart:ENST00000357440:0.370950370532627
ENSG00000175193 adipose:ENST00000450375:1.45671963972937 heart:ENST00000417784:0.538274509600434
ENSG00000175305 adipose:ENST00000308108:1.22492411222345 heart:ENST00000520509:0.578778654587292
ENSG00000175387 adipose:ENST00000356825:3.73437789620585 heart:ENST00000402690:5.7800126813405
ENSG00000175792 adipose:ENST00000417360:0.866548532395557 heart:ENST00000472125:0.602899884250945
ENSG00000176171 adipose:ENST00000540159:2.4931395490202 heart:ENST00000368636:1.1281129772897
ENSG00000180113 adipose:ENST00000544460:2.86527499032939 heart:ENST00000371334:0.832284091339488
ENSG00000182087 adipose:ENST00000333175:2.8285600517198 heart:ENST00000356663:4.57126935103547
ENSG00000182197 adipose:ENST00000378204:12.1350319743122 heart:ENST00000436216:3.81608604854407
ENSG00000182963 adipose:ENST00000330514:8.39757185673658 heart:ENST00000426548:9.96443084208795
ENSG00000182979 adipose:ENST00000434050:1.83891958937141 heart:ENST00000435036:1.5058350820807
ENSG00000183495 adipose:ENST00000332482:2.55944567654712 heart:ENST00000330386:1.11107454670203
ENSG00000185518 adipose:ENST00000330276:1.03730216407596 heart:ENST00000557410:0.869481580174581
ENSG00000185689 adipose:ENST00000427996:1.09045992492624 heart:ENST00000380175:1.27569999432395
ENSG00000185875 adipose:ENST00000524413:1.48262231839176 heart:ENST00000376356:3.15729160720361
ENSG00000185883 adipose:ENST00000565223:1.07309071761234 heart:ENST00000562353:0.531329032057202
ENSG00000187097 adipose:ENST00000334696:1.79434417156325 heart:ENST00000555829:1.00815600235396
ENSG00000187955 adipose:ENST00000247781:1.66770258081542 heart:ENST00000297848:1.3911386439825
ENSG00000188107 adipose:ENST00000370616:0.557646324899275 heart:ENST00000370621:0.633664558052374
ENSG00000196235 adipose:ENST00000359191:3.48815784566642 heart:ENST00000432763:2.05827005303131
ENSG00000196284 adipose:ENST00000371460:1.3954434461508 heart:ENST00000371459:0.681233509286159
ENSG00000196923 adipose:ENST00000359895:0.481062968278901 heart:ENST00000355572:0.74557590137987
ENSG00000197763 adipose:ENST00000518740:2.08547809555505 heart:ENST00000524230:0.722206358774635
ENSG00000197879 adipose:ENST00000535856:3.75341925364398 heart:ENST00000438665:1.23014509803996
ENSG00000197971 adipose:ENST00000397863:0.94483582261499 heart:ENST00000397860:2.16178534167538
ENSG00000198585 adipose:ENST00000521288:1.73586132371616 heart:ENST00000359850:0.718771535511926
ENSG00000198700 adipose:ENST00000456707:2.66834450563904 heart:ENST00000361565:1.62810964490528
ENSG00000198718 adipose:ENST00000361462:0.61041625165361 heart:ENST00000556823:0.74941356226491
ENSG00000206559 adipose:ENST00000420223:1.19245000025758 heart:ENST00000421010:0.942061677204388
ENSG00000213782 adipose:ENST00000352940:1.75401591829144 heart:ENST00000358007:0.624687004431886
ENSG00000214367 adipose:ENST00000506763:4.23491260835259 heart:ENST00000443786:3.03259632012919
ENSG00000215041 adipose:ENST00000315614:1.48861564836424 heart:ENST00000399464:1.76507039633045
ENSG00000215193 adipose:ENST00000329627:2.76721697845915 heart:ENST00000474897:3.57966572990213
ENSG00000217128 adipose:ENST00000307954:2.79185025117075 heart:ENST00000307968:3.12029981744772
ENSG00000008283 adipose:ENST00000360793:6.93849395419607 kidney:ENST00000392975:11.4783217090428
ENSG00000012223 adipose:ENST00000231751:0.713398801504572 kidney:ENST00000426532:2.76566583390234
ENSG00000015171 adipose:ENST00000402736:1.75943913383454 kidney:ENST00000381607:1.74992112914737
ENSG00000020577 adipose:ENST00000251091:1.57578466298204 kidney:ENST00000305831:0.652714977499156
ENSG00000026297 adipose:ENST00000028008:0.573424061774312 kidney:ENST00000508775:0.860960040705758
ENSG00000033800 adipose:ENST00000564915:12.806160308685 kidney:ENST00000563996:11.2254429030565
ENSG00000048052 adipose:ENST00000406072:1.37891416281506 kidney:ENST00000405010:2.50031657161326
ENSG00000053702 adipose:ENST00000337508:2.54917525021555 kidney:ENST00000546074:4.28817430366937
ENSG00000058272 adipose:ENST00000450142:1.06325821521115 kidney:ENST00000341878:1.61224416162415
ENSG00000063127 adipose:ENST00000335875:2.58339052549186 kidney:ENST00000454748:3.6346580952728
ENSG00000063176 adipose:ENST00000406269:1.70572813166762 kidney:ENST00000245222:3.64354787551419
ENSG00000064042 adipose:ENST00000381753:5.42017181224404 kidney:ENST00000396595:3.96844364822723
ENSG00000065154 adipose:ENST00000539214:1.34047978131541 kidney:ENST00000368845:1.69174218763734
ENSG00000065457 adipose:ENST00000562374:2.23909291761776 kidney:ENST00000566445:2.37483499931762
ENSG00000070413 adipose:ENST00000263196:1.03385288657867 kidney:ENST00000537045:1.11268332725576
ENSG00000072518 adipose:ENST00000413835:1.25042593003196 kidney:ENST00000315032:2.89896833063655
ENSG00000073614 adipose:ENST00000261253:1.15568808728884 kidney:ENST00000399787:2.47593739322882
ENSG00000076928 adipose:ENST00000347545:2.22947724283286 kidney:ENST00000337665:1.46561047204184
ENSG00000076944 adipose:ENST00000414284:1.04909309410256 kidney:ENST00000221283:3.15664237258177
ENSG00000085871 adipose:ENST00000265498:1.42174029950281 kidney:ENST00000506797:2.0095400476638
ENSG00000087903 adipose:ENST00000359161:1.64426939366996 kidney:ENST00000303657:1.02987520932687
ENSG00000088882 adipose:ENST00000421947:2.10713017184891 kidney:ENST00000380605:1.10213176568834
ENSG00000089876 adipose:ENST00000415732:2.49482621834108 kidney:ENST00000284690:5.37381372117134
ENSG00000091592 adipose:ENST00000262467:1.23479519226049 kidney:ENST00000544378:1.56221712522953
ENSG00000095794 adipose:ENST00000460270:0.597457293779835 kidney:ENST00000344351:0.326955185997165
ENSG00000099814 adipose:ENST00000418279:2.05081006781103 kidney:ENST00000556508:1.30589012851372
ENSG00000099991 adipose:ENST00000337989:1.21315409752474 kidney:ENST00000403176:2.62389159257171
ENSG00000100036 adipose:ENST00000300385:0.513625071485964 kidney:ENST00000406566:1.05591822332274
ENSG00000100099 adipose:ENST00000439453:0.200053393238902 kidney:ENST00000336873:0.351974782054655
ENSG00000100106 adipose:ENST00000428075:3.53763458830968 kidney:ENST00000403663:1.57100523558421
ENSG00000100354 adipose:ENST00000335727:0.874146163424779 kidney:ENST00000400140:0.801469548540999
ENSG00000100578 adipose:ENST00000423743:2.28700960188571 kidney:ENST00000555397:1.58652343869123
ENSG00000101161 adipose:ENST00000266079:3.00095069920858 kidney:ENST00000535781:2.95365256000263
ENSG00000103507 adipose:ENST00000567682:16.7587571408449 kidney:ENST00000219794:5.57688136481268
ENSG00000104824 adipose:ENST00000221419:3.77782660985506 kidney:ENST00000388749:7.05541939125167
ENSG00000104894 adipose:ENST00000426897:1.1916149337774 kidney:ENST00000535669:0.688239283777805
ENSG00000105204 adipose:ENST00000323039:2.74413014016081 kidney:ENST00000430012:2.53441363679138
ENSG00000105321 adipose:ENST00000504556:5.05850451104605 kidney:ENST00000221922:3.84932645734892
ENSG00000105825 adipose:ENST00000222543:2.11012203065979 kidney:ENST00000545378:1.99645748117258
ENSG00000106348 adipose:ENST00000484496:0.432271862385541 kidney:ENST00000378717:0.493034283454441
ENSG00000106392 adipose:ENST00000436587:5.12869734538308 kidney:ENST00000223122:2.56535055205164
ENSG00000106404 adipose:ENST00000308344:1.6170764440557 kidney:ENST00000401528:2.22550699572226
ENSG00000107745 adipose:ENST00000361114:3.26689644969811 kidney:ENST00000401998:6.07146365820069
ENSG00000108061 adipose:ENST00000265277:15.7315122836237 kidney:ENST00000451838:7.61918638318354
ENSG00000108352 adipose:ENST00000436615:1.39980112862595 kidney:ENST00000264644:1.2143505823616
ENSG00000108424 adipose:ENST00000290158:2.91284424762854 kidney:ENST00000540627:4.42205194558163
ENSG00000109861 adipose:ENST00000528020:2.51469782127254 kidney:ENST00000393302:1.59597841947144
ENSG00000111261 adipose:ENST00000545735:3.19188084466598 kidney:ENST00000355566:1.78132832888049
ENSG00000112242 adipose:ENST00000535432:3.19638707232922 kidney:ENST00000378646:2.62579516496366
ENSG00000115295 adipose:ENST00000320081:2.18266942344559 kidney:ENST00000379543:2.98462202281805
ENSG00000115310 adipose:ENST00000317610:159.006281111258 kidney:ENST00000394609:80.9543351052252
ENSG00000115970 adipose:ENST00000405975:0.164206700282957 kidney:ENST00000407351:0.533794668014644
ENSG00000116698 adipose:ENST00000347615:7.34452188022945 kidney:ENST00000515829:4.6741466406229
ENSG00000117419 adipose:ENST00000456170:0.607184083056182 kidney:ENST00000537474:0.839260301350104
ENSG00000117528 adipose:ENST00000394233:0.88086774466135 kidney:ENST00000370214:2.11741609316321
ENSG00000118473 adipose:ENST00000371036:2.60344433648416 kidney:ENST00000435165:3.8482412350651
ENSG00000119917 adipose:ENST00000371818:9.69161628303484 kidney:ENST00000371811:8.4085285146589
ENSG00000120049 adipose:ENST00000370059:2.49032246106061 kidney:ENST00000359877:0.320758811661202
ENSG00000120278 adipose:ENST00000367328:6.51754905062297 kidney:ENST00000358517:7.99634300048356
ENSG00000120594 adipose:ENST00000377242:18.0147571592028 kidney:ENST00000377252:7.696270563826
ENSG00000120656 adipose:ENST00000373824:1.72352291484081 kidney:ENST00000263974:1.02109507087533
ENSG00000121680 adipose:ENST00000532681:0.374659478742255 kidney:ENST00000525192:0.404820951604345
ENSG00000122591 adipose:ENST00000432176:1.14448476769066 kidney:ENST00000440481:1.28619425800466
ENSG00000126217 adipose:ENST00000261963:1.51449837557353 kidney:ENST00000397036:0.870266087375129
ENSG00000127311 adipose:ENST00000440906:0.962108366275272 kidney:ENST00000542394:0.576353255387052
ENSG00000128944 adipose:ENST00000448395:0.501168999945139 kidney:ENST00000249776:0.762153914261126
ENSG00000129197 adipose:ENST00000540734:3.09483495249209 kidney:ENST00000536255:3.44087315769992
ENSG00000130159 adipose:ENST00000252440:5.64961268005527 kidney:ENST00000417981:4.27600947704072
ENSG00000130511 adipose:ENST00000270061:0.712516428218852 kidney:ENST00000348495:1.4041578588697
ENSG00000131018 adipose:ENST00000367248:0.247209212308897 kidney:ENST00000367247:0.810870779211317
ENSG00000133030 adipose:ENST00000423885:1.12162305368022 kidney:ENST00000395807:1.10969120311204
ENSG00000133112 adipose:ENST00000379056:22.6615731290672 kidney:ENST00000528619:16.5117554362811
ENSG00000133424 adipose:ENST00000397394:0.60271782298672 kidney:ENST00000402320:0.886256963671778
ENSG00000133943 adipose:ENST00000517306:0.411412024096146 kidney:ENST00000525393:0.390480982251444
ENSG00000134802 adipose:ENST00000352187:0.71513474251792 kidney:ENST00000395124:0.50154434068556
ENSG00000136108 adipose:ENST00000490903:2.27350655294272 kidney:ENST00000258607:2.3396066070614
ENSG00000136715 adipose:ENST00000259234:1.88239837370711 kidney:ENST00000357702:1.68074524687647
ENSG00000137478 adipose:ENST00000409314:2.35815170875822 kidney:ENST00000311172:1.28202179894449
ENSG00000137767 adipose:ENST00000260324:2.12700701727664 kidney:ENST00000568606:1.81750945319946
ENSG00000137872 adipose:ENST00000354744:0.213994526843677 kidney:ENST00000537942:1.15630110839783
ENSG00000138336 adipose:ENST00000373644:2.09986488714382 kidney:ENST00000545846:0.661358974473067
ENSG00000139436 adipose:ENST00000343646:0.661368244162038 kidney:ENST00000338373:0.512047719074013
ENSG00000140691 adipose:ENST00000268314:1.82924762721953 kidney:ENST00000412665:1.50662587349707
ENSG00000140987 adipose:ENST00000396852:0.947872533467614 kidney:ENST00000439568:0.670014135999438
ENSG00000140992 adipose:ENST00000268673:0.574912832909955 kidney:ENST00000342085:1.88046463358385
ENSG00000141646 adipose:ENST00000398417:2.5465871370899 kidney:ENST00000544926:2.66536434451611
ENSG00000141655 adipose:ENST00000269485:0.717434758905837 kidney:ENST00000382790:1.420910905026
ENSG00000143341 adipose:ENST00000367492:0.739234067959025 kidney:ENST00000271588:0.435986986149784
ENSG00000143443 adipose:ENST00000368926:4.0270311722168 kidney:ENST00000433087:2.08597776365894
ENSG00000143819 adipose:ENST00000445856:14.80826727722 kidney:ENST00000272167:16.1706977735466
ENSG00000144524 adipose:ENST00000413197:0.538915354383855 kidney:ENST00000373608:0.439167537856941
ENSG00000144648 adipose:ENST00000442925:0.719825407724952 kidney:ENST00000273145:0.296352482823454
ENSG00000144908 adipose:ENST00000472186:0.733689486393077 kidney:ENST00000393431:0.784744074524485
ENSG00000147316 adipose:ENST00000522905:1.95916991880133 kidney:ENST00000519480:1.64501403444146
ENSG00000148187 adipose:ENST00000489572:0.284765104383753 kidney:ENST00000394315:0.748913181770939
ENSG00000149541 adipose:ENST00000265471:1.1950968912291 kidney:ENST00000531383:0.993090603079552
ENSG00000149925 adipose:ENST00000566235:9.416829154542 kidney:ENST00000566130:19.4163869043151
ENSG00000153283 adipose:ENST00000465428:1.02972384048364 kidney:ENST00000283285:0.435009729812042
ENSG00000153827 adipose:ENST00000453485:4.45771309562639 kidney:ENST00000283943:4.81302955647694
ENSG00000154719 adipose:ENST00000352957:1.96679355913021 kidney:ENST00000419219:2.98825776787209
ENSG00000155256 adipose:ENST00000357540:0.511309582245528 kidney:ENST00000370613:1.88397711709452
ENSG00000156026 adipose:ENST00000357157:3.27772375624242 kidney:ENST00000373053:2.68084245616599
ENSG00000157045 adipose:ENST00000287706:1.38465712494304 kidney:ENST00000565187:0.601965039625149
ENSG00000158079 adipose:ENST00000375360:1.31286412085402 kidney:ENST00000288976:2.48964280974493
ENSG00000159346 adipose:ENST00000340990:2.80509921190344 kidney:ENST00000436244:3.82895778162041
ENSG00000160392 adipose:ENST00000357884:6.26057913038795 kidney:ENST00000392035:5.43054761406131
ENSG00000160691 adipose:ENST00000448116:26.3954837896624 kidney:ENST00000368449:12.2777233215182
ENSG00000161813 adipose:ENST00000293618:1.19214574184031 kidney:ENST00000398473:2.41922474791727
ENSG00000163479 adipose:ENST00000295702:0.582554047440768 kidney:ENST00000529008:0.370917048056318
ENSG00000163485 adipose:ENST00000309502:0.403120438548886 kidney:ENST00000337894:0.77836651952397
ENSG00000163666 adipose:ENST00000295934:0.986406826250023 kidney:ENST00000495160:0.837690201660884
ENSG00000163795 adipose:ENST00000407879:2.38580188395911 kidney:ENST00000323703:1.03011428062404
ENSG00000165912 adipose:ENST00000415232:1.13714600249532 kidney:ENST00000298838:1.02258962494255
ENSG00000165995 adipose:ENST00000396576:1.53214899225893 kidney:ENST00000377319:1.72439534817806
ENSG00000166169 adipose:ENST00000339310:0.714455480076002 kidney:ENST00000370168:0.707583112906487
ENSG00000166780 adipose:ENST00000452191:1.46282745662583 kidney:ENST00000300006:2.18177461513537
ENSG00000166833 adipose:ENST00000311043:2.23786465829318 kidney:ENST00000536595:2.71367063688068
ENSG00000167548 adipose:ENST00000301067:5.2038405892373 kidney:ENST00000526209:2.54184308954189
ENSG00000167566 adipose:ENST00000335999:0.702417043847762 kidney:ENST00000433948:1.13243284182121
ENSG00000167972 adipose:ENST00000382381:2.25155261002203 kidney:ENST00000301732:1.45959911842797
ENSG00000168702 adipose:ENST00000437977:1.36832423185546 kidney:ENST00000389484:0.56245702934816
ENSG00000169255 adipose:ENST00000392780:0.515571659634642 kidney:ENST00000392779:1.76846622211415
ENSG00000169682 adipose:ENST00000334536:2.02861012130421 kidney:ENST00000568829:0.632842926694318
ENSG00000169714 adipose:ENST00000446936:7.18758032029551 kidney:ENST00000500450:5.7337370667726
ENSG00000170043 adipose:ENST00000540486:10.9805362194225 kidney:ENST00000303731:17.6411339522612
ENSG00000171408 adipose:ENST00000367787:2.58556459414393 kidney:ENST00000308191:1.5503784565051
ENSG00000172493 adipose:ENST00000395146:5.68711170449465 kidney:ENST00000541943:4.67240347860895
ENSG00000172575 adipose:ENST00000415523:0.594698223958834 kidney:ENST00000431814:1.40916807416325
ENSG00000172660 adipose:ENST00000536077:13.1671099121765 kidney:ENST00000311979:20.3993033269764
ENSG00000172809 adipose:ENST00000311111:0.837879659237993 kidney:ENST00000533498:1.57245306934348
ENSG00000173264 adipose:ENST00000539851:0.374293892205765 kidney:ENST00000546139:0.468529432547417
ENSG00000173327 adipose:ENST00000309100:2.10643797173837 kidney:ENST00000532507:0.91592991149326
ENSG00000173915 adipose:ENST00000369815:2.82748263237632 kidney:ENST00000309579:4.51672913583046
ENSG00000173933 adipose:ENST00000483858:3.28128811474007 kidney:ENST00000408993:2.98541469359083
ENSG00000173950 adipose:ENST00000310380:2.4606974181483 kidney:ENST00000355729:1.43265954088353
ENSG00000174197 adipose:ENST00000566586:1.12345026610905 kidney:ENST00000570161:0.704863737077527
ENSG00000175387 adipose:ENST00000356825:3.73437789620585 kidney:ENST00000402690:2.48588487557024
ENSG00000179044 adipose:ENST00000564418:1.03261841700807 kidney:ENST00000545725:0.699650025844313
ENSG00000179715 adipose:ENST00000432328:1.66057712499706 kidney:ENST00000546455:1.06669043801171
ENSG00000182771 adipose:ENST00000327946:0.518338518856654 kidney:ENST00000536331:0.766462099492927
ENSG00000183495 adipose:ENST00000332482:2.55944567654712 kidney:ENST00000330386:2.54598869065453
ENSG00000183684 adipose:ENST00000505490:1.83594610335223 kidney:ENST00000331204:1.77676438896942
ENSG00000185019 adipose:ENST00000217173:5.38062740106447 kidney:ENST00000348031:5.40005379442884
ENSG00000188566 adipose:ENST00000427047:1.34364308986735 kidney:ENST00000458322:2.37990845607203
ENSG00000189308 adipose:ENST00000395283:0.678021459321841 kidney:ENST00000446851:0.529914362058603
ENSG00000196526 adipose:ENST00000358461:1.17204696215011 kidney:ENST00000360265:0.975053780171828
ENSG00000197608 adipose:ENST00000359973:1.82891094114023 kidney:ENST00000426391:3.19333725602834
ENSG00000197785 adipose:ENST00000339113:0.263451452450669 kidney:ENST00000536055:0.930504385757671
ENSG00000198026 adipose:ENST00000322927:1.6845852638771 kidney:ENST00000243961:1.73461533916402
ENSG00000198561 adipose:ENST00000534647:1.65977896698929 kidney:ENST00000533189:1.74997102213151
ENSG00000198586 adipose:ENST00000442919:3.03578136062508 kidney:ENST00000360843:3.77112344941692
ENSG00000251369 adipose:ENST00000344222:1.94264615037676 kidney:ENST00000325134:4.76193597442312
ENSG00000254827 adipose:ENST00000533594:2.23515617250566 kidney:ENST00000455942:1.26644151406093
ENSG00000003402 adipose:ENST00000441224:2.46602336106668 liver:ENST00000433445:0.431141718924755
ENSG00000010539 adipose:ENST00000431561:0.373071717542017 liver:ENST00000396870:0.900418755049152
ENSG00000025293 adipose:ENST00000374012:2.3523120124109 liver:ENST00000439301:1.38375067963447
ENSG00000025770 adipose:ENST00000522304:3.15967217075645 liver:ENST00000299821:1.78841302593293
ENSG00000064763 adipose:ENST00000547759:3.05831510934476 liver:ENST00000551193:1.35932440065548
ENSG00000065518 adipose:ENST00000485064:1.44899285261872 liver:ENST00000492739:1.19992010487155
ENSG00000066427 adipose:ENST00000545170:0.170392537729333 liver:ENST00000429774:0.131850185791539
ENSG00000066629 adipose:ENST00000334192:0.584369958969666 liver:ENST00000262233:0.560439040931995
ENSG00000069329 adipose:ENST00000299138:5.74292577131761 liver:ENST00000568784:2.9630408910877
ENSG00000070413 adipose:ENST00000263196:1.03385288657867 liver:ENST00000537045:0.78169327488543
ENSG00000070756 adipose:ENST00000520142:1.24276191134529 liver:ENST00000519363:0.800883819370725
ENSG00000072121 adipose:ENST00000347230:1.34349734430238 liver:ENST00000411699:2.15764187970366
ENSG00000072134 adipose:ENST00000347697:1.61125059630806 liver:ENST00000314728:0.929056685406757
ENSG00000073331 adipose:ENST00000177648:0.542566889451058 liver:ENST00000458497:0.181950581311929
ENSG00000074356 adipose:ENST00000389005:6.12729727485029 liver:ENST00000158149:3.72913429911312
ENSG00000074660 adipose:ENST00000348987:1.15979318474558 liver:ENST00000263071:1.03326869060919
ENSG00000077150 adipose:ENST00000336486:0.593907589867252 liver:ENST00000189444:0.370456927935255
ENSG00000080822 adipose:ENST00000341181:1.59934936768553 liver:ENST00000510545:0.432797466394903
ENSG00000084234 adipose:ENST00000278756:48.7415348788164 liver:ENST00000543137:38.9406227422152
ENSG00000085117 adipose:ENST00000227155:12.867062269668 liver:ENST00000524750:4.3996703647471
ENSG00000088986 adipose:ENST00000550845:1.34087951032911 liver:ENST00000392508:4.05164012470152
ENSG00000089280 adipose:ENST00000474990:3.10290508823394 liver:ENST00000564493:1.22542297682666
ENSG00000091164 adipose:ENST00000217515:5.76341547479232 liver:ENST00000540155:3.92702575938994
ENSG00000091436 adipose:ENST00000338983:9.25401909042444 liver:ENST00000375213:2.84459702215407
ENSG00000092841 adipose:ENST00000548580:7.17035282352069 liver:ENST00000549017:9.55007587116723
ENSG00000092931 adipose:ENST00000355954:4.63152315075329 liver:ENST00000336509:5.36923478766963
ENSG00000096696 adipose:ENST00000379802:3.12491224229958 liver:ENST00000397483:3.56001401798502
ENSG00000099783 adipose:ENST00000539473:107.920603133699 liver:ENST00000348943:63.5254236815576
ENSG00000100226 adipose:ENST00000216044:2.32645608063285 liver:ENST00000458073:1.13588583191726
ENSG00000100299 adipose:ENST00000547307:1.92126706825976 liver:ENST00000356098:0.995262709011063
ENSG00000100403 adipose:ENST00000351589:2.04210127039419 liver:ENST00000352645:1.66453809187221
ENSG00000100568 adipose:ENST00000554659:16.1444916378497 liver:ENST00000554636:8.45919754941169
ENSG00000101457 adipose:ENST00000435014:15.7461090904795 liver:ENST00000456939:12.4599625380254
ENSG00000101546 adipose:ENST00000262197:3.78195288516909 liver:ENST00000306735:3.3682878663926
ENSG00000102796 adipose:ENST00000218981:1.62059433694632 liver:ENST00000444610:1.49753847210896
ENSG00000103021 adipose:ENST00000443128:1.41981651074716 liver:ENST00000219299:1.23823324202699
ENSG00000103888 adipose:ENST00000356249:0.415914997208385 liver:ENST00000220244:0.392241868616396
ENSG00000104824 adipose:ENST00000221419:3.77782660985506 liver:ENST00000388749:4.52661275919343
ENSG00000104852 adipose:ENST00000221448:1.40230496385007 liver:ENST00000544278:2.30305758369262
ENSG00000104907 adipose:ENST00000221504:0.508327775542231 liver:ENST00000357720:1.10689922830777
ENSG00000104973 adipose:ENST00000456294:1.05271442548832 liver:ENST00000312865:0.583237918412118
ENSG00000105197 adipose:ENST00000314349:3.8645139808528 liver:ENST00000544017:1.90228444702666
ENSG00000105323 adipose:ENST00000378215:28.6161162444572 liver:ENST00000270069:10.1918926144858
ENSG00000105341 adipose:ENST00000438807:3.17697224661419 liver:ENST00000301183:2.36321878449133
ENSG00000105364 adipose:ENST00000253099:1.42068608664684 liver:ENST00000307422:1.9636197396858
ENSG00000105373 adipose:ENST00000446535:3.0959804938913 liver:ENST00000246802:1.85904813826636
ENSG00000105552 adipose:ENST00000545387:4.02810175383733 liver:ENST00000402551:2.23447217829713
ENSG00000106588 adipose:ENST00000223321:0.932726590566433 liver:ENST00000445517:1.12325544626955
ENSG00000107262 adipose:ENST00000488499:0.569805732834068 liver:ENST00000472232:0.440072532151843
ENSG00000107758 adipose:ENST00000394828:2.69162129494264 liver:ENST00000342558:1.69907860653491
ENSG00000107937 adipose:ENST00000545048:1.20785361881354 liver:ENST00000360803:1.21923598331958
ENSG00000108039 adipose:ENST00000369683:0.915265702322578 liver:ENST00000322238:0.459034786163489
ENSG00000108100 adipose:ENST00000339497:0.529759525681168 liver:ENST00000265375:0.676417813497685
ENSG00000108387 adipose:ENST00000412945:0.882646820032656 liver:ENST00000393086:3.46419323931242
ENSG00000108424 adipose:ENST00000290158:2.91284424762854 liver:ENST00000540627:4.77828310183476
ENSG00000108961 adipose:ENST00000407006:1.89170146642785 liver:ENST00000439238:1.20944174302583
ENSG00000109111 adipose:ENST00000347486:8.50306768673178 liver:ENST00000314616:7.5871834545561
ENSG00000109689 adipose:ENST00000467087:1.1918206618046 liver:ENST00000467011:0.752343071636611
ENSG00000110013 adipose:ENST00000263593:2.06440479445882 liver:ENST00000545756:1.30151038827287
ENSG00000111666 adipose:ENST00000549872:1.84478052291939 liver:ENST00000229266:1.09126943902628
ENSG00000112234 adipose:ENST00000369244:4.7603040672278 liver:ENST00000229971:4.68648968187364
ENSG00000112578 adipose:ENST00000230340:3.54913598950447 liver:ENST00000372996:2.04042148507094
ENSG00000112983 adipose:ENST00000441656:0.46524902829292 liver:ENST00000472478:0.90295572460068
ENSG00000113318 adipose:ENST00000535995:1.8321535260212 liver:ENST00000265081:1.86211293851591
ENSG00000113811 adipose:ENST00000541726:2.59168994205364 liver:ENST00000495461:3.62445331105013
ENSG00000115947 adipose:ENST00000536575:0.701395969995948 liver:ENST00000392857:0.433817257169123
ENSG00000115970 adipose:ENST00000405975:0.164206700282957 liver:ENST00000407351:0.710910922675397
ENSG00000116698 adipose:ENST00000347615:7.34452188022945 liver:ENST00000515829:4.83800969624491
ENSG00000118690 adipose:ENST00000237512:1.00474423718221 liver:ENST00000414610:1.28806579221293
ENSG00000119408 adipose:ENST00000320246:3.67861815617378 liver:ENST00000373601:3.37051482676009
ENSG00000120254 adipose:ENST00000367321:1.20044760067131 liver:ENST00000443074:0.635493233395664
ENSG00000120333 adipose:ENST00000476371:20.5136042247174 liver:ENST00000367677:9.60383779814942
ENSG00000120526 adipose:ENST00000239690:2.67857685605119 liver:ENST00000519607:0.830143206075298
ENSG00000120697 adipose:ENST00000239891:0.775428191752937 liver:ENST00000443765:1.10373541892718
ENSG00000121542 adipose:ENST00000309934:3.57207413966894 liver:ENST00000481965:1.37400456773946
ENSG00000122566 adipose:ENST00000409814:11.704478355818 liver:ENST00000356674:11.5852432238435
ENSG00000123200 adipose:ENST00000242848:14.1702991709758 liver:ENST00000378921:11.6528001753883
ENSG00000123636 adipose:ENST00000392783:2.81869578202752 liver:ENST00000426648:2.17087603011987
ENSG00000124155 adipose:ENST00000341555:4.82102893031174 liver:ENST00000372689:2.10468884039103
ENSG00000124222 adipose:ENST00000355957:10.8510197820344 liver:ENST00000361830:9.38066311638738
ENSG00000125378 adipose:ENST00000558984:0.853667600533661 liver:ENST00000417573:0.287141939449841
ENSG00000125503 adipose:ENST00000376393:8.80640210704404 liver:ENST00000263433:3.14209111344113
ENSG00000126456 adipose:ENST00000309877:9.58039782520486 liver:ENST00000377139:3.42056860141445
ENSG00000127554 adipose:ENST00000248114:1.92597571521825 liver:ENST00000567719:1.87375132100569
ENSG00000127616 adipose:ENST00000429416:3.2312384864969 liver:ENST00000358026:1.99743832783871
ENSG00000127993 adipose:ENST00000265732:0.416522301904525 liver:ENST00000481551:0.767527977183489
ENSG00000128973 adipose:ENST00000565471:1.69795283124251 liver:ENST00000249806:3.13708873305085
ENSG00000130638 adipose:ENST00000252934:0.523819119643915 liver:ENST00000396011:0.523306993679179
ENSG00000131845 adipose:ENST00000282286:1.43411861300225 liver:ENST00000391705:1.78533636038007
ENSG00000132199 adipose:ENST00000383578:2.18174687202616 liver:ENST00000251101:5.72790845685588
ENSG00000132424 adipose:ENST00000438806:0.944025056418348 liver:ENST00000369239:1.08583276368504
ENSG00000133026 adipose:ENST00000379980:1.41062833826065 liver:ENST00000396239:1.32844978562675
ENSG00000133030 adipose:ENST00000423885:1.12162305368022 liver:ENST00000395807:1.39304772109714
ENSG00000133422 adipose:ENST00000397641:1.69112568482818 liver:ENST00000429468:2.03555619851053
ENSG00000134744 adipose:ENST00000257177:0.766011259043474 liver:ENST00000494469:0.666858281514156
ENSG00000135185 adipose:ENST00000257637:12.5021099530478 liver:ENST00000433078:6.27154105864482
ENSG00000136715 adipose:ENST00000259234:1.88239837370711 liver:ENST00000259235:1.99790903816949
ENSG00000136933 adipose:ENST00000259460:1.15707033121741 liver:ENST00000373538:1.78498652583687
ENSG00000137154 adipose:ENST00000380381:4.43914682846213 liver:ENST00000315377:4.15513490648953
ENSG00000137216 adipose:ENST00000533121:1.7842973851676 liver:ENST00000371893:1.14225707310488
ENSG00000137767 adipose:ENST00000260324:2.12700701727664 liver:ENST00000568606:3.80467611560809
ENSG00000137878 adipose:ENST00000267853:4.82410892603046 liver:ENST00000380565:0.901326435245777
ENSG00000138028 adipose:ENST00000402394:0.532332180828353 liver:ENST00000402550:1.31740549896732
ENSG00000139644 adipose:ENST00000547798:2.65464026643926 liver:ENST00000267115:2.14697378616712
ENSG00000140691 adipose:ENST00000268314:1.82924762721953 liver:ENST00000564900:2.04598814196077
ENSG00000140694 adipose:ENST00000420015:0.329995242142295 liver:ENST00000437198:0.368479585680041
ENSG00000141506 adipose:ENST00000269300:2.03359959827117 liver:ENST00000447110:1.07294491894374
ENSG00000141527 adipose:ENST00000309710:0.992364158566766 liver:ENST00000344227:1.25257405992602
ENSG00000142676 adipose:ENST00000443624:1.81009865679165 liver:ENST00000374550:1.7533992892457
ENSG00000144366 adipose:ENST00000359135:1.76267466990814 liver:ENST00000409580:1.03594301019654
ENSG00000144566 adipose:ENST00000455772:3.81674520767927 liver:ENST00000273047:3.9289677419801
ENSG00000144635 adipose:ENST00000273130:1.04064671494294 liver:ENST00000413350:0.499928142950255
ENSG00000144648 adipose:ENST00000442925:0.719825407724952 liver:ENST00000273145:0.41153172098335
ENSG00000144908 adipose:ENST00000472186:0.733689486393077 liver:ENST00000452905:1.00579157382192
ENSG00000145833 adipose:ENST00000452510:1.29045928503942 liver:ENST00000507053:0.978691714586113
ENSG00000145901 adipose:ENST00000315050:2.0628017913452 liver:ENST00000417127:1.58377303550952
ENSG00000146414 adipose:ENST00000367503:0.962706977256869 liver:ENST00000367505:1.03322036707045
ENSG00000146834 adipose:ENST00000425355:1.89444865945026 liver:ENST00000414441:1.64749584767292
ENSG00000147872 adipose:ENST00000411567:25.530020043996 liver:ENST00000276914:8.30325880487194
ENSG00000148835 adipose:ENST00000351396:1.89876169880363 liver:ENST00000369839:1.34761002049831
ENSG00000149100 adipose:ENST00000531120:1.8022089840609 liver:ENST00000524896:1.10186225351565
ENSG00000149554 adipose:ENST00000533778:0.268025308307715 liver:ENST00000534070:0.311224057711393
ENSG00000149809 adipose:ENST00000345348:1.29526979623536 liver:ENST00000279263:0.6151012453748
ENSG00000149932 adipose:ENST00000566848:3.15892454497039 liver:ENST00000279396:2.13130787591952
ENSG00000151366 adipose:ENST00000528164:1.03029805108956 liver:ENST00000324742:1.16275539134907
ENSG00000151466 adipose:ENST00000506368:0.530985044171516 liver:ENST00000434680:0.464131439105127
ENSG00000155158 adipose:ENST00000297615:2.49251432964073 liver:ENST00000355694:1.25579506195675
ENSG00000156026 adipose:ENST00000357157:3.27772375624242 liver:ENST00000373053:1.72112938784944
ENSG00000158055 adipose:ENST00000342072:0.922080083577338 liver:ENST00000236255:1.81497870208466
ENSG00000159208 adipose:ENST00000369095:0.549915230567208 liver:ENST00000290363:0.786895985710808
ENSG00000159346 adipose:ENST00000340990:2.80509921190344 liver:ENST00000436244:4.76516310910458
ENSG00000160691 adipose:ENST00000448116:26.3954837896624 liver:ENST00000368449:11.1201515995033
ENSG00000160953 adipose:ENST00000344663:4.95683296692018 liver:ENST00000542512:2.9070500584537
ENSG00000161904 adipose:ENST00000421671:0.609299383129038 liver:ENST00000506578:0.799561526968558
ENSG00000162129 adipose:ENST00000538039:0.837491893444076 liver:ENST00000538021:1.05636853317605
ENSG00000163399 adipose:ENST00000339159:1.13048287175897 liver:ENST00000369496:1.49925648735979
ENSG00000163584 adipose:ENST00000295830:0.717618847653668 liver:ENST00000463836:1.26951096101379
ENSG00000163755 adipose:ENST00000296051:0.712007302912242 liver:ENST00000460822:2.97881975638277
ENSG00000165118 adipose:ENST00000376344:3.7045948676907 liver:ENST00000314700:1.65857160771509
ENSG00000165516 adipose:ENST00000298307:3.72347982879088 liver:ENST00000557247:2.29387963105345
ENSG00000165861 adipose:ENST00000318876:3.8653574260691 liver:ENST00000556143:3.06773792102793
ENSG00000166169 adipose:ENST00000339310:0.714455480076002 liver:ENST00000370168:0.464961129161902
ENSG00000166886 adipose:ENST00000342556:1.56866571101607 liver:ENST00000357680:1.84142846999412
ENSG00000167548 adipose:ENST00000301067:5.2038405892373 liver:ENST00000526209:1.64265975926759
ENSG00000169032 adipose:ENST00000566326:1.91757904572593 liver:ENST00000307102:2.33184444662504
ENSG00000169228 adipose:ENST00000303251:1.06019653860453 liver:ENST00000393611:0.340367231145902
ENSG00000169410 adipose:ENST00000544966:6.12411433102619 liver:ENST00000306726:5.13017860063857
ENSG00000169682 adipose:ENST00000334536:2.02861012130421 liver:ENST00000568829:0.770344077104265
ENSG00000169908 adipose:ENST00000383054:2.74021802302413 liver:ENST00000305366:4.01285670323475
ENSG00000169919 adipose:ENST00000421103:0.659491313795584 liver:ENST00000345660:1.16890021355017
ENSG00000170412 adipose:ENST00000342648:1.57076721676509 liver:ENST00000392628:1.03503383624591
ENSG00000171160 adipose:ENST00000478953:1.30604113646906 liver:ENST00000370635:2.14147266184307
ENSG00000171729 adipose:ENST00000303840:1.14358535505122 liver:ENST00000400796:0.639992122456637
ENSG00000171970 adipose:ENST00000523428:0.482994329492892 liver:ENST00000306908:1.45237436889041
ENSG00000171984 adipose:ENST00000378979:1.0489677166246 liver:ENST00000303142:0.778107125110911
ENSG00000172531 adipose:ENST00000451458:5.23427724068691 liver:ENST00000312989:12.051486725051
ENSG00000172809 adipose:ENST00000311111:0.837879659237993 liver:ENST00000533498:0.954559959538523
ENSG00000173153 adipose:ENST00000468670:2.05781429974936 liver:ENST00000000442:1.06025729522497
ENSG00000173264 adipose:ENST00000539851:0.374293892205765 liver:ENST00000542190:0.3617761505571
ENSG00000173327 adipose:ENST00000309100:2.10643797173837 liver:ENST00000532507:1.19401316051056
ENSG00000173409 adipose:ENST00000366658:14.5675908687047 liver:ENST00000459891:12.9126543300971
ENSG00000173486 adipose:ENST00000535135:1.8699164013787 liver:ENST00000309366:1.95962903781467
ENSG00000175221 adipose:ENST00000534906:2.522461647346 liver:ENST00000538572:1.58354505897661
ENSG00000176171 adipose:ENST00000540159:2.4931395490202 liver:ENST00000368636:2.4092076819064
ENSG00000178922 adipose:ENST00000372427:1.33595675081011 liver:ENST00000372426:0.563572763929971
ENSG00000182173 adipose:ENST00000545228:1.44249094155819 liver:ENST00000333213:2.01489575725323
ENSG00000182606 adipose:ENST00000396175:1.6837276274274 liver:ENST00000341421:2.19675917754978
ENSG00000182979 adipose:ENST00000434050:1.83891958937141 liver:ENST00000435036:0.473266696461482
ENSG00000183495 adipose:ENST00000332482:2.55944567654712 liver:ENST00000330386:1.29062052726439
ENSG00000186625 adipose:ENST00000335643:0.88440836645741 liver:ENST00000367411:0.501689280097501
ENSG00000188313 adipose:ENST00000448205:7.80250453243657 liver:ENST00000493432:5.75248333248882
ENSG00000188343 adipose:ENST00000518322:1.93586509211522 liver:ENST00000522324:0.745848961672084
ENSG00000196116 adipose:ENST00000355295:1.24679769349812 liver:ENST00000540902:2.09532781453936
ENSG00000196290 adipose:ENST00000454952:1.57043687164164 liver:ENST00000409588:2.68355587489498
ENSG00000196689 adipose:ENST00000174621:1.67610971192819 liver:ENST00000399759:1.29524113608547
ENSG00000196878 adipose:ENST00000391911:0.745292881240681 liver:ENST00000356082:1.17329815161646
ENSG00000198026 adipose:ENST00000322927:1.6845852638771 liver:ENST00000426788:0.86084599682016
ENSG00000206559 adipose:ENST00000420223:1.19245000025758 liver:ENST00000419130:0.751837296072801
ENSG00000007372 adrenal:ENST00000379132:0.317108786241339 brain:ENST00000531633:0.515403286066037
ENSG00000008838 adrenal:ENST00000537674:3.77136913181378 brain:ENST00000491466:2.04425565924041
ENSG00000013016 adrenal:ENST00000322054:3.66051412762934 brain:ENST00000541626:5.21810663984
ENSG00000015133 adrenal:ENST00000427583:1.55243847679838 brain:ENST00000389857:0.70908720446188
ENSG00000016864 adrenal:ENST00000394783:2.53792936559889 brain:ENST00000491606:1.27153054685732
ENSG00000032444 adrenal:ENST00000450331:2.25473776617326 brain:ENST00000221249:2.78313818367928
ENSG00000034053 adrenal:ENST00000219865:2.65905223993939 brain:ENST00000558259:1.78210384097997
ENSG00000038427 adrenal:ENST00000343200:7.08981776873212 brain:ENST00000342785:9.71269176054765
ENSG00000040275 adrenal:ENST00000274631:1.17669155434276 brain:ENST00000507232:0.251040498959713
ENSG00000043514 adrenal:ENST00000372825:2.83168509965019 brain:ENST00000441669:0.526939635400521
ENSG00000044090 adrenal:ENST00000265348:4.66767234341294 brain:ENST00000535468:1.82446320585101
ENSG00000047056 adrenal:ENST00000263150:4.52983982459445 brain:ENST00000358220:3.33816633733914
ENSG00000048052 adrenal:ENST00000406072:4.74537354421101 brain:ENST00000405010:3.2189711315423
ENSG00000051128 adrenal:ENST00000221222:1.44358957754814 brain:ENST00000539827:0.814396577359286
ENSG00000054654 adrenal:ENST00000458046:1.26583425455215 brain:ENST00000554805:0.287072188023775
ENSG00000065675 adrenal:ENST00000263125:3.58770037847454 brain:ENST00000397176:3.1900183869042
ENSG00000066455 adrenal:ENST00000554700:2.5089203728952 brain:ENST00000355976:1.97861105591096
ENSG00000067836 adrenal:ENST00000563708:0.325659960399268 brain:ENST00000562907:0.775023687664539
ENSG00000070756 adrenal:ENST00000347137:4.07918859088417 brain:ENST00000520142:1.39005420087261
ENSG00000070882 adrenal:ENST00000431825:1.84373307696422 brain:ENST00000353930:0.543896023465603
ENSG00000072422 adrenal:ENST00000337910:5.58866324142894 brain:ENST00000357917:2.3503229200216
ENSG00000073350 adrenal:ENST00000545227:0.976873942728382 brain:ENST00000392550:0.506217024296544
ENSG00000073614 adrenal:ENST00000261253:1.35703956690523 brain:ENST00000399788:1.64037758634859
ENSG00000082212 adrenal:ENST00000382927:4.03045198986914 brain:ENST00000321341:2.85071388618554
ENSG00000083168 adrenal:ENST00000265713:4.77094445091939 brain:ENST00000396930:2.71367469506636
ENSG00000088727 adrenal:ENST00000265529:0.57866422950744 brain:ENST00000432493:0.73952535633199
ENSG00000091622 adrenal:ENST00000262483:1.33517654697657 brain:ENST00000421306:1.43776342708713
ENSG00000095713 adrenal:ENST00000413387:0.827054891365912 brain:ENST00000370597:0.98487259430422
ENSG00000097007 adrenal:ENST00000444970:16.9329551553953 brain:ENST00000318560:7.70077684299427
ENSG00000099256 adrenal:ENST00000358336:2.59850271860458 brain:ENST00000320152:3.22706834569148
ENSG00000099377 adrenal:ENST00000353250:0.9964239183502 brain:ENST00000262520:0.848533504773672
ENSG00000099385 adrenal:ENST00000215115:2.22631532447484 brain:ENST00000380317:1.25433640957775
ENSG00000099991 adrenal:ENST00000337989:3.89198347471164 brain:ENST00000403176:2.49359471996717
ENSG00000102547 adrenal:ENST00000347776:2.87291890767738 brain:ENST00000378341:4.84048977502458
ENSG00000103018 adrenal:ENST00000515314:2.46496634679547 brain:ENST00000307892:1.7113244917317
ENSG00000105829 adrenal:ENST00000457139:2.86804049855528 brain:ENST00000222547:1.26818798336076
ENSG00000106290 adrenal:ENST00000418432:0.422905702158778 brain:ENST00000452438:0.402274300521245
ENSG00000106617 adrenal:ENST00000492843:4.07966949928014 brain:ENST00000433631:1.35818147616003
ENSG00000107643 adrenal:ENST00000374179:1.47977773197627 brain:ENST00000374176:1.34014555255136
ENSG00000107736 adrenal:ENST00000299366:0.446577363440137 brain:ENST00000442677:0.812244910489886
ENSG00000107758 adrenal:ENST00000394828:16.1270094326903 brain:ENST00000394829:6.59669317626514
ENSG00000108375 adrenal:ENST00000500597:4.88504179921585 brain:ENST00000407977:2.36495885223066
ENSG00000108786 adrenal:ENST00000225928:5.77596440259503 brain:ENST00000225929:2.17218455601536
ENSG00000109466 adrenal:ENST00000506824:2.64184216990486 brain:ENST00000538127:1.28097316292232
ENSG00000109670 adrenal:ENST00000281708:7.73779302788544 brain:ENST00000263981:6.90794256709814
ENSG00000109685 adrenal:ENST00000382891:0.875985122881346 brain:ENST00000398261:0.744184010998569
ENSG00000109854 adrenal:ENST00000419348:0.667627523258601 brain:ENST00000532081:0.360258703323511
ENSG00000110330 adrenal:ENST00000227758:3.63714507152484 brain:ENST00000528344:1.50426264071301
ENSG00000110801 adrenal:ENST00000537407:1.20178332926255 brain:ENST00000261817:0.412059877950501
ENSG00000112759 adrenal:ENST00000371755:2.09602166694193 brain:ENST00000371740:0.391792497260283
ENSG00000112769 adrenal:ENST00000389463:1.43107178144616 brain:ENST00000453937:0.449617175541438
ENSG00000113811 adrenal:ENST00000541726:5.82822674634977 brain:ENST00000495461:10.0785978772236
ENSG00000114200 adrenal:ENST00000497011:5.47304310305438 brain:ENST00000264381:5.08881836845394
ENSG00000114670 adrenal:ENST00000383366:0.260476439248344 brain:ENST00000429253:0.293850497647728
ENSG00000115170 adrenal:ENST00000434821:2.18737687943137 brain:ENST00000409283:2.86153298383075
ENSG00000115419 adrenal:ENST00000338435:8.80172522604256 brain:ENST00000320717:11.4833736547032
ENSG00000115839 adrenal:ENST00000264158:15.2572503885352 brain:ENST00000442034:17.1283730206
ENSG00000116254 adrenal:ENST00000538279:1.15778235240962 brain:ENST00000378021:3.15728546000002
ENSG00000116641 adrenal:ENST00000454575:1.22130506991427 brain:ENST00000404627:1.43536869814947
ENSG00000117528 adrenal:ENST00000394233:1.01375772614902 brain:ENST00000370214:1.33778949744176
ENSG00000118690 adrenal:ENST00000392644:1.07711719163127 brain:ENST00000414610:0.946291769923562
ENSG00000119487 adrenal:ENST00000350766:8.29097050117294 brain:ENST00000373498:8.21628982061402
ENSG00000119801 adrenal:ENST00000402003:28.5821375098411 brain:ENST00000261353:68.1823728802177
ENSG00000120549 adrenal:ENST00000376451:2.26434308315032 brain:ENST00000396445:2.18781882673522
ENSG00000122390 adrenal:ENST00000360862:3.88334760326779 brain:ENST00000407558:4.51915456084559
ENSG00000124222 adrenal:ENST00000355957:15.2632773801046 brain:ENST00000371141:12.5402158196438
ENSG00000124459 adrenal:ENST00000269973:3.77517739204685 brain:ENST00000328762:1.19149053152275
ENSG00000128294 adrenal:ENST00000398110:1.41599879040532 brain:ENST00000338754:0.74287556930263
ENSG00000128536 adrenal:ENST00000343407:0.264854423477648 brain:ENST00000466045:0.713717000109965
ENSG00000128694 adrenal:ENST00000519810:1.01345467619154 brain:ENST00000264151:0.57457551911162
ENSG00000128944 adrenal:ENST00000448395:0.661364488963044 brain:ENST00000249776:0.805458034540956
ENSG00000130254 adrenal:ENST00000415313:7.06039016986592 brain:ENST00000536849:3.3347123985313
ENSG00000130816 adrenal:ENST00000541266:5.90332518306615 brain:ENST00000340748:1.38253700138797
ENSG00000130818 adrenal:ENST00000545189:4.20681569297682 brain:ENST00000253115:2.32013504493349
ENSG00000130856 adrenal:ENST00000543926:1.04550265191632 brain:ENST00000253159:1.0135854514775
ENSG00000132142 adrenal:ENST00000427330:2.07523683939365 brain:ENST00000360679:1.45528388828257
ENSG00000133030 adrenal:ENST00000395807:2.10822564342899 brain:ENST00000313485:2.93722426046707
ENSG00000133597 adrenal:ENST00000473512:1.40905435186418 brain:ENST00000072869:2.48722382489501
ENSG00000133612 adrenal:ENST00000461065:0.620809763683153 brain:ENST00000473312:0.4175419243848
ENSG00000133895 adrenal:ENST00000377321:1.51036792563246 brain:ENST00000312049:0.27373224464086
ENSG00000134253 adrenal:ENST00000256649:1.15347520406283 brain:ENST00000369464:1.96664300668735
ENSG00000135439 adrenal:ENST00000257897:3.25643281847607 brain:ENST00000328568:3.31563704468338
ENSG00000135441 adrenal:ENST00000549147:2.38744572536265 brain:ENST00000548925:1.93891739649885
ENSG00000135838 adrenal:ENST00000367553:1.83111278312739 brain:ENST00000367554:1.31052050139662
ENSG00000135968 adrenal:ENST00000409896:3.40029240377865 brain:ENST00000393318:1.22303498698904
ENSG00000136108 adrenal:ENST00000258607:1.94627390333298 brain:ENST00000378037:3.27070758594364
ENSG00000136205 adrenal:ENST00000428457:0.90181912908069 brain:ENST00000355730:0.502353891786254
ENSG00000136267 adrenal:ENST00000444700:0.485521631655648 brain:ENST00000258767:4.49716050015459
ENSG00000137309 adrenal:ENST00000447654:0.76813914461122 brain:ENST00000374116:0.532188203014354
ENSG00000137449 adrenal:ENST00000382391:4.29474415228574 brain:ENST00000382401:4.23536620109676
ENSG00000137501 adrenal:ENST00000532995:0.745325047199959 brain:ENST00000359152:0.428837473281858
ENSG00000137872 adrenal:ENST00000389428:0.243992300789107 brain:ENST00000537942:1.53768366412937
ENSG00000138032 adrenal:ENST00000345249:2.74501668863565 brain:ENST00000409473:2.04738557401829
ENSG00000138293 adrenal:ENST00000374087:4.51086945137204 brain:ENST00000344348:5.24573085404189
ENSG00000138629 adrenal:ENST00000565494:1.44994649761794 brain:ENST00000563081:1.53711732769476
ENSG00000138668 adrenal:ENST00000509107:11.9935362867672 brain:ENST00000313899:9.90418428736633
ENSG00000138794 adrenal:ENST00000352981:1.34529362272241 brain:ENST00000265164:0.630084955772278
ENSG00000139990 adrenal:ENST00000554215:4.26546103146195 brain:ENST00000341516:3.10380145049365
ENSG00000140009 adrenal:ENST00000555278:0.677553276284773 brain:ENST00000554572:0.208792913125332
ENSG00000140057 adrenal:ENST00000555570:0.682535062758188 brain:ENST00000267584:1.15627039558193
ENSG00000141314 adrenal:ENST00000431505:1.19248607693232 brain:ENST00000536287:1.93876423875244
ENSG00000142002 adrenal:ENST00000262960:2.76890891004344 brain:ENST00000357909:1.9474271228265
ENSG00000142208 adrenal:ENST00000407796:0.782582528045652 brain:ENST00000554192:0.399637552944938
ENSG00000143341 adrenal:ENST00000271588:0.928897686746999 brain:ENST00000367492:0.379099382115968
ENSG00000143443 adrenal:ENST00000433087:1.94822315203758 brain:ENST00000368926:1.92823292740816
ENSG00000143727 adrenal:ENST00000272065:24.0288657166109 brain:ENST00000272067:10.0302093741966
ENSG00000143870 adrenal:ENST00000272227:9.20139382609936 brain:ENST00000404371:3.38543968142563
ENSG00000145012 adrenal:ENST00000312675:9.57357132360761 brain:ENST00000543006:11.6917306275608
ENSG00000145979 adrenal:ENST00000421203:0.582141238519935 brain:ENST00000356436:1.00857656666168
ENSG00000148180 adrenal:ENST00000373808:4.17141271005481 brain:ENST00000394353:1.24327596684952
ENSG00000148339 adrenal:ENST00000433501:3.34667148473302 brain:ENST00000432073:1.00536218052779
ENSG00000148498 adrenal:ENST00000545260:1.37693619823008 brain:ENST00000374794:0.750916486881567
ENSG00000150636 adrenal:ENST00000360242:10.0243805923276 brain:ENST00000319445:3.08145814312693
ENSG00000151131 adrenal:ENST00000280749:2.79337001115799 brain:ENST00000552951:0.923720137083137
ENSG00000151748 adrenal:ENST00000324679:4.98917895867164 brain:ENST00000555720:5.06161555387646
ENSG00000151883 adrenal:ENST00000503750:2.954278167712 brain:ENST00000281631:3.55562753702662
ENSG00000153291 adrenal:ENST00000425120:1.83132761082533 brain:ENST00000371347:2.9169336846956
ENSG00000153936 adrenal:ENST00000370548:2.37047531394041 brain:ENST00000370550:4.60656373516247
ENSG00000155158 adrenal:ENST00000297615:2.03302389050919 brain:ENST00000355694:2.10195879120359
ENSG00000155313 adrenal:ENST00000400183:4.17984705663467 brain:ENST00000351097:1.46488429411726
ENSG00000155465 adrenal:ENST00000397532:1.90020977541605 brain:ENST00000397529:0.333570471149396
ENSG00000157426 adrenal:ENST00000513376:1.01141600609527 brain:ENST00000451613:0.707763017738705
ENSG00000158315 adrenal:ENST00000538156:2.64970732913212 brain:ENST00000372990:2.04796742439904
ENSG00000160087 adrenal:ENST00000339385:2.49945564641968 brain:ENST00000349431:0.864941498335565
ENSG00000160293 adrenal:ENST00000406606:3.47847120242109 brain:ENST00000325440:0.860331694959155
ENSG00000160808 adrenal:ENST00000292327:0.931739574732992 brain:ENST00000395869:1.4303175412116
ENSG00000162843 adrenal:ENST00000425826:0.367799688060365 brain:ENST00000437684:0.36135346488787
ENSG00000163026 adrenal:ENST00000406895:2.53981833143735 brain:ENST00000295148:0.890904436375184
ENSG00000163141 adrenal:ENST00000368931:0.539397256977655 brain:ENST00000485855:0.50889907942467
ENSG00000163803 adrenal:ENST00000422425:0.415270829802275 brain:ENST00000436544:0.31826318380463
ENSG00000163832 adrenal:ENST00000442215:2.46994751737237 brain:ENST00000450051:1.27681576074725
ENSG00000164112 adrenal:ENST00000337677:0.899723701599167 brain:ENST00000394396:1.71419140034114
ENSG00000164172 adrenal:ENST00000510818:1.04934529806159 brain:ENST00000450852:2.26425549387868
ENSG00000164307 adrenal:ENST00000443439:3.83433846589147 brain:ENST00000296754:2.89663293296542
ENSG00000164604 adrenal:ENST00000449735:0.690673457316249 brain:ENST00000424100:0.675810472255164
ENSG00000164933 adrenal:ENST00000521645:4.55546764153734 brain:ENST00000297578:1.78924399886857
ENSG00000165410 adrenal:ENST00000298159:26.5298293737447 brain:ENST00000422678:38.0422907175755
ENSG00000165802 adrenal:ENST00000371482:7.94073698426926 brain:ENST00000371474:2.73057581682653
ENSG00000165916 adrenal:ENST00000524447:1.11001899114774 brain:ENST00000530912:0.716617695566412
ENSG00000165983 adrenal:ENST00000423462:2.36706862639842 brain:ENST00000298942:3.18021318685476
ENSG00000165995 adrenal:ENST00000377329:1.90601968589682 brain:ENST00000377319:3.0126401065978
ENSG00000166347 adrenal:ENST00000397914:11.4011972575422 brain:ENST00000340533:6.5277551519146
ENSG00000166800 adrenal:ENST00000396213:2.71207731937133 brain:ENST00000280706:4.13000192863654
ENSG00000166925 adrenal:ENST00000300181:1.73517930556968 brain:ENST00000423266:1.8291088555031
ENSG00000168556 adrenal:ENST00000302327:4.28387226426034 brain:ENST00000434682:4.04776362610286
ENSG00000168615 adrenal:ENST00000468065:3.48477078783437 brain:ENST00000481873:3.05540967496159
ENSG00000169282 adrenal:ENST00000471742:2.05946085465726 brain:ENST00000302490:1.00815814691494
ENSG00000169592 adrenal:ENST00000563197:1.34479741878817 brain:ENST00000568043:1.02917618048119
ENSG00000170153 adrenal:ENST00000420921:4.16102912744336 brain:ENST00000379512:5.53002650879321
ENSG00000171202 adrenal:ENST00000531366:0.57397911635221 brain:ENST00000532180:0.9654682806836
ENSG00000171469 adrenal:ENST00000424629:0.687965243151926 brain:ENST00000302851:0.308879147425562
ENSG00000171497 adrenal:ENST00000507213:13.8898625411441 brain:ENST00000307720:5.9902813976213
ENSG00000172244 adrenal:ENST00000306862:1.85782085123344 brain:ENST00000509489:0.811528694966352
ENSG00000172530 adrenal:ENST00000355022:0.44127996708609 brain:ENST00000485772:0.489999136514779
ENSG00000172575 adrenal:ENST00000415523:2.81085174238676 brain:ENST00000431814:2.36736234267166
ENSG00000172671 adrenal:ENST00000374366:1.93149208256469 brain:ENST00000374376:0.638079660550708
ENSG00000173451 adrenal:ENST00000547843:4.20121160117788 brain:ENST00000308086:1.88806148293707
ENSG00000173744 adrenal:ENST00000310078:8.00374223877406 brain:ENST00000458212:3.96025516152664
ENSG00000173868 adrenal:ENST00000310544:0.720157281839456 brain:ENST00000413580:0.759963205527977
ENSG00000174238 adrenal:ENST00000539476:10.5085177685726 brain:ENST00000313486:15.1355058635529
ENSG00000174996 adrenal:ENST00000394065:0.791543039113724 brain:ENST00000394067:0.485601124668345
ENSG00000175197 adrenal:ENST00000346473:4.08956982717957 brain:ENST00000547303:3.27080165067371
ENSG00000175267 adrenal:ENST00000389397:0.697399191928915 brain:ENST00000568328:0.331656052128626
ENSG00000176974 adrenal:ENST00000352886:2.247899583394 brain:ENST00000395684:2.39269130766791
ENSG00000177556 adrenal:ENST00000521264:1.25891293392931 brain:ENST00000313115:0.670810835469783
ENSG00000181019 adrenal:ENST00000379047:5.62445435963558 brain:ENST00000439109:2.73158024194112
ENSG00000181045 adrenal:ENST00000546047:2.21662195967552 brain:ENST00000411502:0.975507234581101
ENSG00000181061 adrenal:ENST00000431549:0.704122982903267 brain:ENST00000321331:0.995981852478735
ENSG00000181827 adrenal:ENST00000559447:2.91946108134361 brain:ENST00000423270:2.05854521584784
ENSG00000184702 adrenal:ENST00000431044:1.19982111860081 brain:ENST00000438754:0.728585988458203
ENSG00000186153 adrenal:ENST00000539474:0.983314237293429 brain:ENST00000402655:2.05958503146731
ENSG00000188554 adrenal:ENST00000341165:22.477854535351 brain:ENST00000389312:10.5370997678525
ENSG00000189079 adrenal:ENST00000457135:1.01576600693843 brain:ENST00000444670:1.10851116569091
ENSG00000196653 adrenal:ENST00000296091:9.28320224291486 brain:ENST00000449836:3.43566060627083
ENSG00000197563 adrenal:ENST00000357637:2.28585859707502 brain:ENST00000400334:2.06562557242128
ENSG00000197885 adrenal:ENST00000437230:0.564269478274208 brain:ENST00000388759:0.671103564682917
ENSG00000198270 adrenal:ENST00000549537:1.11679929916679 brain:ENST00000550831:0.850228454295698
ENSG00000198561 adrenal:ENST00000531007:1.20264274499905 brain:ENST00000533189:1.27978470464818
ENSG00000198580 adrenal:ENST00000328239:1.90594913416855 brain:ENST00000399484:1.62497617570727
ENSG00000198586 adrenal:ENST00000442919:3.65308433839926 brain:ENST00000360843:4.20586288041913
ENSG00000203721 adrenal:ENST00000367356:1.94323936642381 brain:ENST00000367355:2.61093571322568
ENSG00000205981 adrenal:ENST00000382564:1.5019996080691 brain:ENST00000469657:1.1120887219903
ENSG00000214106 adrenal:ENST00000411526:0.993400362976746 brain:ENST00000397551:1.33795406931648
ENSG00000233436 adrenal:ENST00000422652:0.95980179488349 brain:ENST00000436147:0.888635105501649
ENSG00000239388 adrenal:ENST00000389601:1.04237667001104 brain:ENST00000487349:1.35337468570719
ENSG00000243710 adrenal:ENST00000533339:0.378089019902784 brain:ENST00000372492:0.729875897720504
ENSG00000250565 adrenal:ENST00000306448:1.19814598379788 brain:ENST00000522587:0.762114074832422
ENSG00000260916 adrenal:ENST00000568808:3.00586003805075 brain:ENST00000442196:3.73608277590694
ENSG00000006015 adrenal:ENST00000358607:10.2856217224608 breast:ENST00000450195:3.0541832455297
ENSG00000010361 adrenal:ENST00000377092:0.465333869450844 breast:ENST00000421740:0.265604931102168
ENSG00000011009 adrenal:ENST00000374501:1.13286727740058 breast:ENST00000374502:1.3622405395705
ENSG00000019102 adrenal:ENST00000403470:3.66169320452224 breast:ENST00000326621:2.04525934415145
ENSG00000020577 adrenal:ENST00000305831:0.917262552838357 breast:ENST00000251091:1.18517194045345
ENSG00000032444 adrenal:ENST00000450331:2.25473776617326 breast:ENST00000221249:1.20148275497147
ENSG00000039537 adrenal:ENST00000263413:3.12967549137695 breast:ENST00000337836:1.38676860404381
ENSG00000040487 adrenal:ENST00000432465:2.72125557793647 breast:ENST00000375155:0.770726914456506
ENSG00000048052 adrenal:ENST00000406072:4.74537354421101 breast:ENST00000405010:2.37101958940076
ENSG00000062370 adrenal:ENST00000354340:0.678563291475935 breast:ENST00000412927:0.948819028060275
ENSG00000064225 adrenal:ENST00000486249:0.579040372528601 breast:ENST00000265261:0.905285037632583
ENSG00000065675 adrenal:ENST00000263125:3.58770037847454 breast:ENST00000397176:2.08073059319635
ENSG00000066923 adrenal:ENST00000451963:1.50897082880773 breast:ENST00000379577:0.417076249590926
ENSG00000067191 adrenal:ENST00000394303:5.62952424122116 breast:ENST00000394310:3.36556927169273
ENSG00000075151 adrenal:ENST00000400422:1.01304713653349 breast:ENST00000400415:0.574299746988145
ENSG00000076382 adrenal:ENST00000321765:1.34434817005153 breast:ENST00000536674:2.11677789802154
ENSG00000081014 adrenal:ENST00000261842:1.21770724055388 breast:ENST00000560508:0.713145763517478
ENSG00000084234 adrenal:ENST00000263574:30.6775187854336 breast:ENST00000543137:46.1964243127944
ENSG00000090097 adrenal:ENST00000395014:0.552309374543245 breast:ENST00000322099:0.203870246787255
ENSG00000090316 adrenal:ENST00000514708:0.663885927997603 breast:ENST00000382947:0.358097315645753
ENSG00000092199 adrenal:ENST00000320084:9.52825444966895 breast:ENST00000449098:3.95500952609619
ENSG00000095066 adrenal:ENST00000397668:8.49267531581568 breast:ENST00000264827:8.6594180614375
ENSG00000095539 adrenal:ENST00000210633:1.91870683247246 breast:ENST00000521006:1.62141897078117
ENSG00000099991 adrenal:ENST00000337989:3.89198347471164 breast:ENST00000403176:2.05135893267289
ENSG00000100129 adrenal:ENST00000412331:0.811762577054528 breast:ENST00000436452:0.607066170921971
ENSG00000100503 adrenal:ENST00000389868:2.00241205966969 breast:ENST00000476352:1.73120679185352
ENSG00000101773 adrenal:ENST00000399721:5.87656054013963 breast:ENST00000327155:2.17874710551415
ENSG00000102547 adrenal:ENST00000347776:2.87291890767738 breast:ENST00000378341:5.33561023616146
ENSG00000102984 adrenal:ENST00000566987:0.458339106980684 breast:ENST00000565601:0.216902129212994
ENSG00000104835 adrenal:ENST00000221431:4.36818896099745 breast:ENST00000392076:4.85184007765592
ENSG00000105053 adrenal:ENST00000443401:2.13816621498344 breast:ENST00000377011:1.37143750134222
ENSG00000105983 adrenal:ENST00000359422:1.0232774958906 breast:ENST00000448926:0.67672532074354
ENSG00000106397 adrenal:ENST00000454310:3.62185120337223 breast:ENST00000223127:4.06257535397351
ENSG00000107036 adrenal:ENST00000418622:1.5012258215563 breast:ENST00000414202:0.75441820638416
ENSG00000108387 adrenal:ENST00000393086:1.38401446202938 breast:ENST00000317268:0.835801667539519
ENSG00000108468 adrenal:ENST00000393408:2.75048852747803 breast:ENST00000225603:0.977379174436195
ENSG00000109180 adrenal:ENST00000509122:3.41249438254302 breast:ENST00000513391:2.59619940803352
ENSG00000109670 adrenal:ENST00000281708:7.73779302788544 breast:ENST00000296555:3.79278691149285
ENSG00000110318 adrenal:ENST00000532077:0.943497833316333 breast:ENST00000263468:1.9670044773984
ENSG00000111554 adrenal:ENST00000393543:0.525756266269824 breast:ENST00000430606:0.784447481417956
ENSG00000112304 adrenal:ENST00000537591:3.11959452474126 breast:ENST00000230048:6.97791623681333
ENSG00000114631 adrenal:ENST00000302192:1.57307615931931 breast:ENST00000342480:1.76843161170774
ENSG00000114670 adrenal:ENST00000383366:0.260476439248344 breast:ENST00000510688:0.376377450814226
ENSG00000115839 adrenal:ENST00000264158:15.2572503885352 breast:ENST00000442034:11.6435867625701
ENSG00000116667 adrenal:ENST00000235307:3.1794648372331 breast:ENST00000367514:4.68731705647629
ENSG00000117868 adrenal:ENST00000421679:7.06976409427719 breast:ENST00000251527:5.95057562125155
ENSG00000118004 adrenal:ENST00000404205:0.850153764395671 breast:ENST00000349077:0.854898097659273
ENSG00000118495 adrenal:ENST00000437412:2.03114440170374 breast:ENST00000367572:3.22315101895157
ENSG00000119121 adrenal:ENST00000451710:0.245737740901642 breast:ENST00000376870:0.347652008433677
ENSG00000121897 adrenal:ENST00000513731:0.934144372497359 breast:ENST00000381846:1.06498179487834
ENSG00000124222 adrenal:ENST00000355957:15.2632773801046 breast:ENST00000361830:8.42871329250528
ENSG00000126858 adrenal:ENST00000333942:6.1128522876404 breast:ENST00000394692:8.33792294699482
ENSG00000128944 adrenal:ENST00000448395:0.661364488963044 breast:ENST00000249776:0.974696467644422
ENSG00000130669 adrenal:ENST00000321944:3.7539889167973 breast:ENST00000435673:1.20928428092995
ENSG00000130856 adrenal:ENST00000543926:1.04550265191632 breast:ENST00000253159:0.868029983566478
ENSG00000134769 adrenal:ENST00000399097:1.21332029862763 breast:ENST00000399121:1.34301035003009
ENSG00000135535 adrenal:ENST00000275080:2.94730833303075 breast:ENST00000324953:3.23071379368407
ENSG00000135749 adrenal:ENST00000344698:0.683618767234136 breast:ENST00000484347:0.233209147868226
ENSG00000137210 adrenal:ENST00000379530:1.25244102506985 breast:ENST00000473276:2.47579487038102
ENSG00000137764 adrenal:ENST00000178640:1.48004619205868 breast:ENST00000340972:0.83640449168591
ENSG00000137878 adrenal:ENST00000380565:2.01850522122208 breast:ENST00000267853:1.64795651334097
ENSG00000138078 adrenal:ENST00000409957:2.67514748049407 breast:ENST00000409411:3.13351172582626
ENSG00000141469 adrenal:ENST00000415427:1.87786411121425 breast:ENST00000321925:0.96899337882302
ENSG00000143416 adrenal:ENST00000455397:0.42613223415391 breast:ENST00000447402:1.47697087949893
ENSG00000145817 adrenal:ENST00000513112:3.32339382801089 breast:ENST00000274496:6.28740047486387
ENSG00000147642 adrenal:ENST00000408908:0.103132472903634 breast:ENST00000529175:0.279706900765076
ENSG00000149380 adrenal:ENST00000524388:0.475919493943354 breast:ENST00000525968:0.540052131595759
ENSG00000149474 adrenal:ENST00000464792:6.8022101225936 breast:ENST00000435364:6.25676356664114
ENSG00000149564 adrenal:ENST00000417453:3.86581188308316 breast:ENST00000278927:2.99029091272445
ENSG00000150687 adrenal:ENST00000441050:6.65946280959662 breast:ENST00000533902:4.59284741974648
ENSG00000151131 adrenal:ENST00000280749:2.79337001115799 breast:ENST00000552951:1.28865491681218
ENSG00000151575 adrenal:ENST00000560582:1.85049796880697 breast:ENST00000561221:0.984818852272474
ENSG00000153310 adrenal:ENST00000522941:4.48690894778388 breast:ENST00000522250:2.75461529435789
ENSG00000153707 adrenal:ENST00000397611:0.473420432100907 breast:ENST00000346816:0.536084659001538
ENSG00000153814 adrenal:ENST00000283928:19.5042670458108 breast:ENST00000427814:22.2088303048362
ENSG00000156381 adrenal:ENST00000559404:0.726036141165132 breast:ENST00000559651:0.659548687069454
ENSG00000158122 adrenal:ENST00000375233:6.34379362679744 breast:ENST00000411939:13.3876909242145
ENSG00000158486 adrenal:ENST00000544558:1.87634481235534 breast:ENST00000396036:1.10122917288102
ENSG00000158856 adrenal:ENST00000518616:0.828831662783956 breast:ENST00000523782:1.15171904756978
ENSG00000159915 adrenal:ENST00000544563:0.570877602422018 breast:ENST00000391958:1.16435724835782
ENSG00000160563 adrenal:ENST00000357028:2.19371072373293 breast:ENST00000292035:1.39560884167907
ENSG00000161267 adrenal:ENST00000358186:0.310554104582589 breast:ENST00000441275:0.543195287983287
ENSG00000162521 adrenal:ENST00000544435:1.80920300951716 breast:ENST00000492348:2.55405943321827
ENSG00000163026 adrenal:ENST00000406895:2.53981833143735 breast:ENST00000295148:1.46849056781014
ENSG00000164172 adrenal:ENST00000510818:1.04934529806159 breast:ENST00000450852:2.14186058061459
ENSG00000164181 adrenal:ENST00000425382:3.50616851498091 breast:ENST00000438340:1.947962320534
ENSG00000164815 adrenal:ENST00000297431:0.613194334814705 breast:ENST00000422497:0.540496141568117
ENSG00000164919 adrenal:ENST00000523016:0.95743374617956 breast:ENST00000518171:0.385648880643824
ENSG00000165916 adrenal:ENST00000524447:1.11001899114774 breast:ENST00000530912:1.04225843723512
ENSG00000165983 adrenal:ENST00000423462:2.36706862639842 breast:ENST00000298942:1.17946401727042
ENSG00000165995 adrenal:ENST00000377329:1.90601968589682 breast:ENST00000377319:1.42834292920981
ENSG00000166579 adrenal:ENST00000402554:4.76877968373611 breast:ENST00000334527:2.22135102039556
ENSG00000167711 adrenal:ENST00000450523:3.21554444400025 breast:ENST00000382061:0.868187813932614
ENSG00000168309 adrenal:ENST00000394481:22.0584794725581 breast:ENST00000360997:15.8918331926173
ENSG00000168490 adrenal:ENST00000321613:1.47043802459983 breast:ENST00000454243:0.96894804825744
ENSG00000168734 adrenal:ENST00000372886:25.4177717621051 breast:ENST00000349959:56.7537603244446
ENSG00000169599 adrenal:ENST00000462320:2.46289446244488 breast:ENST00000438184:1.0097221111639
ENSG00000169684 adrenal:ENST00000559576:2.67773711683633 breast:ENST00000299565:0.925718058412109
ENSG00000170234 adrenal:ENST00000307063:5.99828411339103 breast:ENST00000456329:2.41571550916282
ENSG00000170325 adrenal:ENST00000304538:2.1502676878228 breast:ENST00000423662:1.59287661965126
ENSG00000170469 adrenal:ENST00000302091:0.943764750804875 breast:ENST00000507779:0.411251530448106
ENSG00000170954 adrenal:ENST00000440291:3.35276846392536 breast:ENST00000243643:6.15124254756259
ENSG00000171462 adrenal:ENST00000357338:0.696163843304319 breast:ENST00000430324:1.31635659487243
ENSG00000172728 adrenal:ENST00000518672:0.40155701879027 breast:ENST00000380081:1.44029699057435
ENSG00000172845 adrenal:ENST00000455789:11.1926750987589 breast:ENST00000416195:5.25376766679252
ENSG00000173145 adrenal:ENST00000371361:1.24327361254041 breast:ENST00000371350:2.08996478420033
ENSG00000173451 adrenal:ENST00000547843:4.20121160117788 breast:ENST00000308086:1.9160421559864
ENSG00000174738 adrenal:ENST00000383773:5.06515309861148 breast:ENST00000312521:2.20231102337177
ENSG00000178202 adrenal:ENST00000434945:1.67451004566025 breast:ENST00000323468:1.03553568179091
ENSG00000181061 adrenal:ENST00000431549:0.704122982903267 breast:ENST00000321331:0.783926929315992
ENSG00000182963 adrenal:ENST00000426548:7.46648270723539 breast:ENST00000330514:10.212749141144
ENSG00000184305 adrenal:ENST00000458365:0.492065344410989 breast:ENST00000509176:0.460406467209876
ENSG00000185480 adrenal:ENST00000327680:0.455765994892967 breast:ENST00000537257:0.401674627541424
ENSG00000185875 adrenal:ENST00000524413:2.67199811198223 breast:ENST00000376356:5.89073378044656
ENSG00000186141 adrenal:ENST00000369294:2.4989782198566 breast:ENST00000334163:0.974724993651743
ENSG00000186153 adrenal:ENST00000539474:0.983314237293429 breast:ENST00000402655:1.82109125513619
ENSG00000188026 adrenal:ENST00000376874:2.75979377590408 breast:ENST00000544468:1.09536309120597
ENSG00000188107 adrenal:ENST00000398580:2.61580238844175 breast:ENST00000370621:5.90323012670783
ENSG00000188313 adrenal:ENST00000493432:13.9004048347363 breast:ENST00000448205:9.7052350350191
ENSG00000196189 adrenal:ENST00000368284:0.321443262121995 breast:ENST00000368282:0.27929762675564
ENSG00000198924 adrenal:ENST00000361384:2.58429710831574 breast:ENST00000369305:2.76099630154368
ENSG00000203872 adrenal:ENST00000388923:6.89021254973106 breast:ENST00000369574:3.90302748952133
ENSG00000205423 adrenal:ENST00000565457:3.2969614978252 breast:ENST00000427478:1.29031177585142
ENSG00000213672 adrenal:ENST00000294129:3.92169817335605 breast:ENST00000416649:6.1250385309295
ENSG00000214063 adrenal:ENST00000397396:0.90926752879804 breast:ENST00000409531:0.51436307199486
ENSG00000237765 adrenal:ENST00000422728:0.91027923157347 breast:ENST00000503617:0.937491959235516
ENSG00000256294 adrenal:ENST00000544184:0.712299260186797 breast:ENST00000262894:1.20123753774915
ENSG00000259431 adrenal:ENST00000288014:2.86737767829423 breast:ENST00000404535:0.958675649522469
ENSG00000004766 adrenal:ENST00000541136:0.871355481162388 colon:ENST00000441602:0.624808365604049
ENSG00000005339 adrenal:ENST00000323508:11.901174049482 colon:ENST00000382070:7.49596333284766
ENSG00000005483 adrenal:ENST00000334884:3.73404586079414 colon:ENST00000257745:2.14465464768392
ENSG00000007171 adrenal:ENST00000313735:1.68915382445458 colon:ENST00000379105:1.37724944489017
ENSG00000007372 adrenal:ENST00000379132:0.317108786241339 colon:ENST00000438681:0.158229566777419
ENSG00000008382 adrenal:ENST00000262966:2.18635957851651 colon:ENST00000359935:1.25071766157206
ENSG00000026652 adrenal:ENST00000320285:0.4577030854371 colon:ENST00000366911:0.723586583080422
ENSG00000029363 adrenal:ENST00000353331:3.01467861382268 colon:ENST00000527536:3.75293208353981
ENSG00000030304 adrenal:ENST00000374438:1.78492540390841 colon:ENST00000416899:1.61468355901688
ENSG00000032444 adrenal:ENST00000450331:2.25473776617326 colon:ENST00000221249:1.07232671160329
ENSG00000037757 adrenal:ENST00000040663:3.15708170921743 colon:ENST00000319545:2.50552553770634
ENSG00000044090 adrenal:ENST00000265348:4.66767234341294 colon:ENST00000535468:1.43284034122909
ENSG00000047056 adrenal:ENST00000263150:4.52983982459445 colon:ENST00000358220:7.40106808950262
ENSG00000062370 adrenal:ENST00000354340:0.678563291475935 colon:ENST00000412927:0.91542536484185
ENSG00000064042 adrenal:ENST00000381753:8.95100570023173 colon:ENST00000396595:4.63798623269138
ENSG00000065154 adrenal:ENST00000539214:2.09234589120115 colon:ENST00000368845:3.60585094472496
ENSG00000066455 adrenal:ENST00000554700:2.5089203728952 colon:ENST00000355976:1.76478913965054
ENSG00000068137 adrenal:ENST00000293349:2.28653983989483 colon:ENST00000412503:3.10238036058174
ENSG00000072134 adrenal:ENST00000347697:1.46697794161662 colon:ENST00000314728:3.78251703822359
ENSG00000078699 adrenal:ENST00000397800:1.42230865075719 colon:ENST00000359606:2.76540324307825
ENSG00000082212 adrenal:ENST00000382927:4.03045198986914 colon:ENST00000321341:3.5002375457973
ENSG00000083168 adrenal:ENST00000265713:4.77094445091939 colon:ENST00000406337:9.43677390506078
ENSG00000088986 adrenal:ENST00000550845:1.9819159633927 colon:ENST00000392508:2.58989555961212
ENSG00000090006 adrenal:ENST00000243562:1.55525743659257 colon:ENST00000318809:1.04749232588591
ENSG00000091622 adrenal:ENST00000262483:1.33517654697657 colon:ENST00000421306:1.43020404587702
ENSG00000099904 adrenal:ENST00000320602:1.58143447092724 colon:ENST00000436518:1.50753394699948
ENSG00000100503 adrenal:ENST00000389868:2.00241205966969 colon:ENST00000476352:4.32809473032796
ENSG00000100612 adrenal:ENST00000216500:0.876908211938064 colon:ENST00000557185:1.6638569842853
ENSG00000100629 adrenal:ENST00000554502:0.54266989395525 colon:ENST00000281129:0.65379837558574
ENSG00000101191 adrenal:ENST00000370368:2.4226035123046 colon:ENST00000354665:4.41047916601059
ENSG00000102854 adrenal:ENST00000545450:1.01399131847271 colon:ENST00000382862:1.84374489068743
ENSG00000102924 adrenal:ENST00000219197:2.12050150335247 colon:ENST00000536749:0.706165537453213
ENSG00000104835 adrenal:ENST00000221431:4.36818896099745 colon:ENST00000392076:6.13628803642318
ENSG00000105136 adrenal:ENST00000415379:1.69083369808714 colon:ENST00000523312:0.660027267706511
ENSG00000105983 adrenal:ENST00000359422:1.0232774958906 colon:ENST00000448926:1.10391773353679
ENSG00000106617 adrenal:ENST00000492843:4.07966949928014 colon:ENST00000433631:1.43700151438362
ENSG00000106868 adrenal:ENST00000475283:3.00691984308532 colon:ENST00000374270:1.04389096667297
ENSG00000107242 adrenal:ENST00000265382:2.47512784209499 colon:ENST00000377290:3.48243484434709
ENSG00000107815 adrenal:ENST00000311916:13.5917327071146 colon:ENST00000370228:5.77757426305344
ENSG00000108342 adrenal:ENST00000225474:0.91364710756488 colon:ENST00000331769:0.804655421335899
ENSG00000108468 adrenal:ENST00000393408:2.75048852747803 colon:ENST00000225603:2.43148781514662
ENSG00000108786 adrenal:ENST00000225928:5.77596440259503 colon:ENST00000225929:3.62823782120383
ENSG00000109944 adrenal:ENST00000531316:3.14452526458546 colon:ENST00000227349:1.88995713899264
ENSG00000110713 adrenal:ENST00000359171:1.73609730849404 colon:ENST00000324932:2.90652785309222
ENSG00000111641 adrenal:ENST00000399466:1.69546949280866 colon:ENST00000322166:1.50672347587547
ENSG00000111846 adrenal:ENST00000379597:0.424108088103143 colon:ENST00000316170:0.386760335044547
ENSG00000113657 adrenal:ENST00000343218:1.94346687294697 colon:ENST00000398514:0.907354010545276
ENSG00000115129 adrenal:ENST00000313482:0.784092267471845 colon:ENST00000413037:1.16226691484303
ENSG00000115602 adrenal:ENST00000311734:2.3579590277831 colon:ENST00000409584:1.24340723753772
ENSG00000117868 adrenal:ENST00000421679:7.06976409427719 colon:ENST00000251527:6.77125282052879
ENSG00000119203 adrenal:ENST00000460593:2.69391544512983 colon:ENST00000475482:2.079574196845
ENSG00000119487 adrenal:ENST00000350766:8.29097050117294 colon:ENST00000373498:11.6231062363094
ENSG00000119599 adrenal:ENST00000555042:0.953748206158879 colon:ENST00000353777:0.871305667209539
ENSG00000119801 adrenal:ENST00000402003:28.5821375098411 colon:ENST00000261353:66.8502573143901
ENSG00000121390 adrenal:ENST00000427943:7.54843247211253 colon:ENST00000492741:6.96226129867119
ENSG00000121897 adrenal:ENST00000513731:0.934144372497359 colon:ENST00000381846:1.75871380255742
ENSG00000122420 adrenal:ENST00000370757:1.70933849199966 colon:ENST00000370758:2.81463665725977
ENSG00000124181 adrenal:ENST00000244007:4.05116387288292 colon:ENST00000373271:5.53880604078229
ENSG00000124193 adrenal:ENST00000244020:43.4528121858248 colon:ENST00000483871:25.8443886047488
ENSG00000124222 adrenal:ENST00000355957:15.2632773801046 colon:ENST00000361830:11.6879194017016
ENSG00000125450 adrenal:ENST00000540768:4.62350984239957 colon:ENST00000449421:1.74613610121088
ENSG00000126814 adrenal:ENST00000553903:3.84168031159067 colon:ENST00000261249:5.89839946626333
ENSG00000127184 adrenal:ENST00000509578:2.1648783303327 colon:ENST00000247655:1.64880014223785
ENSG00000127990 adrenal:ENST00000265735:2.83101159708844 colon:ENST00000522045:3.63173375110271
ENSG00000128581 adrenal:ENST00000315322:0.624397497917123 colon:ENST00000498704:0.778927241333162
ENSG00000129521 adrenal:ENST00000250457:2.79557850183433 colon:ENST00000539567:3.11007954442176
ENSG00000130529 adrenal:ENST00000355712:1.84329895228472 colon:ENST00000252826:2.53273750149763
ENSG00000131435 adrenal:ENST00000379018:1.95846654724788 colon:ENST00000253754:1.86822246643872
ENSG00000132142 adrenal:ENST00000427330:2.07523683939365 colon:ENST00000394406:1.46462709881565
ENSG00000132275 adrenal:ENST00000254605:2.34510852782591 colon:ENST00000534343:1.31367444609962
ENSG00000133026 adrenal:ENST00000379980:3.3125041388485 colon:ENST00000360416:1.35333851202637
ENSG00000134057 adrenal:ENST00000503507:0.814394612938234 colon:ENST00000256442:2.53246142274294
ENSG00000136709 adrenal:ENST00000322313:4.6086863037107 colon:ENST00000409658:4.27807943666286
ENSG00000137073 adrenal:ENST00000379260:1.6547117731935 colon:ENST00000360802:0.815698288293611
ENSG00000137501 adrenal:ENST00000532995:0.745325047199959 colon:ENST00000525702:0.456930271280315
ENSG00000138629 adrenal:ENST00000565494:1.44994649761794 colon:ENST00000563081:1.11837705189271
ENSG00000139410 adrenal:ENST00000345635:1.25069053609418 colon:ENST00000403593:1.08925216139986
ENSG00000140350 adrenal:ENST00000465139:4.12606031316558 colon:ENST00000409628:1.49652961916079
ENSG00000142046 adrenal:ENST00000539627:0.824765122168293 colon:ENST00000392002:1.56811184758908
ENSG00000142459 adrenal:ENST00000270530:1.77196095701195 colon:ENST00000538904:3.70484903017292
ENSG00000143190 adrenal:ENST00000271411:6.90709802695282 colon:ENST00000367862:4.18535862641855
ENSG00000143416 adrenal:ENST00000455397:0.42613223415391 colon:ENST00000447402:1.55824896909533
ENSG00000145979 adrenal:ENST00000421203:0.582141238519935 colon:ENST00000356436:0.840171609427387
ENSG00000147852 adrenal:ENST00000382092:3.8558855817994 colon:ENST00000382099:3.9224108922168
ENSG00000150527 adrenal:ENST00000553352:2.66646167992402 colon:ENST00000557038:1.52822671587723
ENSG00000151117 adrenal:ENST00000535380:1.09455182652529 colon:ENST00000280734:0.902106985521495
ENSG00000151332 adrenal:ENST00000416007:1.39904651954387 colon:ENST00000318473:1.72827460796841
ENSG00000152147 adrenal:ENST00000281950:5.90784204716179 colon:ENST00000409566:2.02144521409379
ENSG00000153310 adrenal:ENST00000522941:4.48690894778388 colon:ENST00000522250:2.38478347553778
ENSG00000155034 adrenal:ENST00000382368:0.785928715559079 colon:ENST00000297035:0.498650737744228
ENSG00000158373 adrenal:ENST00000377777:13.064757788792 colon:ENST00000289316:27.5258497566929
ENSG00000160223 adrenal:ENST00000407780:2.4174886482572 colon:ENST00000400377:1.30816938834576
ENSG00000160392 adrenal:ENST00000357884:8.96266466814338 colon:ENST00000392035:4.46411272489739
ENSG00000160972 adrenal:ENST00000292539:0.340665942745616 colon:ENST00000528430:0.730956454815168
ENSG00000161267 adrenal:ENST00000358186:0.310554104582589 colon:ENST00000441275:1.20292855197051
ENSG00000161513 adrenal:ENST00000544854:1.0864522849336 colon:ENST00000420580:0.67648812474505
ENSG00000162520 adrenal:ENST00000409190:17.2763145733669 colon:ENST00000373484:12.3400820430976
ENSG00000162585 adrenal:ENST00000420515:0.749847149625796 colon:ENST00000414253:0.786854614703394
ENSG00000163923 adrenal:ENST00000296277:7.03169474841589 colon:ENST00000455270:8.62986807092029
ENSG00000163945 adrenal:ENST00000503548:1.07139785295159 colon:ENST00000389851:0.520402731069581
ENSG00000164172 adrenal:ENST00000510818:1.04934529806159 colon:ENST00000450852:1.72893434806461
ENSG00000164897 adrenal:ENST00000462940:2.76115968784249 colon:ENST00000492838:1.4414724577788
ENSG00000165071 adrenal:ENST00000377901:0.961292284349942 colon:ENST00000523829:0.486920485149694
ENSG00000165526 adrenal:ENST00000533628:2.65639909741913 colon:ENST00000298317:2.78103428444252
ENSG00000165671 adrenal:ENST00000354179:1.62404121696162 colon:ENST00000361032:2.87183338881184
ENSG00000165689 adrenal:ENST00000357365:1.79397061707317 colon:ENST00000371725:1.65148921027889
ENSG00000166508 adrenal:ENST00000542483:1.03364473188848 colon:ENST00000354230:0.37275892162291
ENSG00000168216 adrenal:ENST00000370570:3.03217237951051 colon:ENST00000370577:1.63822329472734
ENSG00000168350 adrenal:ENST00000305631:1.91642422235387 colon:ENST00000553834:2.41187878305246
ENSG00000168495 adrenal:ENST00000397802:3.60786472386706 colon:ENST00000306433:1.77852623465636
ENSG00000168936 adrenal:ENST00000382936:7.93464387663373 colon:ENST00000303277:2.79505446908822
ENSG00000169105 adrenal:ENST00000559991:1.34002744702099 colon:ENST00000306243:1.56539739687798
ENSG00000169375 adrenal:ENST00000394947:5.75143488096361 colon:ENST00000360439:4.37454951918814
ENSG00000169696 adrenal:ENST00000344865:2.78904092188238 colon:ENST00000306729:1.49940727321956
ENSG00000170190 adrenal:ENST00000538213:5.38384302369459 colon:ENST00000450736:4.50139710003614
ENSG00000170234 adrenal:ENST00000307063:5.99828411339103 colon:ENST00000456329:2.4082756758991
ENSG00000171302 adrenal:ENST00000302345:13.2595493350775 colon:ENST00000392446:14.5817340641841
ENSG00000171970 adrenal:ENST00000306908:2.82101821933503 colon:ENST00000395204:1.76673965598207
ENSG00000172845 adrenal:ENST00000455789:11.1926750987589 colon:ENST00000416195:5.74155384087453
ENSG00000173258 adrenal:ENST00000374374:0.985482555988302 colon:ENST00000309235:1.20976381961448
ENSG00000173744 adrenal:ENST00000310078:8.00374223877406 colon:ENST00000458212:4.70178242411664
ENSG00000174238 adrenal:ENST00000539476:10.5085177685726 colon:ENST00000313486:15.7264515543491
ENSG00000174738 adrenal:ENST00000383773:5.06515309861148 colon:ENST00000312521:2.93869847114849
ENSG00000175899 adrenal:ENST00000318602:6.84229375402084 colon:ENST00000540099:4.97761999469679
ENSG00000177868 adrenal:ENST00000372521:1.99837232883162 colon:ENST00000372522:2.11598942232535
ENSG00000178078 adrenal:ENST00000314714:1.49788629063504 colon:ENST00000424810:2.19324450398255
ENSG00000178982 adrenal:ENST00000538434:5.2785271886584 colon:ENST00000248342:4.26980701072002
ENSG00000179134 adrenal:ENST00000429637:5.98581324115595 colon:ENST00000314471:6.32489554623932
ENSG00000179918 adrenal:ENST00000418751:2.49707714908745 colon:ENST00000542752:0.754856744001136
ENSG00000181061 adrenal:ENST00000431549:0.704122982903267 colon:ENST00000321331:1.10520136875323
ENSG00000183520 adrenal:ENST00000373014:2.49177203424892 colon:ENST00000537711:1.378891522648
ENSG00000184305 adrenal:ENST00000458365:0.492065344410989 colon:ENST00000509176:0.5427596827618
ENSG00000185480 adrenal:ENST00000327680:0.455765994892967 colon:ENST00000537257:0.424606230703225
ENSG00000185652 adrenal:ENST00000331010:1.85522592910027 colon:ENST00000423158:0.526371360375897
ENSG00000185875 adrenal:ENST00000524413:2.67199811198223 colon:ENST00000376356:5.02881193988778
ENSG00000186153 adrenal:ENST00000539474:0.983314237293429 colon:ENST00000406884:0.685692138688841
ENSG00000187775 adrenal:ENST00000442057:1.87784217721188 colon:ENST00000389840:0.894072024516847
ENSG00000188107 adrenal:ENST00000398580:2.61580238844175 colon:ENST00000370621:2.71434481099451
ENSG00000188785 adrenal:ENST00000366197:8.72808194466685 colon:ENST00000336128:2.70004353993778
ENSG00000196284 adrenal:ENST00000371459:2.54871885004196 colon:ENST00000371460:4.3603079762731
ENSG00000198561 adrenal:ENST00000531007:1.20264274499905 colon:ENST00000529986:1.37853302774718
ENSG00000198924 adrenal:ENST00000361384:2.58429710831574 colon:ENST00000369305:2.30351069682709
ENSG00000254827 adrenal:ENST00000533594:0.769207976823246 colon:ENST00000526203:1.45218765380301
ENSG00000254901 adrenal:ENST00000462790:1.34357367665215 colon:ENST00000477565:1.5371160006651
ENSG00000254986 adrenal:ENST00000531354:0.35652448183449 colon:ENST00000453114:0.224998257825432
ENSG00000256294 adrenal:ENST00000544184:0.712299260186797 colon:ENST00000262894:1.48026436380449
ENSG00000257949 adrenal:ENST00000397640:2.89541315600507 colon:ENST00000416485:2.24292596230497
ENSG00000003393 adrenal:ENST00000467448:2.966438411752 heart:ENST00000264276:2.52545317385755
ENSG00000003402 adrenal:ENST00000417748:2.28006448027105 heart:ENST00000433445:2.47474505087391
ENSG00000005483 adrenal:ENST00000334884:3.73404586079414 heart:ENST00000257745:1.44912219504393
ENSG00000006715 adrenal:ENST00000310301:2.16271915205543 heart:ENST00000439468:0.607540758435377
ENSG00000007047 adrenal:ENST00000538583:1.86593604833822 heart:ENST00000300843:0.895104333485765
ENSG00000010244 adrenal:ENST00000341711:12.4046896597213 heart:ENST00000394673:4.03174409455116
ENSG00000010361 adrenal:ENST00000377092:0.465333869450844 heart:ENST00000533418:0.149183709722054
ENSG00000011028 adrenal:ENST00000446119:1.54288901575465 heart:ENST00000303375:1.05919982043085
ENSG00000013016 adrenal:ENST00000322054:3.66051412762934 heart:ENST00000541626:5.04804649710574
ENSG00000013503 adrenal:ENST00000539066:0.975012542584884 heart:ENST00000228347:0.533068760069374
ENSG00000017797 adrenal:ENST00000019317:1.4435196036065 heart:ENST00000383432:2.07109146858573
ENSG00000029363 adrenal:ENST00000353331:3.01467861382268 heart:ENST00000527536:1.66662326556896
ENSG00000030582 adrenal:ENST00000393566:65.628333829476 heart:ENST00000357351:15.5020142348454
ENSG00000037757 adrenal:ENST00000040663:3.15708170921743 heart:ENST00000319545:1.99597510793556
ENSG00000048828 adrenal:ENST00000340893:4.98256776607202 heart:ENST00000427765:2.60401539235587
ENSG00000051620 adrenal:ENST00000058691:3.88975376165502 heart:ENST00000453452:4.66383805399108
ENSG00000058729 adrenal:ENST00000283109:1.86930831811216 heart:ENST00000511012:0.67402590468777
ENSG00000064607 adrenal:ENST00000452918:9.05988777294401 heart:ENST00000337018:3.74922659907443
ENSG00000066044 adrenal:ENST00000407627:12.6572972662248 heart:ENST00000351593:6.035602573091
ENSG00000066294 adrenal:ENST00000534968:1.36081719496979 heart:ENST00000368054:1.15131741487367
ENSG00000072422 adrenal:ENST00000337910:5.58866324142894 heart:ENST00000357917:4.6553981135711
ENSG00000072778 adrenal:ENST00000350303:25.2845182674868 heart:ENST00000543245:19.5410539409997
ENSG00000074181 adrenal:ENST00000539383:2.72883286775988 heart:ENST00000263388:1.98229618032245
ENSG00000078140 adrenal:ENST00000261427:14.3249507865805 heart:ENST00000510719:7.76393893099629
ENSG00000079819 adrenal:ENST00000527423:1.54308017129467 heart:ENST00000529709:0.786990067205848
ENSG00000083520 adrenal:ENST00000377767:2.19927912692013 heart:ENST00000377780:1.85303147390486
ENSG00000084764 adrenal:ENST00000405074:7.51458612518118 heart:ENST00000233121:6.14686220210805
ENSG00000087074 adrenal:ENST00000540695:1.41780660048366 heart:ENST00000200453:1.21315125823283
ENSG00000087253 adrenal:ENST00000566915:2.74200025093274 heart:ENST00000262134:3.75736042926002
ENSG00000089127 adrenal:ENST00000202917:1.19168349505403 heart:ENST00000550883:1.02248406939303
ENSG00000089775 adrenal:ENST00000261683:2.91241578685273 heart:ENST00000555424:1.0787824140277
ENSG00000090372 adrenal:ENST00000263280:7.5993744093537 heart:ENST00000391910:3.74771351324607
ENSG00000091140 adrenal:ENST00000205402:6.98641132653268 heart:ENST00000539590:8.44521988829482
ENSG00000091164 adrenal:ENST00000217515:7.63844535122409 heart:ENST00000540155:4.6811182183654
ENSG00000091972 adrenal:ENST00000478595:1.10506704130302 heart:ENST00000383681:0.819270449955246
ENSG00000095002 adrenal:ENST00000413880:1.04208303268062 heart:ENST00000543555:1.34375134768926
ENSG00000099256 adrenal:ENST00000358336:2.59850271860458 heart:ENST00000320152:1.27608625533849
ENSG00000099783 adrenal:ENST00000539473:232.215719278961 heart:ENST00000325495:78.8540643014723
ENSG00000100106 adrenal:ENST00000407319:2.1668663787562 heart:ENST00000417857:1.12442120534923
ENSG00000100241 adrenal:ENST00000418590:1.7780386589573 heart:ENST00000356279:0.305116564200991
ENSG00000100345 adrenal:ENST00000337818:8.10641603733502 heart:ENST00000216181:3.94912373935774
ENSG00000100425 adrenal:ENST00000404760:2.17737135916978 heart:ENST00000404034:1.51456668265809
ENSG00000100503 adrenal:ENST00000389868:2.00241205966969 heart:ENST00000476352:1.43711324634449
ENSG00000100568 adrenal:ENST00000554659:16.3333977341481 heart:ENST00000554636:6.01383886533191
ENSG00000100629 adrenal:ENST00000554502:0.54266989395525 heart:ENST00000555265:0.249572444836193
ENSG00000101191 adrenal:ENST00000370368:2.4226035123046 heart:ENST00000354665:5.77273456869411
ENSG00000101335 adrenal:ENST00000346786:588.95210390525 heart:ENST00000279022:437.531266951694
ENSG00000101457 adrenal:ENST00000435014:11.4145918822516 heart:ENST00000456939:5.80401470675813
ENSG00000103381 adrenal:ENST00000433677:2.80516251950409 heart:ENST00000261660:1.63295188657066
ENSG00000103502 adrenal:ENST00000561555:2.29606415666157 heart:ENST00000569956:2.10264697761047
ENSG00000103507 adrenal:ENST00000567682:12.6946096327478 heart:ENST00000394950:4.38295114935026
ENSG00000104853 adrenal:ENST00000337392:4.58790978063239 heart:ENST00000541297:5.25613561277639
ENSG00000104936 adrenal:ENST00000342805:1.89276541149646 heart:ENST00000291270:6.64412701954882
ENSG00000104973 adrenal:ENST00000536547:1.13312138288658 heart:ENST00000538643:0.483667871819694
ENSG00000105053 adrenal:ENST00000443401:2.13816621498344 heart:ENST00000316763:2.47046202815227
ENSG00000105341 adrenal:ENST00000438807:9.70706808951129 heart:ENST00000301183:3.42094973198172
ENSG00000105701 adrenal:ENST00000544835:6.85956600422816 heart:ENST00000222308:3.88736366763475
ENSG00000105819 adrenal:ENST00000249269:3.4684674181025 heart:ENST00000428154:1.60337896180156
ENSG00000106355 adrenal:ENST00000450169:3.89989041243767 heart:ENST00000409987:1.88766801432954
ENSG00000106459 adrenal:ENST00000353868:2.97834308196026 heart:ENST00000393230:1.1375913266256
ENSG00000106853 adrenal:ENST00000466771:1.1698379621825 heart:ENST00000309195:1.03385139689823
ENSG00000108061 adrenal:ENST00000265277:5.52318194148021 heart:ENST00000369452:2.89939651688121
ENSG00000108094 adrenal:ENST00000374746:4.16601538007937 heart:ENST00000374742:1.29815450320378
ENSG00000108344 adrenal:ENST00000540504:4.44269638675893 heart:ENST00000264639:5.48641307679204
ENSG00000108375 adrenal:ENST00000500597:4.88504179921585 heart:ENST00000407977:3.02617415354011
ENSG00000108468 adrenal:ENST00000393408:2.75048852747803 heart:ENST00000225603:1.43196363229258
ENSG00000108509 adrenal:ENST00000381311:5.09930350742468 heart:ENST00000358183:4.71761181460417
ENSG00000108786 adrenal:ENST00000225928:5.77596440259503 heart:ENST00000225929:3.76280953854456
ENSG00000109339 adrenal:ENST00000395157:0.14396283651546 heart:ENST00000361569:0.14112894543361
ENSG00000109576 adrenal:ENST00000353187:0.725204330098383 heart:ENST00000337664:0.420704773293678
ENSG00000109670 adrenal:ENST00000281708:7.73779302788544 heart:ENST00000296555:5.86336990216386
ENSG00000110344 adrenal:ENST00000431736:4.71681199012979 heart:ENST00000252108:5.36037811042362
ENSG00000110429 adrenal:ENST00000530401:13.3976120856874 heart:ENST00000265651:27.1034227294561
ENSG00000111666 adrenal:ENST00000552215:6.14611920426253 heart:ENST00000229266:3.60836134226036
ENSG00000111729 adrenal:ENST00000345999:2.44623166669318 heart:ENST00000229332:0.785485367395517
ENSG00000111880 adrenal:ENST00000265607:3.46074602089183 heart:ENST00000369485:2.19312703428482
ENSG00000111907 adrenal:ENST00000392482:1.10999076989976 heart:ENST00000392484:1.20325163594062
ENSG00000112029 adrenal:ENST00000229758:0.734379768342987 heart:ENST00000367241:1.04524591362691
ENSG00000112701 adrenal:ENST00000538088:2.13279681058061 heart:ENST00000447266:2.18838987484565
ENSG00000112877 adrenal:ENST00000444221:0.917731979999582 heart:ENST00000264935:1.21572751056281
ENSG00000113916 adrenal:ENST00000406870:2.54951901774688 heart:ENST00000430339:1.83479635655619
ENSG00000114054 adrenal:ENST00000478469:2.14707753993409 heart:ENST00000482086:1.06546619303303
ENSG00000114200 adrenal:ENST00000497011:5.47304310305438 heart:ENST00000264381:1.34966082826938
ENSG00000114423 adrenal:ENST00000394030:3.61811821072517 heart:ENST00000438603:3.37006345368392
ENSG00000115267 adrenal:ENST00000421365:2.22436639971959 heart:ENST00000263642:2.65054932699471
ENSG00000115364 adrenal:ENST00000393909:12.6704802427238 heart:ENST00000453233:3.49273681536104
ENSG00000115758 adrenal:ENST00000234111:11.3113625314267 heart:ENST00000405333:3.91144635830136
ENSG00000116514 adrenal:ENST00000373456:3.41107598821132 heart:ENST00000356990:1.84695249695321
ENSG00000116786 adrenal:ENST00000375793:10.6074892064443 heart:ENST00000375799:10.3335004542321
ENSG00000117222 adrenal:ENST00000367164:6.15160442145969 heart:ENST00000264515:4.31725442070569
ENSG00000117505 adrenal:ENST00000370272:6.94700014941037 heart:ENST00000370267:2.04463141929899
ENSG00000117528 adrenal:ENST00000394233:1.01375772614902 heart:ENST00000370214:1.69276008258401
ENSG00000117868 adrenal:ENST00000421679:7.06976409427719 heart:ENST00000251527:5.43650039561652
ENSG00000118495 adrenal:ENST00000437412:2.03114440170374 heart:ENST00000444202:1.61840044853055
ENSG00000118690 adrenal:ENST00000392644:1.07711719163127 heart:ENST00000237512:0.864165578176309
ENSG00000119487 adrenal:ENST00000350766:8.29097050117294 heart:ENST00000444226:4.32588896797767
ENSG00000119673 adrenal:ENST00000538782:1.80647026574662 heart:ENST00000238651:2.33975743786282
ENSG00000119820 adrenal:ENST00000238831:12.9867968417404 heart:ENST00000437765:5.3789922856846
ENSG00000121361 adrenal:ENST00000240662:9.52486312519535 heart:ENST00000539350:4.92574078719504
ENSG00000121933 adrenal:ENST00000414219:0.680297641258827 heart:ENST00000241356:0.463067030868795
ENSG00000123636 adrenal:ENST00000343439:2.20014952222038 heart:ENST00000392783:1.47951353610919
ENSG00000124523 adrenal:ENST00000379262:2.513082229235 heart:ENST00000359782:2.92387302925991
ENSG00000124702 adrenal:ENST00000244670:3.18393542871886 heart:ENST00000326974:5.53795808871277
ENSG00000125482 adrenal:ENST00000334270:5.3547134008746 heart:ENST00000245588:2.97589214200045
ENSG00000125503 adrenal:ENST00000376393:11.2412089821694 heart:ENST00000263433:5.03920741247192
ENSG00000125611 adrenal:ENST00000324913:1.8114852878822 heart:ENST00000454841:1.11526265552712
ENSG00000125885 adrenal:ENST00000378883:1.01154366243479 heart:ENST00000265187:1.23528381762377
ENSG00000126254 adrenal:ENST00000360475:4.24102028630955 heart:ENST00000262633:5.2891838429309
ENSG00000127022 adrenal:ENST00000452673:137.517329885525 heart:ENST00000247461:69.1197805649244
ENSG00000128294 adrenal:ENST00000398110:1.41599879040532 heart:ENST00000338754:0.763291297797952
ENSG00000128694 adrenal:ENST00000519810:1.01345467619154 heart:ENST00000264151:0.538410583895413
ENSG00000128829 adrenal:ENST00000558823:1.20336056457453 heart:ENST00000263791:0.472154566099502
ENSG00000129083 adrenal:ENST00000249923:2.88749141339036 heart:ENST00000439561:2.95371498198195
ENSG00000129538 adrenal:ENST00000340900:1.23213466641205 heart:ENST00000555698:0.722728382658166
ENSG00000130595 adrenal:ENST00000397309:0.752120347956768 heart:ENST00000397304:1.10018014282699
ENSG00000131095 adrenal:ENST00000253408:0.651046143965252 heart:ENST00000421021:1.03589392179063
ENSG00000132142 adrenal:ENST00000427330:2.07523683939365 heart:ENST00000394406:1.17504390634585
ENSG00000132205 adrenal:ENST00000308080:2.33677467357445 heart:ENST00000254528:4.54133223909889
ENSG00000132570 adrenal:ENST00000512783:3.98542021500995 heart:ENST00000254908:1.89817240218235
ENSG00000132953 adrenal:ENST00000456108:1.61318228875434 heart:ENST00000255305:3.13379345296069
ENSG00000132970 adrenal:ENST00000335327:1.63096046016018 heart:ENST00000361042:1.15204906331423
ENSG00000133028 adrenal:ENST00000396047:3.00832332108243 heart:ENST00000255390:4.74031786625272
ENSG00000134769 adrenal:ENST00000399097:1.21332029862763 heart:ENST00000556176:2.70524093183101
ENSG00000135298 adrenal:ENST00000238918:0.858999096778284 heart:ENST00000370598:0.618892159152073
ENSG00000135441 adrenal:ENST00000549147:2.38744572536265 heart:ENST00000548556:1.00043572452642
ENSG00000136205 adrenal:ENST00000428457:0.90181912908069 heart:ENST00000355730:0.466420999717908
ENSG00000136813 adrenal:ENST00000338205:4.2697388086925 heart:ENST00000374383:6.92775611603044
ENSG00000136816 adrenal:ENST00000437263:22.3967359172858 heart:ENST00000259339:7.96686342853911
ENSG00000137216 adrenal:ENST00000533121:1.1738291086589 heart:ENST00000371893:0.709078243678759
ENSG00000137872 adrenal:ENST00000389428:0.243992300789107 heart:ENST00000316364:0.278260055419674
ENSG00000138032 adrenal:ENST00000345249:2.74501668863565 heart:ENST00000282412:1.85533863747663
ENSG00000138073 adrenal:ENST00000456259:3.53478631553403 heart:ENST00000441451:2.27901453168879
ENSG00000138496 adrenal:ENST00000492382:2.42800775525411 heart:ENST00000477522:2.07222381087593
ENSG00000138606 adrenal:ENST00000560413:0.25360844633763 heart:ENST00000559566:0.245563641353666
ENSG00000139990 adrenal:ENST00000554215:4.26546103146195 heart:ENST00000341516:3.21541457827639
ENSG00000140365 adrenal:ENST00000562610:0.9810351520866 heart:ENST00000567195:0.876128701340541
ENSG00000140939 adrenal:ENST00000568146:0.920969282794114 heart:ENST00000268605:1.42150871603619
ENSG00000141564 adrenal:ENST00000544334:3.65542701465675 heart:ENST00000306801:1.29102212859362
ENSG00000141646 adrenal:ENST00000398417:5.03399353622164 heart:ENST00000544926:5.31061951471372
ENSG00000143341 adrenal:ENST00000271588:0.928897686746999 heart:ENST00000367492:0.755593979125196
ENSG00000143443 adrenal:ENST00000433087:1.94822315203758 heart:ENST00000368926:1.58733327153699
ENSG00000144535 adrenal:ENST00000417808:1.1319774435844 heart:ENST00000434477:0.319720426003087
ENSG00000145349 adrenal:ENST00000296402:1.74208965279536 heart:ENST00000513132:4.23900001564448
ENSG00000145901 adrenal:ENST00000315050:2.65543278032778 heart:ENST00000544828:1.63308529104867
ENSG00000146072 adrenal:ENST00000419206:3.45000801026648 heart:ENST00000296861:5.63139087259827
ENSG00000146463 adrenal:ENST00000373297:2.74228309175752 heart:ENST00000314607:1.72763077506694
ENSG00000147872 adrenal:ENST00000411567:4.88079205327776 heart:ENST00000276914:3.74494719678952
ENSG00000148834 adrenal:ENST00000445155:1.04939532866723 heart:ENST00000369713:2.0552299457471
ENSG00000150712 adrenal:ENST00000280285:2.5985040752139 heart:ENST00000382142:1.64815422878496
ENSG00000151287 adrenal:ENST00000376022:1.54974747189386 heart:ENST00000376021:1.48932259059609
ENSG00000152061 adrenal:ENST00000392064:1.74517223894516 heart:ENST00000486220:2.80132008493689
ENSG00000153814 adrenal:ENST00000283928:19.5042670458108 heart:ENST00000427814:8.54792780303034
ENSG00000154240 adrenal:ENST00000317442:3.14526091074752 heart:ENST00000392769:2.07617645133784
ENSG00000155313 adrenal:ENST00000400183:4.17984705663467 heart:ENST00000453553:3.77191801353737
ENSG00000155324 adrenal:ENST00000544396:0.912285012815234 heart:ENST00000285689:0.565577359835043
ENSG00000156535 adrenal:ENST00000422508:1.98660320570384 heart:ENST00000437994:2.00362982092365
ENSG00000156650 adrenal:ENST00000372711:2.60823212067181 heart:ENST00000287239:2.33600617883371
ENSG00000158373 adrenal:ENST00000377777:13.064757788792 heart:ENST00000289316:24.1913448895813
ENSG00000158486 adrenal:ENST00000544558:1.87634481235534 heart:ENST00000396036:0.995829286378324
ENSG00000158856 adrenal:ENST00000518616:0.828831662783956 heart:ENST00000523782:0.341317871704574
ENSG00000160050 adrenal:ENST00000469003:1.23805248897619 heart:ENST00000373602:1.12279217791826
ENSG00000160223 adrenal:ENST00000407780:2.4174886482572 heart:ENST00000400377:0.731061982190748
ENSG00000161013 adrenal:ENST00000520969:0.434311236281449 heart:ENST00000518867:0.340000303609724
ENSG00000161267 adrenal:ENST00000358186:0.310554104582589 heart:ENST00000441275:0.810373175523093
ENSG00000161800 adrenal:ENST00000312377:0.531450463010145 heart:ENST00000551145:0.158435516033335
ENSG00000162402 adrenal:ENST00000407756:1.94841042982652 heart:ENST00000294383:1.20874226576619
ENSG00000163026 adrenal:ENST00000406895:2.53981833143735 heart:ENST00000295148:1.71966392348164
ENSG00000163479 adrenal:ENST00000295702:0.869111279407322 heart:ENST00000529008:0.55383261107458
ENSG00000163714 adrenal:ENST00000473835:7.25753238682945 heart:ENST00000467348:1.92300685718829
ENSG00000163956 adrenal:ENST00000500728:3.21604293000585 heart:ENST00000515119:1.09153307197784
ENSG00000164117 adrenal:ENST00000503293:0.520004220194251 heart:ENST00000296517:0.882600882411363
ENSG00000164172 adrenal:ENST00000510818:1.04934529806159 heart:ENST00000450852:3.20609442410023
ENSG00000164885 adrenal:ENST00000485972:3.72693754051688 heart:ENST00000297518:1.44140057940539
ENSG00000165406 adrenal:ENST00000319836:1.78418778743729 heart:ENST00000453980:4.2271351152007
ENSG00000165861 adrenal:ENST00000318876:3.92268176512951 heart:ENST00000556143:1.56857901551931
ENSG00000166272 adrenal:ENST00000369889:2.09850265845343 heart:ENST00000448841:1.41525692870659
ENSG00000166510 adrenal:ENST00000432185:2.60890826333582 heart:ENST00000337363:1.44164273121583
ENSG00000166579 adrenal:ENST00000402554:4.76877968373611 heart:ENST00000380025:2.713332781937
ENSG00000166833 adrenal:ENST00000536595:4.59914053596079 heart:ENST00000530408:3.02687385024762
ENSG00000167114 adrenal:ENST00000372870:2.03520899383677 heart:ENST00000300456:1.01094930910039
ENSG00000167196 adrenal:ENST00000308275:1.14527834445693 heart:ENST00000564220:0.705103831749015
ENSG00000167703 adrenal:ENST00000382147:1.03023688642948 heart:ENST00000301335:0.853166387328482
ENSG00000167711 adrenal:ENST00000450523:3.21554444400025 heart:ENST00000382061:0.727828652158524
ENSG00000168309 adrenal:ENST00000394481:22.0584794725581 heart:ENST00000360997:22.135295093523
ENSG00000168575 adrenal:ENST00000342228:7.37414044443355 heart:ENST00000517366:4.59575721185907
ENSG00000168724 adrenal:ENST00000303525:1.07118830124301 heart:ENST00000382021:0.376000111844939
ENSG00000168936 adrenal:ENST00000382936:7.93464387663373 heart:ENST00000303277:2.32144334523402
ENSG00000169908 adrenal:ENST00000383054:3.37153199037475 heart:ENST00000305366:5.74818739640502
ENSG00000170043 adrenal:ENST00000540486:19.0869557550027 heart:ENST00000303731:16.4765577986867
ENSG00000170315 adrenal:ENST00000535788:1.08757353070263 heart:ENST00000302182:0.765501540619207
ENSG00000171160 adrenal:ENST00000478953:1.38785294486409 heart:ENST00000370635:1.80140806907701
ENSG00000171202 adrenal:ENST00000531366:0.57397911635221 heart:ENST00000532180:1.53777599794361
ENSG00000171490 adrenal:ENST00000355674:60.5138681043744 heart:ENST00000542106:25.1525763488082
ENSG00000171763 adrenal:ENST00000305560:0.842940443875431 heart:ENST00000531624:0.541530842126228
ENSG00000173041 adrenal:ENST00000309683:2.98660352603232 heart:ENST00000447137:1.71540903255715
ENSG00000173145 adrenal:ENST00000371361:1.24327361254041 heart:ENST00000371350:2.34113025675594
ENSG00000173409 adrenal:ENST00000366658:14.2926765490256 heart:ENST00000459891:6.0129701004016
ENSG00000173451 adrenal:ENST00000547843:4.20121160117788 heart:ENST00000308086:1.51649046212778
ENSG00000173744 adrenal:ENST00000310078:8.00374223877406 heart:ENST00000458212:3.05121658675727
ENSG00000174125 adrenal:ENST00000308979:2.45581664983025 heart:ENST00000505940:1.71413492093408
ENSG00000174197 adrenal:ENST00000566586:1.95712768080401 heart:ENST00000570161:0.926030965052587
ENSG00000175182 adrenal:ENST00000310585:0.6322669580916 heart:ENST00000340957:1.0308505817573
ENSG00000175193 adrenal:ENST00000418450:1.28976942792122 heart:ENST00000417784:0.538274509600434
ENSG00000176171 adrenal:ENST00000540159:1.44760244879416 heart:ENST00000368636:1.1281129772897
ENSG00000177169 adrenal:ENST00000321867:1.62696317373683 heart:ENST00000542419:1.30625287642858
ENSG00000177556 adrenal:ENST00000521264:1.25891293392931 heart:ENST00000520382:1.51393937542964
ENSG00000178053 adrenal:ENST00000355893:2.14821950992462 heart:ENST00000471745:2.25586234032401
ENSG00000178078 adrenal:ENST00000314714:1.49788629063504 heart:ENST00000424810:1.69566989568154
ENSG00000180596 adrenal:ENST00000396984:4.94348892840957 heart:ENST00000314332:2.62036612333147
ENSG00000181019 adrenal:ENST00000379047:5.62445435963558 heart:ENST00000439109:2.47850881655757
ENSG00000182871 adrenal:ENST00000342220:3.1687754661408 heart:ENST00000400337:1.08310062490738
ENSG00000182902 adrenal:ENST00000327451:1.20695411067001 heart:ENST00000399813:1.22338418409943
ENSG00000183762 adrenal:ENST00000400338:1.11951605053875 heart:ENST00000400335:0.56156225195391
ENSG00000183814 adrenal:ENST00000366801:1.29018750551442 heart:ENST00000460719:1.55205022221905
ENSG00000184182 adrenal:ENST00000272930:2.18681470585983 heart:ENST00000414443:1.1745532015297
ENSG00000184500 adrenal:ENST00000407433:3.30517983382229 heart:ENST00000394236:2.30649364336156
ENSG00000186141 adrenal:ENST00000369294:2.4989782198566 heart:ENST00000334163:2.64018734191418
ENSG00000187955 adrenal:ENST00000247781:2.26204207681915 heart:ENST00000297848:1.3911386439825
ENSG00000188629 adrenal:ENST00000446085:1.51607836363616 heart:ENST00000434737:1.05268107707533
ENSG00000189079 adrenal:ENST00000457135:1.01576600693843 heart:ENST00000334344:0.352405548060474
ENSG00000189144 adrenal:ENST00000357309:1.23522122469232 heart:ENST00000427026:0.665100755451641
ENSG00000196345 adrenal:ENST00000273320:1.75096769838277 heart:ENST00000341840:0.818466450773931
ENSG00000197763 adrenal:ENST00000518740:1.09608613974633 heart:ENST00000524230:0.722206358774635
ENSG00000197879 adrenal:ENST00000535856:3.31496372117881 heart:ENST00000438665:1.23014509803996
ENSG00000198420 adrenal:ENST00000478172:0.994204514961708 heart:ENST00000460532:0.654066624772174
ENSG00000198561 adrenal:ENST00000531007:1.20264274499905 heart:ENST00000534647:2.28163828770515
ENSG00000198707 adrenal:ENST00000547691:1.52081603130135 heart:ENST00000309041:0.425906429206035
ENSG00000198937 adrenal:ENST00000373408:1.65645793247975 heart:ENST00000373405:0.897801257522233
ENSG00000204954 adrenal:ENST00000547975:0.870302171511394 heart:ENST00000549478:0.896503535408846
ENSG00000205981 adrenal:ENST00000382564:1.5019996080691 heart:ENST00000469657:1.09073160778177
ENSG00000214226 adrenal:ENST00000397862:2.57696235616111 heart:ENST00000397861:1.13952002878263
ENSG00000215193 adrenal:ENST00000329627:5.6517861420387 heart:ENST00000474897:3.57966572990213
ENSG00000229644 adrenal:ENST00000440465:5.86516231876877 heart:ENST00000543053:3.87009523306673
ENSG00000233436 adrenal:ENST00000422652:0.95980179488349 heart:ENST00000527995:0.620252489338988
ENSG00000243710 adrenal:ENST00000533339:0.378089019902784 heart:ENST00000372492:0.594956974400132
ENSG00000259030 adrenal:ENST00000370895:1.85627363010138 heart:ENST00000557284:1.46927943022822
ENSG00000005379 adrenal:ENST00000268893:2.04035667474484 kidney:ENST00000355701:1.31421129095873
ENSG00000008838 adrenal:ENST00000537674:3.77136913181378 kidney:ENST00000491466:1.88890969859639
ENSG00000011143 adrenal:ENST00000313863:3.15030041844648 kidney:ENST00000393119:2.03164106740814
ENSG00000015479 adrenal:ENST00000394805:1.92596783927065 kidney:ENST00000504045:1.44780358453255
ENSG00000016864 adrenal:ENST00000394783:2.53792936559889 kidney:ENST00000491606:1.61524533748918
ENSG00000030066 adrenal:ENST00000530326:0.86340034938967 kidney:ENST00000426372:1.68771130525281
ENSG00000032444 adrenal:ENST00000450331:2.25473776617326 kidney:ENST00000414982:2.49596439539678
ENSG00000048052 adrenal:ENST00000406072:4.74537354421101 kidney:ENST00000405010:2.50031657161326
ENSG00000049323 adrenal:ENST00000418533:1.12518304150993 kidney:ENST00000404525:0.671585447281157
ENSG00000053747 adrenal:ENST00000399516:1.9935019207062 kidney:ENST00000313654:0.873159952377332
ENSG00000065154 adrenal:ENST00000539214:2.09234589120115 kidney:ENST00000368845:1.69174218763734
ENSG00000068903 adrenal:ENST00000392081:4.10997775983878 kidney:ENST00000358931:3.07671533649889
ENSG00000070501 adrenal:ENST00000521492:1.22075542863763 kidney:ENST00000517393:1.93128524692687
ENSG00000070601 adrenal:ENST00000377765:0.807015685049255 kidney:ENST00000539465:1.46456869496661
ENSG00000072134 adrenal:ENST00000347697:1.46697794161662 kidney:ENST00000314728:2.89653081761663
ENSG00000072518 adrenal:ENST00000413835:2.69211174104227 kidney:ENST00000315032:2.89896833063655
ENSG00000073050 adrenal:ENST00000262887:1.011450215489 kidney:ENST00000543982:2.18785873198158
ENSG00000073614 adrenal:ENST00000261253:1.35703956690523 kidney:ENST00000399787:2.47593739322882
ENSG00000075151 adrenal:ENST00000400422:1.01304713653349 kidney:ENST00000400415:1.37878927940853
ENSG00000087266 adrenal:ENST00000442312:0.839942064281136 kidney:ENST00000503393:0.726720909826744
ENSG00000087903 adrenal:ENST00000359161:2.17279631054821 kidney:ENST00000303657:1.02987520932687
ENSG00000088727 adrenal:ENST00000265529:0.57866422950744 kidney:ENST00000432493:1.74189243185861
ENSG00000089220 adrenal:ENST00000261313:4.24934949662148 kidney:ENST00000418769:3.29916200710023
ENSG00000090924 adrenal:ENST00000425673:4.55374356995407 kidney:ENST00000205135:2.42040439805625
ENSG00000095066 adrenal:ENST00000397668:8.49267531581568 kidney:ENST00000264827:8.23356230292497
ENSG00000099256 adrenal:ENST00000358336:2.59850271860458 kidney:ENST00000320152:1.92712096011106
ENSG00000099783 adrenal:ENST00000539473:232.215719278961 kidney:ENST00000544159:240.943947710178
ENSG00000099814 adrenal:ENST00000418279:1.91208409595798 kidney:ENST00000556508:1.30589012851372
ENSG00000099991 adrenal:ENST00000337989:3.89198347471164 kidney:ENST00000403176:2.62389159257171
ENSG00000100106 adrenal:ENST00000407319:2.1668663787562 kidney:ENST00000403663:1.57100523558421
ENSG00000100218 adrenal:ENST00000216036:1.25052943332846 kidney:ENST00000421213:0.986229354336408
ENSG00000100299 adrenal:ENST00000547307:2.34816803506538 kidney:ENST00000216124:1.6000388682482
ENSG00000100629 adrenal:ENST00000554502:0.54266989395525 kidney:ENST00000555265:1.14326511742822
ENSG00000100814 adrenal:ENST00000353689:5.65946923626692 kidney:ENST00000554184:4.24408242311202
ENSG00000100897 adrenal:ENST00000557802:0.584321322135395 kidney:ENST00000396941:0.603644422093083
ENSG00000101019 adrenal:ENST00000397554:3.16685202114114 kidney:ENST00000374377:4.70273569337341
ENSG00000101161 adrenal:ENST00000266079:4.47644432913056 kidney:ENST00000535781:2.95365256000263
ENSG00000101605 adrenal:ENST00000261606:4.86266099521257 kidney:ENST00000400569:1.55037841565924
ENSG00000102854 adrenal:ENST00000545450:1.01399131847271 kidney:ENST00000561896:2.4744571706982
ENSG00000103507 adrenal:ENST00000567682:12.6946096327478 kidney:ENST00000219794:5.57688136481268
ENSG00000104044 adrenal:ENST00000354638:1.55492595503433 kidney:ENST00000353809:1.27199547243062
ENSG00000104936 adrenal:ENST00000342805:1.89276541149646 kidney:ENST00000343373:1.90856719970842
ENSG00000106290 adrenal:ENST00000418432:0.422905702158778 kidney:ENST00000472509:0.578999104625113
ENSG00000106608 adrenal:ENST00000402306:1.31198581320439 kidney:ENST00000443736:0.690620190943786
ENSG00000107949 adrenal:ENST00000278100:15.7172073825596 kidney:ENST00000299130:7.96976942630272
ENSG00000108344 adrenal:ENST00000540504:4.44269638675893 kidney:ENST00000264639:4.55097106349992
ENSG00000108786 adrenal:ENST00000225928:5.77596440259503 kidney:ENST00000225929:4.18820912669682
ENSG00000109917 adrenal:ENST00000429220:28.5699917705274 kidney:ENST00000444935:20.6305902839702
ENSG00000110013 adrenal:ENST00000263593:3.45232102406067 kidney:ENST00000545756:1.82282932054278
ENSG00000111199 adrenal:ENST00000392719:0.513370582515398 kidney:ENST00000346520:1.41668031450259
ENSG00000112701 adrenal:ENST00000538088:2.13279681058061 kidney:ENST00000447266:3.33819830875789
ENSG00000113732 adrenal:ENST00000519911:5.82360110428901 kidney:ENST00000265093:4.27352284003903
ENSG00000113734 adrenal:ENST00000351486:1.87465023934432 kidney:ENST00000352523:1.29656041431492
ENSG00000114200 adrenal:ENST00000497011:5.47304310305438 kidney:ENST00000264381:1.60486148864345
ENSG00000115355 adrenal:ENST00000444458:1.80193065652627 kidney:ENST00000422883:2.26499584620335
ENSG00000115415 adrenal:ENST00000361099:18.64391655295 kidney:ENST00000415035:8.67798201984414
ENSG00000115423 adrenal:ENST00000237449:0.498377464212398 kidney:ENST00000389394:0.460680430209146
ENSG00000115761 adrenal:ENST00000345985:4.29144613814985 kidney:ENST00000381685:3.09273708734801
ENSG00000117528 adrenal:ENST00000394233:1.01375772614902 kidney:ENST00000370214:2.11741609316321
ENSG00000117868 adrenal:ENST00000421679:7.06976409427719 kidney:ENST00000251527:7.05234475445725
ENSG00000118495 adrenal:ENST00000437412:2.03114440170374 kidney:ENST00000367572:2.84481015197239
ENSG00000119013 adrenal:ENST00000454214:3.71443564166351 kidney:ENST00000237889:2.98504594256435
ENSG00000119408 adrenal:ENST00000373601:1.5493009250639 kidney:ENST00000539416:0.64770869885028
ENSG00000119487 adrenal:ENST00000350766:8.29097050117294 kidney:ENST00000444226:6.76745798084278
ENSG00000119820 adrenal:ENST00000238831:12.9867968417404 kidney:ENST00000437765:5.4122310136532
ENSG00000120594 adrenal:ENST00000377242:8.76085775184761 kidney:ENST00000377252:7.696270563826
ENSG00000120656 adrenal:ENST00000373824:1.65418624388038 kidney:ENST00000263974:1.02109507087533
ENSG00000120733 adrenal:ENST00000545151:6.65154749416903 kidney:ENST00000394866:3.75969746730436
ENSG00000121390 adrenal:ENST00000427943:7.54843247211253 kidney:ENST00000492741:7.2622985631383
ENSG00000121680 adrenal:ENST00000241041:0.469560895980216 kidney:ENST00000525192:0.404820951604345
ENSG00000122378 adrenal:ENST00000372185:5.36804991520411 kidney:ENST00000372187:14.7088755374215
ENSG00000122566 adrenal:ENST00000409814:34.2502971603809 kidney:ENST00000356674:24.2396851446169
ENSG00000124067 adrenal:ENST00000537830:1.98489956457878 kidney:ENST00000316341:1.80255934714772
ENSG00000124120 adrenal:ENST00000372904:5.44678160809817 kidney:ENST00000262605:2.7735256806798
ENSG00000124222 adrenal:ENST00000355957:15.2632773801046 kidney:ENST00000361830:26.9208995001202
ENSG00000124562 adrenal:ENST00000374017:3.63113679629504 kidney:ENST00000244520:5.90001868740796
ENSG00000124596 adrenal:ENST00000244558:1.44146795298634 kidney:ENST00000463088:1.24395384032093
ENSG00000125482 adrenal:ENST00000334270:5.3547134008746 kidney:ENST00000245588:3.56971223304767
ENSG00000125735 adrenal:ENST00000326176:2.08666810611032 kidney:ENST00000245912:2.47770908846844
ENSG00000127483 adrenal:ENST00000312239:2.65493343861961 kidney:ENST00000375003:2.2946195831515
ENSG00000128039 adrenal:ENST00000505210:1.34533238552201 kidney:ENST00000264228:0.775842852844977
ENSG00000128272 adrenal:ENST00000337304:4.0884550301597 kidney:ENST00000396680:1.7885397102137
ENSG00000128581 adrenal:ENST00000315322:0.624397497917123 kidney:ENST00000498704:1.7639307768333
ENSG00000128944 adrenal:ENST00000448395:0.661364488963044 kidney:ENST00000249776:0.762153914261126
ENSG00000130489 adrenal:ENST00000395693:3.11641642747676 kidney:ENST00000535425:4.64565313345924
ENSG00000131747 adrenal:ENST00000423485:0.892207580169711 kidney:ENST00000269577:0.469486377379005
ENSG00000132142 adrenal:ENST00000427330:2.07523683939365 kidney:ENST00000394406:1.61389044782088
ENSG00000132376 adrenal:ENST00000421807:0.746397470453794 kidney:ENST00000406424:0.898791862300046
ENSG00000132406 adrenal:ENST00000382753:4.26809666695522 kidney:ENST00000254742:3.1871880495829
ENSG00000132680 adrenal:ENST00000368320:5.02685200742765 kidney:ENST00000368321:3.04295146396973
ENSG00000133256 adrenal:ENST00000255622:0.712252345917254 kidney:ENST00000461490:1.00257670744067
ENSG00000134057 adrenal:ENST00000503507:0.814394612938234 kidney:ENST00000256442:1.55391139561763
ENSG00000134242 adrenal:ENST00000528414:1.70429798874068 kidney:ENST00000359785:0.305238078857749
ENSG00000134489 adrenal:ENST00000426880:1.09749048268709 kidney:ENST00000256906:1.95845108544884
ENSG00000134871 adrenal:ENST00000257309:10.5440056867303 kidney:ENST00000360467:12.9375253302173
ENSG00000135535 adrenal:ENST00000275080:2.94730833303075 kidney:ENST00000324953:4.17690611493945
ENSG00000135916 adrenal:ENST00000326407:3.05401117145741 kidney:ENST00000335005:2.08799144797559
ENSG00000136051 adrenal:ENST00000332180:4.31661320581733 kidney:ENST00000550053:4.23269323215461
ENSG00000136715 adrenal:ENST00000259234:1.75299143393119 kidney:ENST00000357702:1.68074524687647
ENSG00000136811 adrenal:ENST00000351030:1.23910529953527 kidney:ENST00000372796:0.603322209956175
ENSG00000136813 adrenal:ENST00000338205:4.2697388086925 kidney:ENST00000374383:3.19426306083816
ENSG00000136866 adrenal:ENST00000374227:1.28733533044296 kidney:ENST00000555206:0.759456420674588
ENSG00000136997 adrenal:ENST00000524013:2.34163638436427 kidney:ENST00000377970:1.83088890332839
ENSG00000137872 adrenal:ENST00000389428:0.243992300789107 kidney:ENST00000537942:1.15630110839783
ENSG00000138161 adrenal:ENST00000338948:1.88165708445672 kidney:ENST00000368904:1.63255384678482
ENSG00000138400 adrenal:ENST00000454776:0.768197771222999 kidney:ENST00000374412:1.3443108793312
ENSG00000140009 adrenal:ENST00000555278:0.677553276284773 kidney:ENST00000557772:0.911620238593207
ENSG00000140043 adrenal:ENST00000555661:1.01739134320262 kidney:ENST00000267568:1.22195935358287
ENSG00000140264 adrenal:ENST00000409614:6.07411047601003 kidney:ENST00000339624:10.5684057118646
ENSG00000140993 adrenal:ENST00000396862:2.43430603323751 kidney:ENST00000268674:2.19674303086637
ENSG00000141527 adrenal:ENST00000344227:5.95538497965991 kidney:ENST00000392434:2.21809318072482
ENSG00000141956 adrenal:ENST00000538201:0.462229012485013 kidney:ENST00000441787:1.31663448635467
ENSG00000143036 adrenal:ENST00000271227:2.26536134442451 kidney:ENST00000532670:1.06651705138863
ENSG00000144712 adrenal:ENST00000295989:1.3132163993656 kidney:ENST00000456430:2.0988599282969
ENSG00000145012 adrenal:ENST00000312675:9.57357132360761 kidney:ENST00000543006:7.62105861956987
ENSG00000148842 adrenal:ENST00000433628:0.338879679471027 kidney:ENST00000345419:0.979160684674673
ENSG00000149925 adrenal:ENST00000565355:6.73005557709569 kidney:ENST00000566130:19.4163869043151
ENSG00000151332 adrenal:ENST00000416007:1.39904651954387 kidney:ENST00000318473:1.91358619288139
ENSG00000153936 adrenal:ENST00000370548:2.37047531394041 kidney:ENST00000370550:4.73950712072462
ENSG00000155465 adrenal:ENST00000397532:1.90020977541605 kidney:ENST00000555702:1.46598930978321
ENSG00000156026 adrenal:ENST00000357157:3.11383174318952 kidney:ENST00000373053:2.68084245616599
ENSG00000156873 adrenal:ENST00000564838:2.1514041918322 kidney:ENST00000328273:1.32104610423333
ENSG00000158481 adrenal:ENST00000368170:2.29474756708147 kidney:ENST00000443761:1.0788672901739
ENSG00000159915 adrenal:ENST00000544563:0.570877602422018 kidney:ENST00000391958:1.23044385510848
ENSG00000160392 adrenal:ENST00000357884:8.96266466814338 kidney:ENST00000392035:5.43054761406131
ENSG00000160932 adrenal:ENST00000521182:2.75009296896627 kidney:ENST00000429120:1.02443827545758
ENSG00000160953 adrenal:ENST00000344663:6.47578715475645 kidney:ENST00000542512:4.6028658787424
ENSG00000161513 adrenal:ENST00000544854:1.0864522849336 kidney:ENST00000420580:1.23289701827479
ENSG00000161813 adrenal:ENST00000293618:1.23661049178292 kidney:ENST00000398473:2.41922474791727
ENSG00000162631 adrenal:ENST00000294649:0.304990293602857 kidney:ENST00000370067:0.494616673630906
ENSG00000162804 adrenal:ENST00000405547:1.81489129223322 kidney:ENST00000310397:1.24428692083844
ENSG00000162913 adrenal:ENST00000295012:0.818424496986841 kidney:ENST00000472613:0.848064096537836
ENSG00000163001 adrenal:ENST00000406691:3.2848084819652 kidney:ENST00000339012:2.244743368214
ENSG00000163832 adrenal:ENST00000442215:2.46994751737237 kidney:ENST00000450051:1.43165133516447
ENSG00000164172 adrenal:ENST00000510818:1.04934529806159 kidney:ENST00000450852:2.07197757154248
ENSG00000164692 adrenal:ENST00000545487:10.7107655081544 kidney:ENST00000297268:5.71293652779548
ENSG00000164919 adrenal:ENST00000523016:0.95743374617956 kidney:ENST00000520517:2.01202940237601
ENSG00000164938 adrenal:ENST00000448464:7.08460955338018 kidney:ENST00000342697:6.24596589618338
ENSG00000165046 adrenal:ENST00000523268:0.7929981003846 kidney:ENST00000527175:0.9910183622832
ENSG00000165181 adrenal:ENST00000374283:0.800034903158835 kidney:ENST00000318737:1.11612250534969
ENSG00000165233 adrenal:ENST00000466409:1.51481690219647 kidney:ENST00000375464:0.456759032045134
ENSG00000165689 adrenal:ENST00000357365:1.79397061707317 kidney:ENST00000371725:1.78715798182483
ENSG00000166171 adrenal:ENST00000370151:1.68002097592359 kidney:ENST00000370149:2.47041323787365
ENSG00000166200 adrenal:ENST00000388901:7.28457525465119 kidney:ENST00000299259:4.13060837094518
ENSG00000166436 adrenal:ENST00000299550:2.86481570275524 kidney:ENST00000402157:2.05737728326833
ENSG00000166800 adrenal:ENST00000396213:2.71207731937133 kidney:ENST00000280706:4.16765839367078
ENSG00000166963 adrenal:ENST00000300231:23.5582590911487 kidney:ENST00000399453:14.0787337418023
ENSG00000167543 adrenal:ENST00000378818:6.71717891561051 kidney:ENST00000301057:7.61679237360751
ENSG00000167548 adrenal:ENST00000301067:4.4774915865546 kidney:ENST00000526209:2.54184308954189
ENSG00000167553 adrenal:ENST00000321665:2.87432034740511 kidney:ENST00000541364:0.942295277622045
ENSG00000167604 adrenal:ENST00000352614:3.51470411388628 kidney:ENST00000340950:3.56681146137794
ENSG00000167972 adrenal:ENST00000563816:2.18521746529027 kidney:ENST00000301732:1.45959911842797
ENSG00000168283 adrenal:ENST00000376691:5.28358128661716 kidney:ENST00000376663:2.05927410719012
ENSG00000168887 adrenal:ENST00000306336:4.51203903542726 kidney:ENST00000420686:2.09381517627046
ENSG00000169692 adrenal:ENST00000371694:5.84552251396989 kidney:ENST00000371696:9.10450347392878
ENSG00000169714 adrenal:ENST00000446936:9.61066210818555 kidney:ENST00000500450:5.7337370667726
ENSG00000170037 adrenal:ENST00000563694:3.29048295608298 kidney:ENST00000380255:2.44222132683163
ENSG00000170043 adrenal:ENST00000540486:19.0869557550027 kidney:ENST00000303731:17.6411339522612
ENSG00000170234 adrenal:ENST00000307063:5.99828411339103 kidney:ENST00000456329:3.1695439996206
ENSG00000170264 adrenal:ENST00000404929:0.325591355164574 kidney:ENST00000456262:0.75168284518882
ENSG00000170382 adrenal:ENST00000367175:1.07699062736446 kidney:ENST00000367176:0.844966015443061
ENSG00000170390 adrenal:ENST00000302176:2.40012143445524 kidney:ENST00000296550:1.57963152144256
ENSG00000170469 adrenal:ENST00000302091:0.943764750804875 kidney:ENST00000509959:1.06258317701875
ENSG00000170619 adrenal:ENST00000530332:1.13529572247304 kidney:ENST00000402718:1.57978232192707
ENSG00000171307 adrenal:ENST00000345745:3.78869508865985 kidney:ENST00000352634:0.915793646633142
ENSG00000171316 adrenal:ENST00000524602:1.56477195030797 kidney:ENST00000423902:1.67882674598237
ENSG00000171970 adrenal:ENST00000306908:2.82101821933503 kidney:ENST00000395204:1.56523326319357
ENSG00000172270 adrenal:ENST00000346916:156.263436654768 kidney:ENST00000353555:152.909141126311
ENSG00000172493 adrenal:ENST00000395146:6.11283645142949 kidney:ENST00000541943:4.67240347860895
ENSG00000172575 adrenal:ENST00000415523:2.81085174238676 kidney:ENST00000431814:1.40916807416325
ENSG00000172716 adrenal:ENST00000308377:9.33213968665957 kidney:ENST00000394566:7.00267797497537
ENSG00000173145 adrenal:ENST00000371361:1.24327361254041 kidney:ENST00000371350:2.48156836179108
ENSG00000173258 adrenal:ENST00000374374:0.985482555988302 kidney:ENST00000309235:1.13235387095593
ENSG00000173451 adrenal:ENST00000547843:4.20121160117788 kidney:ENST00000308086:4.7822086819252
ENSG00000173653 adrenal:ENST00000524506:1.08429353795732 kidney:ENST00000525356:1.62916422067001
ENSG00000173744 adrenal:ENST00000310078:8.00374223877406 kidney:ENST00000458212:3.88869478361511
ENSG00000174059 adrenal:ENST00000367036:6.44605827671691 kidney:ENST00000310833:11.2133056512489
ENSG00000174197 adrenal:ENST00000566586:1.95712768080401 kidney:ENST00000570161:0.704863737077527
ENSG00000174282 adrenal:ENST00000380599:4.71142749692067 kidney:ENST00000311403:2.23392873418332
ENSG00000174669 adrenal:ENST00000541567:0.795229938936717 kidney:ENST00000311161:1.94965275696596
ENSG00000174996 adrenal:ENST00000394065:0.791543039113724 kidney:ENST00000394066:0.608432760847982
ENSG00000176024 adrenal:ENST00000391794:3.89556335231703 kidney:ENST00000293471:3.58492478200623
ENSG00000176102 adrenal:ENST00000537832:4.55002041803324 kidney:ENST00000431742:3.09897469893944
ENSG00000176986 adrenal:ENST00000465076:5.62590798492279 kidney:ENST00000345254:3.60613832435751
ENSG00000178078 adrenal:ENST00000314714:1.49788629063504 kidney:ENST00000424810:2.01941054857882
ENSG00000178202 adrenal:ENST00000434945:1.67451004566025 kidney:ENST00000323468:1.17076802190649
ENSG00000178460 adrenal:ENST00000541540:0.635358990275133 kidney:ENST00000492775:0.381783432517085
ENSG00000179134 adrenal:ENST00000429637:5.98581324115595 kidney:ENST00000314471:6.7346335400787
ENSG00000180398 adrenal:ENST00000409800:3.06920714820378 kidney:ENST00000409913:4.09340594886053
ENSG00000181513 adrenal:ENST00000398322:1.82302953652194 kidney:ENST00000321854:1.47217814274526
ENSG00000182010 adrenal:ENST00000373789:1.50661995939637 kidney:ENST00000395260:0.779916682260602
ENSG00000182199 adrenal:ENST00000555116:0.467796904065961 kidney:ENST00000393827:0.793164264072174
ENSG00000183092 adrenal:ENST00000443071:0.691255060837293 kidney:ENST00000556751:0.36447607214455
ENSG00000183283 adrenal:ENST00000449723:4.9798913287365 kidney:ENST00000436900:6.40569623913934
ENSG00000183814 adrenal:ENST00000366801:1.29018750551442 kidney:ENST00000460719:1.84496640595793
ENSG00000185475 adrenal:ENST00000333449:11.0011125118396 kidney:ENST00000533861:8.91203416272127
ENSG00000186141 adrenal:ENST00000369294:2.4989782198566 kidney:ENST00000334163:3.39402788545533
ENSG00000186998 adrenal:ENST00000404755:14.2690755227073 kidney:ENST00000404820:4.59146856647995
ENSG00000188107 adrenal:ENST00000398580:2.61580238844175 kidney:ENST00000370621:6.2237171210883
ENSG00000188313 adrenal:ENST00000493432:13.9004048347363 kidney:ENST00000486631:11.3795958748211
ENSG00000189046 adrenal:ENST00000536358:1.16990894981007 kidney:ENST00000440112:1.38503525367488
ENSG00000196284 adrenal:ENST00000371459:2.54871885004196 kidney:ENST00000371460:3.10816441455995
ENSG00000196466 adrenal:ENST00000435033:1.00465161011245 kidney:ENST00000430385:1.04365251705575
ENSG00000196642 adrenal:ENST00000311502:0.484322494285023 kidney:ENST00000371663:0.49994431682526
ENSG00000196653 adrenal:ENST00000296091:9.28320224291486 kidney:ENST00000449836:6.65226168611354
ENSG00000196689 adrenal:ENST00000399756:3.02151759782238 kidney:ENST00000399759:1.71088487145359
ENSG00000197457 adrenal:ENST00000370053:1.63136428639429 kidney:ENST00000540534:0.960189232437646
ENSG00000197748 adrenal:ENST00000369720:1.32383279751363 kidney:ENST00000369719:1.30904457834191
ENSG00000198003 adrenal:ENST00000543934:1.37057375705177 kidney:ENST00000356392:2.70363210398307
ENSG00000198015 adrenal:ENST00000549982:2.36658925785293 kidney:ENST00000393128:4.64987969319308
ENSG00000198270 adrenal:ENST00000549537:1.11679929916679 kidney:ENST00000550831:2.66918898584361
ENSG00000198342 adrenal:ENST00000438182:0.685303384182292 kidney:ENST00000424168:1.08690634795929
ENSG00000198561 adrenal:ENST00000531007:1.20264274499905 kidney:ENST00000533189:1.74997102213151
ENSG00000198586 adrenal:ENST00000442919:3.65308433839926 kidney:ENST00000360843:3.77112344941692
ENSG00000198862 adrenal:ENST00000361371:3.25169149101344 kidney:ENST00000389194:1.98169314165663
ENSG00000213672 adrenal:ENST00000294129:3.92169817335605 kidney:ENST00000416649:4.57562636933953
ENSG00000214226 adrenal:ENST00000397862:2.57696235616111 kidney:ENST00000397861:3.34442820469767
ENSG00000224186 adrenal:ENST00000555438:1.69418615665708 kidney:ENST00000554670:1.8088509059565
ENSG00000229644 adrenal:ENST00000440465:5.86516231876877 kidney:ENST00000543053:2.12327678687355
ENSG00000243710 adrenal:ENST00000533339:0.378089019902784 kidney:ENST00000529956:0.431182698002115
ENSG00000254999 adrenal:ENST00000256463:15.7945183633128 kidney:ENST00000530758:17.9995615605924
ENSG00000259431 adrenal:ENST00000288014:2.86737767829423 kidney:ENST00000556545:1.8564755720248
ENSG00000000457 adrenal:ENST00000367772:2.0620612079641 liver:ENST00000367771:3.22627359259679
ENSG00000002822 adrenal:ENST00000437877:0.798307865350943 liver:ENST00000265854:0.107853527623025
ENSG00000004700 adrenal:ENST00000444129:1.72315106345753 liver:ENST00000421138:1.00262494507346
ENSG00000009724 adrenal:ENST00000400897:68.1657829643916 liver:ENST00000400898:20.8062236278248
ENSG00000013561 adrenal:ENST00000394520:0.398479738524627 liver:ENST00000540015:0.309150359389911
ENSG00000013810 adrenal:ENST00000313288:1.25221129470886 liver:ENST00000343760:0.426773550617289
ENSG00000016864 adrenal:ENST00000394783:2.53792936559889 liver:ENST00000481643:1.84065340773909
ENSG00000020577 adrenal:ENST00000305831:0.917262552838357 liver:ENST00000251091:0.248362236064022
ENSG00000025293 adrenal:ENST00000374012:3.12028534543322 liver:ENST00000439301:1.38375067963447
ENSG00000030066 adrenal:ENST00000530326:0.86340034938967 liver:ENST00000426372:1.37636870268082
ENSG00000049323 adrenal:ENST00000418533:1.12518304150993 liver:ENST00000404525:0.849916953815067
ENSG00000058729 adrenal:ENST00000283109:1.86930831811216 liver:ENST00000511293:2.60277215695869
ENSG00000061987 adrenal:ENST00000393630:1.35556031633736 liver:ENST00000551397:0.664118559187083
ENSG00000063854 adrenal:ENST00000455446:0.77521964064456 liver:ENST00000397353:1.62436349399595
ENSG00000066294 adrenal:ENST00000534968:1.36081719496979 liver:ENST00000368054:0.857841387931288
ENSG00000066923 adrenal:ENST00000451963:1.50897082880773 liver:ENST00000394018:0.269157573094037
ENSG00000068120 adrenal:ENST00000393818:4.80647964679847 liver:ENST00000449624:2.57578380712706
ENSG00000068793 adrenal:ENST00000435939:1.39737280512198 liver:ENST00000313077:0.604503572572698
ENSG00000069329 adrenal:ENST00000299138:7.15707781705453 liver:ENST00000568784:2.9630408910877
ENSG00000082212 adrenal:ENST00000382927:4.03045198986914 liver:ENST00000321341:3.0424369451757
ENSG00000084234 adrenal:ENST00000263574:30.6775187854336 liver:ENST00000543137:38.9406227422152
ENSG00000084774 adrenal:ENST00000403525:0.936294519588641 liver:ENST00000428460:0.6352237340193
ENSG00000085117 adrenal:ENST00000227155:13.5870897165527 liver:ENST00000524750:4.3996703647471
ENSG00000087502 adrenal:ENST00000360150:1.86376330911396 liver:ENST00000549182:3.06630160504131
ENSG00000088986 adrenal:ENST00000550845:1.9819159633927 liver:ENST00000392508:4.05164012470152
ENSG00000091164 adrenal:ENST00000217515:7.63844535122409 liver:ENST00000540155:3.92702575938994
ENSG00000092841 adrenal:ENST00000548580:14.9959735831766 liver:ENST00000549017:9.55007587116723
ENSG00000100226 adrenal:ENST00000216044:2.69182776266823 liver:ENST00000458073:1.13588583191726
ENSG00000100299 adrenal:ENST00000547307:2.34816803506538 liver:ENST00000356098:0.995262709011063
ENSG00000100425 adrenal:ENST00000404760:2.17737135916978 liver:ENST00000404034:1.00849446951687
ENSG00000100568 adrenal:ENST00000554659:16.3333977341481 liver:ENST00000554636:8.45919754941169
ENSG00000100731 adrenal:ENST00000238570:1.58503926254227 liver:ENST00000304743:1.80344503072333
ENSG00000100897 adrenal:ENST00000557802:0.584321322135395 liver:ENST00000396936:0.388832747363641
ENSG00000101407 adrenal:ENST00000373447:2.00743097831114 liver:ENST00000449821:3.17682865812089
ENSG00000101417 adrenal:ENST00000409299:2.10063746841083 liver:ENST00000344022:1.60953954004593
ENSG00000101457 adrenal:ENST00000435014:11.4145918822516 liver:ENST00000456939:12.4599625380254
ENSG00000101546 adrenal:ENST00000262197:4.12090311227487 liver:ENST00000306735:3.3682878663926
ENSG00000101773 adrenal:ENST00000399721:5.87656054013963 liver:ENST00000399722:4.73735862303835
ENSG00000102796 adrenal:ENST00000218981:2.1349978845445 liver:ENST00000444610:1.49753847210896
ENSG00000103021 adrenal:ENST00000443128:1.08132912530083 liver:ENST00000219299:1.23823324202699
ENSG00000104835 adrenal:ENST00000221431:4.36818896099745 liver:ENST00000392076:6.24557754688746
ENSG00000104938 adrenal:ENST00000359059:4.59501663870439 liver:ENST00000358690:1.23435375311074
ENSG00000104973 adrenal:ENST00000536547:1.13312138288658 liver:ENST00000312865:0.583237918412118
ENSG00000105323 adrenal:ENST00000378215:29.9064928728798 liver:ENST00000270069:10.1918926144858
ENSG00000105373 adrenal:ENST00000446535:2.25787266341939 liver:ENST00000246802:1.85904813826636
ENSG00000105519 adrenal:ENST00000394521:1.46448134832626 liver:ENST00000452990:0.889396317102636
ENSG00000105552 adrenal:ENST00000545387:8.50135147109338 liver:ENST00000402551:2.23447217829713
ENSG00000105701 adrenal:ENST00000544835:6.85956600422816 liver:ENST00000222308:3.61172047614648
ENSG00000105854 adrenal:ENST00000455123:8.8517092602384 liver:ENST00000355659:7.03372537025609
ENSG00000106366 adrenal:ENST00000445463:6.58891469738606 liver:ENST00000223095:2.58908699598717
ENSG00000106459 adrenal:ENST00000353868:2.97834308196026 liver:ENST00000393230:1.28282971675416
ENSG00000106538 adrenal:ENST00000467793:6.24850470871309 liver:ENST00000223271:6.72855518499945
ENSG00000106588 adrenal:ENST00000223321:1.80564332203112 liver:ENST00000445517:1.12325544626955
ENSG00000108094 adrenal:ENST00000374746:4.16601538007937 liver:ENST00000374742:2.68482028157603
ENSG00000108468 adrenal:ENST00000393408:2.75048852747803 liver:ENST00000225603:1.39888458192759
ENSG00000108515 adrenal:ENST00000521659:1.47361962187089 liver:ENST00000519602:0.67114034859315
ENSG00000110013 adrenal:ENST00000263593:3.45232102406067 liver:ENST00000545756:1.30151038827287
ENSG00000110768 adrenal:ENST00000265963:1.15801301996493 liver:ENST00000534641:0.838676558473335
ENSG00000111641 adrenal:ENST00000399466:1.69546949280866 liver:ENST00000322166:0.819443427689738
ENSG00000111729 adrenal:ENST00000345999:2.44623166669318 liver:ENST00000229332:0.786685547453127
ENSG00000112146 adrenal:ENST00000244426:2.02623371176468 liver:ENST00000323557:1.24797909521425
ENSG00000112234 adrenal:ENST00000369244:4.95788687319146 liver:ENST00000229971:4.68648968187364
ENSG00000112304 adrenal:ENST00000537591:3.11959452474126 liver:ENST00000230048:8.8363495742209
ENSG00000112578 adrenal:ENST00000230340:4.45293844267887 liver:ENST00000372996:2.04042148507094
ENSG00000113318 adrenal:ENST00000535995:1.2492597771066 liver:ENST00000265081:1.86211293851591
ENSG00000113838 adrenal:ENST00000424280:2.52101979783726 liver:ENST00000338733:1.72257229766903
ENSG00000114054 adrenal:ENST00000478469:2.14707753993409 liver:ENST00000482086:1.62924868942595
ENSG00000114770 adrenal:ENST00000427120:0.729541756579838 liver:ENST00000446941:0.409360327976904
ENSG00000115084 adrenal:ENST00000245680:2.73215525531463 liver:ENST00000420066:1.87126107517399
ENSG00000115267 adrenal:ENST00000421365:2.22436639971959 liver:ENST00000263642:2.58202563047885
ENSG00000115282 adrenal:ENST00000410003:0.858763758495927 liver:ENST00000424122:1.17379443838446
ENSG00000115310 adrenal:ENST00000317610:105.051048691477 liver:ENST00000394609:50.711037531227
ENSG00000115648 adrenal:ENST00000264605:0.208501604733325 liver:ENST00000434770:0.440737280748188
ENSG00000116667 adrenal:ENST00000235307:3.1794648372331 liver:ENST00000367514:4.2867500277367
ENSG00000116815 adrenal:ENST00000369489:7.87615133436754 liver:ENST00000526981:2.87299541986797
ENSG00000117153 adrenal:ENST00000367259:2.33173317995945 liver:ENST00000367261:1.36835015590686
ENSG00000117222 adrenal:ENST00000367164:6.15160442145969 liver:ENST00000264515:3.99645109630505
ENSG00000117528 adrenal:ENST00000394233:1.01375772614902 liver:ENST00000370214:0.851521738355646
ENSG00000117868 adrenal:ENST00000421679:7.06976409427719 liver:ENST00000251527:3.73321886192798
ENSG00000118690 adrenal:ENST00000392644:1.07711719163127 liver:ENST00000414610:1.28806579221293
ENSG00000118777 adrenal:ENST00000515655:1.58948283859521 liver:ENST00000237612:1.80308396670314
ENSG00000119013 adrenal:ENST00000454214:3.71443564166351 liver:ENST00000237889:1.93387965751002
ENSG00000119599 adrenal:ENST00000555042:0.953748206158879 liver:ENST00000394234:0.601497432827434
ENSG00000119760 adrenal:ENST00000464789:7.77753569198642 liver:ENST00000404798:3.75401308801775
ENSG00000120333 adrenal:ENST00000476371:20.791739530436 liver:ENST00000367677:9.60383779814942
ENSG00000120526 adrenal:ENST00000239690:3.27426728050295 liver:ENST00000519607:0.830143206075298
ENSG00000122378 adrenal:ENST00000372185:5.36804991520411 liver:ENST00000372187:11.0266680667813
ENSG00000123353 adrenal:ENST00000243045:2.13273406502485 liver:ENST00000548974:1.28884728644528
ENSG00000124067 adrenal:ENST00000537830:1.98489956457878 liver:ENST00000316341:1.18300246135976
ENSG00000124596 adrenal:ENST00000244558:1.44146795298634 liver:ENST00000463088:0.721430342546126
ENSG00000125378 adrenal:ENST00000558984:1.14798723181821 liver:ENST00000417573:0.287141939449841
ENSG00000125386 adrenal:ENST00000324666:0.76059187865146 liver:ENST00000382839:0.933280256280187
ENSG00000127483 adrenal:ENST00000312239:2.65493343861961 liver:ENST00000375004:1.83339018793472
ENSG00000127554 adrenal:ENST00000248114:3.06738734542914 liver:ENST00000567719:1.87375132100569
ENSG00000127616 adrenal:ENST00000429416:3.05014614406574 liver:ENST00000358026:1.99743832783871
ENSG00000128573 adrenal:ENST00000403559:2.79532338510396 liver:ENST00000408937:1.39491923124275
ENSG00000130669 adrenal:ENST00000321944:3.7539889167973 liver:ENST00000435673:2.83382373153192
ENSG00000131368 adrenal:ENST00000253686:14.515326061073 liver:ENST00000444840:8.01611716716064
ENSG00000131747 adrenal:ENST00000423485:0.892207580169711 liver:ENST00000348049:0.448362835972602
ENSG00000131779 adrenal:ENST00000537888:9.94360891164892 liver:ENST00000428634:3.28316681397395
ENSG00000132142 adrenal:ENST00000427330:2.07523683939365 liver:ENST00000394406:2.89194594669391
ENSG00000132768 adrenal:ENST00000255108:1.90556866031003 liver:ENST00000495421:1.02733005003165
ENSG00000132970 adrenal:ENST00000335327:1.63096046016018 liver:ENST00000361042:1.53345192947514
ENSG00000133422 adrenal:ENST00000445980:2.05343940784277 liver:ENST00000429468:2.03555619851053
ENSG00000133424 adrenal:ENST00000402320:1.32196409381369 liver:ENST00000337431:1.28686830696613
ENSG00000133597 adrenal:ENST00000473512:1.40905435186418 liver:ENST00000072869:3.02143104816238
ENSG00000135439 adrenal:ENST00000257897:3.25643281847607 liver:ENST00000328568:1.30277612358224
ENSG00000136813 adrenal:ENST00000338205:4.2697388086925 liver:ENST00000374383:4.00729282718273
ENSG00000136827 adrenal:ENST00000427355:1.49067966981227 liver:ENST00000351698:2.21218992611387
ENSG00000137103 adrenal:ENST00000377988:1.02504613056886 liver:ENST00000377996:0.467416497088422
ENSG00000137207 adrenal:ENST00000504851:2.52697174023436 liver:ENST00000259737:1.10792743264542
ENSG00000137216 adrenal:ENST00000533121:1.1738291086589 liver:ENST00000371893:1.14225707310488
ENSG00000137727 adrenal:ENST00000357139:1.23232802549174 liver:ENST00000527598:0.508020354411257
ENSG00000138028 adrenal:ENST00000402394:1.0678478653078 liver:ENST00000402550:1.31740549896732
ENSG00000138078 adrenal:ENST00000409957:2.67514748049407 liver:ENST00000409411:2.52395430901791
ENSG00000138111 adrenal:ENST00000369930:2.14057669701199 liver:ENST00000238936:0.77098634000554
ENSG00000139163 adrenal:ENST00000381409:1.5789447363232 liver:ENST00000266517:1.52850545684484
ENSG00000139644 adrenal:ENST00000547798:2.34486061341732 liver:ENST00000267115:2.14697378616712
ENSG00000140320 adrenal:ENST00000416165:0.682801781931284 liver:ENST00000560846:0.99686231956038
ENSG00000140939 adrenal:ENST00000568146:0.920969282794114 liver:ENST00000268605:0.987811704867073
ENSG00000143341 adrenal:ENST00000271588:0.928897686746999 liver:ENST00000367492:0.710400380031894
ENSG00000143633 adrenal:ENST00000366648:1.45336699503851 liver:ENST00000366651:0.617199420726768
ENSG00000144566 adrenal:ENST00000455772:3.98291393574258 liver:ENST00000273047:3.9289677419801
ENSG00000144591 adrenal:ENST00000358215:1.30453954913228 liver:ENST00000373924:1.37744463625052
ENSG00000144746 adrenal:ENST00000412089:1.5271654940551 liver:ENST00000273258:1.97916263072718
ENSG00000145012 adrenal:ENST00000312675:9.57357132360761 liver:ENST00000543006:5.88439545274638
ENSG00000145901 adrenal:ENST00000315050:2.65543278032778 liver:ENST00000417127:1.58377303550952
ENSG00000148450 adrenal:ENST00000376510:3.05463437829332 liver:ENST00000472663:2.12316377719524
ENSG00000148719 adrenal:ENST00000338820:1.65352753477825 liver:ENST00000394903:1.22219414842173
ENSG00000148834 adrenal:ENST00000445155:1.04939532866723 liver:ENST00000369713:1.36134089234118
ENSG00000148835 adrenal:ENST00000351396:1.7976257213778 liver:ENST00000369839:1.34761002049831
ENSG00000150961 adrenal:ENST00000429811:0.963263577012854 liver:ENST00000379735:0.974154835261558
ENSG00000151366 adrenal:ENST00000528164:0.870802547486528 liver:ENST00000324742:1.16275539134907
ENSG00000153207 adrenal:ENST00000478568:1.96763663494778 liver:ENST00000366508:0.288029848700034
ENSG00000153721 adrenal:ENST00000367213:1.01536707354315 liver:ENST00000367209:1.66586620281198
ENSG00000153814 adrenal:ENST00000283928:19.5042670458108 liver:ENST00000427814:6.06973345970343
ENSG00000154814 adrenal:ENST00000285083:4.66364507344642 liver:ENST00000442255:1.62138424120416
ENSG00000155158 adrenal:ENST00000297615:2.03302389050919 liver:ENST00000355694:1.25579506195675
ENSG00000155313 adrenal:ENST00000400183:4.17984705663467 liver:ENST00000351097:2.54655661392932
ENSG00000155368 adrenal:ENST00000535757:0.809528402083962 liver:ENST00000355857:3.04203297417531
ENSG00000156026 adrenal:ENST00000357157:3.11383174318952 liver:ENST00000373053:1.72112938784944
ENSG00000156265 adrenal:ENST00000399928:0.850704902487466 liver:ENST00000339024:0.420167210415324
ENSG00000160953 adrenal:ENST00000344663:6.47578715475645 liver:ENST00000542512:2.9070500584537
ENSG00000160972 adrenal:ENST00000292539:0.340665942745616 liver:ENST00000528430:0.899672452625923
ENSG00000162129 adrenal:ENST00000538039:0.999042805628532 liver:ENST00000538021:1.05636853317605
ENSG00000162520 adrenal:ENST00000409190:17.2763145733669 liver:ENST00000373484:14.9006170055879
ENSG00000163026 adrenal:ENST00000406895:2.53981833143735 liver:ENST00000295148:1.31944175381813
ENSG00000163832 adrenal:ENST00000442215:2.46994751737237 liver:ENST00000450051:1.64317686057524
ENSG00000163933 adrenal:ENST00000296292:2.8026190667547 liver:ENST00000394738:1.52157312633808
ENSG00000164172 adrenal:ENST00000510818:1.04934529806159 liver:ENST00000450852:3.5381248606979
ENSG00000165119 adrenal:ENST00000376268:6.42234675415637 liver:ENST00000376256:2.64996485393245
ENSG00000165731 adrenal:ENST00000355710:1.08106987859813 liver:ENST00000340058:1.27115912080277
ENSG00000165861 adrenal:ENST00000318876:3.92268176512951 liver:ENST00000556143:3.06773792102793
ENSG00000166130 adrenal:ENST00000420861:7.10460780481472 liver:ENST00000393042:3.63523063772121
ENSG00000166845 adrenal:ENST00000382911:0.648227788768181 liver:ENST00000300091:1.12813909688509
ENSG00000167196 adrenal:ENST00000308275:1.14527834445693 liver:ENST00000569022:0.798907416869523
ENSG00000168904 adrenal:ENST00000301981:0.72676474444928 liver:ENST00000560236:0.957032298620646
ENSG00000169410 adrenal:ENST00000544966:4.19806019829535 liver:ENST00000306726:5.13017860063857
ENSG00000169696 adrenal:ENST00000344865:2.78904092188238 liver:ENST00000306739:1.77222246575097
ENSG00000169908 adrenal:ENST00000383054:3.37153199037475 liver:ENST00000305366:4.01285670323475
ENSG00000170043 adrenal:ENST00000540486:19.0869557550027 liver:ENST00000303731:20.499872632343
ENSG00000170315 adrenal:ENST00000535788:1.08757353070263 liver:ENST00000302182:0.677722851667394
ENSG00000171160 adrenal:ENST00000478953:1.38785294486409 liver:ENST00000370635:2.14147266184307
ENSG00000171202 adrenal:ENST00000531366:0.57397911635221 liver:ENST00000532180:1.17973615635503
ENSG00000172270 adrenal:ENST00000346916:156.263436654768 liver:ENST00000353555:87.5586532432596
ENSG00000172345 adrenal:ENST00000302824:1.39004040783864 liver:ENST00000325346:1.42926672898595
ENSG00000172757 adrenal:ENST00000530413:2.76734323309283 liver:ENST00000527344:2.57095125714806
ENSG00000173153 adrenal:ENST00000468670:3.54803884247426 liver:ENST00000000442:1.06025729522497
ENSG00000173264 adrenal:ENST00000438980:0.59908295594542 liver:ENST00000542190:0.3617761505571
ENSG00000173409 adrenal:ENST00000366658:14.2926765490256 liver:ENST00000459891:12.9126543300971
ENSG00000173744 adrenal:ENST00000310078:8.00374223877406 liver:ENST00000458212:3.6845716159923
ENSG00000174796 adrenal:ENST00000504190:1.6556691492929 liver:ENST00000380837:4.28460136780533
ENSG00000175221 adrenal:ENST00000534906:3.0733499944323 liver:ENST00000538572:1.58354505897661
ENSG00000176148 adrenal:ENST00000432887:2.26102925145802 liver:ENST00000324357:0.957067475205684
ENSG00000176986 adrenal:ENST00000465076:5.62590798492279 liver:ENST00000345254:2.41961179014822
ENSG00000178078 adrenal:ENST00000314714:1.49788629063504 liver:ENST00000424810:1.6253016136203
ENSG00000178202 adrenal:ENST00000434945:1.67451004566025 liver:ENST00000323468:1.53096621177716
ENSG00000178982 adrenal:ENST00000538434:5.2785271886584 liver:ENST00000248342:4.4309212751805
ENSG00000180596 adrenal:ENST00000396984:4.94348892840957 liver:ENST00000314332:5.01234760781481
ENSG00000180953 adrenal:ENST00000478497:2.32238824275577 liver:ENST00000485386:1.86727613198223
ENSG00000181513 adrenal:ENST00000398322:1.82302953652194 liver:ENST00000321854:1.95171644688987
ENSG00000182606 adrenal:ENST00000396175:2.44680983625255 liver:ENST00000341421:2.19675917754978
ENSG00000184277 adrenal:ENST00000347970:3.23939263149993 liver:ENST00000333202:1.26233874442731
ENSG00000185883 adrenal:ENST00000565223:3.32849683575954 liver:ENST00000562353:1.13243577761649
ENSG00000186141 adrenal:ENST00000369294:2.4989782198566 liver:ENST00000334163:1.56253095358601
ENSG00000186153 adrenal:ENST00000539474:0.983314237293429 liver:ENST00000402655:0.888546503563098
ENSG00000188026 adrenal:ENST00000376874:2.75979377590408 liver:ENST00000544468:1.35405251443994
ENSG00000188343 adrenal:ENST00000518322:1.32275750366377 liver:ENST00000522324:0.745848961672084
ENSG00000189233 adrenal:ENST00000341513:1.73483165157084 liver:ENST00000413272:2.71369626903314
ENSG00000196411 adrenal:ENST00000360620:1.32141807720529 liver:ENST00000358173:2.05316141172787
ENSG00000196476 adrenal:ENST00000400269:1.82724508724012 liver:ENST00000360321:1.14079919799829
ENSG00000196689 adrenal:ENST00000399756:3.02151759782238 liver:ENST00000399759:1.29524113608547
ENSG00000197302 adrenal:ENST00000534277:1.50186272958608 liver:ENST00000539915:0.428207109965292
ENSG00000197713 adrenal:ENST00000429921:3.21103905972681 liver:ENST00000354506:2.10570755596549
ENSG00000197748 adrenal:ENST00000369720:1.32383279751363 liver:ENST00000434629:0.431190115626838
ENSG00000198513 adrenal:ENST00000354525:4.05778194019609 liver:ENST00000556067:1.37842856163588
ENSG00000198515 adrenal:ENST00000504722:0.400703690252109 liver:ENST00000358519:0.776142208128308
ENSG00000205981 adrenal:ENST00000382564:1.5019996080691 liver:ENST00000469657:0.800530704230868
ENSG00000222019 adrenal:ENST00000517889:1.63385925908075 liver:ENST00000409768:0.53760317493772
ENSG00000225830 adrenal:ENST00000355832:1.77362127412554 liver:ENST00000374129:0.643453377247092
ENSG00000251322 adrenal:ENST00000445220:11.2252059302646 liver:ENST00000262795:9.77174279112748
ENSG00000004700 brain:ENST00000444129:0.60822985397075 breast:ENST00000539672:0.704636499740582
ENSG00000006194 brain:ENST00000538765:2.6350557392695 breast:ENST00000219069:4.36145549471925
ENSG00000007908 brain:ENST00000367777:0.220812154846042 breast:ENST00000367775:1.12823399198133
ENSG00000008838 brain:ENST00000491466:2.04425565924041 breast:ENST00000537674:1.14911991891998
ENSG00000020577 brain:ENST00000305831:1.9863285516499 breast:ENST00000251091:1.18517194045345
ENSG00000024048 brain:ENST00000372901:2.35171001095635 breast:ENST00000372899:3.99923229441014
ENSG00000038532 brain:ENST00000261657:1.43905057729868 breast:ENST00000381822:1.65331211148098
ENSG00000041982 brain:ENST00000535648:0.621542502749841 breast:ENST00000345230:2.7441976101657
ENSG00000044090 brain:ENST00000535468:1.82446320585101 breast:ENST00000265348:2.0532910158759
ENSG00000047056 brain:ENST00000358220:3.33816633733914 breast:ENST00000263150:2.02409068523042
ENSG00000048162 brain:ENST00000389158:0.52520069600745 breast:ENST00000507413:1.85265642861288
ENSG00000048740 brain:ENST00000379261:1.95262177037468 breast:ENST00000450189:3.56740643984989
ENSG00000049323 brain:ENST00000402934:0.570818053178823 breast:ENST00000418533:0.809730452706593
ENSG00000051128 brain:ENST00000539827:0.814396577359286 breast:ENST00000221222:1.9548491591335
ENSG00000056558 brain:ENST00000546084:1.61815624407178 breast:ENST00000373887:2.05853373555448
ENSG00000064995 brain:ENST00000420584:7.85429695863976 breast:ENST00000361288:19.8104764090987
ENSG00000072274 brain:ENST00000420415:1.32672027113008 breast:ENST00000540528:1.01314595433552
ENSG00000073050 brain:ENST00000262887:0.883573391487245 breast:ENST00000543982:0.80902062753113
ENSG00000073614 brain:ENST00000399788:1.64037758634859 breast:ENST00000261253:0.987481253703974
ENSG00000075151 brain:ENST00000400422:0.810585521790784 breast:ENST00000400415:0.574299746988145
ENSG00000076382 brain:ENST00000321765:1.38239846609738 breast:ENST00000536674:2.11677789802154
ENSG00000083067 brain:ENST00000377110:0.873379947416102 breast:ENST00000377101:0.411569554513294
ENSG00000083535 brain:ENST00000326291:0.499145726688423 breast:ENST00000326314:1.08661002074383
ENSG00000084234 brain:ENST00000263574:25.5672015092311 breast:ENST00000543137:46.1964243127944
ENSG00000084710 brain:ENST00000403714:1.33927446314037 breast:ENST00000545169:0.707762652701016
ENSG00000085514 brain:ENST00000394000:0.632934354476585 breast:ENST00000350573:1.98638723002102
ENSG00000085760 brain:ENST00000418823:1.53130206065863 breast:ENST00000417363:1.33016600862796
ENSG00000087253 brain:ENST00000262134:3.34024898092455 breast:ENST00000566915:8.17393355405265
ENSG00000088833 brain:ENST00000353088:1.0238081424656 breast:ENST00000555944:0.873668780970602
ENSG00000089063 brain:ENST00000379299:0.966869948583959 breast:ENST00000202834:3.05067909949143
ENSG00000091879 brain:ENST00000325203:2.37895726474746 breast:ENST00000415216:1.2857813995326
ENSG00000092439 brain:ENST00000313478:0.752930339819284 breast:ENST00000560955:2.25547905657507
ENSG00000093144 brain:ENST00000368295:1.38560671156048 breast:ENST00000368290:1.45394175285371
ENSG00000095203 brain:ENST00000262536:2.54694178757885 breast:ENST00000311609:1.50063265864234
ENSG00000099256 brain:ENST00000320152:3.22706834569148 breast:ENST00000358336:2.43117873926413
ENSG00000099910 brain:ENST00000440659:1.13898219858978 breast:ENST00000328879:2.72544287115389
ENSG00000100029 brain:ENST00000402284:0.226855798619218 breast:ENST00000441668:0.901515936855402
ENSG00000100226 brain:ENST00000418601:0.55544988927288 breast:ENST00000216044:0.966218356995782
ENSG00000100299 brain:ENST00000547307:0.563594876628164 breast:ENST00000216124:1.15156439789907
ENSG00000100412 brain:ENST00000216254:2.70841876289054 breast:ENST00000544234:1.19827593391339
ENSG00000100629 brain:ENST00000554827:0.25671279407709 breast:ENST00000281129:0.293043407235877
ENSG00000101019 brain:ENST00000374377:1.79126640001596 breast:ENST00000359226:1.39746042169011
ENSG00000101773 brain:ENST00000399722:1.36978328179219 breast:ENST00000327155:2.17874710551415
ENSG00000102572 brain:ENST00000376554:2.21668228608551 breast:ENST00000376547:1.71640595686632
ENSG00000103018 brain:ENST00000307892:1.7113244917317 breast:ENST00000515314:2.01821632666051
ENSG00000103274 brain:ENST00000283027:5.15732685669215 breast:ENST00000433392:10.9046881795596
ENSG00000105518 brain:ENST00000354882:7.5459116224587 breast:ENST00000447337:6.7567995512723
ENSG00000105519 brain:ENST00000222125:1.27888558405241 breast:ENST00000394521:0.69379746729529
ENSG00000105552 brain:ENST00000402551:1.85179100935046 breast:ENST00000545387:3.3798184180983
ENSG00000106078 brain:ENST00000445054:3.04154807074578 breast:ENST00000441453:1.18846612909257
ENSG00000106290 brain:ENST00000452438:0.402274300521245 breast:ENST00000472509:0.249674637624752
ENSG00000107036 brain:ENST00000418622:1.33285202652221 breast:ENST00000414202:0.75441820638416
ENSG00000107262 brain:ENST00000379707:0.29759764209352 breast:ENST00000488499:0.666076065420835
ENSG00000107554 brain:ENST00000324109:0.607790612035418 breast:ENST00000370423:0.4579751063123
ENSG00000107643 brain:ENST00000374176:1.34014555255136 breast:ENST00000374182:1.77108586595632
ENSG00000107758 brain:ENST00000394829:6.59669317626514 breast:ENST00000394828:11.3799350417892
ENSG00000107872 brain:ENST00000369956:5.52157132062458 breast:ENST00000425536:2.79221042208796
ENSG00000108344 brain:ENST00000264639:2.37611459481906 breast:ENST00000540504:1.71049526726689
ENSG00000108825 brain:ENST00000430739:0.223468452821441 breast:ENST00000409446:0.246501782442518
ENSG00000109180 brain:ENST00000509122:3.51123921128791 breast:ENST00000513391:2.59619940803352
ENSG00000109685 brain:ENST00000398261:0.744184010998569 breast:ENST00000382891:0.361697352278799
ENSG00000110330 brain:ENST00000528344:1.50426264071301 breast:ENST00000227758:3.42467002062187
ENSG00000110344 brain:ENST00000252108:1.91931606566832 breast:ENST00000431736:3.31393142561157
ENSG00000112319 brain:ENST00000355167:0.689740588317689 breast:ENST00000367895:0.601716737967873
ENSG00000112599 brain:ENST00000230361:2.35044394457414 breast:ENST00000372949:1.59689940790313
ENSG00000113262 brain:ENST00000319065:0.691179862053125 breast:ENST00000231188:0.78930605689997
ENSG00000114670 brain:ENST00000429253:0.293850497647728 breast:ENST00000510688:0.376377450814226
ENSG00000115170 brain:ENST00000409283:2.86153298383075 breast:ENST00000434821:2.0924251674102
ENSG00000115295 brain:ENST00000320081:4.16487223199566 breast:ENST00000379543:4.22166555886756
ENSG00000115419 brain:ENST00000320717:11.4833736547032 breast:ENST00000338435:5.58746885880482
ENSG00000116514 brain:ENST00000356990:0.626179400336792 breast:ENST00000373456:1.29534553136913
ENSG00000116641 brain:ENST00000404627:1.43536869814947 breast:ENST00000454575:1.35683746419427
ENSG00000118690 brain:ENST00000414610:0.946291769923562 breast:ENST00000392644:1.45190832445181
ENSG00000121766 brain:ENST00000373714:23.1422886473977 breast:ENST00000344147:9.43736127107864
ENSG00000121775 brain:ENST00000441402:0.649341816859946 breast:ENST00000373634:1.00091516195536
ENSG00000122507 brain:ENST00000355070:0.426240814879724 breast:ENST00000396127:0.554814541369196
ENSG00000124164 brain:ENST00000475243:10.4572762912526 breast:ENST00000395802:3.74542893747082
ENSG00000124783 brain:ENST00000244763:7.17700039509555 breast:ENST00000534851:9.9114643338054
ENSG00000125744 brain:ENST00000344680:5.57625219127198 breast:ENST00000430715:4.68942285631081
ENSG00000126351 brain:ENST00000264637:4.95373722916325 breast:ENST00000450525:2.34536248209628
ENSG00000126858 brain:ENST00000333942:5.87329790973108 breast:ENST00000394692:8.33792294699482
ENSG00000127241 brain:ENST00000392472:0.499632594724218 breast:ENST00000296280:0.453903113589161
ENSG00000127311 brain:ENST00000440906:0.866737028841255 breast:ENST00000247815:0.442497417764031
ENSG00000128346 brain:ENST00000403305:16.7615235262106 breast:ENST00000249079:12.5001654422798
ENSG00000128524 brain:ENST00000249289:1.46240454471456 breast:ENST00000492758:0.922645627049684
ENSG00000128694 brain:ENST00000264151:0.57457551911162 breast:ENST00000519810:1.04869744575134
ENSG00000129103 brain:ENST00000395435:2.10157171595794 breast:ENST00000436782:1.5547190997925
ENSG00000129292 brain:ENST00000395374:1.41406747415662 breast:ENST00000395390:0.934017760135259
ENSG00000129295 brain:ENST00000522789:0.611929210556461 breast:ENST00000519085:0.489906292770907
ENSG00000129351 brain:ENST00000250241:2.13436089276071 breast:ENST00000407004:2.5242878664186
ENSG00000130244 brain:ENST00000343358:2.84407037556744 breast:ENST00000252530:2.94970983555327
ENSG00000130254 brain:ENST00000536849:3.3347123985313 breast:ENST00000415313:3.80962208812864
ENSG00000132109 brain:ENST00000543625:1.23180722519532 breast:ENST00000533692:0.810359136161375
ENSG00000132142 brain:ENST00000360679:1.45528388828257 breast:ENST00000394406:1.27023386574257
ENSG00000132376 brain:ENST00000406424:0.423613304514954 breast:ENST00000421807:0.779084086164828
ENSG00000133107 brain:ENST00000379681:0.697056967958258 breast:ENST00000338947:0.600002445267108
ENSG00000133612 brain:ENST00000473312:0.4175419243848 breast:ENST00000461065:0.725538455983981
ENSG00000134470 brain:ENST00000447291:0.191601980326399 breast:ENST00000397251:0.693206075201223
ENSG00000135968 brain:ENST00000393318:1.22303498698904 breast:ENST00000409896:2.42788184935564
ENSG00000136205 brain:ENST00000355730:0.502353891786254 breast:ENST00000428457:0.655190594882771
ENSG00000137575 brain:ENST00000413219:2.31538690628911 breast:ENST00000422546:4.04502489752273
ENSG00000137601 brain:ENST00000439128:0.93842235973107 breast:ENST00000511633:1.54252481457394
ENSG00000138078 brain:ENST00000409957:7.44579242041102 breast:ENST00000409411:3.13351172582626
ENSG00000138095 brain:ENST00000465633:2.22771926299593 breast:ENST00000419884:2.40052799261484
ENSG00000138185 brain:ENST00000543964:1.68534071955709 breast:ENST00000453258:1.53949845981225
ENSG00000138293 brain:ENST00000344348:5.24573085404189 breast:ENST00000374087:3.75986650027087
ENSG00000138346 brain:ENST00000550357:0.256768551134588 breast:ENST00000399180:0.516803348431158
ENSG00000138663 brain:ENST00000264389:2.53863886373909 breast:ENST00000503682:2.15973394568813
ENSG00000138771 brain:ENST00000264907:0.585903968406451 breast:ENST00000296043:1.32256776302437
ENSG00000138794 brain:ENST00000265164:0.630084955772278 breast:ENST00000352981:1.98862570495661
ENSG00000139990 brain:ENST00000341516:3.10380145049365 breast:ENST00000554215:1.23270153228959
ENSG00000140057 brain:ENST00000267584:1.15627039558193 breast:ENST00000555570:0.427964655503812
ENSG00000140090 brain:ENST00000525557:0.597354329465424 breast:ENST00000351924:0.405949616479517
ENSG00000140939 brain:ENST00000568146:2.25547481351096 breast:ENST00000268605:2.043447623744
ENSG00000141040 brain:ENST00000395824:1.67335988722215 breast:ENST00000395825:1.37939994203632
ENSG00000141452 brain:ENST00000542734:8.89922300108962 breast:ENST00000269221:5.20617698064641
ENSG00000142252 brain:ENST00000391951:2.37453750462885 breast:ENST00000270257:1.04207207713602
ENSG00000142459 brain:ENST00000270530:2.60147553050685 breast:ENST00000538904:2.59849877490193
ENSG00000143486 brain:ENST00000271764:1.21135385726115 breast:ENST00000437518:0.61417573137578
ENSG00000143870 brain:ENST00000404371:3.38543968142563 breast:ENST00000272227:3.95236339876892
ENSG00000143995 brain:ENST00000402908:1.03176205910283 breast:ENST00000407092:0.50331748742978
ENSG00000144233 brain:ENST00000393001:2.57142065899718 breast:ENST00000272647:4.61711374139497
ENSG00000145012 brain:ENST00000543006:11.6917306275608 breast:ENST00000312675:10.5038954188908
ENSG00000146463 brain:ENST00000441447:1.59335676982309 breast:ENST00000373297:3.86478920751836
ENSG00000146966 brain:ENST00000491728:1.27467887502882 breast:ENST00000461883:1.23835445495087
ENSG00000147642 brain:ENST00000528331:1.15228868630159 breast:ENST00000529175:0.279706900765076
ENSG00000148634 brain:ENST00000395198:1.31839958889395 breast:ENST00000412272:1.55686072171815
ENSG00000149131 brain:ENST00000528996:0.896291967174636 breast:ENST00000340687:1.49758198300279
ENSG00000149657 brain:ENST00000279068:2.97059174184775 breast:ENST00000253001:1.96613877499251
ENSG00000149925 brain:ENST00000566130:14.3643275168954 breast:ENST00000565355:16.2150904694
ENSG00000151490 brain:ENST00000542557:0.896689285842936 breast:ENST00000445537:0.593537664931064
ENSG00000151881 brain:ENST00000512085:4.42674324080832 breast:ENST00000397080:12.2636444788659
ENSG00000153140 brain:ENST00000283122:2.77830533146872 breast:ENST00000522083:1.86101651320671
ENSG00000153291 brain:ENST00000371347:2.9169336846956 breast:ENST00000425120:2.06582467824311
ENSG00000155158 brain:ENST00000355694:2.10195879120359 breast:ENST00000297615:2.20204218736756
ENSG00000155313 brain:ENST00000351097:1.46488429411726 breast:ENST00000400183:3.24565047247168
ENSG00000155368 brain:ENST00000355857:1.45965032153918 breast:ENST00000311521:0.890437328145745
ENSG00000156711 brain:ENST00000373766:0.785650878697982 breast:ENST00000211287:1.28443047370437
ENSG00000156958 brain:ENST00000327171:1.0760603137758 breast:ENST00000396509:0.58144144999779
ENSG00000157985 brain:ENST00000336665:3.15912884626773 breast:ENST00000453371:1.70826630849201
ENSG00000159915 brain:ENST00000544563:0.948014671923725 breast:ENST00000391958:1.16435724835782
ENSG00000160087 brain:ENST00000349431:0.864941498335565 breast:ENST00000339385:1.10983200926753
ENSG00000161618 brain:ENST00000455361:0.779051743609295 breast:ENST00000293350:2.10035600811922
ENSG00000162521 brain:ENST00000544435:1.48607689636292 breast:ENST00000492348:2.55405943321827
ENSG00000163141 brain:ENST00000485855:0.50889907942467 breast:ENST00000368931:0.796235549901292
ENSG00000164081 brain:ENST00000341333:9.14330945963569 breast:ENST00000416589:3.4118005862457
ENSG00000164181 brain:ENST00000425382:3.42390951230915 breast:ENST00000438340:1.947962320534
ENSG00000164919 brain:ENST00000523016:1.64173260858174 breast:ENST00000518171:0.385648880643824
ENSG00000165526 brain:ENST00000298317:1.38335376068172 breast:ENST00000533628:1.31374771367009
ENSG00000166169 brain:ENST00000339310:0.778016382842342 breast:ENST00000370168:0.443393141232986
ENSG00000166579 brain:ENST00000402554:2.90363919747501 breast:ENST00000334527:2.22135102039556
ENSG00000166780 brain:ENST00000452191:2.28185785987825 breast:ENST00000300006:1.70729710786936
ENSG00000166900 brain:ENST00000535361:2.28936732054396 breast:ENST00000337979:1.8669970223917
ENSG00000168216 brain:ENST00000370577:3.23379907109817 breast:ENST00000370570:6.82792742032361
ENSG00000168884 brain:ENST00000503235:0.558460204106234 breast:ENST00000315423:1.4593137640406
ENSG00000169035 brain:ENST00000336317:1.16251076153412 breast:ENST00000304045:0.934772988717549
ENSG00000169682 brain:ENST00000352260:0.466912925456836 breast:ENST00000568829:0.433977280202136
ENSG00000170043 brain:ENST00000303731:5.50363340752723 breast:ENST00000540486:8.55201326472806
ENSG00000171497 brain:ENST00000307720:5.9902813976213 breast:ENST00000507213:8.80205371052015
ENSG00000172530 brain:ENST00000485772:0.489999136514779 breast:ENST00000538234:0.373826408295452
ENSG00000173253 brain:ENST00000259622:0.622833166850446 breast:ENST00000358146:0.926797469472233
ENSG00000173486 brain:ENST00000449942:2.26652949179231 breast:ENST00000535135:0.777194078785716
ENSG00000174996 brain:ENST00000394067:0.485601124668345 breast:ENST00000394065:0.587167091271162
ENSG00000175221 brain:ENST00000269814:1.09610576743138 breast:ENST00000534906:0.759173176295929
ENSG00000176371 brain:ENST00000358472:0.488574339630689 breast:ENST00000448803:0.437783545059375
ENSG00000176974 brain:ENST00000395684:2.39269130766791 breast:ENST00000352886:1.65037501950034
ENSG00000176986 brain:ENST00000345254:0.87615852552047 breast:ENST00000465076:1.60537652878018
ENSG00000178202 brain:ENST00000434945:0.718513800319068 breast:ENST00000323468:1.03553568179091
ENSG00000178971 brain:ENST00000315684:1.68945846985121 breast:ENST00000449476:2.84887792061357
ENSG00000178982 brain:ENST00000538434:3.00627666113215 breast:ENST00000545173:2.67831389472917
ENSG00000179044 brain:ENST00000562887:0.195259868512558 breast:ENST00000545725:0.67988244657233
ENSG00000179918 brain:ENST00000542752:1.01176323132745 breast:ENST00000418751:1.56690788103311
ENSG00000180398 brain:ENST00000409913:1.94767745825429 breast:ENST00000409800:0.979020729832881
ENSG00000180881 brain:ENST00000393284:0.600742964011218 breast:ENST00000442339:0.247239303837662
ENSG00000181523 brain:ENST00000326317:0.729394209154895 breast:ENST00000534910:1.47017842036957
ENSG00000182087 brain:ENST00000356663:2.23442152663907 breast:ENST00000333175:3.96656455060984
ENSG00000183087 brain:ENST00000418959:1.75557758862385 breast:ENST00000450766:2.40027052696672
ENSG00000183283 brain:ENST00000436900:1.32464796584942 breast:ENST00000449723:1.26065187858667
ENSG00000183401 brain:ENST00000458408:3.45639553240908 breast:ENST00000427879:2.97044324236396
ENSG00000183621 brain:ENST00000361310:0.304031091359362 breast:ENST00000444692:1.18267411353289
ENSG00000185482 brain:ENST00000332782:1.43308050109666 breast:ENST00000557176:2.72838604956774
ENSG00000186638 brain:ENST00000379174:0.676790933013202 breast:ENST00000443226:1.16559789889934
ENSG00000187609 brain:ENST00000478344:0.301250256416886 breast:ENST00000465160:0.558167890153149
ENSG00000189184 brain:ENST00000412923:0.631507919069668 breast:ENST00000344876:1.59553894147386
ENSG00000196116 brain:ENST00000422139:3.91298114875452 breast:ENST00000540902:2.55615874792227
ENSG00000196189 brain:ENST00000368284:0.266361610634555 breast:ENST00000368282:0.27929762675564
ENSG00000196235 brain:ENST00000359191:3.30792221975339 breast:ENST00000402194:2.21642881752485
ENSG00000197603 brain:ENST00000425232:0.873953827668178 breast:ENST00000274258:1.1382376174575
ENSG00000197608 brain:ENST00000426391:1.99783528511727 breast:ENST00000359973:1.35184690655218
ENSG00000197763 brain:ENST00000524230:1.59343771068756 breast:ENST00000518740:1.37507110638261
ENSG00000205085 brain:ENST00000378704:0.431117490170881 breast:ENST00000480462:0.520433192211379
ENSG00000213337 brain:ENST00000393537:4.28615888866837 breast:ENST00000443120:2.13067252221597
ENSG00000214872 brain:ENST00000457912:1.2919455185469 breast:ENST00000527972:1.05690764353638
ENSG00000219200 brain:ENST00000552842:3.87554999552119 breast:ENST00000552039:2.44844427413911
ENSG00000237190 brain:ENST00000395009:1.62097247188564 breast:ENST00000458198:3.24241280001391
ENSG00000256500 brain:ENST00000472726:1.86786857323073 breast:ENST00000247618:1.51948671204008
ENSG00000258366 brain:ENST00000318100:0.70499825678255 breast:ENST00000370003:0.653150989694484
ENSG00000005882 brain:ENST00000503176:1.10065011532281 colon:ENST00000007708:0.435226446016561
ENSG00000007372 brain:ENST00000531633:0.515403286066037 colon:ENST00000438681:0.158229566777419
ENSG00000008838 brain:ENST00000491466:2.04425565924041 colon:ENST00000537674:1.60461431479696
ENSG00000010244 brain:ENST00000341711:6.01833486299653 colon:ENST00000394673:4.61234754170342
ENSG00000013561 brain:ENST00000394514:1.09337146383391 colon:ENST00000356143:0.579705600345652
ENSG00000033327 brain:ENST00000340149:8.09365071092836 colon:ENST00000361507:12.1059694648831
ENSG00000038427 brain:ENST00000342785:9.71269176054765 colon:ENST00000343200:9.01547260371286
ENSG00000053524 brain:ENST00000473233:0.358620949639615 colon:ENST00000414362:1.28828367553838
ENSG00000056558 brain:ENST00000546084:1.61815624407178 colon:ENST00000373887:1.45685942726477
ENSG00000064042 brain:ENST00000381753:9.20538874687106 colon:ENST00000396595:4.63798623269138
ENSG00000066654 brain:ENST00000431224:1.02972925481366 colon:ENST00000381337:0.953325500176375
ENSG00000067191 brain:ENST00000539338:2.03151551854095 colon:ENST00000394303:2.60391939514121
ENSG00000076924 brain:ENST00000358368:1.15163836294094 colon:ENST00000534844:1.2960740876861
ENSG00000079739 brain:ENST00000371084:1.78172481777775 colon:ENST00000540265:1.10558050905696
ENSG00000084072 brain:ENST00000495526:0.415090122015516 colon:ENST00000324379:0.599340512514678
ENSG00000086061 brain:ENST00000330899:14.6791548104904 colon:ENST00000544625:9.19293985027946
ENSG00000088930 brain:ENST00000539513:2.86822108894225 colon:ENST00000377191:6.61569947919768
ENSG00000089335 brain:ENST00000423823:1.2355470576778 colon:ENST00000457781:0.96642619492265
ENSG00000089351 brain:ENST00000504615:2.25149785738367 colon:ENST00000453966:1.26449096449312
ENSG00000090006 brain:ENST00000243562:1.04585440936771 colon:ENST00000318809:1.04749232588591
ENSG00000091879 brain:ENST00000325203:2.37895726474746 colon:ENST00000415216:1.45243180028905
ENSG00000095203 brain:ENST00000262536:2.54694178757885 colon:ENST00000311609:3.6937142377744
ENSG00000095713 brain:ENST00000370597:0.98487259430422 colon:ENST00000413387:1.7932323916625
ENSG00000099991 brain:ENST00000403176:2.49359471996717 colon:ENST00000337989:3.39849593457055
ENSG00000100083 brain:ENST00000337437:0.188797822357088 colon:ENST00000325180:0.515616794970718
ENSG00000100227 brain:ENST00000348657:1.18176278889201 colon:ENST00000252115:1.4895459938588
ENSG00000100629 brain:ENST00000554827:0.25671279407709 colon:ENST00000281129:0.65379837558574
ENSG00000101343 brain:ENST00000496549:0.282699713996689 colon:ENST00000536226:1.1487927072214
ENSG00000101464 brain:ENST00000217446:0.503263590427974 colon:ENST00000374820:0.858776811979764
ENSG00000101558 brain:ENST00000400000:19.4629758725137 colon:ENST00000340541:20.5018313847887
ENSG00000103018 brain:ENST00000307892:1.7113244917317 colon:ENST00000515314:1.73623473105048
ENSG00000103888 brain:ENST00000220244:0.576316929472464 colon:ENST00000560027:0.50380375196402
ENSG00000105357 brain:ENST00000262269:0.529344920793808 colon:ENST00000376965:1.43848203307659
ENSG00000105379 brain:ENST00000354232:2.59910843598465 colon:ENST00000309244:2.58236675159123
ENSG00000105963 brain:ENST00000446141:0.800462638477934 colon:ENST00000449296:0.666753229712534
ENSG00000107554 brain:ENST00000324109:0.607790612035418 colon:ENST00000370423:0.836686351019021
ENSG00000107719 brain:ENST00000373214:3.64557075407098 colon:ENST00000263563:2.74419267135441
ENSG00000107745 brain:ENST00000361114:0.651832502594764 colon:ENST00000401998:1.0839558925809
ENSG00000108061 brain:ENST00000265277:19.3644925874917 colon:ENST00000369452:7.68670752070261
ENSG00000108344 brain:ENST00000264639:2.37611459481906 colon:ENST00000540504:1.45247146945249
ENSG00000108352 brain:ENST00000436615:9.32571049754314 colon:ENST00000264644:5.4942442425538
ENSG00000108468 brain:ENST00000393408:4.68864571033583 colon:ENST00000225603:2.43148781514662
ENSG00000109685 brain:ENST00000398261:0.744184010998569 colon:ENST00000382891:0.554846115601268
ENSG00000110344 brain:ENST00000252108:1.91931606566832 colon:ENST00000431736:3.55490644265255
ENSG00000110429 brain:ENST00000265651:0.475079189502259 colon:ENST00000321458:0.68360314230986
ENSG00000111237 brain:ENST00000360579:2.27232339443835 colon:ENST00000397678:1.3043638968913
ENSG00000111671 brain:ENST00000519357:0.685146179225669 colon:ENST00000524270:1.12629030308638
ENSG00000112367 brain:ENST00000441478:1.12563022823757 colon:ENST00000230124:2.39344088846459
ENSG00000112877 brain:ENST00000444221:2.23529782160296 colon:ENST00000264935:0.955512514788306
ENSG00000113262 brain:ENST00000319065:0.691179862053125 colon:ENST00000231188:0.465617459119125
ENSG00000113657 brain:ENST00000343218:1.52365993055921 colon:ENST00000398514:0.907354010545276
ENSG00000115170 brain:ENST00000409283:2.86153298383075 colon:ENST00000434821:2.83099695697728
ENSG00000115252 brain:ENST00000435564:3.47806486863161 colon:ENST00000351439:1.0855448160999
ENSG00000115310 brain:ENST00000394609:125.736434880589 colon:ENST00000317610:155.643634832498
ENSG00000115419 brain:ENST00000320717:11.4833736547032 colon:ENST00000338435:7.61781239079685
ENSG00000115839 brain:ENST00000442034:17.1283730206 colon:ENST00000264158:27.2645631523332
ENSG00000115966 brain:ENST00000409437:5.33189380949981 colon:ENST00000345739:3.44355618254274
ENSG00000116641 brain:ENST00000404627:1.43536869814947 colon:ENST00000454575:1.24173229166987
ENSG00000116667 brain:ENST00000235307:6.75609207469523 colon:ENST00000367514:10.5372736336825
ENSG00000116786 brain:ENST00000375793:7.33199610067007 colon:ENST00000375799:8.08098046577748
ENSG00000118308 brain:ENST00000361433:0.389822120621738 colon:ENST00000536173:0.47245882816828
ENSG00000119408 brain:ENST00000373601:1.08578329674479 colon:ENST00000320246:0.92550199035623
ENSG00000121766 brain:ENST00000373714:23.1422886473977 colon:ENST00000344147:10.5317362830526
ENSG00000122386 brain:ENST00000219091:1.87131586704881 colon:ENST00000382192:1.07779144979534
ENSG00000123154 brain:ENST00000425834:0.470237465598438 colon:ENST00000242796:0.735040278925219
ENSG00000124164 brain:ENST00000475243:10.4572762912526 colon:ENST00000395802:5.689370116244
ENSG00000124181 brain:ENST00000244007:2.19034519693349 colon:ENST00000373271:5.53880604078229
ENSG00000124193 brain:ENST00000244020:38.9980940216581 colon:ENST00000483871:25.8443886047488
ENSG00000124783 brain:ENST00000244763:7.17700039509555 colon:ENST00000534851:8.53247221959702
ENSG00000128694 brain:ENST00000264151:0.57457551911162 colon:ENST00000519810:1.0739332345175
ENSG00000128944 brain:ENST00000249776:0.805458034540956 colon:ENST00000448395:0.710447982922065
ENSG00000129292 brain:ENST00000395374:1.41406747415662 colon:ENST00000395390:2.07022932514224
ENSG00000129295 brain:ENST00000522789:0.611929210556461 colon:ENST00000519595:0.433881005610582
ENSG00000129484 brain:ENST00000527915:1.73461196368382 colon:ENST00000250416:1.00988445547553
ENSG00000130159 brain:ENST00000270517:10.8619998413858 colon:ENST00000252440:4.75788693942802
ENSG00000130511 brain:ENST00000348495:1.04555227553567 colon:ENST00000270061:2.40496266194333
ENSG00000131018 brain:ENST00000367248:0.75310952142051 colon:ENST00000367247:0.449884487464205
ENSG00000132142 brain:ENST00000360679:1.45528388828257 colon:ENST00000394406:1.46462709881565
ENSG00000132275 brain:ENST00000254605:2.09283224024453 colon:ENST00000534343:1.31367444609962
ENSG00000133612 brain:ENST00000473312:0.4175419243848 colon:ENST00000461065:0.693656362806971
ENSG00000133895 brain:ENST00000312049:0.27373224464086 colon:ENST00000377321:0.62429280983586
ENSG00000135362 brain:ENST00000311599:2.32430271905277 colon:ENST00000378867:1.3855751235845
ENSG00000135535 brain:ENST00000275080:1.0190957074867 colon:ENST00000324953:1.55972754773616
ENSG00000135845 brain:ENST00000258324:0.704072673594859 colon:ENST00000344529:1.91775376731078
ENSG00000137073 brain:ENST00000379260:0.849609068136839 colon:ENST00000360802:0.815698288293611
ENSG00000137216 brain:ENST00000497371:1.72549083779514 colon:ENST00000533121:2.37888461948886
ENSG00000137449 brain:ENST00000382401:4.23536620109676 colon:ENST00000382391:2.82168997557877
ENSG00000137501 brain:ENST00000359152:0.428837473281858 colon:ENST00000525702:0.456930271280315
ENSG00000137872 brain:ENST00000537942:1.53768366412937 colon:ENST00000389433:0.644895357549707
ENSG00000138032 brain:ENST00000409473:2.04738557401829 colon:ENST00000378551:3.77347525637815
ENSG00000138138 brain:ENST00000308448:6.17284424627042 colon:ENST00000328142:2.00675335381268
ENSG00000138463 brain:ENST00000261038:4.46906612032302 colon:ENST00000477647:1.95292031871689
ENSG00000138606 brain:ENST00000560471:0.463854698507669 colon:ENST00000560413:0.87900469591284
ENSG00000139154 brain:ENST00000435841:1.8585742371026 colon:ENST00000360995:1.27909002244242
ENSG00000139644 brain:ENST00000547798:1.28489565839167 colon:ENST00000267115:1.08593345470991
ENSG00000139990 brain:ENST00000341516:3.10380145049365 colon:ENST00000554215:1.37396057992942
ENSG00000140153 brain:ENST00000322340:0.486771578439235 colon:ENST00000401892:0.62597115439071
ENSG00000140284 brain:ENST00000267842:0.85566005938021 colon:ENST00000544960:1.33023296288473
ENSG00000140987 brain:ENST00000304926:0.565157399722186 colon:ENST00000396852:0.696885283764382
ENSG00000141551 brain:ENST00000314028:2.01140707670032 colon:ENST00000392334:4.75957712562868
ENSG00000142208 brain:ENST00000554192:0.399637552944938 colon:ENST00000407796:1.08106733201606
ENSG00000142459 brain:ENST00000270530:2.60147553050685 colon:ENST00000538904:3.70484903017292
ENSG00000143727 brain:ENST00000272067:10.0302093741966 colon:ENST00000272065:14.940810317558
ENSG00000143870 brain:ENST00000404371:3.38543968142563 colon:ENST00000272227:4.61911578922659
ENSG00000145901 brain:ENST00000417127:0.379711160481374 colon:ENST00000315050:0.87615151443699
ENSG00000146414 brain:ENST00000367503:1.82387236246265 colon:ENST00000367505:2.20270680732396
ENSG00000146733 brain:ENST00000395471:0.256157739373586 colon:ENST00000275605:0.49806210025353
ENSG00000146834 brain:ENST00000310512:0.582441569226043 colon:ENST00000425355:1.15058241796963
ENSG00000146966 brain:ENST00000491728:1.27467887502882 colon:ENST00000537639:1.69746307861568
ENSG00000147650 brain:ENST00000276654:3.45902123621001 colon:ENST00000424843:1.05236618321566
ENSG00000148288 brain:ENST00000372043:0.258269198017074 colon:ENST00000372040:0.831990304218827
ENSG00000148634 brain:ENST00000395198:1.31839958889395 colon:ENST00000412272:1.98192044623552
ENSG00000148840 brain:ENST00000413464:2.13877494638328 colon:ENST00000278070:4.60141721198026
ENSG00000151490 brain:ENST00000542557:0.896689285842936 colon:ENST00000442921:0.677811292407058
ENSG00000153310 brain:ENST00000522941:2.47407118808067 colon:ENST00000522250:2.38478347553778
ENSG00000154719 brain:ENST00000419219:2.44164421561487 colon:ENST00000352957:1.86364318712186
ENSG00000155034 brain:ENST00000382368:0.904816180966102 colon:ENST00000297035:0.498650737744228
ENSG00000155368 brain:ENST00000355857:1.45965032153918 colon:ENST00000311521:0.93908803186503
ENSG00000156642 brain:ENST00000345330:49.2511298800235 colon:ENST00000351217:89.5029848958322
ENSG00000156711 brain:ENST00000373766:0.785650878697982 colon:ENST00000373770:2.58064692101533
ENSG00000157985 brain:ENST00000336665:3.15912884626773 colon:ENST00000453371:1.83844806303527
ENSG00000160293 brain:ENST00000325440:0.860331694959155 colon:ENST00000406606:1.38676944808595
ENSG00000161091 brain:ENST00000355415:1.75868558582211 colon:ENST00000398558:0.907116469874727
ENSG00000161513 brain:ENST00000455107:0.301048931423057 colon:ENST00000420580:0.67648812474505
ENSG00000162298 brain:ENST00000294256:0.47971125978298 colon:ENST00000307289:0.913435175021502
ENSG00000163219 brain:ENST00000409202:0.453353809641029 colon:ENST00000479844:1.59760258712153
ENSG00000163374 brain:ENST00000295566:0.295767909350104 colon:ENST00000535662:0.499785796409295
ENSG00000164053 brain:ENST00000412052:0.432267585936795 colon:ENST00000424906:0.35554957254042
ENSG00000164081 brain:ENST00000341333:9.14330945963569 colon:ENST00000416589:9.15279165866526
ENSG00000164270 brain:ENST00000362016:0.900332331333981 colon:ENST00000520086:0.917763801892459
ENSG00000164916 brain:ENST00000450194:3.90142201521223 colon:ENST00000328914:3.49616597542353
ENSG00000165802 brain:ENST00000371474:2.73057581682653 colon:ENST00000371482:7.25186336972145
ENSG00000166169 brain:ENST00000339310:0.778016382842342 colon:ENST00000370168:0.392101370094568
ENSG00000166925 brain:ENST00000423266:1.8291088555031 colon:ENST00000300181:1.1608317123748
ENSG00000167081 brain:ENST00000373489:0.422443322620049 colon:ENST00000373487:0.849334888037473
ENSG00000167447 brain:ENST00000300917:14.5791438356224 colon:ENST00000543872:5.31583119249201
ENSG00000167554 brain:ENST00000321287:4.47331893713094 colon:ENST00000327920:3.75510250297076
ENSG00000167840 brain:ENST00000416429:2.3359364170808 colon:ENST00000250076:3.75440420164849
ENSG00000167904 brain:ENST00000434581:0.259960059321583 colon:ENST00000334667:0.524977962747368
ENSG00000168495 brain:ENST00000397802:2.78773792241223 colon:ENST00000306433:1.77852623465636
ENSG00000168872 brain:ENST00000566574:0.46579346414102 colon:ENST00000302227:1.21933229203003
ENSG00000169375 brain:ENST00000394947:2.95570004037895 colon:ENST00000360439:4.37454951918814
ENSG00000169682 brain:ENST00000352260:0.466912925456836 colon:ENST00000334536:1.24229520954996
ENSG00000170456 brain:ENST00000306833:5.85606781029628 colon:ENST00000546299:3.840437478003
ENSG00000170921 brain:ENST00000424789:6.74128227660146 colon:ENST00000389520:5.21910809069373
ENSG00000170946 brain:ENST00000395949:1.22259598993597 colon:ENST00000465995:1.46888407405624
ENSG00000171202 brain:ENST00000532180:0.9654682806836 colon:ENST00000531366:0.837881895749486
ENSG00000171310 brain:ENST00000549260:15.2122340185453 colon:ENST00000303694:11.0458373078571
ENSG00000171552 brain:ENST00000376062:0.869268019181746 colon:ENST00000307677:0.414772993116701
ENSG00000172775 brain:ENST00000309137:2.87409927373237 colon:ENST00000564424:1.66800810475487
ENSG00000173486 brain:ENST00000449942:2.26652949179231 colon:ENST00000394540:1.47950515102836
ENSG00000174165 brain:ENST00000310442:3.28884092034831 colon:ENST00000534073:1.96660028644702
ENSG00000175197 brain:ENST00000547303:3.27080165067371 colon:ENST00000346473:3.59708443982461
ENSG00000175216 brain:ENST00000354558:0.706272216009135 colon:ENST00000312055:0.263740196502673
ENSG00000176974 brain:ENST00000395684:2.39269130766791 colon:ENST00000352886:2.39430987230771
ENSG00000178927 brain:ENST00000342572:1.63968358222668 colon:ENST00000336995:4.16821814754228
ENSG00000179364 brain:ENST00000447393:4.11836899661195 colon:ENST00000551743:4.15642420939252
ENSG00000180398 brain:ENST00000409913:1.94767745825429 colon:ENST00000409800:1.91597006498349
ENSG00000182054 brain:ENST00000330062:6.39461871216833 colon:ENST00000539790:2.59972504949979
ENSG00000183087 brain:ENST00000418959:1.75557758862385 colon:ENST00000450766:2.66925363004403
ENSG00000185386 brain:ENST00000330651:1.0502041964518 colon:ENST00000417877:0.712862783833524
ENSG00000185955 brain:ENST00000332375:1.93091524672921 colon:ENST00000418952:2.01489843922473
ENSG00000186153 brain:ENST00000402655:2.05958503146731 colon:ENST00000406884:0.685692138688841
ENSG00000187775 brain:ENST00000442057:2.2927317618638 colon:ENST00000389840:0.894072024516847
ENSG00000188807 brain:ENST00000340305:1.59411961569752 colon:ENST00000416541:0.816871385045167
ENSG00000189079 brain:ENST00000444670:1.10851116569091 colon:ENST00000457135:1.4484359840788
ENSG00000196150 brain:ENST00000292579:2.83884355870282 colon:ENST00000417550:1.76435355672558
ENSG00000196511 brain:ENST00000538212:1.94256012962958 colon:ENST00000378099:1.08048052266549
ENSG00000196782 brain:ENST00000509479:0.746675361518304 colon:ENST00000538400:0.635179791515954
ENSG00000197879 brain:ENST00000361007:0.674623124696494 colon:ENST00000535856:2.14887272786728
ENSG00000198015 brain:ENST00000549982:5.04712519527695 colon:ENST00000361630:1.67869309895671
ENSG00000198373 brain:ENST00000569174:1.55753881616416 colon:ENST00000568684:2.47684696451425
ENSG00000198700 brain:ENST00000361565:2.51361312140586 colon:ENST00000456707:3.51805081432064
ENSG00000204842 brain:ENST00000482777:0.283453230709621 colon:ENST00000492467:0.403727868777099
ENSG00000213339 brain:ENST00000421333:2.17475051202291 colon:ENST00000250237:3.03959925917472
ENSG00000214694 brain:ENST00000398800:1.02880574269635 colon:ENST00000409978:0.404611299887521
ENSG00000003989 brain:ENST00000004531:2.08616064468634 heart:ENST00000398090:2.39978529956179
ENSG00000006468 brain:ENST00000399357:0.674877079304963 heart:ENST00000405358:0.430630288777188
ENSG00000007047 brain:ENST00000538583:1.67663265510089 heart:ENST00000300843:0.895104333485765
ENSG00000008838 brain:ENST00000491466:2.04425565924041 heart:ENST00000537674:0.826443012920685
ENSG00000011451 brain:ENST00000263381:1.13022049907577 heart:ENST00000389282:1.29632153577484
ENSG00000016402 brain:ENST00000367748:1.71345744441685 heart:ENST00000316649:0.778094423185934
ENSG00000021574 brain:ENST00000345662:0.984339968204098 heart:ENST00000315285:1.2542769548867
ENSG00000022277 brain:ENST00000395881:1.83130184987668 heart:ENST00000023939:0.57260342323883
ENSG00000023191 brain:ENST00000397614:2.74914466356223 heart:ENST00000397604:1.87078328770706
ENSG00000030066 brain:ENST00000530326:0.354791761272014 heart:ENST00000426372:0.409147802980359
ENSG00000042286 brain:ENST00000395039:1.18745949996502 heart:ENST00000307864:0.996889629875168
ENSG00000042753 brain:ENST00000352203:10.9305421316259 heart:ENST00000263270:9.01944522499495
ENSG00000048052 brain:ENST00000405010:3.2189711315423 heart:ENST00000406072:1.37655872737733
ENSG00000054523 brain:ENST00000377086:5.4886571162032 heart:ENST00000377093:4.69075287741844
ENSG00000063854 brain:ENST00000455446:0.844044003663645 heart:ENST00000397353:0.640410907929203
ENSG00000064225 brain:ENST00000265261:1.21613937821499 heart:ENST00000483910:0.641176376744473
ENSG00000065427 brain:ENST00000302445:1.1370693541196 heart:ENST00000568378:1.19670643047824
ENSG00000065518 brain:ENST00000485064:1.37754183095564 heart:ENST00000492739:1.44425882016579
ENSG00000066654 brain:ENST00000431224:1.02972925481366 heart:ENST00000381337:0.963473649807684
ENSG00000067191 brain:ENST00000539338:2.03151551854095 heart:ENST00000394310:0.443113013880888
ENSG00000068912 brain:ENST00000378239:10.6664389107699 heart:ENST00000185150:8.68661315574442
ENSG00000071243 brain:ENST00000315870:1.060143694805 heart:ENST00000427726:0.751385416266983
ENSG00000072134 brain:ENST00000314728:2.3137817363185 heart:ENST00000347697:4.80132627103429
ENSG00000073050 brain:ENST00000262887:0.883573391487245 heart:ENST00000543982:0.72582330055515
ENSG00000073614 brain:ENST00000399788:1.64037758634859 heart:ENST00000399787:1.1474458455582
ENSG00000079332 brain:ENST00000431664:2.24491061001174 heart:ENST00000373241:1.09212315074919
ENSG00000085377 brain:ENST00000369110:7.12073130885257 heart:ENST00000535457:3.88112876581936
ENSG00000085415 brain:ENST00000262124:6.35570226921994 heart:ENST00000399892:2.00025260805596
ENSG00000085760 brain:ENST00000418823:1.53130206065863 heart:ENST00000263629:2.475756991216
ENSG00000088205 brain:ENST00000539346:1.32155664135175 heart:ENST00000263239:0.306488461170906
ENSG00000088305 brain:ENST00000456297:0.359545032252044 heart:ENST00000344505:0.276354282200742
ENSG00000088833 brain:ENST00000353088:1.0238081424656 heart:ENST00000555944:0.898261485890119
ENSG00000089280 brain:ENST00000474990:3.10605955430721 heart:ENST00000564493:3.36229614450656
ENSG00000089486 brain:ENST00000564828:1.70645088046743 heart:ENST00000567695:2.84686502795291
ENSG00000090060 brain:ENST00000557320:3.51705442264636 heart:ENST00000556459:1.02983870470723
ENSG00000090372 brain:ENST00000263280:3.93496645624312 heart:ENST00000391910:3.74771351324607
ENSG00000090487 brain:ENST00000561078:1.08853670840005 heart:ENST00000433215:1.03663799012068
ENSG00000091164 brain:ENST00000217515:9.93637668091716 heart:ENST00000540155:4.6811182183654
ENSG00000091732 brain:ENST00000360708:0.604709648999113 heart:ENST00000467642:0.278833550864719
ENSG00000091879 brain:ENST00000325203:2.37895726474746 heart:ENST00000415216:1.55821150362846
ENSG00000091972 brain:ENST00000478595:1.21559354832815 heart:ENST00000383681:0.819270449955246
ENSG00000092108 brain:ENST00000396629:0.172701042031811 heart:ENST00000554437:0.252979761549056
ENSG00000092931 brain:ENST00000355954:4.67490573638828 heart:ENST00000336509:6.24167787758599
ENSG00000095002 brain:ENST00000413880:0.941538027938285 heart:ENST00000543555:1.34375134768926
ENSG00000096872 brain:ENST00000517866:0.349153916337471 heart:ENST00000380062:0.419921385836925
ENSG00000099968 brain:ENST00000355028:3.76404209475129 heart:ENST00000399777:2.91871213422166
ENSG00000100241 brain:ENST00000418590:0.915911651891779 heart:ENST00000356279:0.305116564200991
ENSG00000100294 brain:ENST00000327555:1.83239656733486 heart:ENST00000290429:1.15568407217165
ENSG00000100403 brain:ENST00000351589:1.93626505968998 heart:ENST00000352645:0.988979960341953
ENSG00000100568 brain:ENST00000554659:16.2591641089708 heart:ENST00000554636:6.01383886533191
ENSG00000100578 brain:ENST00000423743:1.25194560518191 heart:ENST00000261244:0.658945063092941
ENSG00000100731 brain:ENST00000238570:3.20812156922489 heart:ENST00000304743:3.03737641418583
ENSG00000100823 brain:ENST00000398030:1.01607560706242 heart:ENST00000557054:0.500760372471128
ENSG00000103381 brain:ENST00000433677:1.92435265996094 heart:ENST00000261660:1.63295188657066
ENSG00000103507 brain:ENST00000567682:3.17146275749551 heart:ENST00000394950:4.38295114935026
ENSG00000103942 brain:ENST00000558090:1.78967129836379 heart:ENST00000450735:0.64712302139413
ENSG00000104218 brain:ENST00000412460:1.4048716423986 heart:ENST00000262210:1.04930604211628
ENSG00000104835 brain:ENST00000392076:1.8418527754968 heart:ENST00000221431:1.95131814249518
ENSG00000104859 brain:ENST00000544944:0.968118800349843 heart:ENST00000391952:0.531732627401353
ENSG00000104973 brain:ENST00000536547:0.64536411655094 heart:ENST00000538643:0.483667871819694
ENSG00000105197 brain:ENST00000314349:3.7061137481899 heart:ENST00000544017:1.85679044983453
ENSG00000105383 brain:ENST00000262262:0.512191383998599 heart:ENST00000421133:0.922199532948806
ENSG00000105559 brain:ENST00000355496:3.47407086327433 heart:ENST00000263265:2.31421896253495
ENSG00000105650 brain:ENST00000336173:0.271875989656133 heart:ENST00000545961:0.482823794136165
ENSG00000105698 brain:ENST00000222305:23.4280174355799 heart:ENST00000343550:11.3251114632021
ENSG00000106341 brain:ENST00000342032:2.79945336082432 heart:ENST00000409146:1.13858743725651
ENSG00000106459 brain:ENST00000353868:1.05827945076678 heart:ENST00000393230:1.1375913266256
ENSG00000106591 brain:ENST00000432845:2.01451587969748 heart:ENST00000223324:0.910845840826615
ENSG00000106624 brain:ENST00000413907:1.91182919664027 heart:ENST00000450684:1.09021110801485
ENSG00000108094 brain:ENST00000374746:3.11834688176813 heart:ENST00000374742:1.29815450320378
ENSG00000108506 brain:ENST00000444766:1.65753883668194 heart:ENST00000251334:2.61054845184232
ENSG00000108509 brain:ENST00000381311:3.10153865347995 heart:ENST00000358183:4.71761181460417
ENSG00000108825 brain:ENST00000430739:0.223468452821441 heart:ENST00000424284:0.449502660189144
ENSG00000109111 brain:ENST00000347486:6.86468222364683 heart:ENST00000314616:6.25416005736747
ENSG00000109670 brain:ENST00000263981:6.90794256709814 heart:ENST00000296555:5.86336990216386
ENSG00000111666 brain:ENST00000552215:3.94577371626697 heart:ENST00000229266:3.60836134226036
ENSG00000111729 brain:ENST00000345999:1.90584853281814 heart:ENST00000229332:0.785485367395517
ENSG00000111880 brain:ENST00000265607:2.21464729257597 heart:ENST00000369485:2.19312703428482
ENSG00000112081 brain:ENST00000373715:12.9901501503265 heart:ENST00000339436:5.18575170532287
ENSG00000112312 brain:ENST00000230056:1.09064607887106 heart:ENST00000356509:0.685571832032801
ENSG00000112319 brain:ENST00000355167:0.689740588317689 heart:ENST00000367895:1.65721257853881
ENSG00000112701 brain:ENST00000424947:2.84891337137 heart:ENST00000447266:2.18838987484565
ENSG00000112877 brain:ENST00000444221:2.23529782160296 heart:ENST00000264935:1.21572751056281
ENSG00000113262 brain:ENST00000319065:0.691179862053125 heart:ENST00000231188:0.680358016237688
ENSG00000113838 brain:ENST00000424280:0.372004294449783 heart:ENST00000338733:0.5765854235751
ENSG00000114023 brain:ENST00000477892:6.15966064464735 heart:ENST00000440333:1.52049003826749
ENSG00000114026 brain:ENST00000352937:0.467866353230608 heart:ENST00000344629:0.14967899522748
ENSG00000114054 brain:ENST00000478469:1.60546702210029 heart:ENST00000482086:1.06546619303303
ENSG00000114554 brain:ENST00000251772:0.862923924107285 heart:ENST00000393409:1.39949147797035
ENSG00000115170 brain:ENST00000409283:2.86153298383075 heart:ENST00000434821:4.2238361974887
ENSG00000115364 brain:ENST00000393909:7.49532190985915 heart:ENST00000453233:3.49273681536104
ENSG00000115661 brain:ENST00000409638:1.13586688433359 heart:ENST00000409516:0.730386096253737
ENSG00000116667 brain:ENST00000235307:6.75609207469523 heart:ENST00000367514:9.23338134339019
ENSG00000116786 brain:ENST00000375793:7.33199610067007 heart:ENST00000375799:10.3335004542321
ENSG00000117505 brain:ENST00000370272:4.0042982739656 heart:ENST00000370267:2.04463141929899
ENSG00000117602 brain:ENST00000374395:0.558236247530954 heart:ENST00000425530:0.319804286924767
ENSG00000117676 brain:ENST00000374168:0.237369917095836 heart:ENST00000374163:0.218738060726746
ENSG00000117868 brain:ENST00000421679:4.27699768521399 heart:ENST00000251527:5.43650039561652
ENSG00000118197 brain:ENST00000367346:1.06891733094729 heart:ENST00000429498:0.741894961897994
ENSG00000119013 brain:ENST00000433898:2.69224408731563 heart:ENST00000237889:1.54725263995018
ENSG00000119487 brain:ENST00000373498:8.21628982061402 heart:ENST00000444226:4.32588896797767
ENSG00000120549 brain:ENST00000396445:2.18781882673522 heart:ENST00000376451:1.04584138483012
ENSG00000120662 brain:ENST00000379480:1.01906463282429 heart:ENST00000452359:0.892873754901485
ENSG00000120915 brain:ENST00000521780:0.30235052247363 heart:ENST00000415449:0.436319502723112
ENSG00000121210 brain:ENST00000440693:0.318910464212775 heart:ENST00000240487:1.19674587725568
ENSG00000122507 brain:ENST00000355070:0.426240814879724 heart:ENST00000434373:1.55973013353091
ENSG00000122591 brain:ENST00000432176:1.91961525021769 heart:ENST00000440481:1.98579650163403
ENSG00000123080 brain:ENST00000396148:5.00665198877261 heart:ENST00000371761:3.13827811223347
ENSG00000123358 brain:ENST00000394824:0.204554263695736 heart:ENST00000394825:0.885232213136026
ENSG00000124120 brain:ENST00000372904:1.3978435811301 heart:ENST00000262605:0.899364249800014
ENSG00000124164 brain:ENST00000475243:10.4572762912526 heart:ENST00000395802:3.95188588381097
ENSG00000125447 brain:ENST00000351904:2.6624680300654 heart:ENST00000245541:1.81053260058434
ENSG00000125482 brain:ENST00000334270:3.90868413630972 heart:ENST00000245588:2.97589214200045
ENSG00000125485 brain:ENST00000372159:1.18225999809772 heart:ENST00000372155:0.284467888922492
ENSG00000125503 brain:ENST00000376393:7.6067537644059 heart:ENST00000263433:5.03920741247192
ENSG00000125744 brain:ENST00000344680:5.57625219127198 heart:ENST00000430715:3.68706486892478
ENSG00000125870 brain:ENST00000377943:8.70716460583673 heart:ENST00000246071:3.44259105741099
ENSG00000126351 brain:ENST00000264637:4.95373722916325 heart:ENST00000450525:3.08410808240874
ENSG00000128973 brain:ENST00000565471:1.07688984732933 heart:ENST00000249806:1.15792224989761
ENSG00000129292 brain:ENST00000395374:1.41406747415662 heart:ENST00000395390:1.41173153386631
ENSG00000130363 brain:ENST00000449822:1.55401489885738 heart:ENST00000367069:1.21098936724579
ENSG00000130669 brain:ENST00000321944:1.15354990250245 heart:ENST00000435673:1.21082495759559
ENSG00000130816 brain:ENST00000340748:1.38253700138797 heart:ENST00000359526:1.26908883775197
ENSG00000132142 brain:ENST00000360679:1.45528388828257 heart:ENST00000394406:1.17504390634585
ENSG00000132170 brain:ENST00000455517:0.262328060700353 heart:ENST00000397015:0.509904208426808
ENSG00000132275 brain:ENST00000254605:2.09283224024453 heart:ENST00000530762:0.53488667041411
ENSG00000132522 brain:ENST00000315601:3.61873488926985 heart:ENST00000389167:3.24074000553161
ENSG00000132953 brain:ENST00000456108:1.9914714796386 heart:ENST00000255305:3.13379345296069
ENSG00000133884 brain:ENST00000531989:0.868490188256294 heart:ENST00000252268:0.543890177771283
ENSG00000133943 brain:ENST00000523461:0.367302018314096 heart:ENST00000525393:0.34869077622547
ENSG00000134809 brain:ENST00000257245:6.58102868828882 heart:ENST00000525587:2.93889113358848
ENSG00000135241 brain:ENST00000388728:2.93070062519564 heart:ENST00000427008:0.950916081410435
ENSG00000135441 brain:ENST00000548925:1.93891739649885 heart:ENST00000548556:1.00043572452642
ENSG00000136048 brain:ENST00000549066:2.5161346909156 heart:ENST00000258534:3.40338078933261
ENSG00000136051 brain:ENST00000550053:0.882731659597458 heart:ENST00000332180:0.821717191095869
ENSG00000136141 brain:ENST00000389798:1.10351984699126 heart:ENST00000311191:2.39305801969614
ENSG00000136813 brain:ENST00000338205:5.16615007370369 heart:ENST00000374383:6.92775611603044
ENSG00000136816 brain:ENST00000437263:7.0349856108586 heart:ENST00000259339:7.96686342853911
ENSG00000136877 brain:ENST00000373247:0.489107477901298 heart:ENST00000373225:0.820745451741384
ENSG00000137154 brain:ENST00000380394:1.57734527677137 heart:ENST00000315377:1.98416740887482
ENSG00000137207 brain:ENST00000504851:0.623671079619994 heart:ENST00000259737:0.502498723946246
ENSG00000137575 brain:ENST00000413219:2.31538690628911 heart:ENST00000422546:1.84608790819738
ENSG00000137872 brain:ENST00000537942:1.53768366412937 heart:ENST00000316364:0.278260055419674
ENSG00000138138 brain:ENST00000308448:6.17284424627042 heart:ENST00000328142:2.48659219568729
ENSG00000138468 brain:ENST00000394091:1.00195416049973 heart:ENST00000394094:0.462320148358514
ENSG00000138606 brain:ENST00000560471:0.463854698507669 heart:ENST00000559566:0.245563641353666
ENSG00000139350 brain:ENST00000457368:0.821871797884744 heart:ENST00000429527:1.74392763266202
ENSG00000140526 brain:ENST00000352732:10.8345129900405 heart:ENST00000355100:8.66825133203082
ENSG00000140632 brain:ENST00000436648:0.980148899796467 heart:ENST00000381983:0.995629663035601
ENSG00000140992 brain:ENST00000342085:2.5905305989807 heart:ENST00000268673:1.80767846361656
ENSG00000141564 brain:ENST00000544334:3.39320315388992 heart:ENST00000306801:1.29102212859362
ENSG00000142168 brain:ENST00000389995:3.62082379766113 heart:ENST00000270142:2.47621358029046
ENSG00000142252 brain:ENST00000391951:2.37453750462885 heart:ENST00000270257:0.679524118219841
ENSG00000142676 brain:ENST00000443624:1.70104367357583 heart:ENST00000374550:1.70444317837086
ENSG00000143889 brain:ENST00000409636:3.95343268521532 heart:ENST00000441689:2.76506946057115
ENSG00000144867 brain:ENST00000466636:16.1637656592412 heart:ENST00000466490:5.65870533583512
ENSG00000145088 brain:ENST00000490434:1.12833910533886 heart:ENST00000490477:0.368383600852162
ENSG00000145916 brain:ENST00000515098:0.953984475288545 heart:ENST00000542098:0.501419929993864
ENSG00000146085 brain:ENST00000540138:11.9155159916732 heart:ENST00000274813:8.69757567192863
ENSG00000146282 brain:ENST00000369523:1.14571903296905 heart:ENST00000369536:1.26935905036329
ENSG00000146463 brain:ENST00000441447:1.59335676982309 heart:ENST00000314607:1.72763077506694
ENSG00000148634 brain:ENST00000395198:1.31839958889395 heart:ENST00000412272:0.69155852360664
ENSG00000148835 brain:ENST00000351396:1.51656359324696 heart:ENST00000369839:0.698601175610272
ENSG00000150687 brain:ENST00000441050:1.45797112398327 heart:ENST00000533902:0.765223423830501
ENSG00000151131 brain:ENST00000552951:0.923720137083137 heart:ENST00000280749:2.15692315120091
ENSG00000151276 brain:ENST00000463103:1.29661495459008 heart:ENST00000422949:1.37401676646228
ENSG00000159063 brain:ENST00000530910:0.63489917815764 heart:ENST00000525783:0.815541530436616
ENSG00000160145 brain:ENST00000460856:0.898484845108616 heart:ENST00000393496:2.20873020836344
ENSG00000160282 brain:ENST00000446405:0.334449518835635 heart:ENST00000397748:0.20069531230954
ENSG00000160691 brain:ENST00000448116:1.94003141724863 heart:ENST00000368449:3.04324136320366
ENSG00000162745 brain:ENST00000294794:1.39296465853561 heart:ENST00000525589:0.72964659422051
ENSG00000163312 brain:ENST00000510985:2.79290970848563 heart:ENST00000508591:3.15031711107347
ENSG00000163376 brain:ENST00000295568:1.49371804128518 heart:ENST00000417314:2.38936743248466
ENSG00000163399 brain:ENST00000295598:4.45843744883688 heart:ENST00000369496:1.71813002223733
ENSG00000163520 brain:ENST00000295760:1.14578596931501 heart:ENST00000421373:1.84910464814442
ENSG00000164081 brain:ENST00000341333:9.14330945963569 heart:ENST00000416589:5.10273361572673
ENSG00000164142 brain:ENST00000435205:0.968216360282407 heart:ENST00000505231:2.09291173476181
ENSG00000164418 brain:ENST00000421544:1.21410433612009 heart:ENST00000369138:1.44806029091354
ENSG00000164885 brain:ENST00000485972:3.09981265452956 heart:ENST00000297518:1.44140057940539
ENSG00000164897 brain:ENST00000492838:1.00996098644996 heart:ENST00000297533:0.519817852489518
ENSG00000164924 brain:ENST00000395957:0.855467147862592 heart:ENST00000395956:0.277672978439124
ENSG00000165152 brain:ENST00000374847:48.5177169101867 heart:ENST00000374848:27.5020870355663
ENSG00000165406 brain:ENST00000395771:2.28469880738329 heart:ENST00000453980:4.2271351152007
ENSG00000165516 brain:ENST00000298307:2.6990526933371 heart:ENST00000555443:1.22210529258125
ENSG00000166261 brain:ENST00000336139:0.411944261630285 heart:ENST00000529691:0.735306328336216
ENSG00000166343 brain:ENST00000487126:1.16032451639216 heart:ENST00000299432:0.986564563811464
ENSG00000166579 brain:ENST00000402554:2.90363919747501 heart:ENST00000380025:2.713332781937
ENSG00000166833 brain:ENST00000536595:2.34923374573 heart:ENST00000530408:3.02687385024762
ENSG00000166900 brain:ENST00000535361:2.28936732054396 heart:ENST00000337979:2.39511559540268
ENSG00000167081 brain:ENST00000373489:0.422443322620049 heart:ENST00000373487:0.72285968864757
ENSG00000167114 brain:ENST00000372870:2.65378096986009 heart:ENST00000300456:1.01094930910039
ENSG00000168438 brain:ENST00000307731:0.843708593643181 heart:ENST00000431461:1.21087075445434
ENSG00000168591 brain:ENST00000357984:4.45504621734896 heart:ENST00000319511:5.17457240294495
ENSG00000168615 brain:ENST00000481873:3.05540967496159 heart:ENST00000487273:2.68992328924137
ENSG00000168884 brain:ENST00000503235:0.558460204106234 heart:ENST00000315423:1.49551729708745
ENSG00000168952 brain:ENST00000548724:1.23862171849394 heart:ENST00000548369:0.472545843870827
ENSG00000169554 brain:ENST00000409487:2.36553430569471 heart:ENST00000558170:1.9880926945096
ENSG00000171160 brain:ENST00000307450:1.69624678384038 heart:ENST00000370635:1.80140806907701
ENSG00000171408 brain:ENST00000308191:1.49602926705572 heart:ENST00000367787:0.871561552658858
ENSG00000171763 brain:ENST00000305560:0.738526603468056 heart:ENST00000531624:0.541530842126228
ENSG00000172348 brain:ENST00000330430:102.066929506015 heart:ENST00000306764:128.096794315504
ENSG00000173153 brain:ENST00000468670:0.521009217812394 heart:ENST00000000442:0.678724010690979
ENSG00000173409 brain:ENST00000366658:16.7676036993001 heart:ENST00000459891:6.0129701004016
ENSG00000175193 brain:ENST00000450375:1.22339797103502 heart:ENST00000417784:0.538274509600434
ENSG00000175221 brain:ENST00000269814:1.09610576743138 heart:ENST00000534906:0.595102413330961
ENSG00000175806 brain:ENST00000528246:0.611436371940565 heart:ENST00000382490:0.978016405378948
ENSG00000176024 brain:ENST00000391794:2.62581941530343 heart:ENST00000535279:1.2269287637955
ENSG00000177119 brain:ENST00000320560:3.57510788494256 heart:ENST00000441606:9.14848877226931
ENSG00000177556 brain:ENST00000313115:0.670810835469783 heart:ENST00000520382:1.51393937542964
ENSG00000181827 brain:ENST00000423270:2.05854521584784 heart:ENST00000559447:1.8814990629945
ENSG00000182095 brain:ENST00000440081:1.15242291798842 heart:ENST00000399544:0.891568276584234
ENSG00000183087 brain:ENST00000418959:1.75557758862385 heart:ENST00000355761:1.8286618581379
ENSG00000183621 brain:ENST00000361310:0.304031091359362 heart:ENST00000444692:1.26614260944798
ENSG00000183814 brain:ENST00000366808:1.14032917004994 heart:ENST00000460719:1.55205022221905
ENSG00000184182 brain:ENST00000272930:2.44742696628894 heart:ENST00000414443:1.1745532015297
ENSG00000184305 brain:ENST00000509176:2.13717030705005 heart:ENST00000458365:0.745387526666415
ENSG00000185518 brain:ENST00000330276:2.46232876376849 heart:ENST00000557410:0.869481580174581
ENSG00000185551 brain:ENST00000394171:1.92382370636187 heart:ENST00000421109:3.31239230698049
ENSG00000186073 brain:ENST00000338183:0.317899387519539 heart:ENST00000567389:1.09124261886895
ENSG00000187097 brain:ENST00000334696:2.08588073620243 heart:ENST00000555829:1.00815600235396
ENSG00000188316 brain:ENST00000409522:2.28528455001759 heart:ENST00000369207:0.655095473747032
ENSG00000188554 brain:ENST00000389312:10.5370997678525 heart:ENST00000341165:17.2878225962566
ENSG00000189079 brain:ENST00000444670:1.10851116569091 heart:ENST00000334344:0.352405548060474
ENSG00000196154 brain:ENST00000354332:0.539057644761137 heart:ENST00000545360:1.73370544009818
ENSG00000196235 brain:ENST00000359191:3.30792221975339 heart:ENST00000432763:2.05827005303131
ENSG00000196352 brain:ENST00000391921:2.29539140914888 heart:ENST00000314754:2.20472431468918
ENSG00000196476 brain:ENST00000382369:0.702475311356543 heart:ENST00000400269:0.818087587293345
ENSG00000196591 brain:ENST00000398283:0.303245957997766 heart:ENST00000368632:0.765468155465932
ENSG00000196914 brain:ENST00000356641:9.45724103845632 heart:ENST00000532993:16.0112105105589
ENSG00000198363 brain:ENST00000518068:2.97506304580115 heart:ENST00000389204:1.49044334409503
ENSG00000198561 brain:ENST00000533189:1.27978470464818 heart:ENST00000534647:2.28163828770515
ENSG00000198585 brain:ENST00000521288:1.37350412015135 heart:ENST00000359850:0.718771535511926
ENSG00000198604 brain:ENST00000360310:0.787361599802817 heart:ENST00000555331:1.47681714399944
ENSG00000198673 brain:ENST00000550003:1.48794568836414 heart:ENST00000551619:0.174464996551895
ENSG00000198707 brain:ENST00000547691:1.10282271182862 heart:ENST00000309041:0.425906429206035
ENSG00000204084 brain:ENST00000373029:1.01941601167914 heart:ENST00000373027:0.43890385231618
ENSG00000204628 brain:ENST00000514455:0.798388683133711 heart:ENST00000506312:1.54555346908064
ENSG00000204954 brain:ENST00000547975:0.984625871941261 heart:ENST00000549478:0.896503535408846
ENSG00000205085 brain:ENST00000378704:0.431117490170881 heart:ENST00000480462:0.437716645403694
ENSG00000213782 brain:ENST00000352940:0.761188414505695 heart:ENST00000358007:0.624687004431886
ENSG00000214106 brain:ENST00000397551:1.33795406931648 heart:ENST00000411526:0.753264697701297
ENSG00000214226 brain:ENST00000397862:0.537085665034011 heart:ENST00000397861:1.13952002878263
ENSG00000214265 brain:ENST00000338094:21.1144105080318 heart:ENST00000338327:10.6930417494046
ENSG00000244274 brain:ENST00000443296:3.15914046771044 heart:ENST00000357275:5.1142223395841
ENSG00000000457 brain:ENST00000367771:3.14014955844424 kidney:ENST00000367770:2.94781708067048
ENSG00000003989 brain:ENST00000004531:2.08616064468634 kidney:ENST00000398090:1.64092305831875
ENSG00000005379 brain:ENST00000268893:3.39632882166535 kidney:ENST00000355701:1.31421129095873
ENSG00000005469 brain:ENST00000412227:3.12633027965385 kidney:ENST00000331536:3.29455881486048
ENSG00000030066 brain:ENST00000530326:0.354791761272014 kidney:ENST00000426372:1.68771130525281
ENSG00000040275 brain:ENST00000507232:0.251040498959713 kidney:ENST00000274631:0.688899795091427
ENSG00000044090 brain:ENST00000535468:1.82446320585101 kidney:ENST00000265348:3.40862174394974
ENSG00000051128 brain:ENST00000539827:0.814396577359286 kidney:ENST00000221222:1.99771248927324
ENSG00000064042 brain:ENST00000381753:9.20538874687106 kidney:ENST00000396595:3.96844364822723
ENSG00000065057 brain:ENST00000566380:0.254863427342951 kidney:ENST00000219066:0.274615154777045
ENSG00000067836 brain:ENST00000562907:0.775023687664539 kidney:ENST00000563708:0.798522614688154
ENSG00000068903 brain:ENST00000392081:8.57629901683352 kidney:ENST00000358931:3.07671533649889
ENSG00000070087 brain:ENST00000239940:3.6282298413207 kidney:ENST00000481767:2.13835463994755
ENSG00000070601 brain:ENST00000377765:0.873323716205188 kidney:ENST00000539465:1.46456869496661
ENSG00000070669 brain:ENST00000437628:0.802666657129233 kidney:ENST00000455086:1.08664756073359
ENSG00000070882 brain:ENST00000353930:0.543896023465603 kidney:ENST00000431825:1.00560226464477
ENSG00000073614 brain:ENST00000399788:1.64037758634859 kidney:ENST00000399787:2.47593739322882
ENSG00000076944 brain:ENST00000441779:0.887595695709395 kidney:ENST00000221283:3.15664237258177
ENSG00000077942 brain:ENST00000262722:0.464829256983303 kidney:ENST00000327858:1.28908364444722
ENSG00000078687 brain:ENST00000301624:4.31881999695532 kidney:ENST00000335749:2.01506057568822
ENSG00000079332 brain:ENST00000431664:2.24491061001174 kidney:ENST00000373242:3.10798606147958
ENSG00000080189 brain:ENST00000372229:2.08082249958192 kidney:ENST00000372225:3.86099760920331
ENSG00000083067 brain:ENST00000377110:0.873379947416102 kidney:ENST00000361823:0.951547999420334
ENSG00000083168 brain:ENST00000396930:2.71367469506636 kidney:ENST00000406337:4.72003516363283
ENSG00000084676 brain:ENST00000395856:5.62221763925084 kidney:ENST00000288599:7.03930842033195
ENSG00000088926 brain:ENST00000403665:1.22909385170095 kidney:ENST00000264692:2.98256489264804
ENSG00000089335 brain:ENST00000423823:1.2355470576778 kidney:ENST00000457781:0.723854687083853
ENSG00000090060 brain:ENST00000557320:3.51705442264636 kidney:ENST00000216277:2.61857539136196
ENSG00000090674 brain:ENST00000394321:0.876368507618601 kidney:ENST00000264079:2.20121717961883
ENSG00000091428 brain:ENST00000409036:0.997491071928494 kidney:ENST00000397087:0.5271114591098
ENSG00000093144 brain:ENST00000368295:1.38560671156048 kidney:ENST00000368290:1.12518969504612
ENSG00000095203 brain:ENST00000262536:2.54694178757885 kidney:ENST00000311609:1.87140721648528
ENSG00000095713 brain:ENST00000370597:0.98487259430422 kidney:ENST00000413387:1.39877813278278
ENSG00000099377 brain:ENST00000262520:0.848533504773672 kidney:ENST00000353250:1.17723867909117
ENSG00000099814 brain:ENST00000418279:3.53553731204584 kidney:ENST00000556508:1.30589012851372
ENSG00000100029 brain:ENST00000402284:0.226855798619218 kidney:ENST00000441668:0.86059339601401
ENSG00000100209 brain:ENST00000216027:0.770053828090263 kidney:ENST00000420442:0.888956572155042
ENSG00000100280 brain:ENST00000357586:2.71466296484314 kidney:ENST00000432560:2.36393338273599
ENSG00000100731 brain:ENST00000238570:3.20812156922489 kidney:ENST00000304743:4.55651374571454
ENSG00000100991 brain:ENST00000451813:6.34750528498132 kidney:ENST00000252015:4.88412355710643
ENSG00000101464 brain:ENST00000217446:0.503263590427974 kidney:ENST00000374820:0.813397004525728
ENSG00000103018 brain:ENST00000307892:1.7113244917317 kidney:ENST00000515314:1.18674249578911
ENSG00000103502 brain:ENST00000569956:2.15710690226694 kidney:ENST00000561555:2.88454151327079
ENSG00000104859 brain:ENST00000544944:0.968118800349843 kidney:ENST00000221455:0.673016079829232
ENSG00000105357 brain:ENST00000262269:0.529344920793808 kidney:ENST00000376965:1.01622708387632
ENSG00000105393 brain:ENST00000359435:2.03305506880019 kidney:ENST00000447614:1.80309275896946
ENSG00000105865 brain:ENST00000265720:0.937974009717093 kidney:ENST00000402620:0.376641294696475
ENSG00000106399 brain:ENST00000223129:1.15910993171132 kidney:ENST00000401447:0.738028002985642
ENSG00000106603 brain:ENST00000223336:0.826951010484503 kidney:ENST00000395880:0.842340686166494
ENSG00000106608 brain:ENST00000402306:1.03390160942906 kidney:ENST00000443736:0.690620190943786
ENSG00000106976 brain:ENST00000393594:2.4998061837702 kidney:ENST00000543158:2.02431746541142
ENSG00000107643 brain:ENST00000374176:1.34014555255136 kidney:ENST00000374179:0.87670003457061
ENSG00000107719 brain:ENST00000373214:3.64557075407098 kidney:ENST00000263563:1.76264385963819
ENSG00000107968 brain:ENST00000375322:3.37949703392615 kidney:ENST00000375321:1.86254901911032
ENSG00000108061 brain:ENST00000265277:19.3644925874917 kidney:ENST00000451838:7.61918638318354
ENSG00000108424 brain:ENST00000290158:2.19671368341887 kidney:ENST00000540627:4.42205194558163
ENSG00000108468 brain:ENST00000393408:4.68864571033583 kidney:ENST00000225603:4.579579802665
ENSG00000109270 brain:ENST00000499666:6.6510166513106 kidney:ENST00000226522:12.5992453891962
ENSG00000109685 brain:ENST00000398261:0.744184010998569 kidney:ENST00000382891:0.455407122912918
ENSG00000110801 brain:ENST00000261817:0.412059877950501 kidney:ENST00000537407:1.19433517448803
ENSG00000110888 brain:ENST00000537553:1.40466969584811 kidney:ENST00000433722:1.43176792556968
ENSG00000111666 brain:ENST00000552215:3.94577371626697 kidney:ENST00000549872:1.96066828486638
ENSG00000112701 brain:ENST00000424947:2.84891337137 kidney:ENST00000447266:3.33819830875789
ENSG00000113262 brain:ENST00000319065:0.691179862053125 kidney:ENST00000231188:1.02725915981461
ENSG00000113734 brain:ENST00000351486:0.970814470711987 kidney:ENST00000352523:1.29656041431492
ENSG00000114923 brain:ENST00000317151:0.911488296790911 kidney:ENST00000373762:0.341784722394714
ENSG00000114993 brain:ENST00000305557:3.7757603413096 kidney:ENST00000272430:5.09501438738813
ENSG00000117676 brain:ENST00000374168:0.237369917095836 kidney:ENST00000530003:0.800029532516177
ENSG00000118308 brain:ENST00000361433:0.389822120621738 kidney:ENST00000536173:0.546413753433171
ENSG00000119013 brain:ENST00000433898:2.69224408731563 kidney:ENST00000237889:2.98504594256435
ENSG00000119139 brain:ENST00000348208:2.78149404669469 kidney:ENST00000539225:5.62233054680903
ENSG00000119397 brain:ENST00000373850:1.21164685506201 kidney:ENST00000373845:1.23699229940231
ENSG00000120049 brain:ENST00000370059:2.20051905961116 kidney:ENST00000359877:0.320758811661202
ENSG00000120262 brain:ENST00000239374:0.969694192859951 kidney:ENST00000367290:1.1730115415871
ENSG00000120549 brain:ENST00000396445:2.18781882673522 kidney:ENST00000376451:3.16427749432332
ENSG00000120733 brain:ENST00000545151:4.64378322253055 kidney:ENST00000394866:3.75969746730436
ENSG00000121680 brain:ENST00000528674:0.289159865171707 kidney:ENST00000525192:0.404820951604345
ENSG00000121766 brain:ENST00000373714:23.1422886473977 kidney:ENST00000344147:20.4121641242774
ENSG00000121933 brain:ENST00000355437:1.30041219746808 kidney:ENST00000241356:1.27012026228409
ENSG00000122386 brain:ENST00000219091:1.87131586704881 kidney:ENST00000382192:1.5022576965533
ENSG00000123080 brain:ENST00000396148:5.00665198877261 kidney:ENST00000371761:2.65791401877316
ENSG00000124164 brain:ENST00000475243:10.4572762912526 kidney:ENST00000395802:6.44509530216931
ENSG00000126091 brain:ENST00000545417:0.127994355558079 kidney:ENST00000330208:0.174126498553141
ENSG00000126602 brain:ENST00000538171:3.55592428208966 kidney:ENST00000246957:5.68042573421066
ENSG00000128829 brain:ENST00000559624:0.488160487280098 kidney:ENST00000558823:1.20994213826894
ENSG00000129103 brain:ENST00000395435:2.10157171595794 kidney:ENST00000436782:2.31837997919891
ENSG00000129292 brain:ENST00000395374:1.41406747415662 kidney:ENST00000395390:1.72410298942667
ENSG00000129484 brain:ENST00000527915:1.73461196368382 kidney:ENST00000250416:1.0857418905156
ENSG00000130159 brain:ENST00000270517:10.8619998413858 kidney:ENST00000417981:4.27600947704072
ENSG00000130816 brain:ENST00000340748:1.38253700138797 kidney:ENST00000541266:3.77701443030228
ENSG00000130818 brain:ENST00000253115:2.32013504493349 kidney:ENST00000545189:4.02206949858094
ENSG00000132142 brain:ENST00000360679:1.45528388828257 kidney:ENST00000394406:1.61389044782088
ENSG00000132406 brain:ENST00000382753:2.92602140582231 kidney:ENST00000254742:3.1871880495829
ENSG00000133392 brain:ENST00000452625:2.28142148539997 kidney:ENST00000300036:2.94066357627876
ENSG00000133943 brain:ENST00000523461:0.367302018314096 kidney:ENST00000525393:0.390480982251444
ENSG00000134245 brain:ENST00000369684:0.703220774243302 kidney:ENST00000256640:1.3468642723476
ENSG00000134825 brain:ENST00000543510:0.646937476262322 kidney:ENST00000537328:0.448315731751798
ENSG00000135845 brain:ENST00000258324:0.704072673594859 kidney:ENST00000344529:1.86876312181612
ENSG00000136108 brain:ENST00000378037:3.27070758594364 kidney:ENST00000258607:2.3396066070614
ENSG00000136813 brain:ENST00000338205:5.16615007370369 kidney:ENST00000374383:3.19426306083816
ENSG00000136866 brain:ENST00000374227:1.25755320339841 kidney:ENST00000555206:0.759456420674588
ENSG00000136875 brain:ENST00000374199:3.36190565061215 kidney:ENST00000374198:4.25589498363342
ENSG00000137449 brain:ENST00000382401:4.23536620109676 kidney:ENST00000382391:3.48520194703303
ENSG00000137767 brain:ENST00000260324:0.826972816474147 kidney:ENST00000568606:1.81750945319946
ENSG00000138078 brain:ENST00000409957:7.44579242041102 kidney:ENST00000444696:5.75316547461907
ENSG00000138629 brain:ENST00000563081:1.53711732769476 kidney:ENST00000565494:1.30804381313332
ENSG00000138744 brain:ENST00000507187:2.05545438791044 kidney:ENST00000286733:3.16961815673116
ENSG00000139990 brain:ENST00000341516:3.10380145049365 kidney:ENST00000554215:1.7725292409614
ENSG00000140009 brain:ENST00000554572:0.208792913125332 kidney:ENST00000557772:0.911620238593207
ENSG00000140043 brain:ENST00000555228:0.708447214461064 kidney:ENST00000267568:1.22195935358287
ENSG00000141646 brain:ENST00000398417:2.61774551317117 kidney:ENST00000544926:2.66536434451611
ENSG00000142002 brain:ENST00000357909:1.9474271228265 kidney:ENST00000262960:2.25539075234516
ENSG00000142252 brain:ENST00000391951:2.37453750462885 kidney:ENST00000270257:2.02718215415937
ENSG00000142459 brain:ENST00000270530:2.60147553050685 kidney:ENST00000538904:2.75882689530361
ENSG00000143036 brain:ENST00000271227:2.48250132851782 kidney:ENST00000532670:1.06651705138863
ENSG00000143341 brain:ENST00000367492:0.379099382115968 kidney:ENST00000271588:0.435986986149784
ENSG00000143367 brain:ENST00000353024:0.94361184647066 kidney:ENST00000507671:1.86183650487342
ENSG00000143549 brain:ENST00000368531:4.20311340431194 kidney:ENST00000341485:0.655065740935513
ENSG00000143751 brain:ENST00000366818:8.20382239467259 kidney:ENST00000272091:9.3558588300943
ENSG00000144229 brain:ENST00000272643:1.87990978632458 kidney:ENST00000413152:2.10509000204124
ENSG00000144233 brain:ENST00000393001:2.57142065899718 kidney:ENST00000272647:3.34129232665168
ENSG00000144712 brain:ENST00000295989:2.12901053750788 kidney:ENST00000456430:2.0988599282969
ENSG00000145901 brain:ENST00000417127:0.379711160481374 kidney:ENST00000315050:1.40175419186512
ENSG00000146072 brain:ENST00000296861:20.5299342972385 kidney:ENST00000419206:13.6402730417823
ENSG00000146282 brain:ENST00000369523:1.14571903296905 kidney:ENST00000369536:0.64501955809392
ENSG00000146414 brain:ENST00000367503:1.82387236246265 kidney:ENST00000367505:3.04719608044178
ENSG00000148180 brain:ENST00000394353:1.24327596684952 kidney:ENST00000373808:1.31038601938207
ENSG00000148339 brain:ENST00000432073:1.00536218052779 kidney:ENST00000433501:2.27372927725042
ENSG00000148498 brain:ENST00000374794:0.750916486881567 kidney:ENST00000545260:2.01318280221783
ENSG00000150527 brain:ENST00000396165:1.42544021118393 kidney:ENST00000348007:2.24052343291515
ENSG00000150593 brain:ENST00000393104:2.5887892055239 kidney:ENST00000280154:1.06377250689271
ENSG00000151748 brain:ENST00000555720:5.06161555387646 kidney:ENST00000324679:6.10254466552344
ENSG00000153721 brain:ENST00000367213:1.01627372043501 kidney:ENST00000367209:1.55110369429717
ENSG00000154265 brain:ENST00000392677:2.01260277559347 kidney:ENST00000392676:5.02318292922602
ENSG00000155329 brain:ENST00000355372:0.569100473687963 kidney:ENST00000509437:0.965342284929272
ENSG00000155749 brain:ENST00000415745:0.355505116900502 kidney:ENST00000392257:0.201459018366511
ENSG00000156381 brain:ENST00000559404:2.40030808608587 kidney:ENST00000286918:1.41711542812097
ENSG00000156453 brain:ENST00000287008:1.50904377877283 kidney:ENST00000394536:1.94197844374845
ENSG00000156642 brain:ENST00000345330:49.2511298800235 kidney:ENST00000351217:89.7113355709595
ENSG00000159915 brain:ENST00000544563:0.948014671923725 kidney:ENST00000391958:1.23044385510848
ENSG00000160087 brain:ENST00000349431:0.864941498335565 kidney:ENST00000339385:1.22498430820359
ENSG00000160293 brain:ENST00000325440:0.860331694959155 kidney:ENST00000406606:2.1981918573739
ENSG00000160392 brain:ENST00000357884:5.72998311283136 kidney:ENST00000392035:5.43054761406131
ENSG00000161813 brain:ENST00000293618:1.51843372182833 kidney:ENST00000398473:2.41922474791727
ENSG00000162913 brain:ENST00000295012:0.500871429935253 kidney:ENST00000472613:0.848064096537836
ENSG00000163219 brain:ENST00000409202:0.453353809641029 kidney:ENST00000479844:2.84893636963415
ENSG00000163376 brain:ENST00000295568:1.49371804128518 kidney:ENST00000417314:2.03250540947783
ENSG00000163795 brain:ENST00000407879:1.71183056332989 kidney:ENST00000323703:1.03011428062404
ENSG00000163875 brain:ENST00000373075:7.52246759367019 kidney:ENST00000296214:2.94301309646696
ENSG00000164307 brain:ENST00000296754:2.89663293296542 kidney:ENST00000443439:6.43749687367376
ENSG00000164338 brain:ENST00000508686:1.00354659361713 kidney:ENST00000296792:2.57551252459299
ENSG00000164919 brain:ENST00000523016:1.64173260858174 kidney:ENST00000520517:2.01202940237601
ENSG00000164924 brain:ENST00000395957:0.855467147862592 kidney:ENST00000418997:0.630430348708412
ENSG00000164932 brain:ENST00000520337:0.860576152729618 kidney:ENST00000330295:0.960647648266579
ENSG00000165046 brain:ENST00000519476:1.17498538316431 kidney:ENST00000527175:0.9910183622832
ENSG00000165233 brain:ENST00000466409:0.608701387693218 kidney:ENST00000375464:0.456759032045134
ENSG00000165752 brain:ENST00000462160:1.59325779043458 kidney:ENST00000368619:4.47484796719609
ENSG00000166169 brain:ENST00000339310:0.778016382842342 kidney:ENST00000370168:0.707583112906487
ENSG00000166780 brain:ENST00000452191:2.28185785987825 kidney:ENST00000300006:2.18177461513537
ENSG00000166925 brain:ENST00000423266:1.8291088555031 kidney:ENST00000300181:1.16623698906335
ENSG00000167447 brain:ENST00000300917:14.5791438356224 kidney:ENST00000543872:8.05635684360251
ENSG00000167637 brain:ENST00000310738:2.65676372453094 kidney:ENST00000324461:3.42815446157257
ENSG00000167766 brain:ENST00000545872:1.76270575468937 kidney:ENST00000301096:3.92621148708505
ENSG00000168702 brain:ENST00000437977:1.7831341432725 kidney:ENST00000389484:0.56245702934816
ENSG00000168778 brain:ENST00000541523:1.0165761516535 kidney:ENST00000303372:1.95878805383886
ENSG00000168884 brain:ENST00000503235:0.558460204106234 kidney:ENST00000315423:1.52754832875648
ENSG00000169682 brain:ENST00000352260:0.466912925456836 kidney:ENST00000568829:0.632842926694318
ENSG00000171160 brain:ENST00000307450:1.69624678384038 kidney:ENST00000478953:2.49527178866467
ENSG00000174226 brain:ENST00000518342:0.975256450196144 kidney:ENST00000311812:0.767534452080427
ENSG00000174282 brain:ENST00000380599:4.12953002071785 kidney:ENST00000311403:2.23392873418332
ENSG00000175221 brain:ENST00000269814:1.09610576743138 kidney:ENST00000534906:1.08014317419474
ENSG00000175575 brain:ENST00000376384:1.19564889105152 kidney:ENST00000544552:0.769133353613775
ENSG00000175806 brain:ENST00000528246:0.611436371940565 kidney:ENST00000382490:1.69389379554711
ENSG00000177000 brain:ENST00000423400:0.505485286405476 kidney:ENST00000376583:1.70216743763844
ENSG00000178202 brain:ENST00000434945:0.718513800319068 kidney:ENST00000323468:1.17076802190649
ENSG00000178927 brain:ENST00000342572:1.63968358222668 kidney:ENST00000336995:4.36410850612304
ENSG00000178971 brain:ENST00000315684:1.68945846985121 kidney:ENST00000449476:2.59717039576652
ENSG00000180104 brain:ENST00000340158:1.48144044832718 kidney:ENST00000503889:1.76391207718636
ENSG00000181061 brain:ENST00000321331:0.995981852478735 kidney:ENST00000452906:1.1969522997909
ENSG00000181513 brain:ENST00000398322:1.44705072397476 kidney:ENST00000321854:1.47217814274526
ENSG00000181666 brain:ENST00000392153:1.80089049264107 kidney:ENST00000541583:4.23756489284163
ENSG00000182578 brain:ENST00000504875:0.46694237818132 kidney:ENST00000286301:1.43777519635664
ENSG00000182871 brain:ENST00000355480:2.31537941836441 kidney:ENST00000342220:6.35969557352524
ENSG00000182963 brain:ENST00000426548:2.06479799913894 kidney:ENST00000330514:2.53533039595701
ENSG00000184226 brain:ENST00000544246:2.15776148434625 kidney:ENST00000377861:0.723028923754688
ENSG00000184428 brain:ENST00000523417:0.391771059748395 kidney:ENST00000519148:0.403004144187625
ENSG00000184574 brain:ENST00000329858:1.05718458203244 kidney:ENST00000431922:1.53671724951986
ENSG00000186638 brain:ENST00000379174:0.676790933013202 kidney:ENST00000443226:1.78337836230921
ENSG00000187609 brain:ENST00000478344:0.301250256416886 kidney:ENST00000465160:0.487360819333421
ENSG00000188554 brain:ENST00000389312:10.5370997678525 kidney:ENST00000341165:20.5230643786712
ENSG00000189079 brain:ENST00000444670:1.10851116569091 kidney:ENST00000457135:0.706931398915944
ENSG00000189184 brain:ENST00000412923:0.631507919069668 kidney:ENST00000507846:1.06388962732612
ENSG00000196218 brain:ENST00000355481:1.09338035977939 kidney:ENST00000360985:0.732540591569092
ENSG00000196284 brain:ENST00000371459:1.32064270204505 kidney:ENST00000371460:3.10816441455995
ENSG00000196642 brain:ENST00000311502:0.304155789088121 kidney:ENST00000371663:0.49994431682526
ENSG00000197879 brain:ENST00000361007:0.674623124696494 kidney:ENST00000535856:1.26345678736729
ENSG00000197959 brain:ENST00000367731:2.57262933846439 kidney:ENST00000358155:0.693197877905506
ENSG00000198015 brain:ENST00000549982:5.04712519527695 kidney:ENST00000393128:4.64987969319308
ENSG00000203721 brain:ENST00000367355:2.61093571322568 kidney:ENST00000367356:1.1566557043049
ENSG00000205038 brain:ENST00000378402:0.5260212270289 kidney:ENST00000526472:1.22440085032842
ENSG00000213123 brain:ENST00000545438:3.15242012178959 kidney:ENST00000325318:3.66663536050754
ENSG00000213699 brain:ENST00000344420:0.65176969775665 kidney:ENST00000414029:1.11784318448671
ENSG00000215067 brain:ENST00000399541:4.7640692287215 kidney:ENST00000399540:3.56322886831419
ENSG00000219200 brain:ENST00000552842:3.87554999552119 kidney:ENST00000552039:2.26094672029434
ENSG00000239388 brain:ENST00000487349:1.35337468570719 kidney:ENST00000438870:0.924745894837436
ENSG00000240204 brain:ENST00000488846:3.92771708293166 kidney:ENST00000462322:3.33194329595238
ENSG00000243710 brain:ENST00000372492:0.729875897720504 kidney:ENST00000529956:0.431182698002115
ENSG00000258311 brain:ENST00000550412:1.38712732800613 kidney:ENST00000549424:0.901666766521835
ENSG00000004534 brain:ENST00000425608:1.78906634220768 liver:ENST00000454079:1.06157199647966
ENSG00000009724 brain:ENST00000400897:41.0602361277131 liver:ENST00000400898:20.8062236278248
ENSG00000023191 brain:ENST00000397614:2.74914466356223 liver:ENST00000397604:2.96612181711816
ENSG00000025293 brain:ENST00000374012:1.46861047311603 liver:ENST00000439301:1.38375067963447
ENSG00000037637 brain:ENST00000375592:3.07441298542929 liver:ENST00000444116:1.606425773349
ENSG00000038532 brain:ENST00000261657:1.43905057729868 liver:ENST00000381822:0.856920482517554
ENSG00000044090 brain:ENST00000535468:1.82446320585101 liver:ENST00000265348:1.8392036789175
ENSG00000048028 brain:ENST00000544967:0.429175017605574 liver:ENST00000260188:0.580083324059107
ENSG00000058729 brain:ENST00000283109:1.94242264913107 liver:ENST00000511293:2.60277215695869
ENSG00000060749 brain:ENST00000078652:0.708416007567487 liver:ENST00000399302:1.4502441875756
ENSG00000063854 brain:ENST00000455446:0.844044003663645 liver:ENST00000397353:1.62436349399595
ENSG00000065457 brain:ENST00000562374:1.08022836242273 liver:ENST00000568510:2.09808820997855
ENSG00000066427 brain:ENST00000393289:0.124548232832735 liver:ENST00000429774:0.131850185791539
ENSG00000070495 brain:ENST00000445478:5.02317225879156 liver:ENST00000397625:8.60347261580014
ENSG00000070501 brain:ENST00000521492:0.365786515154127 liver:ENST00000517393:1.03752016591253
ENSG00000072422 brain:ENST00000357917:2.3503229200216 liver:ENST00000337910:2.61492784960893
ENSG00000076924 brain:ENST00000358368:1.15163836294094 liver:ENST00000534844:1.16249532201947
ENSG00000076944 brain:ENST00000441779:0.887595695709395 liver:ENST00000221283:1.20186104785498
ENSG00000079332 brain:ENST00000431664:2.24491061001174 liver:ENST00000373241:0.99835453013325
ENSG00000080824 brain:ENST00000334701:0.917851854262005 liver:ENST00000216281:0.967132085587567
ENSG00000084234 brain:ENST00000263574:25.5672015092311 liver:ENST00000543137:38.9406227422152
ENSG00000087502 brain:ENST00000360150:2.04644743737619 liver:ENST00000549182:3.06630160504131
ENSG00000090487 brain:ENST00000561078:1.08853670840005 liver:ENST00000433215:0.887197995604128
ENSG00000090674 brain:ENST00000394321:0.876368507618601 liver:ENST00000264079:2.13999921239075
ENSG00000090924 brain:ENST00000425673:0.38337443581028 liver:ENST00000205135:0.328967195941297
ENSG00000092108 brain:ENST00000396629:0.172701042031811 liver:ENST00000554437:0.599578474938001
ENSG00000092931 brain:ENST00000355954:4.67490573638828 liver:ENST00000336509:5.36923478766963
ENSG00000099331 brain:ENST00000319396:1.75503151563349 liver:ENST00000397274:3.47295909446631
ENSG00000099377 brain:ENST00000262520:0.848533504773672 liver:ENST00000297679:1.3410365057973
ENSG00000099385 brain:ENST00000380317:1.25433640957775 liver:ENST00000215115:2.43397133559719
ENSG00000099785 brain:ENST00000381035:22.0047831204964 liver:ENST00000215555:9.5725877594021
ENSG00000099968 brain:ENST00000355028:3.76404209475129 liver:ENST00000399777:2.33609899338458
ENSG00000100280 brain:ENST00000357586:2.71466296484314 liver:ENST00000432560:2.81360719041576
ENSG00000100403 brain:ENST00000351589:1.93626505968998 liver:ENST00000352645:1.66453809187221
ENSG00000100425 brain:ENST00000404760:0.770894681496104 liver:ENST00000404034:1.00849446951687
ENSG00000100568 brain:ENST00000554659:16.2591641089708 liver:ENST00000554636:8.45919754941169
ENSG00000100731 brain:ENST00000238570:3.20812156922489 liver:ENST00000304743:1.80344503072333
ENSG00000100897 brain:ENST00000557802:0.356523695894348 liver:ENST00000396936:0.388832747363641
ENSG00000101191 brain:ENST00000370368:1.47787142876914 liver:ENST00000354665:1.19979728999393
ENSG00000101417 brain:ENST00000409299:3.48515741161541 liver:ENST00000344022:1.60953954004593
ENSG00000102531 brain:ENST00000398316:3.57005014709752 liver:ENST00000337156:1.83713982257453
ENSG00000102805 brain:ENST00000377453:3.10922812765527 liver:ENST00000535238:2.89709544449483
ENSG00000102984 brain:ENST00000566987:0.93238087019766 liver:ENST00000425432:0.285113464210399
ENSG00000103507 brain:ENST00000567682:3.17146275749551 liver:ENST00000394950:3.23756282061122
ENSG00000104765 brain:ENST00000380629:14.4878151094097 liver:ENST00000520077:8.31162441016882
ENSG00000104973 brain:ENST00000536547:0.64536411655094 liver:ENST00000312865:0.583237918412118
ENSG00000105197 brain:ENST00000314349:3.7061137481899 liver:ENST00000544017:1.90228444702666
ENSG00000105364 brain:ENST00000393733:1.98670854766049 liver:ENST00000307422:1.9636197396858
ENSG00000105519 brain:ENST00000222125:1.27888558405241 liver:ENST00000452990:0.889396317102636
ENSG00000105559 brain:ENST00000355496:3.47407086327433 liver:ENST00000263265:3.87648679040712
ENSG00000105698 brain:ENST00000222305:23.4280174355799 liver:ENST00000343550:22.4076213852673
ENSG00000106355 brain:ENST00000450169:1.87086325891732 liver:ENST00000409987:1.36154959487883
ENSG00000108094 brain:ENST00000374746:3.11834688176813 liver:ENST00000374742:2.68482028157603
ENSG00000108424 brain:ENST00000290158:2.19671368341887 liver:ENST00000540627:4.77828310183476
ENSG00000108468 brain:ENST00000393408:4.68864571033583 liver:ENST00000225603:1.39888458192759
ENSG00000109111 brain:ENST00000347486:6.86468222364683 liver:ENST00000314616:7.5871834545561
ENSG00000109689 brain:ENST00000237364:1.67390289781135 liver:ENST00000467011:0.752343071636611
ENSG00000109738 brain:ENST00000541722:2.18884711720225 liver:ENST00000512619:1.76524258716588
ENSG00000110013 brain:ENST00000263593:1.90488754106988 liver:ENST00000545756:1.30151038827287
ENSG00000111261 brain:ENST00000355566:1.05728347179183 liver:ENST00000545735:0.987815809272195
ENSG00000111729 brain:ENST00000345999:1.90584853281814 liver:ENST00000229332:0.786685547453127
ENSG00000112146 brain:ENST00000244426:2.712500401922 liver:ENST00000323557:1.24797909521425
ENSG00000112234 brain:ENST00000369244:2.66701959217258 liver:ENST00000229971:4.68648968187364
ENSG00000112578 brain:ENST00000230340:1.86367551408794 liver:ENST00000372996:2.04042148507094
ENSG00000113318 brain:ENST00000535995:0.827746917877517 liver:ENST00000265081:1.86211293851591
ENSG00000113732 brain:ENST00000265093:2.28009770201427 liver:ENST00000519911:1.37600566189392
ENSG00000113761 brain:ENST00000511834:0.545619882781115 liver:ENST00000261948:0.606450595021396
ENSG00000114023 brain:ENST00000477892:6.15966064464735 liver:ENST00000232125:2.15095435368193
ENSG00000114054 brain:ENST00000478469:1.60546702210029 liver:ENST00000482086:1.62924868942595
ENSG00000114770 brain:ENST00000427120:0.927398834596042 liver:ENST00000446941:0.409360327976904
ENSG00000115368 brain:ENST00000314761:0.728399385294037 liver:ENST00000436347:0.609490953005496
ENSG00000115415 brain:ENST00000415035:4.60000984044515 liver:ENST00000361099:11.9554823558878
ENSG00000116698 brain:ENST00000347615:2.99164383095172 liver:ENST00000515829:4.83800969624491
ENSG00000116750 brain:ENST00000367455:0.614195843124589 liver:ENST00000367454:0.4212405233098
ENSG00000117153 brain:ENST00000367259:2.41964175376325 liver:ENST00000367261:1.36835015590686
ENSG00000117868 brain:ENST00000421679:4.27699768521399 liver:ENST00000251527:3.73321886192798
ENSG00000119013 brain:ENST00000433898:2.69224408731563 liver:ENST00000237889:1.93387965751002
ENSG00000119139 brain:ENST00000348208:2.78149404669469 liver:ENST00000539225:6.56519160693086
ENSG00000119397 brain:ENST00000373850:1.21164685506201 liver:ENST00000373845:2.43062714225848
ENSG00000120526 brain:ENST00000239690:3.17498772516227 liver:ENST00000519607:0.830143206075298
ENSG00000120549 brain:ENST00000396445:2.18781882673522 liver:ENST00000376451:1.35435770892913
ENSG00000121417 brain:ENST00000391703:0.462279047395706 liver:ENST00000544273:0.224813605113027
ENSG00000121542 brain:ENST00000309934:3.97465692635518 liver:ENST00000481965:1.37400456773946
ENSG00000122386 brain:ENST00000219091:1.87131586704881 liver:ENST00000382192:2.01459236090717
ENSG00000122507 brain:ENST00000355070:0.426240814879724 liver:ENST00000434373:1.36548847052689
ENSG00000124006 brain:ENST00000265317:1.28105531630985 liver:ENST00000289656:1.39541222941171
ENSG00000124459 brain:ENST00000328762:1.19149053152275 liver:ENST00000269973:2.73268389479991
ENSG00000125386 brain:ENST00000324666:0.529381258581582 liver:ENST00000382839:0.933280256280187
ENSG00000125503 brain:ENST00000376393:7.6067537644059 liver:ENST00000263433:3.14209111344113
ENSG00000126746 brain:ENST00000396795:0.554809785846624 liver:ENST00000355772:1.31095014881554
ENSG00000127616 brain:ENST00000429416:2.74113795436227 liver:ENST00000358026:1.99743832783871
ENSG00000128513 brain:ENST00000393329:0.660434661123112 liver:ENST00000357628:0.599580865056365
ENSG00000129292 brain:ENST00000395374:1.41406747415662 liver:ENST00000395390:1.25985886186826
ENSG00000129351 brain:ENST00000250241:2.13436089276071 liver:ENST00000318511:2.95248298034866
ENSG00000130489 brain:ENST00000535425:0.97600674304282 liver:ENST00000395693:1.48960336070844
ENSG00000130638 brain:ENST00000252934:1.49593781358375 liver:ENST00000396011:0.523306993679179
ENSG00000131368 brain:ENST00000253686:15.6476732127888 liver:ENST00000444840:8.01611716716064
ENSG00000131779 brain:ENST00000537888:6.56890147446083 liver:ENST00000428634:3.28316681397395
ENSG00000132142 brain:ENST00000360679:1.45528388828257 liver:ENST00000394406:2.89194594669391
ENSG00000132170 brain:ENST00000455517:0.262328060700353 liver:ENST00000397015:0.503265518940429
ENSG00000132199 brain:ENST00000539164:1.59490718716123 liver:ENST00000251101:5.72790845685588
ENSG00000132522 brain:ENST00000315601:3.61873488926985 liver:ENST00000389167:1.98510969439986
ENSG00000133265 brain:ENST00000376343:2.27202620828427 liver:ENST00000255631:2.43711458809292
ENSG00000134825 brain:ENST00000543510:0.646937476262322 liver:ENST00000257262:0.549832967137788
ENSG00000135108 brain:ENST00000427718:2.36186820255236 liver:ENST00000257563:1.48396413819429
ENSG00000135185 brain:ENST00000257637:3.5111938953258 liver:ENST00000433078:6.27154105864482
ENSG00000135535 brain:ENST00000275080:1.0190957074867 liver:ENST00000324953:1.80228263531157
ENSG00000135838 brain:ENST00000367554:1.31052050139662 liver:ENST00000367553:2.1442735160034
ENSG00000136045 brain:ENST00000412830:10.9395664257053 liver:ENST00000541166:7.57773311149637
ENSG00000136813 brain:ENST00000338205:5.16615007370369 liver:ENST00000374383:4.00729282718273
ENSG00000137601 brain:ENST00000439128:0.93842235973107 liver:ENST00000511633:0.753492772476237
ENSG00000137727 brain:ENST00000357139:1.20218577909701 liver:ENST00000527598:0.508020354411257
ENSG00000138078 brain:ENST00000409957:7.44579242041102 liver:ENST00000409411:2.52395430901791
ENSG00000138185 brain:ENST00000543964:1.68534071955709 liver:ENST00000453258:1.30313544713961
ENSG00000138606 brain:ENST00000560471:0.463854698507669 liver:ENST00000560413:0.956542829477048
ENSG00000138629 brain:ENST00000563081:1.53711732769476 liver:ENST00000565494:0.804251384855953
ENSG00000138794 brain:ENST00000265164:0.630084955772278 liver:ENST00000352981:1.63314824899278
ENSG00000139154 brain:ENST00000435841:1.8585742371026 liver:ENST00000360995:1.30888490032093
ENSG00000139163 brain:ENST00000381409:1.77349339950019 liver:ENST00000266517:1.52850545684484
ENSG00000139350 brain:ENST00000457368:0.821871797884744 liver:ENST00000429527:1.18356530399931
ENSG00000139618 brain:ENST00000544455:0.91297129529187 liver:ENST00000380152:0.458654279391287
ENSG00000139644 brain:ENST00000547798:1.28489565839167 liver:ENST00000267115:2.14697378616712
ENSG00000140057 brain:ENST00000267584:1.15627039558193 liver:ENST00000555570:0.527077945119095
ENSG00000140153 brain:ENST00000322340:0.486771578439235 liver:ENST00000401892:0.591985062000779
ENSG00000140691 brain:ENST00000412665:1.10046304411041 liver:ENST00000564900:2.04598814196077
ENSG00000141971 brain:ENST00000528659:0.161017110373772 liver:ENST00000392702:0.517234343145828
ENSG00000142002 brain:ENST00000357909:1.9474271228265 liver:ENST00000262960:2.64026417768168
ENSG00000142252 brain:ENST00000391951:2.37453750462885 liver:ENST00000270257:1.66541885192154
ENSG00000142676 brain:ENST00000443624:1.70104367357583 liver:ENST00000374550:1.7533992892457
ENSG00000143393 brain:ENST00000438243:0.663461083608513 liver:ENST00000446339:0.86815534444402
ENSG00000143633 brain:ENST00000366648:0.493703913536826 liver:ENST00000366651:0.617199420726768
ENSG00000143751 brain:ENST00000366818:8.20382239467259 liver:ENST00000272091:11.9699075797995
ENSG00000143952 brain:ENST00000354504:3.37484657073557 liver:ENST00000416400:4.15674008486902
ENSG00000144233 brain:ENST00000393001:2.57142065899718 liver:ENST00000272647:2.28263402706033
ENSG00000144366 brain:ENST00000359135:1.9757379406196 liver:ENST00000409580:1.03594301019654
ENSG00000144566 brain:ENST00000455772:4.21450327316224 liver:ENST00000273047:3.9289677419801
ENSG00000146282 brain:ENST00000369523:1.14571903296905 liver:ENST00000369536:0.768878845218016
ENSG00000146463 brain:ENST00000441447:1.59335676982309 liver:ENST00000457946:0.582329922340636
ENSG00000146833 brain:ENST00000355947:1.80412190679254 liver:ENST00000349062:3.42568558137666
ENSG00000147677 brain:ENST00000521861:1.176178789757 liver:ENST00000276682:1.23497303380116
ENSG00000148180 brain:ENST00000394353:1.24327596684952 liver:ENST00000373805:1.06486075842747
ENSG00000148339 brain:ENST00000432073:1.00536218052779 liver:ENST00000433501:2.84728577938733
ENSG00000148450 brain:ENST00000376510:1.89872241821357 liver:ENST00000472663:2.12316377719524
ENSG00000148835 brain:ENST00000351396:1.51656359324696 liver:ENST00000369839:1.34761002049831
ENSG00000149932 brain:ENST00000566848:3.05568961819563 liver:ENST00000279396:2.13130787591952
ENSG00000150961 brain:ENST00000429811:1.01281624229894 liver:ENST00000379735:0.974154835261558
ENSG00000151276 brain:ENST00000463103:1.29661495459008 liver:ENST00000422949:1.91579892995831
ENSG00000151466 brain:ENST00000503401:0.504253330255949 liver:ENST00000434680:0.464131439105127
ENSG00000151778 brain:ENST00000379179:5.48200585711159 liver:ENST00000493476:1.87952275265666
ENSG00000152601 brain:ENST00000545754:0.704131353771788 liver:ENST00000463374:0.627423176467774
ENSG00000153721 brain:ENST00000367213:1.01627372043501 liver:ENST00000367209:1.66586620281198
ENSG00000153827 brain:ENST00000453485:2.57808100934975 liver:ENST00000283943:2.41219542446903
ENSG00000154814 brain:ENST00000285083:2.94270460730418 liver:ENST00000442255:1.62138424120416
ENSG00000156026 brain:ENST00000357157:1.12163749664362 liver:ENST00000373053:1.72112938784944
ENSG00000156453 brain:ENST00000287008:1.50904377877283 liver:ENST00000394536:1.74125248493511
ENSG00000156958 brain:ENST00000327171:1.0760603137758 liver:ENST00000396509:1.45666352646739
ENSG00000157227 brain:ENST00000547279:3.61976751612117 liver:ENST00000311852:6.52782495526152
ENSG00000158710 brain:ENST00000368096:5.84964808874044 liver:ENST00000368097:2.02367301937594
ENSG00000160145 brain:ENST00000460856:0.898484845108616 liver:ENST00000393496:3.13024114775891
ENSG00000160293 brain:ENST00000325440:0.860331694959155 liver:ENST00000406606:1.90077023807313
ENSG00000161513 brain:ENST00000455107:0.301048931423057 liver:ENST00000293195:0.475988097551254
ENSG00000161618 brain:ENST00000455361:0.779051743609295 liver:ENST00000293350:2.20372241784344
ENSG00000162129 brain:ENST00000538039:1.79062286587975 liver:ENST00000538021:1.05636853317605
ENSG00000162522 brain:ENST00000373481:3.2373116516432 liver:ENST00000373480:5.85833089202109
ENSG00000163219 brain:ENST00000409202:0.453353809641029 liver:ENST00000479844:1.65535244334624
ENSG00000163399 brain:ENST00000295598:4.45843744883688 liver:ENST00000369496:1.49925648735979
ENSG00000164081 brain:ENST00000341333:9.14330945963569 liver:ENST00000416589:4.70179316083802
ENSG00000164307 brain:ENST00000296754:2.89663293296542 liver:ENST00000443439:5.07885556804105
ENSG00000165671 brain:ENST00000361032:0.960316260299926 liver:ENST00000354179:1.63949335855813
ENSG00000165861 brain:ENST00000318876:4.88202023997319 liver:ENST00000556143:3.06773792102793
ENSG00000166169 brain:ENST00000339310:0.778016382842342 liver:ENST00000370168:0.464961129161902
ENSG00000166579 brain:ENST00000402554:2.90363919747501 liver:ENST00000334527:1.49444421486484
ENSG00000166886 brain:ENST00000342556:1.91148421884983 liver:ENST00000357680:1.84142846999412
ENSG00000167081 brain:ENST00000373489:0.422443322620049 liver:ENST00000373487:1.17905080792252
ENSG00000167716 brain:ENST00000409644:0.787780045399992 liver:ENST00000354680:0.762943963445698
ENSG00000168803 brain:ENST00000389651:1.25960526350943 liver:ENST00000422466:0.748026860064091
ENSG00000168887 brain:ENST00000306336:1.93432960356911 liver:ENST00000420686:1.30237134715623
ENSG00000168952 brain:ENST00000548724:1.23862171849394 liver:ENST00000548369:0.700077887270266
ENSG00000169621 brain:ENST00000529851:0.9773192741567 liver:ENST00000445692:0.776142208128309
ENSG00000169682 brain:ENST00000352260:0.466912925456836 liver:ENST00000568829:0.770344077104265
ENSG00000170946 brain:ENST00000395949:1.22259598993597 liver:ENST00000465995:1.2216455499104
ENSG00000171160 brain:ENST00000307450:1.69624678384038 liver:ENST00000370635:2.14147266184307
ENSG00000171552 brain:ENST00000376062:0.869268019181746 liver:ENST00000420653:0.72544295907216
ENSG00000172757 brain:ENST00000531413:1.82008432587178 liver:ENST00000527344:2.57095125714806
ENSG00000173153 brain:ENST00000468670:0.521009217812394 liver:ENST00000000442:1.06025729522497
ENSG00000173264 brain:ENST00000438980:0.486178235542119 liver:ENST00000542190:0.3617761505571
ENSG00000173409 brain:ENST00000366658:16.7676036993001 liver:ENST00000459891:12.9126543300971
ENSG00000173486 brain:ENST00000449942:2.26652949179231 liver:ENST00000309366:1.95962903781467
ENSG00000173548 brain:ENST00000308527:3.04253660812416 liver:ENST00000569152:4.13156070436983
ENSG00000175221 brain:ENST00000269814:1.09610576743138 liver:ENST00000538572:1.58354505897661
ENSG00000176171 brain:ENST00000540159:1.18899539777806 liver:ENST00000368636:2.4092076819064
ENSG00000178904 brain:ENST00000392250:10.160791866598 liver:ENST00000342179:3.9321320905839
ENSG00000181061 brain:ENST00000321331:0.995981852478735 liver:ENST00000452906:0.783595925468125
ENSG00000181513 brain:ENST00000398322:1.44705072397476 liver:ENST00000321854:1.95171644688987
ENSG00000182606 brain:ENST00000396175:1.57882829983903 liver:ENST00000341421:2.19675917754978
ENSG00000182902 brain:ENST00000327451:23.4616252974982 liver:ENST00000399813:35.4398778355903
ENSG00000183621 brain:ENST00000361310:0.304031091359362 liver:ENST00000444692:0.672656580377866
ENSG00000184178 brain:ENST00000401642:7.58422704284114 liver:ENST00000503450:3.4814239760861
ENSG00000184277 brain:ENST00000347970:2.83703059766233 liver:ENST00000333202:1.26233874442731
ENSG00000187954 brain:ENST00000424149:0.685517399493423 liver:ENST00000438911:0.984604621102863
ENSG00000188313 brain:ENST00000448205:2.69569707756009 liver:ENST00000493432:5.75248333248882
ENSG00000188343 brain:ENST00000518322:1.46103365506239 liver:ENST00000522324:0.745848961672084
ENSG00000196116 brain:ENST00000422139:3.91298114875452 liver:ENST00000540902:2.09532781453936
ENSG00000196352 brain:ENST00000391921:2.29539140914888 liver:ENST00000314754:0.77240727351736
ENSG00000196365 brain:ENST00000540670:1.74561221966693 liver:ENST00000360614:4.3123234151824
ENSG00000196914 brain:ENST00000356641:9.45724103845632 liver:ENST00000532993:15.2140716800623
ENSG00000197748 brain:ENST00000369720:0.670806975228796 liver:ENST00000434629:0.431190115626838
ENSG00000197763 brain:ENST00000524230:1.59343771068756 liver:ENST00000518740:2.4022990088564
ENSG00000198586 brain:ENST00000360843:4.20586288041913 liver:ENST00000442919:2.16800491469786
ENSG00000203734 brain:ENST00000367682:2.4359073151654 liver:ENST00000423192:1.8738059961771
ENSG00000204628 brain:ENST00000514455:0.798388683133711 liver:ENST00000506312:1.73300985348324
ENSG00000213024 brain:ENST00000413454:6.21708075988663 liver:ENST00000422090:5.30680520361609
ENSG00000213339 brain:ENST00000421333:2.17475051202291 liver:ENST00000250237:3.09324604379083
ENSG00000215067 brain:ENST00000399541:4.7640692287215 liver:ENST00000399540:3.40376562155337
ENSG00000222019 brain:ENST00000517889:0.76702950688756 liver:ENST00000409768:0.53760317493772
ENSG00000224186 brain:ENST00000555438:0.605704072001525 liver:ENST00000554670:0.5964630946877
ENSG00000240230 brain:ENST00000457254:2.21415124180334 liver:ENST00000344111:3.16010591541301
ENSG00000004766 breast:ENST00000544910:0.613276634707951 colon:ENST00000441602:0.624808365604049
ENSG00000005339 breast:ENST00000323508:10.6011940897105 colon:ENST00000382070:7.49596333284766
ENSG00000005483 breast:ENST00000334884:3.37965873064281 colon:ENST00000257745:2.14465464768392
ENSG00000006740 breast:ENST00000379672:0.557472907901822 colon:ENST00000340825:1.52438764573221
ENSG00000006747 breast:ENST00000445618:1.08299499522166 colon:ENST00000519209:0.567495355047963
ENSG00000007372 breast:ENST00000379132:0.169829088672391 colon:ENST00000438681:0.158229566777419
ENSG00000008382 breast:ENST00000262966:2.240956244916 colon:ENST00000359935:1.25071766157206
ENSG00000010244 breast:ENST00000341711:9.76670837260615 colon:ENST00000394673:4.61234754170342
ENSG00000020577 breast:ENST00000251091:1.18517194045345 colon:ENST00000305831:1.09882444101604
ENSG00000026652 breast:ENST00000320285:0.539428354309148 colon:ENST00000366911:0.723586583080422
ENSG00000029363 breast:ENST00000353331:2.54732834633531 colon:ENST00000527536:3.75293208353981
ENSG00000033327 breast:ENST00000340149:5.25751338341323 colon:ENST00000361507:12.1059694648831
ENSG00000039537 breast:ENST00000337836:1.38676860404381 colon:ENST00000263413:2.7030353444966
ENSG00000048052 breast:ENST00000405010:2.37101958940076 colon:ENST00000406072:6.45859883670326
ENSG00000064225 breast:ENST00000265261:0.905285037632583 colon:ENST00000486249:0.242676692368859
ENSG00000065457 breast:ENST00000566445:3.18397900432717 colon:ENST00000568510:1.46308621854532
ENSG00000065518 breast:ENST00000485064:1.9470435329596 colon:ENST00000491335:1.1950096809521
ENSG00000065665 breast:ENST00000379033:1.14754009658764 colon:ENST00000379020:1.05930302224502
ENSG00000066654 breast:ENST00000431224:1.42888034228689 colon:ENST00000381337:0.953325500176375
ENSG00000076924 breast:ENST00000358368:0.901566473512617 colon:ENST00000534844:1.2960740876861
ENSG00000078699 breast:ENST00000342704:1.30459012469462 colon:ENST00000359606:2.76540324307825
ENSG00000084234 breast:ENST00000543137:46.1964243127944 colon:ENST00000278756:35.6941578915113
ENSG00000085760 breast:ENST00000417363:1.33016600862796 colon:ENST00000263629:1.88611998873694
ENSG00000085871 breast:ENST00000506797:0.900038329131486 colon:ENST00000265498:1.5394056835084
ENSG00000087884 breast:ENST00000526415:1.67143538324409 colon:ENST00000525034:3.24514761647822
ENSG00000090097 breast:ENST00000322099:0.203870246787255 colon:ENST00000428823:0.190682181774101
ENSG00000090316 breast:ENST00000382947:0.358097315645753 colon:ENST00000514708:0.463087643057057
ENSG00000092098 breast:ENST00000559719:0.50786064843404 colon:ENST00000557991:0.403407716114338
ENSG00000092439 breast:ENST00000560955:2.25547905657507 colon:ENST00000313478:1.59404522977918
ENSG00000092964 breast:ENST00000521913:1.23133462915986 colon:ENST00000311151:1.17214705766134
ENSG00000095066 breast:ENST00000264827:8.6594180614375 colon:ENST00000397668:10.4739086683441
ENSG00000095539 breast:ENST00000521006:1.62141897078117 colon:ENST00000210633:3.53883974904316
ENSG00000099991 breast:ENST00000403176:2.05135893267289 colon:ENST00000337989:3.39849593457055
ENSG00000100380 breast:ENST00000542699:0.983418641998772 colon:ENST00000216218:1.27189180996063
ENSG00000100578 breast:ENST00000423743:1.97686202243441 colon:ENST00000555397:1.42103061094323
ENSG00000100612 breast:ENST00000216500:0.713464236513642 colon:ENST00000557185:1.6638569842853
ENSG00000100731 breast:ENST00000304743:3.90564991187052 colon:ENST00000238570:4.72502732627429
ENSG00000101191 breast:ENST00000370368:2.2581501876866 colon:ENST00000354665:4.41047916601059
ENSG00000103145 breast:ENST00000396916:7.96367738939736 colon:ENST00000354679:9.14241702152346
ENSG00000104738 breast:ENST00000523944:1.05371367172136 colon:ENST00000262105:2.15414816448289
ENSG00000105501 breast:ENST00000570106:1.1155352725413 colon:ENST00000222107:0.740231698510595
ENSG00000106078 breast:ENST00000441453:1.18846612909257 colon:ENST00000445054:1.29547939933795
ENSG00000106868 breast:ENST00000374263:1.71467218383206 colon:ENST00000374270:1.04389096667297
ENSG00000107036 breast:ENST00000414202:0.75441820638416 colon:ENST00000418622:1.26285217221179
ENSG00000107537 breast:ENST00000263038:1.76716581987955 colon:ENST00000396913:1.44488121305154
ENSG00000107719 breast:ENST00000373214:2.34389553905135 colon:ENST00000263563:2.74419267135441
ENSG00000108039 breast:ENST00000369683:0.372015338716785 colon:ENST00000322238:0.611479234739367
ENSG00000108387 breast:ENST00000317268:0.835801667539519 colon:ENST00000393086:0.730814026111034
ENSG00000108825 breast:ENST00000409446:0.246501782442518 colon:ENST00000424284:0.706396714945937
ENSG00000109180 breast:ENST00000513391:2.59619940803352 colon:ENST00000509122:3.41707049950526
ENSG00000109861 breast:ENST00000393302:1.58700989455732 colon:ENST00000528020:2.68264797567549
ENSG00000111261 breast:ENST00000396349:1.80512233044288 colon:ENST00000355566:1.57432842215082
ENSG00000111837 breast:ENST00000354489:1.19667122720915 colon:ENST00000538030:0.495834437896506
ENSG00000111846 breast:ENST00000379597:0.428152765973476 colon:ENST00000316170:0.386760335044547
ENSG00000113657 breast:ENST00000343218:2.11652048375375 colon:ENST00000398514:0.907354010545276
ENSG00000115084 breast:ENST00000245680:4.23996642405988 colon:ENST00000420066:3.85114453787409
ENSG00000115266 breast:ENST00000535453:6.09577082381149 colon:ENST00000238483:6.60261595279338
ENSG00000115295 breast:ENST00000379543:4.22166555886756 colon:ENST00000320081:6.46585535917657
ENSG00000115459 breast:ENST00000414593:2.55591651898773 colon:ENST00000315658:0.848285045200072
ENSG00000115762 breast:ENST00000403716:0.906538579319935 colon:ENST00000234115:1.80044042121437
ENSG00000116786 breast:ENST00000375793:4.05211739971287 colon:ENST00000375799:8.08098046577748
ENSG00000119004 breast:ENST00000421618:0.629313972740589 colon:ENST00000431118:0.297940366364312
ENSG00000119397 breast:ENST00000373845:1.18019823084617 colon:ENST00000373850:0.618954075959128
ENSG00000119402 breast:ENST00000340778:1.42277009853714 colon:ENST00000373926:0.736897518346673
ENSG00000122507 breast:ENST00000396127:0.554814541369196 colon:ENST00000434373:0.608599981236613
ENSG00000123908 breast:ENST00000523609:0.628179501281876 colon:ENST00000220592:2.08476893396081
ENSG00000125386 breast:ENST00000512465:1.06195683995232 colon:ENST00000324666:1.00462202530221
ENSG00000125741 breast:ENST00000263275:2.0120176985156 colon:ENST00000544371:0.821879691590122
ENSG00000126602 breast:ENST00000538171:2.65768790166066 colon:ENST00000246957:1.74477356392109
ENSG00000128463 breast:ENST00000560000:0.867331791388087 colon:ENST00000560947:0.848573988504961
ENSG00000128944 breast:ENST00000249776:0.974696467644422 colon:ENST00000448395:0.710447982922065
ENSG00000129351 breast:ENST00000407004:2.5242878664186 colon:ENST00000250241:1.96437430248556
ENSG00000130307 breast:ENST00000252597:2.81314191931825 colon:ENST00000431146:0.972984181693735
ENSG00000130396 breast:ENST00000392112:2.04188212307962 colon:ENST00000515794:0.891389046025073
ENSG00000130529 breast:ENST00000355712:2.32520684436552 colon:ENST00000252826:2.53273750149763
ENSG00000131100 breast:ENST00000399798:1.55486336230885 colon:ENST00000253413:4.33557121910406
ENSG00000131759 breast:ENST00000254066:0.946632843274373 colon:ENST00000425707:1.63650248828393
ENSG00000132275 breast:ENST00000254605:1.82907774374834 colon:ENST00000534343:1.31367444609962
ENSG00000135114 breast:ENST00000339275:0.990050172951218 colon:ENST00000257570:1.10776506334367
ENSG00000137210 breast:ENST00000473276:2.47579487038102 colon:ENST00000379530:0.799354077046544
ENSG00000137501 breast:ENST00000316356:0.383748147306514 colon:ENST00000525702:0.456930271280315
ENSG00000138078 breast:ENST00000409411:3.13351172582626 colon:ENST00000409957:3.03295739994311
ENSG00000138663 breast:ENST00000503682:2.15973394568813 colon:ENST00000264389:1.8013661141448
ENSG00000140691 breast:ENST00000564900:1.20154512088341 colon:ENST00000412665:0.656799995835436
ENSG00000141452 breast:ENST00000269221:5.20617698064641 colon:ENST00000542734:4.10797130900946
ENSG00000141527 breast:ENST00000344227:2.62917080642324 colon:ENST00000309710:1.08960025110102
ENSG00000141577 breast:ENST00000374782:0.648141848431847 colon:ENST00000450824:0.733249324074722
ENSG00000143190 breast:ENST00000271411:6.93330983362325 colon:ENST00000367862:4.18535862641855
ENSG00000143341 breast:ENST00000367492:0.715899628111837 colon:ENST00000271588:1.27940327241619
ENSG00000143398 breast:ENST00000409426:0.687609269913321 colon:ENST00000368890:0.411038770017008
ENSG00000143633 breast:ENST00000366648:0.528963214944575 colon:ENST00000318906:0.329742353396082
ENSG00000143643 breast:ENST00000366662:1.22396612869642 colon:ENST00000414259:0.860492725461892
ENSG00000144648 breast:ENST00000422265:0.467280831233399 colon:ENST00000442925:0.478122475224294
ENSG00000144908 breast:ENST00000488356:0.238747269961154 colon:ENST00000452905:0.232066039808636
ENSG00000146521 breast:ENST00000366822:2.09056689559057 colon:ENST00000495520:1.01551624283388
ENSG00000146674 breast:ENST00000442142:1.14358149960586 colon:ENST00000381086:0.900656783446357
ENSG00000146733 breast:ENST00000395471:0.742426083954813 colon:ENST00000275605:0.49806210025353
ENSG00000147588 breast:ENST00000256103:1.3147411890656 colon:ENST00000519260:0.679249963871048
ENSG00000147799 breast:ENST00000377307:0.885466452195571 colon:ENST00000276826:1.68222984108649
ENSG00000149547 breast:ENST00000526081:0.437082624605483 colon:ENST00000343678:0.58838637697191
ENSG00000149925 breast:ENST00000565355:16.2150904694 colon:ENST00000566130:21.007960531831
ENSG00000151883 breast:ENST00000503750:1.37793905143207 colon:ENST00000281631:0.577185903652974
ENSG00000153317 breast:ENST00000343135:6.41480525203104 colon:ENST00000357668:4.30370181680631
ENSG00000153551 breast:ENST00000465248:0.891265839322685 colon:ENST00000487007:0.696806674148383
ENSG00000153936 breast:ENST00000370548:8.88903233676188 colon:ENST00000370550:6.88892811678297
ENSG00000154265 breast:ENST00000392676:3.21510212545408 colon:ENST00000392677:3.16985060244402
ENSG00000154719 breast:ENST00000419219:2.42805842988776 colon:ENST00000352957:1.86364318712186
ENSG00000155313 breast:ENST00000400183:3.24565047247168 colon:ENST00000351097:0.972691043223613
ENSG00000156711 breast:ENST00000211287:1.28443047370437 colon:ENST00000373770:2.58064692101533
ENSG00000156958 breast:ENST00000396509:0.58144144999779 colon:ENST00000327171:1.00428097206044
ENSG00000158406 breast:ENST00000377727:4.81958858762126 colon:ENST00000289352:7.81327152635956
ENSG00000162437 breast:ENST00000294428:2.39215916032903 colon:ENST00000371072:4.78793165345685
ENSG00000162520 breast:ENST00000409190:12.8330927967211 colon:ENST00000373484:12.3400820430976
ENSG00000162585 breast:ENST00000420515:0.449362892086953 colon:ENST00000414253:0.786854614703394
ENSG00000162924 breast:ENST00000295025:1.91130906564641 colon:ENST00000394479:1.21913224093641
ENSG00000163145 breast:ENST00000295297:0.616136964803701 colon:ENST00000429690:1.07376460836629
ENSG00000163399 breast:ENST00000339159:4.32305511731662 colon:ENST00000295598:4.15714566798968
ENSG00000163945 breast:ENST00000503548:1.07039088644927 colon:ENST00000389851:0.520402731069581
ENSG00000164916 breast:ENST00000450194:3.93012140729783 colon:ENST00000328914:3.49616597542353
ENSG00000164946 breast:ENST00000380894:1.08309426831017 colon:ENST00000380875:0.650774786863069
ENSG00000165671 breast:ENST00000354179:1.20140554465499 colon:ENST00000361032:2.87183338881184
ENSG00000166508 breast:ENST00000542483:0.62467962913209 colon:ENST00000354230:0.37275892162291
ENSG00000167701 breast:ENST00000394955:1.08442572922638 colon:ENST00000528431:0.360126147996485
ENSG00000168002 breast:ENST00000531944:0.977914433181615 colon:ENST00000301788:0.39729253274939
ENSG00000168300 breast:ENST00000544451:2.52196816135007 colon:ENST00000360540:2.834977826726
ENSG00000168350 breast:ENST00000305631:2.66153582498854 colon:ENST00000553834:2.41187878305246
ENSG00000168495 breast:ENST00000397802:2.3741377669415 colon:ENST00000306433:1.77852623465636
ENSG00000168884 breast:ENST00000315423:1.4593137640406 colon:ENST00000503235:0.611638445734142
ENSG00000169599 breast:ENST00000438184:1.0097221111639 colon:ENST00000462320:1.92919294861153
ENSG00000169682 breast:ENST00000568829:0.433977280202136 colon:ENST00000334536:1.24229520954996
ENSG00000170190 breast:ENST00000538213:4.74646066854233 colon:ENST00000450736:4.50139710003614
ENSG00000170325 breast:ENST00000423662:1.59287661965126 colon:ENST00000304538:0.815895776067715
ENSG00000171044 breast:ENST00000529336:2.17581802976559 colon:ENST00000416569:1.26958146952758
ENSG00000172432 breast:ENST00000419497:2.01696712851633 colon:ENST00000432918:1.8271296090966
ENSG00000175166 breast:ENST00000439383:0.462595953651941 colon:ENST00000358216:0.341307725563588
ENSG00000175221 breast:ENST00000534906:0.759173176295929 colon:ENST00000269814:1.78796969043795
ENSG00000176986 breast:ENST00000465076:1.60537652878018 colon:ENST00000345254:1.96590178205737
ENSG00000178188 breast:ENST00000322610:0.42717101207988 colon:ENST00000359285:0.977734690231914
ENSG00000178971 breast:ENST00000449476:2.84887792061357 colon:ENST00000315684:3.08399559862884
ENSG00000179918 breast:ENST00000418751:1.56690788103311 colon:ENST00000542752:0.754856744001136
ENSG00000181827 breast:ENST00000423270:1.06297229942756 colon:ENST00000559447:1.42654158931976
ENSG00000183401 breast:ENST00000427879:2.97044324236396 colon:ENST00000458408:3.08401095499747
ENSG00000183579 breast:ENST00000332811:4.79641805879762 colon:ENST00000462485:4.89884107130988
ENSG00000183684 breast:ENST00000505490:0.92385166753578 colon:ENST00000331204:0.494355412971083
ENSG00000185386 breast:ENST00000330651:1.63288385911942 colon:ENST00000417877:0.712862783833524
ENSG00000185652 breast:ENST00000331010:1.60646392796026 colon:ENST00000423158:0.526371360375897
ENSG00000188785 breast:ENST00000366197:5.04651201877756 colon:ENST00000336128:2.70004353993778
ENSG00000196418 breast:ENST00000366499:0.51210544179732 colon:ENST00000340684:0.69024447897368
ENSG00000196476 breast:ENST00000382369:0.875904668256635 colon:ENST00000400269:1.42568589032668
ENSG00000196511 breast:ENST00000538212:2.04160832042888 colon:ENST00000378099:1.08048052266549
ENSG00000196689 breast:ENST00000174621:0.664917028883853 colon:ENST00000399756:1.14943849034116
ENSG00000196700 breast:ENST00000369888:1.35753417162717 colon:ENST00000217130:1.11909792136344
ENSG00000197451 breast:ENST00000358344:4.03011713753577 colon:ENST00000515193:2.37749239836271
ENSG00000198420 breast:ENST00000478172:1.49231182673003 colon:ENST00000491908:0.780317218264327
ENSG00000204954 breast:ENST00000547975:1.72576190530838 colon:ENST00000549478:0.594077727835257
ENSG00000205423 breast:ENST00000427478:1.29031177585142 colon:ENST00000565457:2.76370634059221
ENSG00000213337 breast:ENST00000443120:2.13067252221597 colon:ENST00000393537:3.59360114786622
ENSG00000214063 breast:ENST00000409531:0.51436307199486 colon:ENST00000397396:0.380705273746598
ENSG00000214367 breast:ENST00000243706:3.80506799061204 colon:ENST00000443786:5.14200380845143
ENSG00000214694 breast:ENST00000398800:0.488232419216859 colon:ENST00000409978:0.404611299887521
ENSG00000235194 breast:ENST00000560913:2.48104170910766 colon:ENST00000558058:3.76481018534895
ENSG00000254986 breast:ENST00000526515:0.304157285192166 colon:ENST00000453114:0.224998257825432
ENSG00000259066 breast:ENST00000557574:3.99022034349065 colon:ENST00000554824:7.8869925019879
ENSG00000003402 breast:ENST00000441224:2.18031532981989 heart:ENST00000433445:2.47474505087391
ENSG00000005483 breast:ENST00000334884:3.37965873064281 heart:ENST00000257745:1.44912219504393
ENSG00000006007 breast:ENST00000353258:23.3733958131914 heart:ENST00000563645:7.18027907838346
ENSG00000006194 breast:ENST00000219069:4.36145549471925 heart:ENST00000538765:1.56077078959906
ENSG00000010244 breast:ENST00000341711:9.76670837260615 heart:ENST00000394673:4.03174409455116
ENSG00000011028 breast:ENST00000446119:1.5691763905782 heart:ENST00000303375:1.05919982043085
ENSG00000013561 breast:ENST00000347642:1.77088342509665 heart:ENST00000540015:2.06141343305563
ENSG00000015479 breast:ENST00000394805:0.396316334967522 heart:ENST00000504045:0.294158491057823
ENSG00000016402 breast:ENST00000367748:1.41228760267203 heart:ENST00000316649:0.778094423185934
ENSG00000016864 breast:ENST00000491606:0.74191280862159 heart:ENST00000481643:0.662293218123111
ENSG00000022277 breast:ENST00000395881:1.84387742064141 heart:ENST00000023939:0.57260342323883
ENSG00000024048 breast:ENST00000372899:3.99923229441014 heart:ENST00000372901:4.16937263762394
ENSG00000030066 breast:ENST00000530326:0.558081082081697 heart:ENST00000426372:0.409147802980359
ENSG00000030582 breast:ENST00000393566:33.4504145478829 heart:ENST00000357351:15.5020142348454
ENSG00000040487 breast:ENST00000375155:0.770726914456506 heart:ENST00000432465:1.00839142199934
ENSG00000052126 breast:ENST00000538972:2.78163140158129 heart:ENST00000359180:1.61293774893141
ENSG00000058804 breast:ENST00000360494:2.08939293134123 heart:ENST00000540001:1.70263315139605
ENSG00000063854 breast:ENST00000455446:0.451091901962325 heart:ENST00000397353:0.640410907929203
ENSG00000064607 breast:ENST00000452918:6.7185370968357 heart:ENST00000337018:3.74922659907443
ENSG00000065427 breast:ENST00000302445:1.9780330930614 heart:ENST00000568378:1.19670643047824
ENSG00000065518 breast:ENST00000485064:1.9470435329596 heart:ENST00000492739:1.44425882016579
ENSG00000066455 breast:ENST00000554700:3.16783974133589 heart:ENST00000355976:2.64214967606621
ENSG00000066654 breast:ENST00000431224:1.42888034228689 heart:ENST00000381337:0.963473649807684
ENSG00000067369 breast:ENST00000413546:0.7282660289802 heart:ENST00000382039:2.0207940999426
ENSG00000071054 breast:ENST00000456652:6.28403448662039 heart:ENST00000413150:1.38608690433863
ENSG00000072778 breast:ENST00000350303:10.4014892886611 heart:ENST00000543245:19.5410539409997
ENSG00000073614 breast:ENST00000261253:0.987481253703974 heart:ENST00000399787:1.1474458455582
ENSG00000073910 breast:ENST00000267067:2.95532929155121 heart:ENST00000380217:2.03974101076719
ENSG00000074181 breast:ENST00000539383:2.56040743002519 heart:ENST00000263388:1.98229618032245
ENSG00000076944 breast:ENST00000414284:0.755359133663571 heart:ENST00000221283:0.558247011938245
ENSG00000078140 breast:ENST00000261427:17.5958919136525 heart:ENST00000510719:7.76393893099629
ENSG00000080822 breast:ENST00000341181:3.15555374726024 heart:ENST00000394185:1.08701912365153
ENSG00000081189 breast:ENST00000424173:1.21942859470313 heart:ENST00000504921:0.48996596017592
ENSG00000083799 breast:ENST00000540145:2.26329035556376 heart:ENST00000566679:0.479909412140412
ENSG00000084764 breast:ENST00000405074:6.33193302630411 heart:ENST00000233121:6.14686220210805
ENSG00000085377 breast:ENST00000369110:6.90871357802015 heart:ENST00000535457:3.88112876581936
ENSG00000087253 breast:ENST00000566915:8.17393355405265 heart:ENST00000262134:3.75736042926002
ENSG00000090372 breast:ENST00000263280:4.11934860609146 heart:ENST00000391910:3.74771351324607
ENSG00000091164 breast:ENST00000217515:5.32796564786928 heart:ENST00000540155:4.6811182183654
ENSG00000092036 breast:ENST00000397409:0.529341552414678 heart:ENST00000553420:0.971062613973965
ENSG00000092931 breast:ENST00000355954:9.40350476158727 heart:ENST00000336509:6.24167787758599
ENSG00000092964 breast:ENST00000521913:1.23133462915986 heart:ENST00000311151:1.49582555848721
ENSG00000093144 breast:ENST00000368290:1.45394175285371 heart:ENST00000368295:0.613640888173698
ENSG00000095203 breast:ENST00000311609:1.50063265864234 heart:ENST00000262536:1.58573618523724
ENSG00000099783 breast:ENST00000539473:80.1748584004852 heart:ENST00000325495:78.8540643014723
ENSG00000099910 breast:ENST00000328879:2.72544287115389 heart:ENST00000440659:0.989083068741398
ENSG00000100106 breast:ENST00000428075:1.43790518532586 heart:ENST00000417857:1.12442120534923
ENSG00000100220 breast:ENST00000451746:2.16751764028284 heart:ENST00000216038:1.47132088177471
ENSG00000100226 breast:ENST00000216044:0.966218356995782 heart:ENST00000418601:0.385252273887934
ENSG00000100241 breast:ENST00000418590:0.674648253177571 heart:ENST00000356279:0.305116564200991
ENSG00000100294 breast:ENST00000327555:0.876467781229595 heart:ENST00000290429:1.15568407217165
ENSG00000100345 breast:ENST00000337818:5.49237000279516 heart:ENST00000216181:3.94912373935774
ENSG00000100403 breast:ENST00000351589:1.97109304598941 heart:ENST00000352645:0.988979960341953
ENSG00000100412 breast:ENST00000544234:1.19827593391339 heart:ENST00000216254:1.70877318047618
ENSG00000101019 breast:ENST00000359226:1.39746042169011 heart:ENST00000374377:2.50440152692414
ENSG00000101187 breast:ENST00000497209:0.656186333940652 heart:ENST00000451793:1.11450715528507
ENSG00000101457 breast:ENST00000435014:6.01523062833446 heart:ENST00000456939:5.80401470675813
ENSG00000101624 breast:ENST00000423709:1.63544862663319 heart:ENST00000262127:1.47485139632986
ENSG00000103051 breast:ENST00000567324:0.99714150532732 heart:ENST00000323786:0.303606219428631
ENSG00000103381 breast:ENST00000433677:2.97782986953502 heart:ENST00000261660:1.63295188657066
ENSG00000103507 breast:ENST00000567682:11.0001394025081 heart:ENST00000394950:4.38295114935026
ENSG00000103942 breast:ENST00000558090:0.89252939172709 heart:ENST00000450735:0.64712302139413
ENSG00000104218 breast:ENST00000412460:0.975615304296886 heart:ENST00000262210:1.04930604211628
ENSG00000104518 breast:ENST00000525208:0.377044782286833 heart:ENST00000525721:0.262136918651354
ENSG00000104723 breast:ENST00000382020:2.04389203906639 heart:ENST00000515859:0.791043517105257
ENSG00000104824 breast:ENST00000423415:2.25927412266034 heart:ENST00000388749:5.68528393418802
ENSG00000104835 breast:ENST00000392076:4.85184007765592 heart:ENST00000221431:1.95131814249518
ENSG00000104973 breast:ENST00000456294:0.904910337684512 heart:ENST00000538643:0.483667871819694
ENSG00000105053 breast:ENST00000377011:1.37143750134222 heart:ENST00000316763:2.47046202815227
ENSG00000105341 breast:ENST00000438807:5.56472757224116 heart:ENST00000301183:3.42094973198172
ENSG00000105701 breast:ENST00000544835:5.73048738006283 heart:ENST00000222308:3.88736366763475
ENSG00000105819 breast:ENST00000249269:3.63529034742973 heart:ENST00000428154:1.60337896180156
ENSG00000106355 breast:ENST00000450169:2.58377746113164 heart:ENST00000409987:1.88766801432954
ENSG00000106459 breast:ENST00000353868:1.07122522048535 heart:ENST00000393230:1.1375913266256
ENSG00000106853 breast:ENST00000466771:2.84959940845827 heart:ENST00000309195:1.03385139689823
ENSG00000107262 breast:ENST00000488499:0.666076065420835 heart:ENST00000379707:0.28469895762831
ENSG00000107643 breast:ENST00000374182:1.77108586595632 heart:ENST00000374176:1.20924204326822
ENSG00000108094 breast:ENST00000374746:1.98168390462455 heart:ENST00000374742:1.29815450320378
ENSG00000108424 breast:ENST00000290158:3.24497596877513 heart:ENST00000540627:5.40781746715562
ENSG00000108825 breast:ENST00000409446:0.246501782442518 heart:ENST00000424284:0.449502660189144
ENSG00000108840 breast:ENST00000336057:1.68346170591814 heart:ENST00000225983:1.5411973709151
ENSG00000109111 breast:ENST00000347486:8.50564490842618 heart:ENST00000314616:6.25416005736747
ENSG00000109180 breast:ENST00000513391:2.59619940803352 heart:ENST00000509122:1.83566866504196
ENSG00000109320 breast:ENST00000226574:2.0709780884962 heart:ENST00000505458:0.887497966374932
ENSG00000109738 breast:ENST00000541722:1.72460086602266 heart:ENST00000264428:1.00370303238585
ENSG00000110046 breast:ENST00000377262:0.861574922909395 heart:ENST00000418259:0.292416387492845
ENSG00000111666 breast:ENST00000552215:7.00933911692086 heart:ENST00000229266:3.60836134226036
ENSG00000111880 breast:ENST00000265607:2.04776703844828 heart:ENST00000369485:2.19312703428482
ENSG00000112578 breast:ENST00000230340:2.21401770875263 heart:ENST00000372996:0.788163247514102
ENSG00000112695 breast:ENST00000472311:1.18688616166993 heart:ENST00000460985:2.2490028873931
ENSG00000114023 breast:ENST00000477892:3.12316344014026 heart:ENST00000440333:1.52049003826749
ENSG00000114054 breast:ENST00000478469:2.15405617132355 heart:ENST00000482086:1.06546619303303
ENSG00000115364 breast:ENST00000393909:14.0457414434469 heart:ENST00000453233:3.49273681536104
ENSG00000115758 breast:ENST00000234111:10.8358370306499 heart:ENST00000405333:3.91144635830136
ENSG00000115827 breast:ENST00000429466:1.67825824300486 heart:ENST00000539783:0.691105939048842
ENSG00000116641 breast:ENST00000454575:1.35683746419427 heart:ENST00000340370:0.291101301857846
ENSG00000117222 breast:ENST00000367164:3.34204287029976 heart:ENST00000264515:4.31725442070569
ENSG00000117505 breast:ENST00000370272:6.59280556009921 heart:ENST00000370267:2.04463141929899
ENSG00000117602 breast:ENST00000436717:1.76785436226651 heart:ENST00000425530:0.319804286924767
ENSG00000118495 breast:ENST00000367572:3.22315101895157 heart:ENST00000444202:1.61840044853055
ENSG00000119013 breast:ENST00000454214:3.12623227289809 heart:ENST00000237889:1.54725263995018
ENSG00000119487 breast:ENST00000373498:16.0010951481649 heart:ENST00000444226:4.32588896797767
ENSG00000119673 breast:ENST00000538782:2.80415015997006 heart:ENST00000238651:2.33975743786282
ENSG00000121361 breast:ENST00000240662:10.368302042923 heart:ENST00000539350:4.92574078719504
ENSG00000121749 breast:ENST00000550746:3.08754836317477 heart:ENST00000485960:0.761478938481138
ENSG00000122507 breast:ENST00000396127:0.554814541369196 heart:ENST00000434373:1.55973013353091
ENSG00000122566 breast:ENST00000409814:18.0922097873468 heart:ENST00000356674:10.7008866037805
ENSG00000122591 breast:ENST00000432176:2.33070806547925 heart:ENST00000440481:1.98579650163403
ENSG00000123815 breast:ENST00000243583:2.27236483290864 heart:ENST00000324464:1.77394217693352
ENSG00000123908 breast:ENST00000523609:0.628179501281876 heart:ENST00000220592:0.875144775487618
ENSG00000124193 breast:ENST00000244020:16.9333940182801 heart:ENST00000483871:10.0756670275299
ENSG00000124570 breast:ENST00000380500:7.52194753122637 heart:ENST00000380539:14.5294453507769
ENSG00000125386 breast:ENST00000512465:1.06195683995232 heart:ENST00000382839:0.831388926556023
ENSG00000125485 breast:ENST00000372159:1.0548614418696 heart:ENST00000372155:0.284467888922492
ENSG00000125503 breast:ENST00000376393:7.20422955861028 heart:ENST00000263433:5.03920741247192
ENSG00000125695 breast:ENST00000245865:3.61494172563826 heart:ENST00000447001:2.24867800266061
ENSG00000125885 breast:ENST00000378883:1.61220608727031 heart:ENST00000265187:1.23528381762377
ENSG00000126602 breast:ENST00000538171:2.65768790166066 heart:ENST00000246957:1.82085503183457
ENSG00000126709 breast:ENST00000339145:2.04110452828825 heart:ENST00000361157:1.11905561737963
ENSG00000127022 breast:ENST00000452673:183.263425313367 heart:ENST00000247461:69.1197805649244
ENSG00000127554 breast:ENST00000248114:2.15677162229024 heart:ENST00000567719:0.598446467844953
ENSG00000127824 breast:ENST00000392088:1.33155832149047 heart:ENST00000447205:1.33140846504881
ENSG00000128694 breast:ENST00000519810:1.04869744575134 heart:ENST00000264151:0.538410583895413
ENSG00000128829 breast:ENST00000558823:1.90566070912813 heart:ENST00000263791:0.472154566099502
ENSG00000129071 breast:ENST00000429544:0.629718767090358 heart:ENST00000503197:1.11932351568346
ENSG00000130254 breast:ENST00000415313:3.80962208812864 heart:ENST00000536849:1.66040992938533
ENSG00000130816 breast:ENST00000541266:1.8165972628429 heart:ENST00000359526:1.26908883775197
ENSG00000131845 breast:ENST00000391705:3.38450376133548 heart:ENST00000282286:2.20468445751734
ENSG00000132275 breast:ENST00000254605:1.82907774374834 heart:ENST00000530762:0.53488667041411
ENSG00000132406 breast:ENST00000382753:1.26756559656334 heart:ENST00000538516:1.10099772344203
ENSG00000132570 breast:ENST00000512783:4.57246769824717 heart:ENST00000254908:1.89817240218235
ENSG00000133962 breast:ENST00000557036:0.731431552325619 heart:ENST00000554560:1.11104527051258
ENSG00000134769 breast:ENST00000399121:1.34301035003009 heart:ENST00000556176:2.70524093183101
ENSG00000134809 breast:ENST00000257245:6.77866252489058 heart:ENST00000525587:2.93889113358848
ENSG00000136754 breast:ENST00000490841:4.67433815497203 heart:ENST00000376160:0.66643648134004
ENSG00000136816 breast:ENST00000437263:13.7492350458362 heart:ENST00000259339:7.96686342853911
ENSG00000137216 breast:ENST00000533121:2.16641915862536 heart:ENST00000371893:0.709078243678759
ENSG00000137449 breast:ENST00000382391:2.05984253594129 heart:ENST00000382401:1.06091692999652
ENSG00000138663 breast:ENST00000503682:2.15973394568813 heart:ENST00000264389:2.28341640171423
ENSG00000139178 breast:ENST00000266542:2.45644497433966 heart:ENST00000539803:3.73838194789766
ENSG00000140264 breast:ENST00000409614:5.94216416843277 heart:ENST00000339624:6.26878411629752
ENSG00000140350 breast:ENST00000465139:1.94585453385268 heart:ENST00000409628:0.663210114097266
ENSG00000141564 breast:ENST00000544334:3.13986752120114 heart:ENST00000306801:1.29102212859362
ENSG00000141577 breast:ENST00000374782:0.648141848431847 heart:ENST00000269392:0.548152667632861
ENSG00000141646 breast:ENST00000398417:4.50623479690049 heart:ENST00000544926:5.31061951471372
ENSG00000142168 breast:ENST00000389995:2.64755364705863 heart:ENST00000270142:2.47621358029046
ENSG00000142459 breast:ENST00000538904:2.59849877490193 heart:ENST00000270530:2.04716422711793
ENSG00000143569 breast:ENST00000343815:1.53209648257829 heart:ENST00000361546:1.51114018213385
ENSG00000143653 breast:ENST00000366509:1.36531759233137 heart:ENST00000366510:2.18528947980516
ENSG00000143815 breast:ENST00000338179:3.10333962383155 heart:ENST00000441022:0.834191439312712
ENSG00000146463 breast:ENST00000373297:3.86478920751836 heart:ENST00000314607:1.72763077506694
ENSG00000147364 breast:ENST00000519274:3.72263179224709 heart:ENST00000382824:5.08325227618695
ENSG00000147872 breast:ENST00000411567:5.19907719498512 heart:ENST00000276914:3.74494719678952
ENSG00000148450 breast:ENST00000376510:4.11035360188463 heart:ENST00000472663:3.53924830974447
ENSG00000148835 breast:ENST00000351396:1.25049181958162 heart:ENST00000369839:0.698601175610272
ENSG00000149100 breast:ENST00000531120:1.74646725901282 heart:ENST00000524896:0.866749438847102
ENSG00000149564 breast:ENST00000278927:2.99029091272445 heart:ENST00000417453:2.86686080590527
ENSG00000149925 breast:ENST00000565355:16.2150904694 heart:ENST00000566130:21.558303215506
ENSG00000150712 breast:ENST00000280285:4.28480764582302 heart:ENST00000382142:1.64815422878496
ENSG00000151131 breast:ENST00000552951:1.28865491681218 heart:ENST00000280749:2.15692315120091
ENSG00000151366 breast:ENST00000528164:1.87432092506606 heart:ENST00000324742:0.860658064268753
ENSG00000156650 breast:ENST00000372711:2.68365218328777 heart:ENST00000287239:2.33600617883371
ENSG00000157181 breast:ENST00000419367:1.33103795291052 heart:ENST00000287859:0.652227638954022
ENSG00000158406 breast:ENST00000377727:4.81958858762126 heart:ENST00000289352:6.8213512659984
ENSG00000158411 breast:ENST00000289359:0.602398927523909 heart:ENST00000422537:0.476113780617321
ENSG00000159173 breast:ENST00000361379:0.851426642276406 heart:ENST00000413495:1.29608595054581
ENSG00000161013 breast:ENST00000520969:0.537364821986476 heart:ENST00000518867:0.340000303609724
ENSG00000161265 breast:ENST00000292879:1.98995608433753 heart:ENST00000378975:2.9188063095891
ENSG00000162298 breast:ENST00000307289:2.60187193078427 heart:ENST00000377190:0.978583261291153
ENSG00000162402 breast:ENST00000407756:2.40031324472803 heart:ENST00000294383:1.20874226576619
ENSG00000162735 breast:ENST00000472750:6.42648659896221 heart:ENST00000429425:1.61841636621386
ENSG00000162924 breast:ENST00000295025:1.91130906564641 heart:ENST00000394479:1.76506968443541
ENSG00000163312 breast:ENST00000510985:9.32575229215163 heart:ENST00000508591:3.15031711107347
ENSG00000163714 breast:ENST00000473835:5.56115479577888 heart:ENST00000467348:1.92300685718829
ENSG00000163785 breast:ENST00000460933:1.05064465496103 heart:ENST00000296084:0.487578313091555
ENSG00000163956 breast:ENST00000500728:3.87615390535793 heart:ENST00000515119:1.09153307197784
ENSG00000164849 breast:ENST00000297468:3.25232595060308 heart:ENST00000500070:1.12730472906325
ENSG00000164919 breast:ENST00000518171:0.385648880643824 heart:ENST00000520517:0.926913321127786
ENSG00000165526 breast:ENST00000533628:1.31374771367009 heart:ENST00000298317:1.46201233181245
ENSG00000165802 breast:ENST00000371482:1.85154857001765 heart:ENST00000541195:1.79824522264241
ENSG00000165861 breast:ENST00000318876:5.61379370805636 heart:ENST00000556143:1.56857901551931
ENSG00000166169 breast:ENST00000370168:0.443393141232986 heart:ENST00000370158:0.169876837032219
ENSG00000166261 breast:ENST00000336139:0.563600114008788 heart:ENST00000529691:0.735306328336216
ENSG00000166507 breast:ENST00000309979:2.0146236115342 heart:ENST00000429742:0.740756292179047
ENSG00000166579 breast:ENST00000334527:2.22135102039556 heart:ENST00000380025:2.713332781937
ENSG00000166780 breast:ENST00000300006:1.70729710786936 heart:ENST00000566490:0.727545214982546
ENSG00000166913 breast:ENST00000353703:55.0694235209838 heart:ENST00000372839:29.6469927182755
ENSG00000167196 breast:ENST00000308275:1.24473549175072 heart:ENST00000564220:0.705103831749015
ENSG00000167548 breast:ENST00000301067:3.26619486767308 heart:ENST00000526209:1.31396072217861
ENSG00000167554 breast:ENST00000327920:1.63623831619423 heart:ENST00000321287:1.68297007651894
ENSG00000167766 breast:ENST00000301096:1.37379723655992 heart:ENST00000545872:0.635325961208438
ENSG00000167962 breast:ENST00000564556:0.358958222154148 heart:ENST00000562103:0.318050236594758
ENSG00000168038 breast:ENST00000431379:0.360334973408793 heart:ENST00000301831:0.19203445405203
ENSG00000168300 breast:ENST00000544451:2.52196816135007 heart:ENST00000360540:1.9100197563966
ENSG00000168495 breast:ENST00000397802:2.3741377669415 heart:ENST00000306433:0.804125862504715
ENSG00000168734 breast:ENST00000349959:56.7537603244446 heart:ENST00000372886:61.9697392419105
ENSG00000169554 breast:ENST00000409487:2.59041239274582 heart:ENST00000558170:1.9880926945096
ENSG00000169682 breast:ENST00000568829:0.433977280202136 heart:ENST00000311008:0.658647017597109
ENSG00000169718 breast:ENST00000542088:2.68316176576594 heart:ENST00000306796:2.21025786409883
ENSG00000171408 breast:ENST00000308191:1.47313589805691 heart:ENST00000367787:0.871561552658858
ENSG00000171490 breast:ENST00000355674:38.171192211789 heart:ENST00000542106:25.1525763488082
ENSG00000171817 breast:ENST00000316433:1.82767220653318 heart:ENST00000343599:1.73058046591952
ENSG00000173041 breast:ENST00000309683:2.60967984013868 heart:ENST00000447137:1.71540903255715
ENSG00000173264 breast:ENST00000438980:0.144717520504986 heart:ENST00000546139:0.349490578177665
ENSG00000173486 breast:ENST00000535135:0.777194078785716 heart:ENST00000309366:0.408453314606838
ENSG00000174744 breast:ENST00000359957:0.540634518121734 heart:ENST00000524699:0.707913158186887
ENSG00000175182 breast:ENST00000310585:0.64739395398005 heart:ENST00000340957:1.0308505817573
ENSG00000175193 breast:ENST00000450375:1.20038584446772 heart:ENST00000417784:0.538274509600434
ENSG00000175287 breast:ENST00000442837:1.3815814920734 heart:ENST00000419872:1.04595642974243
ENSG00000175387 breast:ENST00000356825:2.74495592090728 heart:ENST00000402690:5.7800126813405
ENSG00000175792 breast:ENST00000417360:1.18640144467253 heart:ENST00000472125:0.602899884250945
ENSG00000176024 breast:ENST00000391794:2.86595272306951 heart:ENST00000535279:1.2269287637955
ENSG00000176171 breast:ENST00000540159:1.83126906743339 heart:ENST00000368636:1.1281129772897
ENSG00000178971 breast:ENST00000449476:2.84887792061357 heart:ENST00000315684:1.27489975945275
ENSG00000181061 breast:ENST00000321331:0.783926929315992 heart:ENST00000452906:0.44630568864424
ENSG00000182087 breast:ENST00000333175:3.96656455060984 heart:ENST00000356663:4.57126935103547
ENSG00000182871 breast:ENST00000342220:3.93541909448672 heart:ENST00000400337:1.08310062490738
ENSG00000182963 breast:ENST00000330514:10.212749141144 heart:ENST00000426548:9.96443084208795
ENSG00000182985 breast:ENST00000536727:1.14456613796737 heart:ENST00000452722:1.27778705981145
ENSG00000183087 breast:ENST00000450766:2.40027052696672 heart:ENST00000355761:1.8286618581379
ENSG00000183762 breast:ENST00000400338:1.45753687421735 heart:ENST00000400335:0.56156225195391
ENSG00000184164 breast:ENST00000404488:0.513945361651779 heart:ENST00000328268:0.35734938297201
ENSG00000184226 breast:ENST00000544246:0.849932024173816 heart:ENST00000377861:0.55684562525626
ENSG00000184500 breast:ENST00000407433:3.94568352765817 heart:ENST00000394236:2.30649364336156
ENSG00000185565 breast:ENST00000490035:0.937027902193748 heart:ENST00000333617:0.998838724731975
ENSG00000185883 breast:ENST00000565223:1.24562277936623 heart:ENST00000562353:0.531329032057202
ENSG00000187079 breast:ENST00000361905:2.00846675418145 heart:ENST00000526600:1.34530501384598
ENSG00000196116 breast:ENST00000540902:2.55615874792227 heart:ENST00000422139:4.08573721256338
ENSG00000196235 breast:ENST00000402194:2.21642881752485 heart:ENST00000432763:2.05827005303131
ENSG00000196284 breast:ENST00000371460:1.32967013570965 heart:ENST00000371459:0.681233509286159
ENSG00000196418 breast:ENST00000366499:0.51210544179732 heart:ENST00000340684:0.63753211481132
ENSG00000196591 breast:ENST00000519108:0.587554056635007 heart:ENST00000368632:0.765468155465932
ENSG00000196782 breast:ENST00000509479:1.20946728928966 heart:ENST00000327122:0.510223823276679
ENSG00000197763 breast:ENST00000518740:1.37507110638261 heart:ENST00000524230:0.722206358774635
ENSG00000197879 breast:ENST00000535856:3.0443657653367 heart:ENST00000438665:1.23014509803996
ENSG00000198270 breast:ENST00000550831:0.504442336399878 heart:ENST00000549537:0.741184233825411
ENSG00000198363 breast:ENST00000518068:3.4627190032351 heart:ENST00000389204:1.49044334409503
ENSG00000198420 breast:ENST00000478172:1.49231182673003 heart:ENST00000460532:0.654066624772174
ENSG00000198561 breast:ENST00000531007:0.583789679876027 heart:ENST00000534647:2.28163828770515
ENSG00000198585 breast:ENST00000521288:1.8321141719745 heart:ENST00000359850:0.718771535511926
ENSG00000198673 breast:ENST00000550003:0.571856010212004 heart:ENST00000551619:0.174464996551895
ENSG00000204176 breast:ENST00000512997:0.469812200368744 heart:ENST00000503753:0.236694118020621
ENSG00000204628 breast:ENST00000509148:0.633235895476814 heart:ENST00000506312:1.54555346908064
ENSG00000204954 breast:ENST00000547975:1.72576190530838 heart:ENST00000549478:0.896503535408846
ENSG00000205221 breast:ENST00000379241:2.82337617730594 heart:ENST00000389975:2.3529370387053
ENSG00000205403 breast:ENST00000394635:1.24597588174036 heart:ENST00000394634:1.36987794282884
ENSG00000206190 breast:ENST00000555815:0.655329534431011 heart:ENST00000356865:0.96402297788652
ENSG00000213337 breast:ENST00000443120:2.13067252221597 heart:ENST00000393537:2.85260454162135
ENSG00000213782 breast:ENST00000352940:1.87125230899167 heart:ENST00000358007:0.624687004431886
ENSG00000214226 breast:ENST00000397862:1.86915266402646 heart:ENST00000397861:1.13952002878263
ENSG00000215193 breast:ENST00000329627:2.31993909272544 heart:ENST00000474897:3.57966572990213
ENSG00000006015 breast:ENST00000450195:3.0541832455297 kidney:ENST00000358607:6.15793866247911
ENSG00000008382 breast:ENST00000262966:2.240956244916 kidney:ENST00000359935:1.15234951360677
ENSG00000010244 breast:ENST00000341711:9.76670837260615 kidney:ENST00000394670:7.26548907465113
ENSG00000011451 breast:ENST00000416927:2.04860937427452 kidney:ENST00000545156:1.60459919295426
ENSG00000012048 breast:ENST00000346315:0.252974003950456 kidney:ENST00000351666:0.12881075874035
ENSG00000020577 breast:ENST00000251091:1.18517194045345 kidney:ENST00000305831:0.652714977499156
ENSG00000021645 breast:ENST00000281127:1.01195997547561 kidney:ENST00000428277:1.43598902990541
ENSG00000028203 breast:ENST00000548838:0.945622886994761 kidney:ENST00000436874:1.2908138885449
ENSG00000041880 breast:ENST00000398755:1.42216515325609 kidney:ENST00000431474:1.97210363359419
ENSG00000053747 breast:ENST00000399516:1.27260162552465 kidney:ENST00000313654:0.873159952377332
ENSG00000062485 breast:ENST00000548567:0.29702557604037 kidney:ENST00000351328:0.565412008819238
ENSG00000068028 breast:ENST00000395126:0.420464022289978 kidney:ENST00000327761:0.327107073165905
ENSG00000070182 breast:ENST00000389722:1.31452935950059 kidney:ENST00000335612:0.376990000390134
ENSG00000070501 breast:ENST00000521492:0.666019968390179 kidney:ENST00000517393:1.93128524692687
ENSG00000072274 breast:ENST00000540528:1.01314595433552 kidney:ENST00000420415:1.070305227079
ENSG00000073614 breast:ENST00000261253:0.987481253703974 kidney:ENST00000399787:2.47593739322882
ENSG00000076928 breast:ENST00000347545:2.44357562597567 kidney:ENST00000337665:1.46561047204184
ENSG00000078699 breast:ENST00000342704:1.30459012469462 kidney:ENST00000359606:1.75540922881692
ENSG00000079805 breast:ENST00000389252:0.768426071765089 kidney:ENST00000355667:1.17375679374278
ENSG00000081870 breast:ENST00000371376:1.11602742018283 kidney:ENST00000371378:1.39629555970552
ENSG00000083067 breast:ENST00000377101:0.411569554513294 kidney:ENST00000361823:0.951547999420334
ENSG00000088756 breast:ENST00000419673:1.91512640983252 kidney:ENST00000314319:1.09428423832708
ENSG00000089356 breast:ENST00000346446:1.58297775224019 kidney:ENST00000406988:1.45732670420848
ENSG00000089818 breast:ENST00000450991:1.02811186380452 kidney:ENST00000339754:0.518317838810096
ENSG00000091106 breast:ENST00000360906:0.768469996655349 kidney:ENST00000342905:0.488534837826598
ENSG00000092529 breast:ENST00000397204:5.34080223188714 kidney:ENST00000337571:4.3479198615981
ENSG00000095539 breast:ENST00000521006:1.62141897078117 kidney:ENST00000210633:2.25042690571178
ENSG00000099256 breast:ENST00000358336:2.43117873926413 kidney:ENST00000320152:1.92712096011106
ENSG00000100170 breast:ENST00000266088:1.71798346866079 kidney:ENST00000543737:0.660341575168783
ENSG00000100354 breast:ENST00000301923:0.580589674090565 kidney:ENST00000400140:0.801469548540999
ENSG00000100991 breast:ENST00000451813:9.7497237241825 kidney:ENST00000252015:4.88412355710643
ENSG00000101049 breast:ENST00000426287:7.92760114739147 kidney:ENST00000496343:9.46504246226656
ENSG00000101161 breast:ENST00000266079:3.00203903678233 kidney:ENST00000535781:2.95365256000263
ENSG00000103502 breast:ENST00000566113:5.76879544867018 kidney:ENST00000561555:2.88454151327079
ENSG00000103507 breast:ENST00000567682:11.0001394025081 kidney:ENST00000219794:5.57688136481268
ENSG00000104497 breast:ENST00000353788:3.01506688359085 kidney:ENST00000396330:2.77657377235585
ENSG00000104824 breast:ENST00000423415:2.25927412266034 kidney:ENST00000388749:7.05541939125167
ENSG00000105825 breast:ENST00000222543:1.53372406283348 kidney:ENST00000545378:1.99645748117258
ENSG00000105865 breast:ENST00000265720:0.678499337420562 kidney:ENST00000402620:0.376641294696475
ENSG00000106078 breast:ENST00000441453:1.18846612909257 kidney:ENST00000445054:1.7780626131704
ENSG00000106397 breast:ENST00000223127:4.06257535397351 kidney:ENST00000454310:2.74745529807953
ENSG00000106399 breast:ENST00000223129:0.958238900950267 kidney:ENST00000401447:0.738028002985642
ENSG00000106603 breast:ENST00000223336:0.858619006847875 kidney:ENST00000395880:0.842340686166494
ENSG00000106608 breast:ENST00000402306:1.04239403313821 kidney:ENST00000443736:0.690620190943786
ENSG00000107643 breast:ENST00000374182:1.77108586595632 kidney:ENST00000374179:0.87670003457061
ENSG00000107719 breast:ENST00000373214:2.34389553905135 kidney:ENST00000263563:1.76264385963819
ENSG00000107949 breast:ENST00000278100:10.5510383350285 kidney:ENST00000299130:7.96976942630272
ENSG00000108352 breast:ENST00000436615:1.06497772811204 kidney:ENST00000264644:1.2143505823616
ENSG00000108424 breast:ENST00000290158:3.24497596877513 kidney:ENST00000540627:4.42205194558163
ENSG00000108825 breast:ENST00000409446:0.246501782442518 kidney:ENST00000430739:0.711787131676541
ENSG00000108840 breast:ENST00000336057:1.68346170591814 kidney:ENST00000225983:1.72978076316865
ENSG00000109670 breast:ENST00000296555:3.79278691149285 kidney:ENST00000281708:4.32749293312796
ENSG00000111261 breast:ENST00000396349:1.80512233044288 kidney:ENST00000355566:1.78132832888049
ENSG00000111641 breast:ENST00000382421:0.322828683084406 kidney:ENST00000399466:0.466311423774508
ENSG00000111817 breast:ENST00000359564:1.41003646773845 kidney:ENST00000452085:3.58301253604495
ENSG00000112242 breast:ENST00000535432:1.73042722029976 kidney:ENST00000378646:2.62579516496366
ENSG00000114026 breast:ENST00000349503:0.294296965435285 kidney:ENST00000352937:0.622944930178271
ENSG00000115827 breast:ENST00000429466:1.67825824300486 kidney:ENST00000539783:0.943828854414679
ENSG00000115875 breast:ENST00000425778:6.68531115445842 kidney:ENST00000313117:3.48495645681067
ENSG00000118004 breast:ENST00000349077:0.854898097659273 kidney:ENST00000404205:0.70924473494117
ENSG00000118308 breast:ENST00000361433:0.376290284482914 kidney:ENST00000536173:0.546413753433171
ENSG00000119013 breast:ENST00000454214:3.12623227289809 kidney:ENST00000237889:2.98504594256435
ENSG00000119408 breast:ENST00000373601:1.58284091104151 kidney:ENST00000539416:0.64770869885028
ENSG00000119487 breast:ENST00000373498:16.0010951481649 kidney:ENST00000444226:6.76745798084278
ENSG00000119772 breast:ENST00000406659:0.400186618992871 kidney:ENST00000321117:0.38015026096406
ENSG00000120594 breast:ENST00000377242:7.81574009890132 kidney:ENST00000377252:7.696270563826
ENSG00000120733 breast:ENST00000545151:4.46456989144373 kidney:ENST00000394866:3.75969746730436
ENSG00000120833 breast:ENST00000549122:0.581963532770944 kidney:ENST00000549206:1.01659554259221
ENSG00000122477 breast:ENST00000342895:1.26107523727383 kidney:ENST00000370138:1.07008949234676
ENSG00000122566 breast:ENST00000409814:18.0922097873468 kidney:ENST00000356674:24.2396851446169
ENSG00000124067 breast:ENST00000541864:1.08770632236004 kidney:ENST00000316341:1.80255934714772
ENSG00000124143 breast:ENST00000373346:0.550166269611004 kidney:ENST00000373345:0.606091410461042
ENSG00000128739 breast:ENST00000444203:5.167767378428 kidney:ENST00000390687:2.44782773571157
ENSG00000128973 breast:ENST00000565471:3.2717495939091 kidney:ENST00000249806:4.65640759069622
ENSG00000130340 breast:ENST00000392185:4.35294343914343 kidney:ENST00000252631:3.56355934202457
ENSG00000131100 breast:ENST00000399798:1.55486336230885 kidney:ENST00000253413:4.19193474627738
ENSG00000132376 breast:ENST00000421807:0.779084086164828 kidney:ENST00000406424:0.898791862300046
ENSG00000132680 breast:ENST00000368320:4.41089255124273 kidney:ENST00000368321:3.04295146396973
ENSG00000133112 breast:ENST00000379056:24.5366635549616 kidney:ENST00000528619:16.5117554362811
ENSG00000134020 breast:ENST00000256404:3.06322384347516 kidney:ENST00000522278:1.06853337588525
ENSG00000134489 breast:ENST00000426880:1.05987897905604 kidney:ENST00000256906:1.95845108544884
ENSG00000135441 breast:ENST00000549147:4.03492801983454 kidney:ENST00000548556:3.19025467450799
ENSG00000135968 breast:ENST00000409896:2.42788184935564 kidney:ENST00000393318:0.955790207892699
ENSG00000136108 breast:ENST00000378037:3.00399088992949 kidney:ENST00000258607:2.3396066070614
ENSG00000136813 breast:ENST00000338205:4.14605360629363 kidney:ENST00000374383:3.19426306083816
ENSG00000136866 breast:ENST00000374227:0.844052635713504 kidney:ENST00000555206:0.759456420674588
ENSG00000136875 breast:ENST00000374199:2.39955134846015 kidney:ENST00000374198:4.25589498363342
ENSG00000136997 breast:ENST00000524013:1.50432039856782 kidney:ENST00000377970:1.83088890332839
ENSG00000137054 breast:ENST00000377798:5.15543303292091 kidney:ENST00000377792:1.24741117026332
ENSG00000137210 breast:ENST00000473276:2.47579487038102 kidney:ENST00000379530:1.85048452250239
ENSG00000137478 breast:ENST00000409314:2.20664819375419 kidney:ENST00000311172:1.28202179894449
ENSG00000138336 breast:ENST00000373644:1.1290572687702 kidney:ENST00000545846:0.661358974473067
ENSG00000138495 breast:ENST00000497116:2.68979870283804 kidney:ENST00000261070:1.35392521346504
ENSG00000138796 breast:ENST00000309522:6.41889015058245 kidney:ENST00000454409:2.4395873619809
ENSG00000140264 breast:ENST00000409614:5.94216416843277 kidney:ENST00000339624:10.5684057118646
ENSG00000140455 breast:ENST00000559192:3.26717682050833 kidney:ENST00000560202:3.0496633367831
ENSG00000140691 breast:ENST00000564900:1.20154512088341 kidney:ENST00000412665:1.50662587349707
ENSG00000140987 breast:ENST00000396852:0.530936286616007 kidney:ENST00000439568:0.670014135999438
ENSG00000141295 breast:ENST00000290216:4.87757645446507 kidney:ENST00000407215:7.95775254512589
ENSG00000141452 breast:ENST00000269221:5.20617698064641 kidney:ENST00000542734:6.29403488260266
ENSG00000141577 breast:ENST00000374782:0.648141848431847 kidney:ENST00000269392:0.511772070511341
ENSG00000143443 breast:ENST00000368926:5.08622626935806 kidney:ENST00000433087:2.08597776365894
ENSG00000143742 breast:ENST00000304786:6.84421142344943 kidney:ENST00000366839:10.3986670623511
ENSG00000143819 breast:ENST00000445856:19.2187463482352 kidney:ENST00000272167:16.1706977735466
ENSG00000144231 breast:ENST00000272645:3.75750151821138 kidney:ENST00000409955:1.51485412266056
ENSG00000144648 breast:ENST00000422265:0.467280831233399 kidney:ENST00000273145:0.296352482823454
ENSG00000145012 breast:ENST00000312675:10.5038954188908 kidney:ENST00000543006:7.62105861956987
ENSG00000146733 breast:ENST00000395471:0.742426083954813 kidney:ENST00000424596:1.69078486158057
ENSG00000147316 breast:ENST00000522905:1.23275730962271 kidney:ENST00000519480:1.64501403444146
ENSG00000149131 breast:ENST00000340687:1.49758198300279 kidney:ENST00000528996:1.00690171811346
ENSG00000149547 breast:ENST00000526081:0.437082624605483 kidney:ENST00000343678:0.542831140459405
ENSG00000149554 breast:ENST00000438015:0.629179837328502 kidney:ENST00000534070:0.799575736924714
ENSG00000149925 breast:ENST00000565355:16.2150904694 kidney:ENST00000566130:19.4163869043151
ENSG00000150687 breast:ENST00000533902:4.59284741974648 kidney:ENST00000441050:5.16082974752266
ENSG00000153317 breast:ENST00000343135:6.41480525203104 kidney:ENST00000357668:5.58145833280306
ENSG00000153814 breast:ENST00000427814:22.2088303048362 kidney:ENST00000283928:21.8654487219663
ENSG00000155749 breast:ENST00000415745:0.891432204396848 kidney:ENST00000392257:0.201459018366511
ENSG00000157020 breast:ENST00000337354:0.945688808520316 kidney:ENST00000383801:0.385622932752959
ENSG00000157045 breast:ENST00000287706:1.65020435338307 kidney:ENST00000565187:0.601965039625149
ENSG00000159173 breast:ENST00000361379:0.851426642276406 kidney:ENST00000358712:1.47787197052324
ENSG00000160460 breast:ENST00000392023:0.581306561991459 kidney:ENST00000392025:0.490101492982625
ENSG00000160691 breast:ENST00000448116:13.7739941595278 kidney:ENST00000368449:12.2777233215182
ENSG00000160953 breast:ENST00000344663:10.5879293255699 kidney:ENST00000542512:4.6028658787424
ENSG00000161813 breast:ENST00000293618:1.89549528823983 kidney:ENST00000398473:2.41922474791727
ENSG00000162585 breast:ENST00000420515:0.449362892086953 kidney:ENST00000414253:0.304526428731403
ENSG00000162711 breast:ENST00000366497:0.302357121959165 kidney:ENST00000348069:0.256416270615292
ENSG00000162913 breast:ENST00000295012:1.05886956542901 kidney:ENST00000472613:0.848064096537836
ENSG00000162924 breast:ENST00000295025:1.91130906564641 kidney:ENST00000394479:1.08789086457882
ENSG00000163001 breast:ENST00000406691:2.99138099744608 kidney:ENST00000339012:2.244743368214
ENSG00000163486 breast:ENST00000439126:2.61137105027267 kidney:ENST00000414007:2.56853242188113
ENSG00000163666 breast:ENST00000295934:0.746758971664266 kidney:ENST00000495160:0.837690201660884
ENSG00000163795 breast:ENST00000407879:2.50184693079234 kidney:ENST00000323703:1.03011428062404
ENSG00000165046 breast:ENST00000523268:1.15758283626489 kidney:ENST00000527175:0.9910183622832
ENSG00000165181 breast:ENST00000394778:0.84101438726216 kidney:ENST00000318737:1.11612250534969
ENSG00000165526 breast:ENST00000533628:1.31374771367009 kidney:ENST00000298317:1.51382764965669
ENSG00000165816 breast:ENST00000392982:2.31918179719799 kidney:ENST00000298715:1.47183006479912
ENSG00000166963 breast:ENST00000300231:24.1028586442097 kidney:ENST00000399453:14.0787337418023
ENSG00000167553 breast:ENST00000321665:1.25248172152748 kidney:ENST00000541364:0.942295277622045
ENSG00000167637 breast:ENST00000310738:2.76936415942747 kidney:ENST00000324461:3.42815446157257
ENSG00000167701 breast:ENST00000394955:1.08442572922638 kidney:ENST00000528431:0.461993333010153
ENSG00000168495 breast:ENST00000397802:2.3741377669415 kidney:ENST00000306433:1.11899711265344
ENSG00000168763 breast:ENST00000377060:2.57332425023764 kidney:ENST00000305510:2.08575714746858
ENSG00000168887 breast:ENST00000306336:2.57495143136389 kidney:ENST00000420686:2.09381517627046
ENSG00000168904 breast:ENST00000301981:1.1735186547857 kidney:ENST00000560236:0.440839471442937
ENSG00000169035 breast:ENST00000304045:0.934772988717549 kidney:ENST00000336317:0.949152220844747
ENSG00000170579 breast:ENST00000400145:0.268440787651174 kidney:ENST00000400149:0.365915129039491
ENSG00000171307 breast:ENST00000345745:1.99690614857498 kidney:ENST00000352634:0.915793646633142
ENSG00000171574 breast:ENST00000306910:6.00336895617962 kidney:ENST00000354635:2.92118237674712
ENSG00000171763 breast:ENST00000305560:2.15646199047725 kidney:ENST00000531624:1.71218867067063
ENSG00000172432 breast:ENST00000419497:2.01696712851633 kidney:ENST00000432918:2.56855471362479
ENSG00000172493 breast:ENST00000395146:3.43627615539945 kidney:ENST00000541943:4.67240347860895
ENSG00000172716 breast:ENST00000308377:6.02978411640045 kidney:ENST00000394566:7.00267797497537
ENSG00000174021 breast:ENST00000370641:1.58174110494372 kidney:ENST00000370645:3.46846263471142
ENSG00000174059 breast:ENST00000367036:8.89472544641276 kidney:ENST00000310833:11.2133056512489
ENSG00000174669 breast:ENST00000541567:1.49472290395567 kidney:ENST00000311161:1.94965275696596
ENSG00000175274 breast:ENST00000395648:1.3082481850167 kidney:ENST00000308220:0.433753250157128
ENSG00000176973 breast:ENST00000377088:1.36336690084223 kidney:ENST00000530349:1.01082769595817
ENSG00000179715 breast:ENST00000432328:1.74769303867625 kidney:ENST00000546455:1.06669043801171
ENSG00000181061 breast:ENST00000321331:0.783926929315992 kidney:ENST00000452906:1.1969522997909
ENSG00000182324 breast:ENST00000342291:1.40899637603055 kidney:ENST00000391884:1.56052331805723
ENSG00000184226 breast:ENST00000544246:0.849932024173816 kidney:ENST00000377861:0.723028923754688
ENSG00000185340 breast:ENST00000360113:0.385747305631817 kidney:ENST00000407854:0.602906553687605
ENSG00000188566 breast:ENST00000427047:1.66286686357233 kidney:ENST00000458322:2.37990845607203
ENSG00000189184 breast:ENST00000344876:1.59553894147386 kidney:ENST00000507846:1.06388962732612
ENSG00000196116 breast:ENST00000540902:2.55615874792227 kidney:ENST00000422139:4.25008793421212
ENSG00000196268 breast:ENST00000339914:0.528067779553014 kidney:ENST00000392288:0.696945270636092
ENSG00000196466 breast:ENST00000435033:1.38947687931933 kidney:ENST00000430385:1.04365251705575
ENSG00000197457 breast:ENST00000370053:1.5360062598838 kidney:ENST00000540534:0.960189232437646
ENSG00000213337 breast:ENST00000443120:2.13067252221597 kidney:ENST00000393537:3.35251936795973
ENSG00000004700 breast:ENST00000539672:0.704636499740582 liver:ENST00000421138:1.00262494507346
ENSG00000006194 breast:ENST00000219069:4.36145549471925 liver:ENST00000538765:1.89199751117466
ENSG00000010322 breast:ENST00000433196:0.625205256612308 liver:ENST00000420808:0.408292779287319
ENSG00000011422 breast:ENST00000221264:2.15430338103214 liver:ENST00000340093:1.03279370232166
ENSG00000025293 breast:ENST00000374012:1.0808919087943 liver:ENST00000439301:1.38375067963447
ENSG00000051620 breast:ENST00000058691:5.65290174558625 liver:ENST00000453452:5.46314369189413
ENSG00000058729 breast:ENST00000283109:3.82448281923707 liver:ENST00000511293:2.60277215695869
ENSG00000060069 breast:ENST00000075430:2.96652526872885 liver:ENST00000299543:1.1797714339684
ENSG00000061987 breast:ENST00000393630:0.858473037235101 liver:ENST00000551397:0.664118559187083
ENSG00000065427 breast:ENST00000302445:1.9780330930614 liver:ENST00000568378:0.994863394280024
ENSG00000065518 breast:ENST00000485064:1.9470435329596 liver:ENST00000492739:1.19992010487155
ENSG00000065665 breast:ENST00000379033:1.14754009658764 liver:ENST00000379020:0.763576542653089
ENSG00000067704 breast:ENST00000366922:3.97613692090412 liver:ENST00000302637:2.91447146360655
ENSG00000069329 breast:ENST00000299138:4.49122365683052 liver:ENST00000568784:2.9630408910877
ENSG00000069424 breast:ENST00000378097:0.593535561023966 liver:ENST00000378083:0.554631002535886
ENSG00000070182 breast:ENST00000389722:1.31452935950059 liver:ENST00000335612:0.342954058303346
ENSG00000070501 breast:ENST00000521492:0.666019968390179 liver:ENST00000517393:1.03752016591253
ENSG00000076924 breast:ENST00000358368:0.901566473512617 liver:ENST00000534844:1.16249532201947
ENSG00000076944 breast:ENST00000414284:0.755359133663571 liver:ENST00000221283:1.20186104785498
ENSG00000081870 breast:ENST00000371376:1.11602742018283 liver:ENST00000371378:0.740552091683655
ENSG00000084774 breast:ENST00000403525:0.798344897657673 liver:ENST00000428460:0.6352237340193
ENSG00000085760 breast:ENST00000417363:1.33016600862796 liver:ENST00000263629:1.3472580112314
ENSG00000091164 breast:ENST00000217515:5.32796564786928 liver:ENST00000540155:3.92702575938994
ENSG00000092529 breast:ENST00000397204:5.34080223188714 liver:ENST00000337571:3.6637947764079
ENSG00000092931 breast:ENST00000355954:9.40350476158727 liver:ENST00000336509:5.36923478766963
ENSG00000093144 breast:ENST00000368290:1.45394175285371 liver:ENST00000368295:0.440376137088094
ENSG00000099624 breast:ENST00000215375:23.0922399542358 liver:ENST00000395633:8.48823745780052
ENSG00000100403 breast:ENST00000351589:1.97109304598941 liver:ENST00000352645:1.66453809187221
ENSG00000100528 breast:ENST00000395573:46.1732265220942 liver:ENST00000216416:33.9914906154408
ENSG00000100979 breast:ENST00000354050:2.71409052971165 liver:ENST00000372420:3.24961670719764
ENSG00000101019 breast:ENST00000359226:1.39746042169011 liver:ENST00000374377:1.08432920156747
ENSG00000101049 breast:ENST00000426287:7.92760114739147 liver:ENST00000496343:9.42415864783345
ENSG00000101187 breast:ENST00000497209:0.656186333940652 liver:ENST00000451793:0.713605533316431
ENSG00000102796 breast:ENST00000218981:1.20485303983072 liver:ENST00000444610:1.49753847210896
ENSG00000103044 breast:ENST00000306560:2.76866245335351 liver:ENST00000219322:1.46070543097111
ENSG00000103507 breast:ENST00000567682:11.0001394025081 liver:ENST00000394950:3.23756282061122
ENSG00000104660 breast:ENST00000321250:29.6432957037843 liver:ENST00000518001:8.19290431294465
ENSG00000104738 breast:ENST00000523944:1.05371367172136 liver:ENST00000262105:0.550931929753923
ENSG00000104824 breast:ENST00000423415:2.25927412266034 liver:ENST00000388749:4.52661275919343
ENSG00000104973 breast:ENST00000456294:0.904910337684512 liver:ENST00000312865:0.583237918412118
ENSG00000105323 breast:ENST00000378215:25.6254981703603 liver:ENST00000270069:10.1918926144858
ENSG00000105341 breast:ENST00000438807:5.56472757224116 liver:ENST00000301183:2.36321878449133
ENSG00000105559 breast:ENST00000355496:6.44090063781348 liver:ENST00000263265:3.87648679040712
ENSG00000105698 breast:ENST00000222305:16.9884117271359 liver:ENST00000343550:22.4076213852673
ENSG00000105983 breast:ENST00000448926:0.67672532074354 liver:ENST00000359422:0.526184095990875
ENSG00000106078 breast:ENST00000441453:1.18846612909257 liver:ENST00000445054:2.33752201915596
ENSG00000106355 breast:ENST00000450169:2.58377746113164 liver:ENST00000409987:1.36154959487883
ENSG00000107262 breast:ENST00000488499:0.666076065420835 liver:ENST00000472232:0.440072532151843
ENSG00000108094 breast:ENST00000374746:1.98168390462455 liver:ENST00000374742:2.68482028157603
ENSG00000108100 breast:ENST00000339497:1.07031472554925 liver:ENST00000265375:0.676417813497685
ENSG00000108424 breast:ENST00000290158:3.24497596877513 liver:ENST00000540627:4.77828310183476
ENSG00000109111 breast:ENST00000347486:8.50564490842618 liver:ENST00000314616:7.5871834545561
ENSG00000109180 breast:ENST00000513391:2.59619940803352 liver:ENST00000509122:1.64885076352127
ENSG00000109670 breast:ENST00000296555:3.79278691149285 liver:ENST00000281708:3.49847321417764
ENSG00000109689 breast:ENST00000467087:0.681068780390668 liver:ENST00000467011:0.752343071636611
ENSG00000111271 breast:ENST00000512792:0.338062724014772 liver:ENST00000546899:0.589856468406499
ENSG00000112146 breast:ENST00000244426:0.98715053328074 liver:ENST00000323557:1.24797909521425
ENSG00000112234 breast:ENST00000369244:7.25250731244927 liver:ENST00000229971:4.68648968187364
ENSG00000112578 breast:ENST00000230340:2.21401770875263 liver:ENST00000372996:2.04042148507094
ENSG00000112599 breast:ENST00000372949:1.59689940790313 liver:ENST00000230361:1.87071465709993
ENSG00000112695 breast:ENST00000472311:1.18688616166993 liver:ENST00000460985:2.52226914786333
ENSG00000112701 breast:ENST00000538088:0.793894507259398 liver:ENST00000447266:0.880285237222758
ENSG00000113761 breast:ENST00000511834:0.723739691283757 liver:ENST00000261948:0.606450595021396
ENSG00000113811 breast:ENST00000541726:3.69591004463615 liver:ENST00000495461:3.62445331105013
ENSG00000113838 breast:ENST00000424280:2.73431753217957 liver:ENST00000338733:1.72257229766903
ENSG00000114054 breast:ENST00000478469:2.15405617132355 liver:ENST00000482086:1.62924868942595
ENSG00000114770 breast:ENST00000392579:1.14113467593659 liver:ENST00000446941:0.409360327976904
ENSG00000115355 breast:ENST00000422883:1.24571579469403 liver:ENST00000444458:1.70229895240014
ENSG00000115423 breast:ENST00000389394:0.843456684719992 liver:ENST00000398278:0.82472515550733
ENSG00000115816 breast:ENST00000545744:7.76495631263632 liver:ENST00000234170:6.18269314006776
ENSG00000117222 breast:ENST00000367164:3.34204287029976 liver:ENST00000264515:3.99645109630505
ENSG00000118690 breast:ENST00000392644:1.45190832445181 liver:ENST00000414610:1.28806579221293
ENSG00000119013 breast:ENST00000454214:3.12623227289809 liver:ENST00000237889:1.93387965751002
ENSG00000119402 breast:ENST00000340778:1.42277009853714 liver:ENST00000373926:1.56009216923995
ENSG00000119673 breast:ENST00000538782:2.80415015997006 liver:ENST00000238651:3.1822660631879
ENSG00000119760 breast:ENST00000464789:4.5240351969795 liver:ENST00000404798:3.75401308801775
ENSG00000120526 breast:ENST00000239690:3.27448870483097 liver:ENST00000519607:0.830143206075298
ENSG00000120616 breast:ENST00000319778:5.33826129163714 liver:ENST00000375110:3.11700703032428
ENSG00000121417 breast:ENST00000391703:0.697642594745361 liver:ENST00000544273:0.224813605113027
ENSG00000121542 breast:ENST00000309934:3.53511283359799 liver:ENST00000481965:1.37400456773946
ENSG00000122507 breast:ENST00000396127:0.554814541369196 liver:ENST00000434373:1.36548847052689
ENSG00000122566 breast:ENST00000409814:18.0922097873468 liver:ENST00000356674:11.5852432238435
ENSG00000123353 breast:ENST00000243045:1.58744031899705 liver:ENST00000548974:1.28884728644528
ENSG00000124067 breast:ENST00000541864:1.08770632236004 liver:ENST00000316341:1.18300246135976
ENSG00000125246 breast:ENST00000443887:1.11369504723798 liver:ENST00000416504:1.48036785064588
ENSG00000125378 breast:ENST00000558984:0.714671096492513 liver:ENST00000417573:0.287141939449841
ENSG00000125386 breast:ENST00000512465:1.06195683995232 liver:ENST00000382839:0.933280256280187
ENSG00000125503 breast:ENST00000376393:7.20422955861028 liver:ENST00000263433:3.14209111344113
ENSG00000126456 breast:ENST00000309877:7.98793575311327 liver:ENST00000377139:3.42056860141445
ENSG00000126858 breast:ENST00000394692:8.33792294699482 liver:ENST00000333942:7.51449436854781
ENSG00000126870 breast:ENST00000397143:1.40880141178279 liver:ENST00000407559:1.21951525138202
ENSG00000127483 breast:ENST00000312239:1.86844400840125 liver:ENST00000375004:1.83339018793472
ENSG00000127554 breast:ENST00000248114:2.15677162229024 liver:ENST00000567719:1.87375132100569
ENSG00000127824 breast:ENST00000392088:1.33155832149047 liver:ENST00000248437:1.27514943048006
ENSG00000128524 breast:ENST00000492758:0.922645627049684 liver:ENST00000249289:1.0655895944118
ENSG00000129151 breast:ENST00000528583:1.72160241317466 liver:ENST00000525090:1.64013844974573
ENSG00000130340 breast:ENST00000392185:4.35294343914343 liver:ENST00000252631:1.76141157688628
ENSG00000131368 breast:ENST00000253686:5.23854211276952 liver:ENST00000444840:8.01611716716064
ENSG00000131759 breast:ENST00000254066:0.946632843274373 liver:ENST00000425707:1.44343366372535
ENSG00000132275 breast:ENST00000254605:1.82907774374834 liver:ENST00000533907:0.388156328694984
ENSG00000132406 breast:ENST00000382753:1.26756559656334 liver:ENST00000254742:0.397583291070375
ENSG00000133026 breast:ENST00000379980:1.22292239506353 liver:ENST00000396239:1.32844978562675
ENSG00000133265 breast:ENST00000376343:2.09948455722604 liver:ENST00000255631:2.43711458809292
ENSG00000133422 breast:ENST00000397641:1.96500378398196 liver:ENST00000429468:2.03555619851053
ENSG00000135111 breast:ENST00000349155:2.63371689976969 liver:ENST00000257566:0.984852996421152
ENSG00000135114 breast:ENST00000339275:0.990050172951218 liver:ENST00000257570:0.668735074561048
ENSG00000135185 breast:ENST00000257637:13.0788149057163 liver:ENST00000433078:6.27154105864482
ENSG00000135441 breast:ENST00000549147:4.03492801983454 liver:ENST00000548556:5.10058550416918
ENSG00000136813 breast:ENST00000338205:4.14605360629363 liver:ENST00000374383:4.00729282718273
ENSG00000136933 breast:ENST00000259460:2.9036700321967 liver:ENST00000373538:1.78498652583687
ENSG00000137073 breast:ENST00000360802:1.66016455229403 liver:ENST00000379260:2.88065248656453
ENSG00000137154 breast:ENST00000380381:3.38281514246204 liver:ENST00000315377:4.15513490648953
ENSG00000137216 breast:ENST00000533121:2.16641915862536 liver:ENST00000371893:1.14225707310488
ENSG00000138028 breast:ENST00000402394:0.66262033523115 liver:ENST00000402550:1.31740549896732
ENSG00000139697 breast:ENST00000420886:2.18560802526908 liver:ENST00000267176:3.28563137291626
ENSG00000140264 breast:ENST00000409614:5.94216416843277 liver:ENST00000339624:6.24023293369066
ENSG00000141452 breast:ENST00000269221:5.20617698064641 liver:ENST00000542734:6.24754013087316
ENSG00000142676 breast:ENST00000443624:2.67050647292484 liver:ENST00000374550:1.7533992892457
ENSG00000143633 breast:ENST00000366648:0.528963214944575 liver:ENST00000366651:0.617199420726768
ENSG00000143653 breast:ENST00000366509:1.36531759233137 liver:ENST00000366510:2.83723568981145
ENSG00000143815 breast:ENST00000338179:3.10333962383155 liver:ENST00000272163:1.16328503363417
ENSG00000143952 breast:ENST00000354504:6.42941789784834 liver:ENST00000416400:4.15674008486902
ENSG00000144566 breast:ENST00000455772:3.56632421906427 liver:ENST00000273047:3.9289677419801
ENSG00000144746 breast:ENST00000412089:1.55333577657314 liver:ENST00000273258:1.97916263072718
ENSG00000145012 breast:ENST00000312675:10.5038954188908 liver:ENST00000543006:5.88439545274638
ENSG00000145287 breast:ENST00000426923:1.13801201484057 liver:ENST00000311507:0.6451052119508
ENSG00000145901 breast:ENST00000315050:1.56391467232394 liver:ENST00000417127:1.58377303550952
ENSG00000146733 breast:ENST00000395471:0.742426083954813 liver:ENST00000424596:0.43260385371086
ENSG00000147677 breast:ENST00000521861:1.30300644208847 liver:ENST00000276682:1.23497303380116
ENSG00000148450 breast:ENST00000376510:4.11035360188463 liver:ENST00000472663:2.12316377719524
ENSG00000148835 breast:ENST00000351396:1.25049181958162 liver:ENST00000369839:1.34761002049831
ENSG00000149100 breast:ENST00000531120:1.74646725901282 liver:ENST00000524896:1.10186225351565
ENSG00000149547 breast:ENST00000526081:0.437082624605483 liver:ENST00000343678:0.814431717532768
ENSG00000149716 breast:ENST00000542341:0.502846748880263 liver:ENST00000376587:0.768611480406382
ENSG00000149932 breast:ENST00000566848:3.33348968487985 liver:ENST00000279396:2.13130787591952
ENSG00000150712 breast:ENST00000280285:4.28480764582302 liver:ENST00000382142:2.70442440521152
ENSG00000150961 breast:ENST00000429811:1.34473897948299 liver:ENST00000379735:0.974154835261558
ENSG00000151366 breast:ENST00000528164:1.87432092506606 liver:ENST00000324742:1.16275539134907
ENSG00000151632 breast:ENST00000421196:6.69347425820968 liver:ENST00000380753:5.56600922754912
ENSG00000153048 breast:ENST00000396593:5.249964250981 liver:ENST00000311052:4.39975826207897
ENSG00000153317 breast:ENST00000343135:6.41480525203104 liver:ENST00000357668:1.65465811988525
ENSG00000154814 breast:ENST00000285083:2.12481863016808 liver:ENST00000442255:1.62138424120416
ENSG00000154889 breast:ENST00000496196:1.94253248431595 liver:ENST00000317235:2.52262587987529
ENSG00000155158 breast:ENST00000297615:2.20204218736756 liver:ENST00000355694:1.25579506195675
ENSG00000155313 breast:ENST00000400183:3.24565047247168 liver:ENST00000351097:2.54655661392932
ENSG00000155368 breast:ENST00000311521:0.890437328145745 liver:ENST00000355857:3.04203297417531
ENSG00000156026 breast:ENST00000357157:2.64864918306936 liver:ENST00000373053:1.72112938784944
ENSG00000158092 breast:ENST00000469404:7.3414536856082 liver:ENST00000481752:4.3053655069463
ENSG00000158856 breast:ENST00000523782:1.15171904756978 liver:ENST00000518616:0.756291246327549
ENSG00000160691 breast:ENST00000448116:13.7739941595278 liver:ENST00000368449:11.1201515995033
ENSG00000161265 breast:ENST00000292879:1.98995608433753 liver:ENST00000378975:5.34587505344891
ENSG00000162520 breast:ENST00000409190:12.8330927967211 liver:ENST00000373484:14.9006170055879
ENSG00000164849 breast:ENST00000297468:3.25232595060308 liver:ENST00000500070:1.28063464341171
ENSG00000165118 breast:ENST00000376344:3.89477065289707 liver:ENST00000314700:1.65857160771509
ENSG00000165516 breast:ENST00000298307:4.66178589693776 liver:ENST00000557247:2.29387963105345
ENSG00000165731 breast:ENST00000355710:0.75546075164489 liver:ENST00000340058:1.27115912080277
ENSG00000165861 breast:ENST00000318876:5.61379370805636 liver:ENST00000556143:3.06773792102793
ENSG00000166166 breast:ENST00000389749:2.92030159305475 liver:ENST00000299202:4.04603851366947
ENSG00000166833 breast:ENST00000536595:1.58389989979187 liver:ENST00000311043:2.25235534297135
ENSG00000166886 breast:ENST00000342556:1.57411069384607 liver:ENST00000357680:1.84142846999412
ENSG00000167548 breast:ENST00000301067:3.26619486767308 liver:ENST00000526209:1.64265975926759
ENSG00000167984 breast:ENST00000301749:0.785200373770414 liver:ENST00000448023:0.396100161389619
ENSG00000168615 breast:ENST00000481873:1.61939635704671 liver:ENST00000468065:0.769049886979814
ENSG00000168803 breast:ENST00000428046:1.15569076301251 liver:ENST00000422466:0.748026860064091
ENSG00000168887 breast:ENST00000306336:2.57495143136389 liver:ENST00000420686:1.30237134715623
ENSG00000168904 breast:ENST00000301981:1.1735186547857 liver:ENST00000560236:0.957032298620646
ENSG00000169375 breast:ENST00000394947:3.54602508371895 liver:ENST00000360439:0.883948158533573
ENSG00000169410 breast:ENST00000544966:5.41122952629297 liver:ENST00000306726:5.13017860063857
ENSG00000169908 breast:ENST00000383054:3.38847500906191 liver:ENST00000305366:4.01285670323475
ENSG00000170190 breast:ENST00000538213:4.74646066854233 liver:ENST00000450736:1.70491818216101
ENSG00000171469 breast:ENST00000424629:1.63767168780865 liver:ENST00000302851:0.759049638151549
ENSG00000171858 breast:ENST00000370562:1.22155599877238 liver:ENST00000450116:0.945699428980951
ENSG00000172113 breast:ENST00000421967:0.204363557418347 liver:ENST00000415644:0.477330514796193
ENSG00000172270 breast:ENST00000346916:110.768274410468 liver:ENST00000353555:87.5586532432596
ENSG00000172575 breast:ENST00000431814:0.960421222537855 liver:ENST00000415523:0.641271594912568
ENSG00000173145 breast:ENST00000371350:2.08996478420033 liver:ENST00000371361:0.877322849038629
ENSG00000173409 breast:ENST00000366658:14.2705872735587 liver:ENST00000459891:12.9126543300971
ENSG00000173432 breast:ENST00000356524:58.4075943578179 liver:ENST00000532858:124.753708488118
ENSG00000173486 breast:ENST00000535135:0.777194078785716 liver:ENST00000309366:1.95962903781467
ENSG00000174744 breast:ENST00000359957:0.540634518121734 liver:ENST00000524699:1.30000927690881
ENSG00000175197 breast:ENST00000346473:1.79478429144118 liver:ENST00000547303:1.73569942981951
ENSG00000176171 breast:ENST00000540159:1.83126906743339 liver:ENST00000368636:2.4092076819064
ENSG00000176986 breast:ENST00000465076:1.60537652878018 liver:ENST00000345254:2.41961179014822
ENSG00000177045 breast:ENST00000560160:1.27730925228635 liver:ENST00000317578:1.48084370757528
ENSG00000177239 breast:ENST00000475449:0.413433235203284 liver:ENST00000550113:0.722818884740159
ENSG00000178922 breast:ENST00000372427:3.56234694107789 liver:ENST00000372426:0.563572763929971
ENSG00000178971 breast:ENST00000449476:2.84887792061357 liver:ENST00000315684:1.39719264706405
ENSG00000181061 breast:ENST00000321331:0.783926929315992 liver:ENST00000452906:0.783595925468125
ENSG00000182173 breast:ENST00000545228:1.26622282191245 liver:ENST00000333213:2.01489575725323
ENSG00000183401 breast:ENST00000427879:2.97044324236396 liver:ENST00000458408:3.99581938724962
ENSG00000184178 breast:ENST00000401642:12.7425281217393 liver:ENST00000503450:3.4814239760861
ENSG00000184207 breast:ENST00000333503:4.09530108485668 liver:ENST00000569181:1.92341396215598
ENSG00000184277 breast:ENST00000347970:2.6599779017215 liver:ENST00000333202:1.26233874442731
ENSG00000185670 breast:ENST00000394807:1.98750848913471 liver:ENST00000530112:2.85163131851655
ENSG00000187609 breast:ENST00000465160:0.558167890153149 liver:ENST00000479452:0.402022890993201
ENSG00000188107 breast:ENST00000370621:5.90323012670783 liver:ENST00000503581:1.93778630092221
ENSG00000188313 breast:ENST00000448205:9.7052350350191 liver:ENST00000493432:5.75248333248882
ENSG00000188343 breast:ENST00000518322:2.03139279579288 liver:ENST00000522324:0.745848961672084
ENSG00000189050 breast:ENST00000482446:2.12271682252749 liver:ENST00000466544:0.80962486421447
ENSG00000189233 breast:ENST00000341513:1.42545055325722 liver:ENST00000413272:2.71369626903314
ENSG00000196235 breast:ENST00000402194:2.21642881752485 liver:ENST00000359191:3.87354536530022
ENSG00000196943 breast:ENST00000267425:3.2205961356476 liver:ENST00000544934:3.05448759665524
ENSG00000197063 breast:ENST00000392366:4.90383297223399 liver:ENST00000357736:3.85613725913026
ENSG00000197535 breast:ENST00000356338:1.38578485992793 liver:ENST00000358212:0.466786685699684
ENSG00000204628 breast:ENST00000509148:0.633235895476814 liver:ENST00000506312:1.73300985348324
ENSG00000213024 breast:ENST00000413454:10.9320562527823 liver:ENST00000422090:5.30680520361609
ENSG00000253313 breast:ENST00000423420:0.710234964482715 liver:ENST00000523677:1.13741264655668
ENSG00000004700 colon:ENST00000539672:4.78599326404847 heart:ENST00000421138:3.16918118658957
ENSG00000011028 colon:ENST00000446119:1.70989852333171 heart:ENST00000303375:1.05919982043085
ENSG00000015479 colon:ENST00000394800:0.424015735295531 heart:ENST00000504045:0.294158491057823
ENSG00000016864 colon:ENST00000394783:1.61997977173956 heart:ENST00000481643:0.662293218123111
ENSG00000025770 colon:ENST00000522304:2.06275752466443 heart:ENST00000380768:0.473325566167434
ENSG00000030582 colon:ENST00000393566:38.0924616403614 heart:ENST00000357351:15.5020142348454
ENSG00000049246 colon:ENST00000539773:8.83841678528827 heart:ENST00000377532:4.34114332927938
ENSG00000058272 colon:ENST00000312727:1.67821941798862 heart:ENST00000341878:0.876727549497901
ENSG00000060656 colon:ENST00000323874:0.401077168783402 heart:ENST00000356870:0.52546045738632
ENSG00000063854 colon:ENST00000455446:1.04698754649172 heart:ENST00000397353:0.640410907929203
ENSG00000064607 colon:ENST00000452918:6.65077846380429 heart:ENST00000337018:3.74922659907443
ENSG00000065518 colon:ENST00000491335:1.1950096809521 heart:ENST00000492739:1.44425882016579
ENSG00000068912 colon:ENST00000378239:13.3384402887956 heart:ENST00000185150:8.68661315574442
ENSG00000071054 colon:ENST00000456652:6.82770845571943 heart:ENST00000413150:1.38608690433863
ENSG00000074181 colon:ENST00000539383:3.20838803724086 heart:ENST00000263388:1.98229618032245
ENSG00000076924 colon:ENST00000534844:1.2960740876861 heart:ENST00000358368:1.06489318819592
ENSG00000078053 colon:ENST00000428293:0.732301001809757 heart:ENST00000356264:0.152829395280325
ENSG00000078140 colon:ENST00000261427:24.4948535981154 heart:ENST00000510719:7.76393893099629
ENSG00000078687 colon:ENST00000301624:2.25707665573452 heart:ENST00000335749:1.0583033883794
ENSG00000079819 colon:ENST00000527423:0.930785417131784 heart:ENST00000529709:0.786990067205848
ENSG00000080822 colon:ENST00000341181:3.64032743408646 heart:ENST00000394185:1.08701912365153
ENSG00000083067 colon:ENST00000377106:1.45855340790188 heart:ENST00000377101:1.30187323252198
ENSG00000084764 colon:ENST00000405074:6.12124147406271 heart:ENST00000233121:6.14686220210805
ENSG00000085415 colon:ENST00000262124:4.54648161456143 heart:ENST00000399892:2.00025260805596
ENSG00000085871 colon:ENST00000265498:1.5394056835084 heart:ENST00000506797:2.26878452040832
ENSG00000088833 colon:ENST00000353088:1.36745005174436 heart:ENST00000555944:0.898261485890119
ENSG00000089022 colon:ENST00000202788:1.04370966044182 heart:ENST00000428907:0.436785223430682
ENSG00000089127 colon:ENST00000202917:1.24608591012895 heart:ENST00000550883:1.02248406939303
ENSG00000089280 colon:ENST00000474990:1.11048250292931 heart:ENST00000564493:3.36229614450656
ENSG00000089486 colon:ENST00000564828:1.09576994380523 heart:ENST00000567695:2.84686502795291
ENSG00000089775 colon:ENST00000555220:1.98331023492717 heart:ENST00000555424:1.0787824140277
ENSG00000090273 colon:ENST00000321265:2.66475837689839 heart:ENST00000452707:0.991278204801771
ENSG00000090372 colon:ENST00000263280:7.12156344014261 heart:ENST00000391910:3.74771351324607
ENSG00000091164 colon:ENST00000217515:6.62219979234281 heart:ENST00000540155:4.6811182183654
ENSG00000091732 colon:ENST00000360708:0.681197732965216 heart:ENST00000467642:0.278833550864719
ENSG00000092931 colon:ENST00000355954:6.58099322737673 heart:ENST00000336509:6.24167787758599
ENSG00000095203 colon:ENST00000311609:3.6937142377744 heart:ENST00000262536:1.58573618523724
ENSG00000096872 colon:ENST00000433700:0.891980962980875 heart:ENST00000380062:0.419921385836925
ENSG00000100106 colon:ENST00000406386:2.00595300028239 heart:ENST00000417857:1.12442120534923
ENSG00000100241 colon:ENST00000418590:0.570626283327088 heart:ENST00000356279:0.305116564200991
ENSG00000100403 colon:ENST00000351589:2.57934284871008 heart:ENST00000352645:0.988979960341953
ENSG00000100568 colon:ENST00000554659:19.2355560115748 heart:ENST00000554636:6.01383886533191
ENSG00000100578 colon:ENST00000555397:1.42103061094323 heart:ENST00000261244:0.658945063092941
ENSG00000100731 colon:ENST00000238570:4.72502732627429 heart:ENST00000304743:3.03737641418583
ENSG00000103051 colon:ENST00000567324:0.867342709673661 heart:ENST00000323786:0.303606219428631
ENSG00000103507 colon:ENST00000567682:6.94443818027537 heart:ENST00000394950:4.38295114935026
ENSG00000103657 colon:ENST00000443617:2.70829024017016 heart:ENST00000559715:3.35022423335929
ENSG00000104518 colon:ENST00000525208:0.934758484995763 heart:ENST00000525721:0.262136918651354
ENSG00000104738 colon:ENST00000262105:2.15414816448289 heart:ENST00000523944:0.681208155605739
ENSG00000104973 colon:ENST00000536547:0.990699907113287 heart:ENST00000538643:0.483667871819694
ENSG00000105364 colon:ENST00000393733:1.26283601334199 heart:ENST00000307422:1.31342625427049
ENSG00000105373 colon:ENST00000446535:2.26214149214497 heart:ENST00000246802:1.0149861949989
ENSG00000105669 colon:ENST00000351079:3.85354855739385 heart:ENST00000349893:1.72409348621507
ENSG00000105698 colon:ENST00000222305:14.3348585773876 heart:ENST00000343550:11.3251114632021
ENSG00000105854 colon:ENST00000455123:2.90859289970081 heart:ENST00000355659:1.12672757439063
ENSG00000106070 colon:ENST00000398810:0.823277333433952 heart:ENST00000439599:0.587078888597295
ENSG00000106479 colon:ENST00000223210:1.17167041128155 heart:ENST00000460379:0.494067663860467
ENSG00000107537 colon:ENST00000396913:1.44488121305154 heart:ENST00000263038:2.81588379592742
ENSG00000108784 colon:ENST00000377405:6.94968458052665 heart:ENST00000225927:5.73004526354126
ENSG00000109111 colon:ENST00000347486:6.66609756593327 heart:ENST00000314616:6.25416005736747
ENSG00000109320 colon:ENST00000226574:3.05199671512934 heart:ENST00000505458:0.887497966374932
ENSG00000109906 colon:ENST00000392996:4.39537301150024 heart:ENST00000535700:3.83470167023175
ENSG00000109971 colon:ENST00000528292:1.41685557297968 heart:ENST00000526686:0.650006887057584
ENSG00000110046 colon:ENST00000377262:0.477402195480978 heart:ENST00000418259:0.292416387492845
ENSG00000110344 colon:ENST00000431736:3.55490644265255 heart:ENST00000252108:5.36037811042362
ENSG00000111729 colon:ENST00000345999:1.17834655337159 heart:ENST00000229332:0.785485367395517
ENSG00000111880 colon:ENST00000265607:3.14183473511459 heart:ENST00000369485:2.19312703428482
ENSG00000113657 colon:ENST00000398514:0.907354010545276 heart:ENST00000343218:1.84750641056007
ENSG00000113838 colon:ENST00000424280:1.44811177976705 heart:ENST00000338733:0.5765854235751
ENSG00000113916 colon:ENST00000406870:3.09247816628204 heart:ENST00000430339:1.83479635655619
ENSG00000114423 colon:ENST00000407712:2.33626911278554 heart:ENST00000438603:3.37006345368392
[truncated: 1,895,840 more chars]
