# Supplementary material for: Transcriptome analysis of human tissues and cell lines reveals one dominant transcript per gene
Source: Genome Biol. 2013 Jul 1;14(7):R70. doi: 10.1186/gb-2013-14-7-r70 (PMC4053754; doi:10.1186/gb-2013-14-7-r70)
Supplement: Additional file 3 — Supplementary Files [file gb-2013-14-7-r70-S3.ZIP › supp_files/supp_file_4b.txt]

# gene_id       sample_A:major_transcript_sample_A:fpkm sample_B:major_transcript_sample_B:fpkm
ENSG00000017797 adipose:ENST00000458039:1.71384430602869 adrenal:ENST00000019317:1.4435196036065
ENSG00000084234 adipose:ENST00000278756:48.7415348788164 adrenal:ENST00000263574:30.6775187854336
ENSG00000103569 adipose:ENST00000219919:1.35329317815775 adrenal:ENST00000536493:0.692294032994405
ENSG00000106617 adipose:ENST00000287878:1.58920133807111 adrenal:ENST00000492843:4.07966949928014
ENSG00000116852 adipose:ENST00000332129:1.50681379511419 adrenal:ENST00000477146:2.70147837159782
ENSG00000136504 adipose:ENST00000424009:0.329211538163245 adrenal:ENST00000503935:0.61313873058104
ENSG00000138032 adipose:ENST00000282412:2.7534069789287 adrenal:ENST00000345249:2.74501668863565
ENSG00000143443 adipose:ENST00000368926:4.0270311722168 adrenal:ENST00000433087:1.94822315203758
ENSG00000164077 adipose:ENST00000417270:0.455076339755581 adrenal:ENST00000455683:0.66778252516215
ENSG00000167325 adipose:ENST00000533495:0.853384805345388 adrenal:ENST00000537197:1.04626369338873
ENSG00000176986 adipose:ENST00000345254:4.97916691929076 adrenal:ENST00000465076:5.62590798492279
ENSG00000188313 adipose:ENST00000448205:7.80250453243657 adrenal:ENST00000493432:13.9004048347363
ENSG00000196653 adipose:ENST00000449836:4.94059654701939 adrenal:ENST00000296091:9.28320224291486
ENSG00000196689 adipose:ENST00000174621:1.67610971192819 adrenal:ENST00000399756:3.02151759782238
ENSG00000197124 adipose:ENST00000358523:1.32549012014242 adrenal:ENST00000397165:1.47249049834069
ENSG00000198718 adipose:ENST00000361462:0.61041625165361 adrenal:ENST00000556823:2.10375430678506
ENSG00000038427 adipose:ENST00000343200:8.34080515110314 brain:ENST00000342785:9.71269176054765
ENSG00000041982 adipose:ENST00000345230:4.8309946570654 brain:ENST00000535648:0.621542502749841
ENSG00000084234 adipose:ENST00000278756:48.7415348788164 brain:ENST00000263574:25.5672015092311
ENSG00000085514 adipose:ENST00000350573:3.0938452211438 brain:ENST00000394000:0.632934354476585
ENSG00000088833 adipose:ENST00000555944:1.17484235829142 brain:ENST00000353088:1.0238081424656
ENSG00000106290 adipose:ENST00000452041:0.215951779452946 brain:ENST00000452438:0.402274300521245
ENSG00000112367 adipose:ENST00000368941:1.94548677589769 brain:ENST00000441478:1.12563022823757
ENSG00000119203 adipose:ENST00000540142:0.411314722039595 brain:ENST00000460593:0.360768546374031
ENSG00000135838 adipose:ENST00000367553:4.60247755583833 brain:ENST00000367554:1.31052050139662
ENSG00000136108 adipose:ENST00000490903:2.27350655294272 brain:ENST00000378037:3.27070758594364
ENSG00000138794 adipose:ENST00000352981:0.857286662250937 brain:ENST00000265164:0.630084955772278
ENSG00000139990 adipose:ENST00000554215:2.12828006157204 brain:ENST00000341516:3.10380145049365
ENSG00000140691 adipose:ENST00000268314:1.82924762721953 brain:ENST00000412665:1.10046304411041
ENSG00000141971 adipose:ENST00000392702:0.482274174822192 brain:ENST00000528659:0.161017110373772
ENSG00000144744 adipose:ENST00000361055:13.33706904703 brain:ENST00000349511:14.9398392754215
ENSG00000148634 adipose:ENST00000412272:1.29685400564126 brain:ENST00000395198:1.31839958889395
ENSG00000149541 adipose:ENST00000265471:1.1950968912291 brain:ENST00000531383:1.42422472384585
ENSG00000155158 adipose:ENST00000297615:2.49251432964073 brain:ENST00000355694:2.10195879120359
ENSG00000159346 adipose:ENST00000340990:2.80509921190344 brain:ENST00000436244:1.91366232646613
ENSG00000160255 adipose:ENST00000397854:0.699405554673059 brain:ENST00000397852:0.220397868877597
ENSG00000163075 adipose:ENST00000442513:1.33542632793959 brain:ENST00000413057:2.04603096986712
ENSG00000163803 adipose:ENST00000436775:0.471198938502757 brain:ENST00000436544:0.31826318380463
ENSG00000165526 adipose:ENST00000533628:1.09726387600741 brain:ENST00000298317:1.38335376068172
ENSG00000169682 adipose:ENST00000334536:2.02861012130421 brain:ENST00000352260:0.466912925456836
ENSG00000171408 adipose:ENST00000367787:2.58556459414393 brain:ENST00000308191:1.49602926705572
ENSG00000178927 adipose:ENST00000336995:4.13689983442806 brain:ENST00000342572:1.63968358222668
ENSG00000183621 adipose:ENST00000444692:2.62929083315618 brain:ENST00000361310:0.304031091359362
ENSG00000185019 adipose:ENST00000217173:5.38062740106447 brain:ENST00000348031:7.14158222526433
ENSG00000185261 adipose:ENST00000513200:0.642568720300843 brain:ENST00000329378:0.711434652795991
ENSG00000198467 adipose:ENST00000329305:2.36045997422323 brain:ENST00000360958:1.19377209003646
ENSG00000198718 adipose:ENST00000361462:0.61041625165361 brain:ENST00000556823:0.77070295797366
ENSG00000064225 adipose:ENST00000486249:0.636071537763849 breast:ENST00000265261:0.905285037632583
ENSG00000073331 adipose:ENST00000177648:0.542566889451058 breast:ENST00000458497:0.300024273576451
ENSG00000084234 adipose:ENST00000278756:48.7415348788164 breast:ENST00000543137:46.1964243127944
ENSG00000088756 adipose:ENST00000314319:2.44857680025225 breast:ENST00000419673:1.91512640983252
ENSG00000095794 adipose:ENST00000460270:0.597457293779835 breast:ENST00000374726:0.157126710528234
ENSG00000133424 adipose:ENST00000397394:0.60271782298672 breast:ENST00000402320:0.696591693079338
ENSG00000136811 adipose:ENST00000372796:0.246795504633777 breast:ENST00000351030:0.390565691682395
ENSG00000154889 adipose:ENST00000317235:1.6734833954013 breast:ENST00000496196:1.94253248431595
ENSG00000162521 adipose:ENST00000544435:2.69309447487131 breast:ENST00000492348:2.55405943321827
ENSG00000162692 adipose:ENST00000294728:3.76578112732661 breast:ENST00000370115:1.47597992929356
ENSG00000169682 adipose:ENST00000334536:2.02861012130421 breast:ENST00000568829:0.433977280202136
ENSG00000171408 adipose:ENST00000367787:2.58556459414393 breast:ENST00000308191:1.47313589805691
ENSG00000183495 adipose:ENST00000332482:2.55944567654712 breast:ENST00000330386:2.34190354023324
ENSG00000189079 adipose:ENST00000444670:3.58003191750182 breast:ENST00000457135:1.60213499956891
ENSG00000010244 adipose:ENST00000341711:7.97684987437958 colon:ENST00000394673:4.61234754170342
ENSG00000015171 adipose:ENST00000402736:1.75943913383454 colon:ENST00000381607:1.42066787269675
ENSG00000025156 adipose:ENST00000452194:3.53634301777263 colon:ENST00000368455:1.99286491187326
ENSG00000064042 adipose:ENST00000381753:5.42017181224404 colon:ENST00000396595:4.63798623269138
ENSG00000089123 adipose:ENST00000337743:0.528659247917673 colon:ENST00000378157:1.31811838604906
ENSG00000089177 adipose:ENST00000450176:1.41270909814125 colon:ENST00000378003:1.24219758578438
ENSG00000100380 adipose:ENST00000542699:2.42984536845882 colon:ENST00000216218:1.27189180996063
ENSG00000101191 adipose:ENST00000370368:3.61877413228829 colon:ENST00000354665:4.41047916601059
ENSG00000102935 adipose:ENST00000535559:1.24314839775486 colon:ENST00000567169:0.689550400721167
ENSG00000108039 adipose:ENST00000369683:0.915265702322578 colon:ENST00000322238:0.611479234739367
ENSG00000111261 adipose:ENST00000545735:3.19188084466598 colon:ENST00000355566:1.57432842215082
ENSG00000127922 adipose:ENST00000417009:1.21966074325399 colon:ENST00000444799:0.4844754467227
ENSG00000132680 adipose:ENST00000368320:2.16037871773235 colon:ENST00000368321:1.92159001600993
ENSG00000154265 adipose:ENST00000392676:3.95270826181721 colon:ENST00000392677:3.16985060244402
ENSG00000166169 adipose:ENST00000339310:0.714455480076002 colon:ENST00000370168:0.392101370094568
ENSG00000169435 adipose:ENST00000342081:0.727024681282132 colon:ENST00000307439:1.66868897635486
ENSG00000175166 adipose:ENST00000439383:0.385279400024901 colon:ENST00000358216:0.341307725563588
ENSG00000181827 adipose:ENST00000423270:1.14368896496331 colon:ENST00000559447:1.42654158931976
ENSG00000183495 adipose:ENST00000332482:2.55944567654712 colon:ENST00000330386:2.32347094280171
ENSG00000187790 adipose:ENST00000542564:0.97890330348795 colon:ENST00000554809:0.457935929531728
ENSG00000189079 adipose:ENST00000444670:3.58003191750182 colon:ENST00000457135:1.4484359840788
ENSG00000196511 adipose:ENST00000538212:1.08593344809707 colon:ENST00000378099:1.08048052266549
ENSG00000198026 adipose:ENST00000322927:1.6845852638771 colon:ENST00000426788:1.6241869473728
ENSG00000003402 adipose:ENST00000441224:2.46602336106668 heart:ENST00000433445:2.47474505087391
ENSG00000025156 adipose:ENST00000452194:3.53634301777263 heart:ENST00000368455:2.46724332561464
ENSG00000042753 adipose:ENST00000352203:16.9874279497006 heart:ENST00000263270:9.01944522499495
ENSG00000065427 adipose:ENST00000302445:2.59722387718564 heart:ENST00000568378:1.19670643047824
ENSG00000071243 adipose:ENST00000315870:1.91403953463099 heart:ENST00000427726:0.751385416266983
ENSG00000084764 adipose:ENST00000405074:9.22554965219389 heart:ENST00000233121:6.14686220210805
ENSG00000089127 adipose:ENST00000452357:0.955356844156453 heart:ENST00000550883:1.02248406939303
ENSG00000089280 adipose:ENST00000474990:3.10290508823394 heart:ENST00000564493:3.36229614450656
ENSG00000099783 adipose:ENST00000539473:107.920603133699 heart:ENST00000325495:78.8540643014723
ENSG00000103051 adipose:ENST00000567324:0.496371918516864 heart:ENST00000323786:0.303606219428631
ENSG00000103381 adipose:ENST00000433677:2.62159766352191 heart:ENST00000261660:1.63295188657066
ENSG00000104894 adipose:ENST00000426897:1.1916149337774 heart:ENST00000323906:0.866808200849417
ENSG00000105364 adipose:ENST00000253099:1.42068608664684 heart:ENST00000307422:1.31342625427049
ENSG00000118495 adipose:ENST00000367572:3.92922528182861 heart:ENST00000444202:1.61840044853055
ENSG00000125503 adipose:ENST00000376393:8.80640210704404 heart:ENST00000263433:5.03920741247192
ENSG00000125611 adipose:ENST00000324913:1.44111677608263 heart:ENST00000454841:1.11526265552712
ENSG00000129197 adipose:ENST00000540734:3.09483495249209 heart:ENST00000536255:1.86411690203403
ENSG00000136279 adipose:ENST00000494774:0.770571917102575 heart:ENST00000432854:2.13643467496912
ENSG00000137216 adipose:ENST00000533121:1.7842973851676 heart:ENST00000371893:0.709078243678759
ENSG00000139990 adipose:ENST00000554215:2.12828006157204 heart:ENST00000341516:3.21541457827639
ENSG00000141076 adipose:ENST00000352319:0.937708559570176 heart:ENST00000567235:3.06648573022556
ENSG00000149564 adipose:ENST00000278927:2.45218268231191 heart:ENST00000417453:2.86686080590527
ENSG00000151366 adipose:ENST00000528164:1.03029805108956 heart:ENST00000324742:0.860658064268753
ENSG00000154240 adipose:ENST00000317442:4.68978923615508 heart:ENST00000392769:2.07617645133784
ENSG00000156535 adipose:ENST00000422508:4.28683077666498 heart:ENST00000437994:2.00362982092365
ENSG00000163001 adipose:ENST00000406691:1.341265516694 heart:ENST00000339012:0.903523900799391
ENSG00000163399 adipose:ENST00000339159:1.13048287175897 heart:ENST00000369496:1.71813002223733
ENSG00000164849 adipose:ENST00000297468:3.54170724270888 heart:ENST00000500070:1.12730472906325
ENSG00000164919 adipose:ENST00000523016:0.563493384408373 heart:ENST00000520517:0.926913321127786
ENSG00000166272 adipose:ENST00000369889:1.571966094811 heart:ENST00000448841:1.41525692870659
ENSG00000167447 adipose:ENST00000543872:2.93876201515724 heart:ENST00000300917:5.17099153316517
ENSG00000167766 adipose:ENST00000301096:0.873748536643376 heart:ENST00000545872:0.635325961208438
ENSG00000168958 adipose:ENST00000349901:0.89301376313658 heart:ENST00000452930:0.357621115398246
ENSG00000169255 adipose:ENST00000392780:0.515571659634642 heart:ENST00000392779:0.787462935685958
ENSG00000169682 adipose:ENST00000334536:2.02861012130421 heart:ENST00000311008:0.658647017597109
ENSG00000171160 adipose:ENST00000478953:1.30604113646906 heart:ENST00000370635:1.80140806907701
ENSG00000174197 adipose:ENST00000566586:1.12345026610905 heart:ENST00000570161:0.926030965052587
ENSG00000175387 adipose:ENST00000356825:3.73437789620585 heart:ENST00000402690:5.7800126813405
ENSG00000180113 adipose:ENST00000544460:2.86527499032939 heart:ENST00000371334:0.832284091339488
ENSG00000183495 adipose:ENST00000332482:2.55944567654712 heart:ENST00000330386:1.11107454670203
ENSG00000185689 adipose:ENST00000427996:1.09045992492624 heart:ENST00000380175:1.27569999432395
ENSG00000196923 adipose:ENST00000359895:0.481062968278901 heart:ENST00000355572:0.74557590137987
ENSG00000198718 adipose:ENST00000361462:0.61041625165361 heart:ENST00000556823:0.74941356226491
ENSG00000015171 adipose:ENST00000402736:1.75943913383454 kidney:ENST00000381607:1.74992112914737
ENSG00000026297 adipose:ENST00000028008:0.573424061774312 kidney:ENST00000508775:0.860960040705758
ENSG00000063127 adipose:ENST00000335875:2.58339052549186 kidney:ENST00000454748:3.6346580952728
ENSG00000064042 adipose:ENST00000381753:5.42017181224404 kidney:ENST00000396595:3.96844364822723
ENSG00000103507 adipose:ENST00000567682:16.7587571408449 kidney:ENST00000219794:5.57688136481268
ENSG00000108352 adipose:ENST00000436615:1.39980112862595 kidney:ENST00000264644:1.2143505823616
ENSG00000118473 adipose:ENST00000371036:2.60344433648416 kidney:ENST00000435165:3.8482412350651
ENSG00000121680 adipose:ENST00000532681:0.374659478742255 kidney:ENST00000525192:0.404820951604345
ENSG00000126217 adipose:ENST00000261963:1.51449837557353 kidney:ENST00000397036:0.870266087375129
ENSG00000129197 adipose:ENST00000540734:3.09483495249209 kidney:ENST00000536255:3.44087315769992
ENSG00000133424 adipose:ENST00000397394:0.60271782298672 kidney:ENST00000402320:0.886256963671778
ENSG00000133943 adipose:ENST00000517306:0.411412024096146 kidney:ENST00000525393:0.390480982251444
ENSG00000137872 adipose:ENST00000354744:0.213994526843677 kidney:ENST00000537942:1.15630110839783
ENSG00000140691 adipose:ENST00000268314:1.82924762721953 kidney:ENST00000412665:1.50662587349707
ENSG00000155256 adipose:ENST00000357540:0.511309582245528 kidney:ENST00000370613:1.88397711709452
ENSG00000159346 adipose:ENST00000340990:2.80509921190344 kidney:ENST00000436244:3.82895778162041
ENSG00000163666 adipose:ENST00000295934:0.986406826250023 kidney:ENST00000495160:0.837690201660884
ENSG00000166169 adipose:ENST00000339310:0.714455480076002 kidney:ENST00000370168:0.707583112906487
ENSG00000168702 adipose:ENST00000437977:1.36832423185546 kidney:ENST00000389484:0.56245702934816
ENSG00000169255 adipose:ENST00000392780:0.515571659634642 kidney:ENST00000392779:1.76846622211415
ENSG00000169682 adipose:ENST00000334536:2.02861012130421 kidney:ENST00000568829:0.632842926694318
ENSG00000171408 adipose:ENST00000367787:2.58556459414393 kidney:ENST00000308191:1.5503784565051
ENSG00000172493 adipose:ENST00000395146:5.68711170449465 kidney:ENST00000541943:4.67240347860895
ENSG00000183495 adipose:ENST00000332482:2.55944567654712 kidney:ENST00000330386:2.54598869065453
ENSG00000198026 adipose:ENST00000322927:1.6845852638771 kidney:ENST00000243961:1.73461533916402
ENSG00000010539 adipose:ENST00000431561:0.373071717542017 liver:ENST00000396870:0.900418755049152
ENSG00000064763 adipose:ENST00000547759:3.05831510934476 liver:ENST00000551193:1.35932440065548
ENSG00000066427 adipose:ENST00000545170:0.170392537729333 liver:ENST00000429774:0.131850185791539
ENSG00000070756 adipose:ENST00000520142:1.24276191134529 liver:ENST00000519363:0.800883819370725
ENSG00000080822 adipose:ENST00000341181:1.59934936768553 liver:ENST00000510545:0.432797466394903
ENSG00000084234 adipose:ENST00000278756:48.7415348788164 liver:ENST00000543137:38.9406227422152
ENSG00000089280 adipose:ENST00000474990:3.10290508823394 liver:ENST00000564493:1.22542297682666
ENSG00000091164 adipose:ENST00000217515:5.76341547479232 liver:ENST00000540155:3.92702575938994
ENSG00000104973 adipose:ENST00000456294:1.05271442548832 liver:ENST00000312865:0.583237918412118
ENSG00000105364 adipose:ENST00000253099:1.42068608664684 liver:ENST00000307422:1.9636197396858
ENSG00000105373 adipose:ENST00000446535:3.0959804938913 liver:ENST00000246802:1.85904813826636
ENSG00000109689 adipose:ENST00000467087:1.1918206618046 liver:ENST00000467011:0.752343071636611
ENSG00000112234 adipose:ENST00000369244:4.7603040672278 liver:ENST00000229971:4.68648968187364
ENSG00000112578 adipose:ENST00000230340:3.54913598950447 liver:ENST00000372996:2.04042148507094
ENSG00000113318 adipose:ENST00000535995:1.8321535260212 liver:ENST00000265081:1.86211293851591
ENSG00000120333 adipose:ENST00000476371:20.5136042247174 liver:ENST00000367677:9.60383779814942
ENSG00000120697 adipose:ENST00000239891:0.775428191752937 liver:ENST00000443765:1.10373541892718
ENSG00000127554 adipose:ENST00000248114:1.92597571521825 liver:ENST00000567719:1.87375132100569
ENSG00000137216 adipose:ENST00000533121:1.7842973851676 liver:ENST00000371893:1.14225707310488
ENSG00000140691 adipose:ENST00000268314:1.82924762721953 liver:ENST00000564900:2.04598814196077
ENSG00000144908 adipose:ENST00000472186:0.733689486393077 liver:ENST00000452905:1.00579157382192
ENSG00000146834 adipose:ENST00000425355:1.89444865945026 liver:ENST00000414441:1.64749584767292
ENSG00000149100 adipose:ENST00000531120:1.8022089840609 liver:ENST00000524896:1.10186225351565
ENSG00000151366 adipose:ENST00000528164:1.03029805108956 liver:ENST00000324742:1.16275539134907
ENSG00000156026 adipose:ENST00000357157:3.27772375624242 liver:ENST00000373053:1.72112938784944
ENSG00000160691 adipose:ENST00000448116:26.3954837896624 liver:ENST00000368449:11.1201515995033
ENSG00000163399 adipose:ENST00000339159:1.13048287175897 liver:ENST00000369496:1.49925648735979
ENSG00000166169 adipose:ENST00000339310:0.714455480076002 liver:ENST00000370168:0.464961129161902
ENSG00000169682 adipose:ENST00000334536:2.02861012130421 liver:ENST00000568829:0.770344077104265
ENSG00000175221 adipose:ENST00000534906:2.522461647346 liver:ENST00000538572:1.58354505897661
ENSG00000176171 adipose:ENST00000540159:2.4931395490202 liver:ENST00000368636:2.4092076819064
ENSG00000182173 adipose:ENST00000545228:1.44249094155819 liver:ENST00000333213:2.01489575725323
ENSG00000183495 adipose:ENST00000332482:2.55944567654712 liver:ENST00000330386:1.29062052726439
ENSG00000034053 adrenal:ENST00000219865:2.65905223993939 brain:ENST00000558259:1.78210384097997
ENSG00000040275 adrenal:ENST00000274631:1.17669155434276 brain:ENST00000507232:0.251040498959713
ENSG00000043514 adrenal:ENST00000372825:2.83168509965019 brain:ENST00000441669:0.526939635400521
ENSG00000048052 adrenal:ENST00000406072:4.74537354421101 brain:ENST00000405010:3.2189711315423
ENSG00000054654 adrenal:ENST00000458046:1.26583425455215 brain:ENST00000554805:0.287072188023775
ENSG00000070756 adrenal:ENST00000347137:4.07918859088417 brain:ENST00000520142:1.39005420087261
ENSG00000070882 adrenal:ENST00000431825:1.84373307696422 brain:ENST00000353930:0.543896023465603
ENSG00000072422 adrenal:ENST00000337910:5.58866324142894 brain:ENST00000357917:2.3503229200216
ENSG00000073614 adrenal:ENST00000261253:1.35703956690523 brain:ENST00000399788:1.64037758634859
ENSG00000095713 adrenal:ENST00000413387:0.827054891365912 brain:ENST00000370597:0.98487259430422
ENSG00000099256 adrenal:ENST00000358336:2.59850271860458 brain:ENST00000320152:3.22706834569148
ENSG00000106617 adrenal:ENST00000492843:4.07966949928014 brain:ENST00000433631:1.35818147616003
ENSG00000112759 adrenal:ENST00000371755:2.09602166694193 brain:ENST00000371740:0.391792497260283
ENSG00000117528 adrenal:ENST00000394233:1.01375772614902 brain:ENST00000370214:1.33778949744176
ENSG00000120549 adrenal:ENST00000376451:2.26434308315032 brain:ENST00000396445:2.18781882673522
ENSG00000135439 adrenal:ENST00000257897:3.25643281847607 brain:ENST00000328568:3.31563704468338
ENSG00000135838 adrenal:ENST00000367553:1.83111278312739 brain:ENST00000367554:1.31052050139662
ENSG00000136205 adrenal:ENST00000428457:0.90181912908069 brain:ENST00000355730:0.502353891786254
ENSG00000136267 adrenal:ENST00000444700:0.485521631655648 brain:ENST00000258767:4.49716050015459
ENSG00000137449 adrenal:ENST00000382391:4.29474415228574 brain:ENST00000382401:4.23536620109676
ENSG00000138293 adrenal:ENST00000374087:4.51086945137204 brain:ENST00000344348:5.24573085404189
ENSG00000138794 adrenal:ENST00000352981:1.34529362272241 brain:ENST00000265164:0.630084955772278
ENSG00000143870 adrenal:ENST00000272227:9.20139382609936 brain:ENST00000404371:3.38543968142563
ENSG00000145012 adrenal:ENST00000312675:9.57357132360761 brain:ENST00000543006:11.6917306275608
ENSG00000145979 adrenal:ENST00000421203:0.582141238519935 brain:ENST00000356436:1.00857656666168
ENSG00000148339 adrenal:ENST00000433501:3.34667148473302 brain:ENST00000432073:1.00536218052779
ENSG00000155465 adrenal:ENST00000397532:1.90020977541605 brain:ENST00000397529:0.333570471149396
ENSG00000157426 adrenal:ENST00000513376:1.01141600609527 brain:ENST00000451613:0.707763017738705
ENSG00000158315 adrenal:ENST00000538156:2.64970732913212 brain:ENST00000372990:2.04796742439904
ENSG00000160087 adrenal:ENST00000339385:2.49945564641968 brain:ENST00000349431:0.864941498335565
ENSG00000163026 adrenal:ENST00000406895:2.53981833143735 brain:ENST00000295148:0.890904436375184
ENSG00000163832 adrenal:ENST00000442215:2.46994751737237 brain:ENST00000450051:1.27681576074725
ENSG00000165995 adrenal:ENST00000377329:1.90601968589682 brain:ENST00000377319:3.0126401065978
ENSG00000171469 adrenal:ENST00000424629:0.687965243151926 brain:ENST00000302851:0.308879147425562
ENSG00000172575 adrenal:ENST00000415523:2.81085174238676 brain:ENST00000431814:2.36736234267166
ENSG00000196653 adrenal:ENST00000296091:9.28320224291486 brain:ENST00000449836:3.43566060627083
ENSG00000198586 adrenal:ENST00000442919:3.65308433839926 brain:ENST00000360843:4.20586288041913
ENSG00000064225 adrenal:ENST00000486249:0.579040372528601 breast:ENST00000265261:0.905285037632583
ENSG00000065675 adrenal:ENST00000263125:3.58770037847454 breast:ENST00000397176:2.08073059319635
ENSG00000066923 adrenal:ENST00000451963:1.50897082880773 breast:ENST00000379577:0.417076249590926
ENSG00000084234 adrenal:ENST00000263574:30.6775187854336 breast:ENST00000543137:46.1964243127944
ENSG00000090316 adrenal:ENST00000514708:0.663885927997603 breast:ENST00000382947:0.358097315645753
ENSG00000092199 adrenal:ENST00000320084:9.52825444966895 breast:ENST00000449098:3.95500952609619
ENSG00000109180 adrenal:ENST00000509122:3.41249438254302 breast:ENST00000513391:2.59619940803352
ENSG00000118004 adrenal:ENST00000404205:0.850153764395671 breast:ENST00000349077:0.854898097659273
ENSG00000137210 adrenal:ENST00000379530:1.25244102506985 breast:ENST00000473276:2.47579487038102
ENSG00000143416 adrenal:ENST00000455397:0.42613223415391 breast:ENST00000447402:1.47697087949893
ENSG00000153814 adrenal:ENST00000283928:19.5042670458108 breast:ENST00000427814:22.2088303048362
ENSG00000158486 adrenal:ENST00000544558:1.87634481235534 breast:ENST00000396036:1.10122917288102
ENSG00000158856 adrenal:ENST00000518616:0.828831662783956 breast:ENST00000523782:1.15171904756978
ENSG00000165916 adrenal:ENST00000524447:1.11001899114774 breast:ENST00000530912:1.04225843723512
ENSG00000165995 adrenal:ENST00000377329:1.90601968589682 breast:ENST00000377319:1.42834292920981
ENSG00000170325 adrenal:ENST00000304538:2.1502676878228 breast:ENST00000423662:1.59287661965126
ENSG00000173145 adrenal:ENST00000371361:1.24327361254041 breast:ENST00000371350:2.08996478420033
ENSG00000188313 adrenal:ENST00000493432:13.9004048347363 breast:ENST00000448205:9.7052350350191
ENSG00000047056 adrenal:ENST00000263150:4.52983982459445 colon:ENST00000358220:7.40106808950262
ENSG00000100503 adrenal:ENST00000389868:2.00241205966969 colon:ENST00000476352:4.32809473032796
ENSG00000106617 adrenal:ENST00000492843:4.07966949928014 colon:ENST00000433631:1.43700151438362
ENSG00000119203 adrenal:ENST00000460593:2.69391544512983 colon:ENST00000475482:2.079574196845
ENSG00000121897 adrenal:ENST00000513731:0.934144372497359 colon:ENST00000381846:1.75871380255742
ENSG00000122420 adrenal:ENST00000370757:1.70933849199966 colon:ENST00000370758:2.81463665725977
ENSG00000143416 adrenal:ENST00000455397:0.42613223415391 colon:ENST00000447402:1.55824896909533
ENSG00000145979 adrenal:ENST00000421203:0.582141238519935 colon:ENST00000356436:0.840171609427387
ENSG00000150527 adrenal:ENST00000553352:2.66646167992402 colon:ENST00000557038:1.52822671587723
ENSG00000160223 adrenal:ENST00000407780:2.4174886482572 colon:ENST00000400377:1.30816938834576
ENSG00000160972 adrenal:ENST00000292539:0.340665942745616 colon:ENST00000528430:0.730956454815168
ENSG00000172845 adrenal:ENST00000455789:11.1926750987589 colon:ENST00000416195:5.74155384087453
ENSG00000254986 adrenal:ENST00000531354:0.35652448183449 colon:ENST00000453114:0.224998257825432
ENSG00000003402 adrenal:ENST00000417748:2.28006448027105 heart:ENST00000433445:2.47474505087391
ENSG00000084764 adrenal:ENST00000405074:7.51458612518118 heart:ENST00000233121:6.14686220210805
ENSG00000089775 adrenal:ENST00000261683:2.91241578685273 heart:ENST00000555424:1.0787824140277
ENSG00000091164 adrenal:ENST00000217515:7.63844535122409 heart:ENST00000540155:4.6811182183654
ENSG00000095002 adrenal:ENST00000413880:1.04208303268062 heart:ENST00000543555:1.34375134768926
ENSG00000099783 adrenal:ENST00000539473:232.215719278961 heart:ENST00000325495:78.8540643014723
ENSG00000103381 adrenal:ENST00000433677:2.80516251950409 heart:ENST00000261660:1.63295188657066
ENSG00000104973 adrenal:ENST00000536547:1.13312138288658 heart:ENST00000538643:0.483667871819694
ENSG00000106459 adrenal:ENST00000353868:2.97834308196026 heart:ENST00000393230:1.1375913266256
ENSG00000108094 adrenal:ENST00000374746:4.16601538007937 heart:ENST00000374742:1.29815450320378
ENSG00000111666 adrenal:ENST00000552215:6.14611920426253 heart:ENST00000229266:3.60836134226036
ENSG00000111880 adrenal:ENST00000265607:3.46074602089183 heart:ENST00000369485:2.19312703428482
ENSG00000112701 adrenal:ENST00000538088:2.13279681058061 heart:ENST00000447266:2.18838987484565
ENSG00000115758 adrenal:ENST00000234111:11.3113625314267 heart:ENST00000405333:3.91144635830136
ENSG00000117222 adrenal:ENST00000367164:6.15160442145969 heart:ENST00000264515:4.31725442070569
ENSG00000117528 adrenal:ENST00000394233:1.01375772614902 heart:ENST00000370214:1.69276008258401
ENSG00000117868 adrenal:ENST00000421679:7.06976409427719 heart:ENST00000251527:5.43650039561652
ENSG00000118495 adrenal:ENST00000437412:2.03114440170374 heart:ENST00000444202:1.61840044853055
ENSG00000119673 adrenal:ENST00000538782:1.80647026574662 heart:ENST00000238651:2.33975743786282
ENSG00000119820 adrenal:ENST00000238831:12.9867968417404 heart:ENST00000437765:5.3789922856846
ENSG00000125503 adrenal:ENST00000376393:11.2412089821694 heart:ENST00000263433:5.03920741247192
ENSG00000128829 adrenal:ENST00000558823:1.20336056457453 heart:ENST00000263791:0.472154566099502
ENSG00000134769 adrenal:ENST00000399097:1.21332029862763 heart:ENST00000556176:2.70524093183101
ENSG00000136816 adrenal:ENST00000437263:22.3967359172858 heart:ENST00000259339:7.96686342853911
ENSG00000140365 adrenal:ENST00000562610:0.9810351520866 heart:ENST00000567195:0.876128701340541
ENSG00000143341 adrenal:ENST00000271588:0.928897686746999 heart:ENST00000367492:0.755593979125196
ENSG00000144535 adrenal:ENST00000417808:1.1319774435844 heart:ENST00000434477:0.319720426003087
ENSG00000147872 adrenal:ENST00000411567:4.88079205327776 heart:ENST00000276914:3.74494719678952
ENSG00000154240 adrenal:ENST00000317442:3.14526091074752 heart:ENST00000392769:2.07617645133784
ENSG00000158486 adrenal:ENST00000544558:1.87634481235534 heart:ENST00000396036:0.995829286378324
ENSG00000165406 adrenal:ENST00000319836:1.78418778743729 heart:ENST00000453980:4.2271351152007
ENSG00000165861 adrenal:ENST00000318876:3.92268176512951 heart:ENST00000556143:1.56857901551931
ENSG00000166272 adrenal:ENST00000369889:2.09850265845343 heart:ENST00000448841:1.41525692870659
ENSG00000166579 adrenal:ENST00000402554:4.76877968373611 heart:ENST00000380025:2.713332781937
ENSG00000166833 adrenal:ENST00000536595:4.59914053596079 heart:ENST00000530408:3.02687385024762
ENSG00000168309 adrenal:ENST00000394481:22.0584794725581 heart:ENST00000360997:22.135295093523
ENSG00000168724 adrenal:ENST00000303525:1.07118830124301 heart:ENST00000382021:0.376000111844939
ENSG00000168936 adrenal:ENST00000382936:7.93464387663373 heart:ENST00000303277:2.32144334523402
ENSG00000174125 adrenal:ENST00000308979:2.45581664983025 heart:ENST00000505940:1.71413492093408
ENSG00000175193 adrenal:ENST00000418450:1.28976942792122 heart:ENST00000417784:0.538274509600434
ENSG00000177556 adrenal:ENST00000521264:1.25891293392931 heart:ENST00000520382:1.51393937542964
ENSG00000183814 adrenal:ENST00000366801:1.29018750551442 heart:ENST00000460719:1.55205022221905
ENSG00000184500 adrenal:ENST00000407433:3.30517983382229 heart:ENST00000394236:2.30649364336156
ENSG00000189144 adrenal:ENST00000357309:1.23522122469232 heart:ENST00000427026:0.665100755451641
ENSG00000198561 adrenal:ENST00000531007:1.20264274499905 heart:ENST00000534647:2.28163828770515
ENSG00000198707 adrenal:ENST00000547691:1.52081603130135 heart:ENST00000309041:0.425906429206035
ENSG00000229644 adrenal:ENST00000440465:5.86516231876877 heart:ENST00000543053:3.87009523306673
ENSG00000016864 adrenal:ENST00000394783:2.53792936559889 kidney:ENST00000491606:1.61524533748918
ENSG00000048052 adrenal:ENST00000406072:4.74537354421101 kidney:ENST00000405010:2.50031657161326
ENSG00000070501 adrenal:ENST00000521492:1.22075542863763 kidney:ENST00000517393:1.93128524692687
ENSG00000087266 adrenal:ENST00000442312:0.839942064281136 kidney:ENST00000503393:0.726720909826744
ENSG00000088727 adrenal:ENST00000265529:0.57866422950744 kidney:ENST00000432493:1.74189243185861
ENSG00000099783 adrenal:ENST00000539473:232.215719278961 kidney:ENST00000544159:240.943947710178
ENSG00000100629 adrenal:ENST00000554502:0.54266989395525 kidney:ENST00000555265:1.14326511742822
ENSG00000108786 adrenal:ENST00000225928:5.77596440259503 kidney:ENST00000225929:4.18820912669682
ENSG00000113732 adrenal:ENST00000519911:5.82360110428901 kidney:ENST00000265093:4.27352284003903
ENSG00000117528 adrenal:ENST00000394233:1.01375772614902 kidney:ENST00000370214:2.11741609316321
ENSG00000119013 adrenal:ENST00000454214:3.71443564166351 kidney:ENST00000237889:2.98504594256435
ENSG00000119408 adrenal:ENST00000373601:1.5493009250639 kidney:ENST00000539416:0.64770869885028
ENSG00000121680 adrenal:ENST00000241041:0.469560895980216 kidney:ENST00000525192:0.404820951604345
ENSG00000122566 adrenal:ENST00000409814:34.2502971603809 kidney:ENST00000356674:24.2396851446169
ENSG00000124562 adrenal:ENST00000374017:3.63113679629504 kidney:ENST00000244520:5.90001868740796
ENSG00000138400 adrenal:ENST00000454776:0.768197771222999 kidney:ENST00000374412:1.3443108793312
ENSG00000149925 adrenal:ENST00000565355:6.73005557709569 kidney:ENST00000566130:19.4163869043151
ENSG00000162913 adrenal:ENST00000295012:0.818424496986841 kidney:ENST00000472613:0.848064096537836
ENSG00000163832 adrenal:ENST00000442215:2.46994751737237 kidney:ENST00000450051:1.43165133516447
ENSG00000165233 adrenal:ENST00000466409:1.51481690219647 kidney:ENST00000375464:0.456759032045134
ENSG00000167553 adrenal:ENST00000321665:2.87432034740511 kidney:ENST00000541364:0.942295277622045
ENSG00000172493 adrenal:ENST00000395146:6.11283645142949 kidney:ENST00000541943:4.67240347860895
ENSG00000173451 adrenal:ENST00000547843:4.20121160117788 kidney:ENST00000308086:4.7822086819252
ENSG00000188313 adrenal:ENST00000493432:13.9004048347363 kidney:ENST00000486631:11.3795958748211
ENSG00000196466 adrenal:ENST00000435033:1.00465161011245 kidney:ENST00000430385:1.04365251705575
ENSG00000196653 adrenal:ENST00000296091:9.28320224291486 kidney:ENST00000449836:6.65226168611354
ENSG00000198270 adrenal:ENST00000549537:1.11679929916679 kidney:ENST00000550831:2.66918898584361
ENSG00000214226 adrenal:ENST00000397862:2.57696235616111 kidney:ENST00000397861:3.34442820469767
ENSG00000016864 adrenal:ENST00000394783:2.53792936559889 liver:ENST00000481643:1.84065340773909
ENSG00000066923 adrenal:ENST00000451963:1.50897082880773 liver:ENST00000394018:0.269157573094037
ENSG00000084234 adrenal:ENST00000263574:30.6775187854336 liver:ENST00000543137:38.9406227422152
ENSG00000088986 adrenal:ENST00000550845:1.9819159633927 liver:ENST00000392508:4.05164012470152
ENSG00000091164 adrenal:ENST00000217515:7.63844535122409 liver:ENST00000540155:3.92702575938994
ENSG00000092841 adrenal:ENST00000548580:14.9959735831766 liver:ENST00000549017:9.55007587116723
ENSG00000100897 adrenal:ENST00000557802:0.584321322135395 liver:ENST00000396936:0.388832747363641
ENSG00000104938 adrenal:ENST00000359059:4.59501663870439 liver:ENST00000358690:1.23435375311074
ENSG00000104973 adrenal:ENST00000536547:1.13312138288658 liver:ENST00000312865:0.583237918412118
ENSG00000106538 adrenal:ENST00000467793:6.24850470871309 liver:ENST00000223271:6.72855518499945
ENSG00000106588 adrenal:ENST00000223321:1.80564332203112 liver:ENST00000445517:1.12325544626955
ENSG00000108094 adrenal:ENST00000374746:4.16601538007937 liver:ENST00000374742:2.68482028157603
ENSG00000112146 adrenal:ENST00000244426:2.02623371176468 liver:ENST00000323557:1.24797909521425
ENSG00000114054 adrenal:ENST00000478469:2.14707753993409 liver:ENST00000482086:1.62924868942595
ENSG00000115282 adrenal:ENST00000410003:0.858763758495927 liver:ENST00000424122:1.17379443838446
ENSG00000115310 adrenal:ENST00000317610:105.051048691477 liver:ENST00000394609:50.711037531227
ENSG00000117222 adrenal:ENST00000367164:6.15160442145969 liver:ENST00000264515:3.99645109630505
ENSG00000118690 adrenal:ENST00000392644:1.07711719163127 liver:ENST00000414610:1.28806579221293
ENSG00000118777 adrenal:ENST00000515655:1.58948283859521 liver:ENST00000237612:1.80308396670314
ENSG00000119013 adrenal:ENST00000454214:3.71443564166351 liver:ENST00000237889:1.93387965751002
ENSG00000120333 adrenal:ENST00000476371:20.791739530436 liver:ENST00000367677:9.60383779814942
ENSG00000124067 adrenal:ENST00000537830:1.98489956457878 liver:ENST00000316341:1.18300246135976
ENSG00000127554 adrenal:ENST00000248114:3.06738734542914 liver:ENST00000567719:1.87375132100569
ENSG00000131368 adrenal:ENST00000253686:14.515326061073 liver:ENST00000444840:8.01611716716064
ENSG00000132142 adrenal:ENST00000427330:2.07523683939365 liver:ENST00000394406:2.89194594669391
ENSG00000132768 adrenal:ENST00000255108:1.90556866031003 liver:ENST00000495421:1.02733005003165
ENSG00000133422 adrenal:ENST00000445980:2.05343940784277 liver:ENST00000429468:2.03555619851053
ENSG00000133424 adrenal:ENST00000402320:1.32196409381369 liver:ENST00000337431:1.28686830696613
ENSG00000136827 adrenal:ENST00000427355:1.49067966981227 liver:ENST00000351698:2.21218992611387
ENSG00000137216 adrenal:ENST00000533121:1.1738291086589 liver:ENST00000371893:1.14225707310488
ENSG00000143341 adrenal:ENST00000271588:0.928897686746999 liver:ENST00000367492:0.710400380031894
ENSG00000143633 adrenal:ENST00000366648:1.45336699503851 liver:ENST00000366651:0.617199420726768
ENSG00000144746 adrenal:ENST00000412089:1.5271654940551 liver:ENST00000273258:1.97916263072718
ENSG00000151366 adrenal:ENST00000528164:0.870802547486528 liver:ENST00000324742:1.16275539134907
ENSG00000153207 adrenal:ENST00000478568:1.96763663494778 liver:ENST00000366508:0.288029848700034
ENSG00000153814 adrenal:ENST00000283928:19.5042670458108 liver:ENST00000427814:6.06973345970343
ENSG00000155368 adrenal:ENST00000535757:0.809528402083962 liver:ENST00000355857:3.04203297417531
ENSG00000156026 adrenal:ENST00000357157:3.11383174318952 liver:ENST00000373053:1.72112938784944
ENSG00000156265 adrenal:ENST00000399928:0.850704902487466 liver:ENST00000339024:0.420167210415324
ENSG00000160972 adrenal:ENST00000292539:0.340665942745616 liver:ENST00000528430:0.899672452625923
ENSG00000163832 adrenal:ENST00000442215:2.46994751737237 liver:ENST00000450051:1.64317686057524
ENSG00000172345 adrenal:ENST00000302824:1.39004040783864 liver:ENST00000325346:1.42926672898595
ENSG00000172757 adrenal:ENST00000530413:2.76734323309283 liver:ENST00000527344:2.57095125714806
ENSG00000173153 adrenal:ENST00000468670:3.54803884247426 liver:ENST00000000442:1.06025729522497
ENSG00000175221 adrenal:ENST00000534906:3.0733499944323 liver:ENST00000538572:1.58354505897661
ENSG00000176986 adrenal:ENST00000465076:5.62590798492279 liver:ENST00000345254:2.41961179014822
ENSG00000180596 adrenal:ENST00000396984:4.94348892840957 liver:ENST00000314332:5.01234760781481
ENSG00000180953 adrenal:ENST00000478497:2.32238824275577 liver:ENST00000485386:1.86727613198223
ENSG00000196689 adrenal:ENST00000399756:3.02151759782238 liver:ENST00000399759:1.29524113608547
ENSG00000198513 adrenal:ENST00000354525:4.05778194019609 liver:ENST00000556067:1.37842856163588
ENSG00000198515 adrenal:ENST00000504722:0.400703690252109 liver:ENST00000358519:0.776142208128308
ENSG00000038532 brain:ENST00000261657:1.43905057729868 breast:ENST00000381822:1.65331211148098
ENSG00000041982 brain:ENST00000535648:0.621542502749841 breast:ENST00000345230:2.7441976101657
ENSG00000083067 brain:ENST00000377110:0.873379947416102 breast:ENST00000377101:0.411569554513294
ENSG00000084234 brain:ENST00000263574:25.5672015092311 breast:ENST00000543137:46.1964243127944
ENSG00000089063 brain:ENST00000379299:0.966869948583959 breast:ENST00000202834:3.05067909949143
ENSG00000095203 brain:ENST00000262536:2.54694178757885 breast:ENST00000311609:1.50063265864234
ENSG00000100412 brain:ENST00000216254:2.70841876289054 breast:ENST00000544234:1.19827593391339
ENSG00000100629 brain:ENST00000554827:0.25671279407709 breast:ENST00000281129:0.293043407235877
ENSG00000103018 brain:ENST00000307892:1.7113244917317 breast:ENST00000515314:2.01821632666051
ENSG00000106078 brain:ENST00000445054:3.04154807074578 breast:ENST00000441453:1.18846612909257
ENSG00000106290 brain:ENST00000452438:0.402274300521245 breast:ENST00000472509:0.249674637624752
ENSG00000107262 brain:ENST00000379707:0.29759764209352 breast:ENST00000488499:0.666076065420835
ENSG00000107758 brain:ENST00000394829:6.59669317626514 breast:ENST00000394828:11.3799350417892
ENSG00000109180 brain:ENST00000509122:3.51123921128791 breast:ENST00000513391:2.59619940803352
ENSG00000121766 brain:ENST00000373714:23.1422886473977 breast:ENST00000344147:9.43736127107864
ENSG00000129351 brain:ENST00000250241:2.13436089276071 breast:ENST00000407004:2.5242878664186
ENSG00000137575 brain:ENST00000413219:2.31538690628911 breast:ENST00000422546:4.04502489752273
ENSG00000138078 brain:ENST00000409957:7.44579242041102 breast:ENST00000409411:3.13351172582626
ENSG00000138293 brain:ENST00000344348:5.24573085404189 breast:ENST00000374087:3.75986650027087
ENSG00000138346 brain:ENST00000550357:0.256768551134588 breast:ENST00000399180:0.516803348431158
ENSG00000138663 brain:ENST00000264389:2.53863886373909 breast:ENST00000503682:2.15973394568813
ENSG00000138794 brain:ENST00000265164:0.630084955772278 breast:ENST00000352981:1.98862570495661
ENSG00000143995 brain:ENST00000402908:1.03176205910283 breast:ENST00000407092:0.50331748742978
ENSG00000145012 brain:ENST00000543006:11.6917306275608 breast:ENST00000312675:10.5038954188908
ENSG00000148634 brain:ENST00000395198:1.31839958889395 breast:ENST00000412272:1.55686072171815
ENSG00000178971 brain:ENST00000315684:1.68945846985121 breast:ENST00000449476:2.84887792061357
ENSG00000179918 brain:ENST00000542752:1.01176323132745 breast:ENST00000418751:1.56690788103311
ENSG00000180398 brain:ENST00000409913:1.94767745825429 breast:ENST00000409800:0.979020729832881
ENSG00000181523 brain:ENST00000326317:0.729394209154895 breast:ENST00000534910:1.47017842036957
ENSG00000183283 brain:ENST00000436900:1.32464796584942 breast:ENST00000449723:1.26065187858667
ENSG00000187609 brain:ENST00000478344:0.301250256416886 breast:ENST00000465160:0.558167890153149
ENSG00000219200 brain:ENST00000552842:3.87554999552119 breast:ENST00000552039:2.44844427413911
ENSG00000256500 brain:ENST00000472726:1.86786857323073 breast:ENST00000247618:1.51948671204008
ENSG00000010244 brain:ENST00000341711:6.01833486299653 colon:ENST00000394673:4.61234754170342
ENSG00000038427 brain:ENST00000342785:9.71269176054765 colon:ENST00000343200:9.01547260371286
ENSG00000064042 brain:ENST00000381753:9.20538874687106 colon:ENST00000396595:4.63798623269138
ENSG00000089335 brain:ENST00000423823:1.2355470576778 colon:ENST00000457781:0.96642619492265
ENSG00000095203 brain:ENST00000262536:2.54694178757885 colon:ENST00000311609:3.6937142377744
ENSG00000095713 brain:ENST00000370597:0.98487259430422 colon:ENST00000413387:1.7932323916625
ENSG00000100629 brain:ENST00000554827:0.25671279407709 colon:ENST00000281129:0.65379837558574
ENSG00000108468 brain:ENST00000393408:4.68864571033583 colon:ENST00000225603:2.43148781514662
ENSG00000109685 brain:ENST00000398261:0.744184010998569 colon:ENST00000382891:0.554846115601268
ENSG00000115839 brain:ENST00000442034:17.1283730206 colon:ENST00000264158:27.2645631523332
ENSG00000118308 brain:ENST00000361433:0.389822120621738 colon:ENST00000536173:0.47245882816828
ENSG00000121766 brain:ENST00000373714:23.1422886473977 colon:ENST00000344147:10.5317362830526
ENSG00000129484 brain:ENST00000527915:1.73461196368382 colon:ENST00000250416:1.00988445547553
ENSG00000139990 brain:ENST00000341516:3.10380145049365 colon:ENST00000554215:1.37396057992942
ENSG00000140153 brain:ENST00000322340:0.486771578439235 colon:ENST00000401892:0.62597115439071
ENSG00000145901 brain:ENST00000417127:0.379711160481374 colon:ENST00000315050:0.87615151443699
ENSG00000148288 brain:ENST00000372043:0.258269198017074 colon:ENST00000372040:0.831990304218827
ENSG00000148634 brain:ENST00000395198:1.31839958889395 colon:ENST00000412272:1.98192044623552
ENSG00000151490 brain:ENST00000542557:0.896689285842936 colon:ENST00000442921:0.677811292407058
ENSG00000156711 brain:ENST00000373766:0.785650878697982 colon:ENST00000373770:2.58064692101533
ENSG00000163374 brain:ENST00000295566:0.295767909350104 colon:ENST00000535662:0.499785796409295
ENSG00000164053 brain:ENST00000412052:0.432267585936795 colon:ENST00000424906:0.35554957254042
ENSG00000166925 brain:ENST00000423266:1.8291088555031 colon:ENST00000300181:1.1608317123748
ENSG00000180398 brain:ENST00000409913:1.94767745825429 colon:ENST00000409800:1.91597006498349
ENSG00000011451 brain:ENST00000263381:1.13022049907577 heart:ENST00000389282:1.29632153577484
ENSG00000023191 brain:ENST00000397614:2.74914466356223 heart:ENST00000397604:1.87078328770706
ENSG00000048052 brain:ENST00000405010:3.2189711315423 heart:ENST00000406072:1.37655872737733
ENSG00000054523 brain:ENST00000377086:5.4886571162032 heart:ENST00000377093:4.69075287741844
ENSG00000065427 brain:ENST00000302445:1.1370693541196 heart:ENST00000568378:1.19670643047824
ENSG00000065518 brain:ENST00000485064:1.37754183095564 heart:ENST00000492739:1.44425882016579
ENSG00000066654 brain:ENST00000431224:1.02972925481366 heart:ENST00000381337:0.963473649807684
ENSG00000067191 brain:ENST00000539338:2.03151551854095 heart:ENST00000394310:0.443113013880888
ENSG00000088833 brain:ENST00000353088:1.0238081424656 heart:ENST00000555944:0.898261485890119
ENSG00000089280 brain:ENST00000474990:3.10605955430721 heart:ENST00000564493:3.36229614450656
ENSG00000090060 brain:ENST00000557320:3.51705442264636 heart:ENST00000556459:1.02983870470723
ENSG00000091164 brain:ENST00000217515:9.93637668091716 heart:ENST00000540155:4.6811182183654
ENSG00000103381 brain:ENST00000433677:1.92435265996094 heart:ENST00000261660:1.63295188657066
ENSG00000103507 brain:ENST00000567682:3.17146275749551 heart:ENST00000394950:4.38295114935026
ENSG00000105698 brain:ENST00000222305:23.4280174355799 heart:ENST00000343550:11.3251114632021
ENSG00000108094 brain:ENST00000374746:3.11834688176813 heart:ENST00000374742:1.29815450320378
ENSG00000116786 brain:ENST00000375793:7.33199610067007 heart:ENST00000375799:10.3335004542321
ENSG00000119013 brain:ENST00000433898:2.69224408731563 heart:ENST00000237889:1.54725263995018
ENSG00000121210 brain:ENST00000440693:0.318910464212775 heart:ENST00000240487:1.19674587725568
ENSG00000125503 brain:ENST00000376393:7.6067537644059 heart:ENST00000263433:5.03920741247192
ENSG00000125744 brain:ENST00000344680:5.57625219127198 heart:ENST00000430715:3.68706486892478
ENSG00000132170 brain:ENST00000455517:0.262328060700353 heart:ENST00000397015:0.509904208426808
ENSG00000133943 brain:ENST00000523461:0.367302018314096 heart:ENST00000525393:0.34869077622547
ENSG00000137872 brain:ENST00000537942:1.53768366412937 heart:ENST00000316364:0.278260055419674
ENSG00000146282 brain:ENST00000369523:1.14571903296905 heart:ENST00000369536:1.26935905036329
ENSG00000163399 brain:ENST00000295598:4.45843744883688 heart:ENST00000369496:1.71813002223733
ENSG00000164897 brain:ENST00000492838:1.00996098644996 heart:ENST00000297533:0.519817852489518
ENSG00000164924 brain:ENST00000395957:0.855467147862592 heart:ENST00000395956:0.277672978439124
ENSG00000168615 brain:ENST00000481873:3.05540967496159 heart:ENST00000487273:2.68992328924137
ENSG00000172348 brain:ENST00000330430:102.066929506015 heart:ENST00000306764:128.096794315504
ENSG00000176024 brain:ENST00000391794:2.62581941530343 heart:ENST00000535279:1.2269287637955
ENSG00000183087 brain:ENST00000418959:1.75557758862385 heart:ENST00000355761:1.8286618581379
ENSG00000186073 brain:ENST00000338183:0.317899387519539 heart:ENST00000567389:1.09124261886895
ENSG00000196154 brain:ENST00000354332:0.539057644761137 heart:ENST00000545360:1.73370544009818
ENSG00000198707 brain:ENST00000547691:1.10282271182862 heart:ENST00000309041:0.425906429206035
ENSG00000204628 brain:ENST00000514455:0.798388683133711 heart:ENST00000506312:1.54555346908064
ENSG00000030066 brain:ENST00000530326:0.354791761272014 kidney:ENST00000426372:1.68771130525281
ENSG00000064042 brain:ENST00000381753:9.20538874687106 kidney:ENST00000396595:3.96844364822723
ENSG00000067836 brain:ENST00000562907:0.775023687664539 kidney:ENST00000563708:0.798522614688154
ENSG00000070669 brain:ENST00000437628:0.802666657129233 kidney:ENST00000455086:1.08664756073359
ENSG00000073614 brain:ENST00000399788:1.64037758634859 kidney:ENST00000399787:2.47593739322882
ENSG00000091428 brain:ENST00000409036:0.997491071928494 kidney:ENST00000397087:0.5271114591098
ENSG00000095203 brain:ENST00000262536:2.54694178757885 kidney:ENST00000311609:1.87140721648528
ENSG00000095713 brain:ENST00000370597:0.98487259430422 kidney:ENST00000413387:1.39877813278278
ENSG00000100731 brain:ENST00000238570:3.20812156922489 kidney:ENST00000304743:4.55651374571454
ENSG00000107643 brain:ENST00000374176:1.34014555255136 kidney:ENST00000374179:0.87670003457061
ENSG00000108468 brain:ENST00000393408:4.68864571033583 kidney:ENST00000225603:4.579579802665
ENSG00000113262 brain:ENST00000319065:0.691179862053125 kidney:ENST00000231188:1.02725915981461
ENSG00000113734 brain:ENST00000351486:0.970814470711987 kidney:ENST00000352523:1.29656041431492
ENSG00000120549 brain:ENST00000396445:2.18781882673522 kidney:ENST00000376451:3.16427749432332
ENSG00000121766 brain:ENST00000373714:23.1422886473977 kidney:ENST00000344147:20.4121641242774
ENSG00000126602 brain:ENST00000538171:3.55592428208966 kidney:ENST00000246957:5.68042573421066
ENSG00000136108 brain:ENST00000378037:3.27070758594364 kidney:ENST00000258607:2.3396066070614
ENSG00000139990 brain:ENST00000341516:3.10380145049365 kidney:ENST00000554215:1.7725292409614
ENSG00000142252 brain:ENST00000391951:2.37453750462885 kidney:ENST00000270257:2.02718215415937
ENSG00000143549 brain:ENST00000368531:4.20311340431194 kidney:ENST00000341485:0.655065740935513
ENSG00000144229 brain:ENST00000272643:1.87990978632458 kidney:ENST00000413152:2.10509000204124
ENSG00000144712 brain:ENST00000295989:2.12901053750788 kidney:ENST00000456430:2.0988599282969
ENSG00000145901 brain:ENST00000417127:0.379711160481374 kidney:ENST00000315050:1.40175419186512
ENSG00000148180 brain:ENST00000394353:1.24327596684952 kidney:ENST00000373808:1.31038601938207
ENSG00000148498 brain:ENST00000374794:0.750916486881567 kidney:ENST00000545260:2.01318280221783
ENSG00000161813 brain:ENST00000293618:1.51843372182833 kidney:ENST00000398473:2.41922474791727
ENSG00000162913 brain:ENST00000295012:0.500871429935253 kidney:ENST00000472613:0.848064096537836
ENSG00000163219 brain:ENST00000409202:0.453353809641029 kidney:ENST00000479844:2.84893636963415
ENSG00000166780 brain:ENST00000452191:2.28185785987825 kidney:ENST00000300006:2.18177461513537
ENSG00000166925 brain:ENST00000423266:1.8291088555031 kidney:ENST00000300181:1.16623698906335
ENSG00000178927 brain:ENST00000342572:1.63968358222668 kidney:ENST00000336995:4.36410850612304
ENSG00000178971 brain:ENST00000315684:1.68945846985121 kidney:ENST00000449476:2.59717039576652
ENSG00000180104 brain:ENST00000340158:1.48144044832718 kidney:ENST00000503889:1.76391207718636
ENSG00000184226 brain:ENST00000544246:2.15776148434625 kidney:ENST00000377861:0.723028923754688
ENSG00000187609 brain:ENST00000478344:0.301250256416886 kidney:ENST00000465160:0.487360819333421
ENSG00000198015 brain:ENST00000549982:5.04712519527695 kidney:ENST00000393128:4.64987969319308
ENSG00000219200 brain:ENST00000552842:3.87554999552119 kidney:ENST00000552039:2.26094672029434
ENSG00000023191 brain:ENST00000397614:2.74914466356223 liver:ENST00000397604:2.96612181711816
ENSG00000066427 brain:ENST00000393289:0.124548232832735 liver:ENST00000429774:0.131850185791539
ENSG00000084234 brain:ENST00000263574:25.5672015092311 liver:ENST00000543137:38.9406227422152
ENSG00000092108 brain:ENST00000396629:0.172701042031811 liver:ENST00000554437:0.599578474938001
ENSG00000100897 brain:ENST00000557802:0.356523695894348 liver:ENST00000396936:0.388832747363641
ENSG00000104973 brain:ENST00000536547:0.64536411655094 liver:ENST00000312865:0.583237918412118
ENSG00000105519 brain:ENST00000222125:1.27888558405241 liver:ENST00000452990:0.889396317102636
ENSG00000108094 brain:ENST00000374746:3.11834688176813 liver:ENST00000374742:2.68482028157603
ENSG00000109738 brain:ENST00000541722:2.18884711720225 liver:ENST00000512619:1.76524258716588
ENSG00000112146 brain:ENST00000244426:2.712500401922 liver:ENST00000323557:1.24797909521425
ENSG00000113732 brain:ENST00000265093:2.28009770201427 liver:ENST00000519911:1.37600566189392
ENSG00000117153 brain:ENST00000367259:2.41964175376325 liver:ENST00000367261:1.36835015590686
ENSG00000119013 brain:ENST00000433898:2.69224408731563 liver:ENST00000237889:1.93387965751002
ENSG00000119139 brain:ENST00000348208:2.78149404669469 liver:ENST00000539225:6.56519160693086
ENSG00000119397 brain:ENST00000373850:1.21164685506201 liver:ENST00000373845:2.43062714225848
ENSG00000120549 brain:ENST00000396445:2.18781882673522 liver:ENST00000376451:1.35435770892913
ENSG00000130638 brain:ENST00000252934:1.49593781358375 liver:ENST00000396011:0.523306993679179
ENSG00000132142 brain:ENST00000360679:1.45528388828257 liver:ENST00000394406:2.89194594669391
ENSG00000132170 brain:ENST00000455517:0.262328060700353 liver:ENST00000397015:0.503265518940429
ENSG00000132522 brain:ENST00000315601:3.61873488926985 liver:ENST00000389167:1.98510969439986
ENSG00000135838 brain:ENST00000367554:1.31052050139662 liver:ENST00000367553:2.1442735160034
ENSG00000136813 brain:ENST00000338205:5.16615007370369 liver:ENST00000374383:4.00729282718273
ENSG00000137727 brain:ENST00000357139:1.20218577909701 liver:ENST00000527598:0.508020354411257
ENSG00000138078 brain:ENST00000409957:7.44579242041102 liver:ENST00000409411:2.52395430901791
ENSG00000138185 brain:ENST00000543964:1.68534071955709 liver:ENST00000453258:1.30313544713961
ENSG00000138606 brain:ENST00000560471:0.463854698507669 liver:ENST00000560413:0.956542829477048
ENSG00000138794 brain:ENST00000265164:0.630084955772278 liver:ENST00000352981:1.63314824899278
ENSG00000139644 brain:ENST00000547798:1.28489565839167 liver:ENST00000267115:2.14697378616712
ENSG00000142252 brain:ENST00000391951:2.37453750462885 liver:ENST00000270257:1.66541885192154
ENSG00000144366 brain:ENST00000359135:1.9757379406196 liver:ENST00000409580:1.03594301019654
ENSG00000146282 brain:ENST00000369523:1.14571903296905 liver:ENST00000369536:0.768878845218016
ENSG00000148180 brain:ENST00000394353:1.24327596684952 liver:ENST00000373805:1.06486075842747
ENSG00000148339 brain:ENST00000432073:1.00536218052779 liver:ENST00000433501:2.84728577938733
ENSG00000151778 brain:ENST00000379179:5.48200585711159 liver:ENST00000493476:1.87952275265666
ENSG00000156958 brain:ENST00000327171:1.0760603137758 liver:ENST00000396509:1.45666352646739
ENSG00000160145 brain:ENST00000460856:0.898484845108616 liver:ENST00000393496:3.13024114775891
ENSG00000162129 brain:ENST00000538039:1.79062286587975 liver:ENST00000538021:1.05636853317605
ENSG00000166579 brain:ENST00000402554:2.90363919747501 liver:ENST00000334527:1.49444421486484
ENSG00000171160 brain:ENST00000307450:1.69624678384038 liver:ENST00000370635:2.14147266184307
ENSG00000172757 brain:ENST00000531413:1.82008432587178 liver:ENST00000527344:2.57095125714806
ENSG00000173153 brain:ENST00000468670:0.521009217812394 liver:ENST00000000442:1.06025729522497
ENSG00000188313 brain:ENST00000448205:2.69569707756009 liver:ENST00000493432:5.75248333248882
ENSG00000196352 brain:ENST00000391921:2.29539140914888 liver:ENST00000314754:0.77240727351736
ENSG00000198586 brain:ENST00000360843:4.20586288041913 liver:ENST00000442919:2.16800491469786
ENSG00000204628 brain:ENST00000514455:0.798388683133711 liver:ENST00000506312:1.73300985348324
ENSG00000010244 breast:ENST00000341711:9.76670837260615 colon:ENST00000394673:4.61234754170342
ENSG00000064225 breast:ENST00000265261:0.905285037632583 colon:ENST00000486249:0.242676692368859
ENSG00000065665 breast:ENST00000379033:1.14754009658764 colon:ENST00000379020:1.05930302224502
ENSG00000066654 breast:ENST00000431224:1.42888034228689 colon:ENST00000381337:0.953325500176375
ENSG00000085760 breast:ENST00000417363:1.33016600862796 colon:ENST00000263629:1.88611998873694
ENSG00000092098 breast:ENST00000559719:0.50786064843404 colon:ENST00000557991:0.403407716114338
ENSG00000095066 breast:ENST00000264827:8.6594180614375 colon:ENST00000397668:10.4739086683441
ENSG00000100612 breast:ENST00000216500:0.713464236513642 colon:ENST00000557185:1.6638569842853
ENSG00000104738 breast:ENST00000523944:1.05371367172136 colon:ENST00000262105:2.15414816448289
ENSG00000109180 breast:ENST00000513391:2.59619940803352 colon:ENST00000509122:3.41707049950526
ENSG00000115295 breast:ENST00000379543:4.22166555886756 colon:ENST00000320081:6.46585535917657
ENSG00000123908 breast:ENST00000523609:0.628179501281876 colon:ENST00000220592:2.08476893396081
ENSG00000129351 breast:ENST00000407004:2.5242878664186 colon:ENST00000250241:1.96437430248556
ENSG00000135114 breast:ENST00000339275:0.990050172951218 colon:ENST00000257570:1.10776506334367
ENSG00000144648 breast:ENST00000422265:0.467280831233399 colon:ENST00000442925:0.478122475224294
ENSG00000144908 breast:ENST00000488356:0.238747269961154 colon:ENST00000452905:0.232066039808636
ENSG00000151883 breast:ENST00000503750:1.37793905143207 colon:ENST00000281631:0.577185903652974
ENSG00000154265 breast:ENST00000392676:3.21510212545408 colon:ENST00000392677:3.16985060244402
ENSG00000163399 breast:ENST00000339159:4.32305511731662 colon:ENST00000295598:4.15714566798968
ENSG00000170190 breast:ENST00000538213:4.74646066854233 colon:ENST00000450736:4.50139710003614
ENSG00000175166 breast:ENST00000439383:0.462595953651941 colon:ENST00000358216:0.341307725563588
ENSG00000178971 breast:ENST00000449476:2.84887792061357 colon:ENST00000315684:3.08399559862884
ENSG00000198420 breast:ENST00000478172:1.49231182673003 colon:ENST00000491908:0.780317218264327
ENSG00000214063 breast:ENST00000409531:0.51436307199486 colon:ENST00000397396:0.380705273746598
ENSG00000003402 breast:ENST00000441224:2.18031532981989 heart:ENST00000433445:2.47474505087391
ENSG00000013561 breast:ENST00000347642:1.77088342509665 heart:ENST00000540015:2.06141343305563
ENSG00000024048 breast:ENST00000372899:3.99923229441014 heart:ENST00000372901:4.16937263762394
ENSG00000065427 breast:ENST00000302445:1.9780330930614 heart:ENST00000568378:1.19670643047824
ENSG00000066654 breast:ENST00000431224:1.42888034228689 heart:ENST00000381337:0.963473649807684
ENSG00000067369 breast:ENST00000413546:0.7282660289802 heart:ENST00000382039:2.0207940999426
ENSG00000071054 breast:ENST00000456652:6.28403448662039 heart:ENST00000413150:1.38608690433863
ENSG00000076944 breast:ENST00000414284:0.755359133663571 heart:ENST00000221283:0.558247011938245
ENSG00000080822 breast:ENST00000341181:3.15555374726024 heart:ENST00000394185:1.08701912365153
ENSG00000084764 breast:ENST00000405074:6.33193302630411 heart:ENST00000233121:6.14686220210805
ENSG00000092931 breast:ENST00000355954:9.40350476158727 heart:ENST00000336509:6.24167787758599
ENSG00000093144 breast:ENST00000368290:1.45394175285371 heart:ENST00000368295:0.613640888173698
ENSG00000095203 breast:ENST00000311609:1.50063265864234 heart:ENST00000262536:1.58573618523724
ENSG00000099783 breast:ENST00000539473:80.1748584004852 heart:ENST00000325495:78.8540643014723
ENSG00000100412 breast:ENST00000544234:1.19827593391339 heart:ENST00000216254:1.70877318047618
ENSG00000101019 breast:ENST00000359226:1.39746042169011 heart:ENST00000374377:2.50440152692414
ENSG00000103381 breast:ENST00000433677:2.97782986953502 heart:ENST00000261660:1.63295188657066
ENSG00000104973 breast:ENST00000456294:0.904910337684512 heart:ENST00000538643:0.483667871819694
ENSG00000106853 breast:ENST00000466771:2.84959940845827 heart:ENST00000309195:1.03385139689823
ENSG00000108094 breast:ENST00000374746:1.98168390462455 heart:ENST00000374742:1.29815450320378
ENSG00000108840 breast:ENST00000336057:1.68346170591814 heart:ENST00000225983:1.5411973709151
ENSG00000109180 breast:ENST00000513391:2.59619940803352 heart:ENST00000509122:1.83566866504196
ENSG00000111666 breast:ENST00000552215:7.00933911692086 heart:ENST00000229266:3.60836134226036
ENSG00000112695 breast:ENST00000472311:1.18688616166993 heart:ENST00000460985:2.2490028873931
ENSG00000115758 breast:ENST00000234111:10.8358370306499 heart:ENST00000405333:3.91144635830136
ENSG00000118495 breast:ENST00000367572:3.22315101895157 heart:ENST00000444202:1.61840044853055
ENSG00000119013 breast:ENST00000454214:3.12623227289809 heart:ENST00000237889:1.54725263995018
ENSG00000119673 breast:ENST00000538782:2.80415015997006 heart:ENST00000238651:2.33975743786282
ENSG00000122507 breast:ENST00000396127:0.554814541369196 heart:ENST00000434373:1.55973013353091
ENSG00000127824 breast:ENST00000392088:1.33155832149047 heart:ENST00000447205:1.33140846504881
ENSG00000128829 breast:ENST00000558823:1.90566070912813 heart:ENST00000263791:0.472154566099502
ENSG00000129071 breast:ENST00000429544:0.629718767090358 heart:ENST00000503197:1.11932351568346
ENSG00000131845 breast:ENST00000391705:3.38450376133548 heart:ENST00000282286:2.20468445751734
ENSG00000132406 breast:ENST00000382753:1.26756559656334 heart:ENST00000538516:1.10099772344203
ENSG00000134769 breast:ENST00000399121:1.34301035003009 heart:ENST00000556176:2.70524093183101
ENSG00000136754 breast:ENST00000490841:4.67433815497203 heart:ENST00000376160:0.66643648134004
ENSG00000137216 breast:ENST00000533121:2.16641915862536 heart:ENST00000371893:0.709078243678759
ENSG00000138663 breast:ENST00000503682:2.15973394568813 heart:ENST00000264389:2.28341640171423
ENSG00000142459 breast:ENST00000538904:2.59849877490193 heart:ENST00000270530:2.04716422711793
ENSG00000147364 breast:ENST00000519274:3.72263179224709 heart:ENST00000382824:5.08325227618695
ENSG00000147872 breast:ENST00000411567:5.19907719498512 heart:ENST00000276914:3.74494719678952
ENSG00000149564 breast:ENST00000278927:2.99029091272445 heart:ENST00000417453:2.86686080590527
ENSG00000150712 breast:ENST00000280285:4.28480764582302 heart:ENST00000382142:1.64815422878496
ENSG00000151366 breast:ENST00000528164:1.87432092506606 heart:ENST00000324742:0.860658064268753
ENSG00000162298 breast:ENST00000307289:2.60187193078427 heart:ENST00000377190:0.978583261291153
ENSG00000163956 breast:ENST00000500728:3.87615390535793 heart:ENST00000515119:1.09153307197784
ENSG00000164849 breast:ENST00000297468:3.25232595060308 heart:ENST00000500070:1.12730472906325
ENSG00000164919 breast:ENST00000518171:0.385648880643824 heart:ENST00000520517:0.926913321127786
ENSG00000165802 breast:ENST00000371482:1.85154857001765 heart:ENST00000541195:1.79824522264241
ENSG00000166579 breast:ENST00000334527:2.22135102039556 heart:ENST00000380025:2.713332781937
ENSG00000167766 breast:ENST00000301096:1.37379723655992 heart:ENST00000545872:0.635325961208438
ENSG00000175287 breast:ENST00000442837:1.3815814920734 heart:ENST00000419872:1.04595642974243
ENSG00000181061 breast:ENST00000321331:0.783926929315992 heart:ENST00000452906:0.44630568864424
ENSG00000182087 breast:ENST00000333175:3.96656455060984 heart:ENST00000356663:4.57126935103547
ENSG00000183087 breast:ENST00000450766:2.40027052696672 heart:ENST00000355761:1.8286618581379
ENSG00000184500 breast:ENST00000407433:3.94568352765817 heart:ENST00000394236:2.30649364336156
ENSG00000204628 breast:ENST00000509148:0.633235895476814 heart:ENST00000506312:1.54555346908064
ENSG00000204954 breast:ENST00000547975:1.72576190530838 heart:ENST00000549478:0.896503535408846
ENSG00000213782 breast:ENST00000352940:1.87125230899167 heart:ENST00000358007:0.624687004431886
ENSG00000214226 breast:ENST00000397862:1.86915266402646 heart:ENST00000397861:1.13952002878263
ENSG00000021645 breast:ENST00000281127:1.01195997547561 kidney:ENST00000428277:1.43598902990541
ENSG00000073614 breast:ENST00000261253:0.987481253703974 kidney:ENST00000399787:2.47593739322882
ENSG00000083067 breast:ENST00000377101:0.411569554513294 kidney:ENST00000361823:0.951547999420334
ENSG00000088756 breast:ENST00000419673:1.91512640983252 kidney:ENST00000314319:1.09428423832708
ENSG00000100354 breast:ENST00000301923:0.580589674090565 kidney:ENST00000400140:0.801469548540999
ENSG00000111261 breast:ENST00000396349:1.80512233044288 kidney:ENST00000355566:1.78132832888049
ENSG00000115875 breast:ENST00000425778:6.68531115445842 kidney:ENST00000313117:3.48495645681067
ENSG00000119013 breast:ENST00000454214:3.12623227289809 kidney:ENST00000237889:2.98504594256435
ENSG00000119408 breast:ENST00000373601:1.58284091104151 kidney:ENST00000539416:0.64770869885028
ENSG00000122566 breast:ENST00000409814:18.0922097873468 kidney:ENST00000356674:24.2396851446169
ENSG00000135441 breast:ENST00000549147:4.03492801983454 kidney:ENST00000548556:3.19025467450799
ENSG00000137210 breast:ENST00000473276:2.47579487038102 kidney:ENST00000379530:1.85048452250239
ENSG00000140987 breast:ENST00000396852:0.530936286616007 kidney:ENST00000439568:0.670014135999438
ENSG00000144648 breast:ENST00000422265:0.467280831233399 kidney:ENST00000273145:0.296352482823454
ENSG00000145012 breast:ENST00000312675:10.5038954188908 kidney:ENST00000543006:7.62105861956987
ENSG00000146733 breast:ENST00000395471:0.742426083954813 kidney:ENST00000424596:1.69078486158057
ENSG00000153317 breast:ENST00000343135:6.41480525203104 kidney:ENST00000357668:5.58145833280306
ENSG00000153814 breast:ENST00000427814:22.2088303048362 kidney:ENST00000283928:21.8654487219663
ENSG00000157020 breast:ENST00000337354:0.945688808520316 kidney:ENST00000383801:0.385622932752959
ENSG00000161813 breast:ENST00000293618:1.89549528823983 kidney:ENST00000398473:2.41922474791727
ENSG00000162913 breast:ENST00000295012:1.05886956542901 kidney:ENST00000472613:0.848064096537836
ENSG00000166963 breast:ENST00000300231:24.1028586442097 kidney:ENST00000399453:14.0787337418023
ENSG00000167553 breast:ENST00000321665:1.25248172152748 kidney:ENST00000541364:0.942295277622045
ENSG00000168495 breast:ENST00000397802:2.3741377669415 kidney:ENST00000306433:1.11899711265344
ENSG00000172716 breast:ENST00000308377:6.02978411640045 kidney:ENST00000394566:7.00267797497537
ENSG00000174669 breast:ENST00000541567:1.49472290395567 kidney:ENST00000311161:1.94965275696596
ENSG00000196466 breast:ENST00000435033:1.38947687931933 kidney:ENST00000430385:1.04365251705575
ENSG00000065427 breast:ENST00000302445:1.9780330930614 liver:ENST00000568378:0.994863394280024
ENSG00000070501 breast:ENST00000521492:0.666019968390179 liver:ENST00000517393:1.03752016591253
ENSG00000081870 breast:ENST00000371376:1.11602742018283 liver:ENST00000371378:0.740552091683655
ENSG00000091164 breast:ENST00000217515:5.32796564786928 liver:ENST00000540155:3.92702575938994
ENSG00000092931 breast:ENST00000355954:9.40350476158727 liver:ENST00000336509:5.36923478766963
ENSG00000103044 breast:ENST00000306560:2.76866245335351 liver:ENST00000219322:1.46070543097111
ENSG00000104660 breast:ENST00000321250:29.6432957037843 liver:ENST00000518001:8.19290431294465
ENSG00000105559 breast:ENST00000355496:6.44090063781348 liver:ENST00000263265:3.87648679040712
ENSG00000105983 breast:ENST00000448926:0.67672532074354 liver:ENST00000359422:0.526184095990875
ENSG00000106078 breast:ENST00000441453:1.18846612909257 liver:ENST00000445054:2.33752201915596
ENSG00000106355 breast:ENST00000450169:2.58377746113164 liver:ENST00000409987:1.36154959487883
ENSG00000108094 breast:ENST00000374746:1.98168390462455 liver:ENST00000374742:2.68482028157603
ENSG00000109180 breast:ENST00000513391:2.59619940803352 liver:ENST00000509122:1.64885076352127
ENSG00000112695 breast:ENST00000472311:1.18688616166993 liver:ENST00000460985:2.52226914786333
ENSG00000112701 breast:ENST00000538088:0.793894507259398 liver:ENST00000447266:0.880285237222758
ENSG00000114054 breast:ENST00000478469:2.15405617132355 liver:ENST00000482086:1.62924868942595
ENSG00000114770 breast:ENST00000392579:1.14113467593659 liver:ENST00000446941:0.409360327976904
ENSG00000119013 breast:ENST00000454214:3.12623227289809 liver:ENST00000237889:1.93387965751002
ENSG00000119673 breast:ENST00000538782:2.80415015997006 liver:ENST00000238651:3.1822660631879
ENSG00000122507 breast:ENST00000396127:0.554814541369196 liver:ENST00000434373:1.36548847052689
ENSG00000122566 breast:ENST00000409814:18.0922097873468 liver:ENST00000356674:11.5852432238435
ENSG00000127554 breast:ENST00000248114:2.15677162229024 liver:ENST00000567719:1.87375132100569
ENSG00000129151 breast:ENST00000528583:1.72160241317466 liver:ENST00000525090:1.64013844974573
ENSG00000130340 breast:ENST00000392185:4.35294343914343 liver:ENST00000252631:1.76141157688628
ENSG00000132275 breast:ENST00000254605:1.82907774374834 liver:ENST00000533907:0.388156328694984
ENSG00000135185 breast:ENST00000257637:13.0788149057163 liver:ENST00000433078:6.27154105864482
ENSG00000135441 breast:ENST00000549147:4.03492801983454 liver:ENST00000548556:5.10058550416918
ENSG00000136813 breast:ENST00000338205:4.14605360629363 liver:ENST00000374383:4.00729282718273
ENSG00000137216 breast:ENST00000533121:2.16641915862536 liver:ENST00000371893:1.14225707310488
ENSG00000144746 breast:ENST00000412089:1.55333577657314 liver:ENST00000273258:1.97916263072718
ENSG00000147677 breast:ENST00000521861:1.30300644208847 liver:ENST00000276682:1.23497303380116
ENSG00000148450 breast:ENST00000376510:4.11035360188463 liver:ENST00000472663:2.12316377719524
ENSG00000149100 breast:ENST00000531120:1.74646725901282 liver:ENST00000524896:1.10186225351565
ENSG00000151366 breast:ENST00000528164:1.87432092506606 liver:ENST00000324742:1.16275539134907
ENSG00000154889 breast:ENST00000496196:1.94253248431595 liver:ENST00000317235:2.52262587987529
ENSG00000155368 breast:ENST00000311521:0.890437328145745 liver:ENST00000355857:3.04203297417531
ENSG00000156026 breast:ENST00000357157:2.64864918306936 liver:ENST00000373053:1.72112938784944
ENSG00000160691 breast:ENST00000448116:13.7739941595278 liver:ENST00000368449:11.1201515995033
ENSG00000164849 breast:ENST00000297468:3.25232595060308 liver:ENST00000500070:1.28063464341171
ENSG00000166833 breast:ENST00000536595:1.58389989979187 liver:ENST00000311043:2.25235534297135
ENSG00000171469 breast:ENST00000424629:1.63767168780865 liver:ENST00000302851:0.759049638151549
ENSG00000173486 breast:ENST00000535135:0.777194078785716 liver:ENST00000309366:1.95962903781467
ENSG00000176171 breast:ENST00000540159:1.83126906743339 liver:ENST00000368636:2.4092076819064
ENSG00000177239 breast:ENST00000475449:0.413433235203284 liver:ENST00000550113:0.722818884740159
ENSG00000178922 breast:ENST00000372427:3.56234694107789 liver:ENST00000372426:0.563572763929971
ENSG00000182173 breast:ENST00000545228:1.26622282191245 liver:ENST00000333213:2.01489575725323
ENSG00000188107 breast:ENST00000370621:5.90323012670783 liver:ENST00000503581:1.93778630092221
ENSG00000188313 breast:ENST00000448205:9.7052350350191 liver:ENST00000493432:5.75248333248882
ENSG00000189050 breast:ENST00000482446:2.12271682252749 liver:ENST00000466544:0.80962486421447
ENSG00000196943 breast:ENST00000267425:3.2205961356476 liver:ENST00000544934:3.05448759665524
ENSG00000197063 breast:ENST00000392366:4.90383297223399 liver:ENST00000357736:3.85613725913026
ENSG00000204628 breast:ENST00000509148:0.633235895476814 liver:ENST00000506312:1.73300985348324
ENSG00000065518 colon:ENST00000491335:1.1950096809521 heart:ENST00000492739:1.44425882016579
ENSG00000080822 colon:ENST00000341181:3.64032743408646 heart:ENST00000394185:1.08701912365153
ENSG00000089280 colon:ENST00000474990:1.11048250292931 heart:ENST00000564493:3.36229614450656
ENSG00000089486 colon:ENST00000564828:1.09576994380523 heart:ENST00000567695:2.84686502795291
ENSG00000091164 colon:ENST00000217515:6.62219979234281 heart:ENST00000540155:4.6811182183654
ENSG00000095203 colon:ENST00000311609:3.6937142377744 heart:ENST00000262536:1.58573618523724
ENSG00000103507 colon:ENST00000567682:6.94443818027537 heart:ENST00000394950:4.38295114935026
ENSG00000104518 colon:ENST00000525208:0.934758484995763 heart:ENST00000525721:0.262136918651354
ENSG00000104738 colon:ENST00000262105:2.15414816448289 heart:ENST00000523944:0.681208155605739
ENSG00000109971 colon:ENST00000528292:1.41685557297968 heart:ENST00000526686:0.650006887057584
ENSG00000110344 colon:ENST00000431736:3.55490644265255 heart:ENST00000252108:5.36037811042362
ENSG00000114423 colon:ENST00000407712:2.33626911278554 heart:ENST00000438603:3.37006345368392
ENSG00000115216 colon:ENST00000379863:1.04048106494083 heart:ENST00000419281:0.66850344279519
ENSG00000117222 colon:ENST00000367164:5.01927258691862 heart:ENST00000264515:4.31725442070569
ENSG00000127922 colon:ENST00000444799:0.4844754467227 heart:ENST00000417009:1.50768569494616
ENSG00000130595 colon:ENST00000381558:0.737225578951563 heart:ENST00000397304:1.10018014282699
ENSG00000136754 colon:ENST00000490841:3.84945090428948 heart:ENST00000376160:0.66643648134004
ENSG00000136816 colon:ENST00000437263:17.6638459953747 heart:ENST00000259339:7.96686342853911
ENSG00000137575 colon:ENST00000413219:2.77535339858572 heart:ENST00000422546:1.84608790819738
ENSG00000138600 colon:ENST00000558934:4.6668594686319 heart:ENST00000261854:1.18878407022388
ENSG00000138606 colon:ENST00000560413:0.87900469591284 heart:ENST00000559566:0.245563641353666
ENSG00000138777 colon:ENST00000514209:0.126636450355762 heart:ENST00000515567:1.00328468488135
ENSG00000142459 colon:ENST00000538904:3.70484903017292 heart:ENST00000270530:2.04716422711793
ENSG00000143341 colon:ENST00000271588:1.27940327241619 heart:ENST00000367492:0.755593979125196
ENSG00000147364 colon:ENST00000519274:2.94059524745951 heart:ENST00000382824:5.08325227618695
ENSG00000152795 colon:ENST00000295470:5.76126787855455 heart:ENST00000349655:7.64577399907367
ENSG00000154240 colon:ENST00000317442:2.28889765417054 heart:ENST00000392769:2.07617645133784
ENSG00000154265 colon:ENST00000392677:3.16985060244402 heart:ENST00000392676:2.57326228840111
ENSG00000162298 colon:ENST00000307289:0.913435175021502 heart:ENST00000377190:0.978583261291153
ENSG00000162520 colon:ENST00000373484:12.3400820430976 heart:ENST00000409190:15.119784032806
ENSG00000163145 colon:ENST00000429690:1.07376460836629 heart:ENST00000295297:0.626449000696884
ENSG00000163399 colon:ENST00000295598:4.15714566798968 heart:ENST00000369496:1.71813002223733
ENSG00000167766 colon:ENST00000301096:1.66517517636078 heart:ENST00000545872:0.635325961208438
ENSG00000169682 colon:ENST00000334536:1.24229520954996 heart:ENST00000311008:0.658647017597109
ENSG00000172159 colon:ENST00000304195:22.664725821502 heart:ENST00000328788:5.81033418578615
ENSG00000173409 colon:ENST00000366658:15.8750653287948 heart:ENST00000459891:6.0129701004016
ENSG00000184164 colon:ENST00000404488:0.909994335102754 heart:ENST00000328268:0.35734938297201
ENSG00000184500 colon:ENST00000407433:1.91586862396467 heart:ENST00000394236:2.30649364336156
ENSG00000198561 colon:ENST00000529986:1.37853302774718 heart:ENST00000534647:2.28163828770515
ENSG00000198707 colon:ENST00000547691:1.12813875609352 heart:ENST00000309041:0.425906429206035
ENSG00000213782 colon:ENST00000352940:1.22822264345449 heart:ENST00000358007:0.624687004431886
ENSG00000215193 colon:ENST00000329627:7.44299240618166 heart:ENST00000474897:3.57966572990213
ENSG00000063127 colon:ENST00000335875:3.07898369979291 kidney:ENST00000454748:3.6346580952728
ENSG00000102854 colon:ENST00000382862:1.84374489068743 kidney:ENST00000561896:2.4744571706982
ENSG00000106070 colon:ENST00000398810:0.823277333433952 kidney:ENST00000439599:1.11992848844852
ENSG00000108825 colon:ENST00000424284:0.706396714945937 kidney:ENST00000430739:0.711787131676541
ENSG00000115295 colon:ENST00000320081:6.46585535917657 kidney:ENST00000379543:2.98462202281805
ENSG00000115459 colon:ENST00000315658:0.848285045200072 kidney:ENST00000414593:0.598393666747622
ENSG00000140264 colon:ENST00000409614:11.5887121808484 kidney:ENST00000339624:10.5684057118646
ENSG00000140987 colon:ENST00000396852:0.696885283764382 kidney:ENST00000439568:0.670014135999438
ENSG00000144233 colon:ENST00000393001:1.82503694018585 kidney:ENST00000272647:3.34129232665168
ENSG00000144712 colon:ENST00000295989:2.2694720611293 kidney:ENST00000456430:2.0988599282969
ENSG00000152422 colon:ENST00000511817:2.7430670609843 kidney:ENST00000396027:1.16351412040838
ENSG00000168491 colon:ENST00000307588:3.14108141542846 kidney:ENST00000510617:2.10081238178647
ENSG00000168702 colon:ENST00000437977:1.13572692028626 kidney:ENST00000389484:0.56245702934816
ENSG00000172757 colon:ENST00000530413:2.85106604609921 kidney:ENST00000531413:2.79790323296311
ENSG00000178971 colon:ENST00000315684:3.08399559862884 kidney:ENST00000449476:2.59717039576652
ENSG00000183283 colon:ENST00000449723:6.31347239621722 kidney:ENST00000436900:6.40569623913934
ENSG00000198420 colon:ENST00000491908:0.780317218264327 kidney:ENST00000478172:1.58766371151512
ENSG00000020577 colon:ENST00000305831:1.09882444101604 liver:ENST00000251091:0.248362236064022
ENSG00000064763 colon:ENST00000547759:3.05686678857597 liver:ENST00000551193:1.35932440065548
ENSG00000065518 colon:ENST00000491335:1.1950096809521 liver:ENST00000492739:1.19992010487155
ENSG00000088930 colon:ENST00000377191:6.61569947919768 liver:ENST00000539513:4.37625021625602
ENSG00000090266 colon:ENST00000476279:4.05034623133429 liver:ENST00000247866:1.39808685696442
ENSG00000091164 colon:ENST00000217515:6.62219979234281 liver:ENST00000540155:3.92702575938994
ENSG00000092841 colon:ENST00000548580:17.2562854187908 liver:ENST00000549017:9.55007587116723
ENSG00000104973 colon:ENST00000536547:0.990699907113287 liver:ENST00000312865:0.583237918412118
ENSG00000105373 colon:ENST00000446535:2.26214149214497 liver:ENST00000246802:1.85904813826636
ENSG00000111666 colon:ENST00000552215:1.65792609637623 liver:ENST00000229266:1.09126943902628
ENSG00000117222 colon:ENST00000367164:5.01927258691862 liver:ENST00000264515:3.99645109630505
ENSG00000119599 colon:ENST00000353777:0.871305667209539 liver:ENST00000394234:0.601497432827434
ENSG00000125386 colon:ENST00000324666:1.00462202530221 liver:ENST00000382839:0.933280256280187
ENSG00000127922 colon:ENST00000444799:0.4844754467227 liver:ENST00000417009:1.75902207875077
ENSG00000129484 colon:ENST00000250416:1.00988445547553 liver:ENST00000527915:0.744983243727616
ENSG00000130159 colon:ENST00000252440:4.75788693942802 liver:ENST00000270517:6.28167528373857
ENSG00000134809 colon:ENST00000257245:20.4758459186225 liver:ENST00000525587:9.86109100221968
ENSG00000137575 colon:ENST00000413219:2.77535339858572 liver:ENST00000422546:1.22322297397907
ENSG00000137727 colon:ENST00000357139:1.05491227964125 liver:ENST00000527598:0.508020354411257
ENSG00000138674 colon:ENST00000513858:3.87670049254879 liver:ENST00000348405:1.9106897950342
ENSG00000140320 colon:ENST00000416165:0.889858927961091 liver:ENST00000560846:0.99686231956038
ENSG00000143341 colon:ENST00000271588:1.27940327241619 liver:ENST00000367492:0.710400380031894
ENSG00000143653 colon:ENST00000366509:1.66049359997209 liver:ENST00000366510:2.83723568981145
ENSG00000149716 colon:ENST00000542341:0.250500541300956 liver:ENST00000376587:0.768611480406382
ENSG00000155368 colon:ENST00000311521:0.93908803186503 liver:ENST00000355857:3.04203297417531
ENSG00000156958 colon:ENST00000327171:1.00428097206044 liver:ENST00000396509:1.45666352646739
ENSG00000160691 colon:ENST00000448116:17.0397651955674 liver:ENST00000368449:11.1201515995033
ENSG00000165671 colon:ENST00000361032:2.87183338881184 liver:ENST00000354179:1.63949335855813
ENSG00000165916 colon:ENST00000524447:1.68032773641117 liver:ENST00000298852:2.05835833062937
ENSG00000166833 colon:ENST00000536595:2.79235814004186 liver:ENST00000311043:2.25235534297135
ENSG00000168904 colon:ENST00000301981:2.34289925121316 liver:ENST00000560236:0.957032298620646
ENSG00000169682 colon:ENST00000334536:1.24229520954996 liver:ENST00000568829:0.770344077104265
ENSG00000172757 colon:ENST00000530413:2.85106604609921 liver:ENST00000527344:2.57095125714806
ENSG00000175221 colon:ENST00000269814:1.78796969043795 liver:ENST00000538572:1.58354505897661
ENSG00000176171 colon:ENST00000540159:2.02101055028076 liver:ENST00000368636:2.4092076819064
ENSG00000177868 colon:ENST00000372522:2.11598942232535 liver:ENST00000372521:2.99517480814668
ENSG00000178922 colon:ENST00000372427:2.00398460582817 liver:ENST00000372426:0.563572763929971
ENSG00000196290 colon:ENST00000454952:4.83008682395989 liver:ENST00000409588:2.68355587489498
ENSG00000213024 colon:ENST00000413454:16.1364912541931 liver:ENST00000422090:5.30680520361609
ENSG00000254986 colon:ENST00000453114:0.224998257825432 liver:ENST00000347422:0.330666659266752
ENSG00000011451 heart:ENST00000389282:1.29632153577484 liver:ENST00000263381:1.2807573108702
ENSG00000066654 heart:ENST00000381337:0.963473649807684 liver:ENST00000431224:0.9068842426626
ENSG00000092036 heart:ENST00000553420:0.971062613973965 liver:ENST00000206474:0.550889579901795
ENSG00000105357 heart:ENST00000425460:4.83969182310249 liver:ENST00000376965:2.21439948247404
ENSG00000120697 heart:ENST00000239891:1.15936989260984 liver:ENST00000443765:1.10373541892718
ENSG00000127241 heart:ENST00000169293:10.9072257372865 liver:ENST00000337774:3.87892823847222
ENSG00000127483 heart:ENST00000312239:1.54971034462315 liver:ENST00000375004:1.83339018793472
ENSG00000132768 heart:ENST00000255108:0.954213903382585 liver:ENST00000495421:1.02733005003165
ENSG00000137449 heart:ENST00000382401:1.06091692999652 liver:ENST00000382395:1.12073436407012
ENSG00000141510 heart:ENST00000396473:0.318431381845786 liver:ENST00000545858:0.609198412417691
ENSG00000143373 heart:ENST00000368879:0.94932389382234 liver:ENST00000336715:0.915778264536105
ENSG00000151065 heart:ENST00000535873:0.838120737737704 liver:ENST00000540622:0.621851514431828
ENSG00000154240 heart:ENST00000392769:2.07617645133784 liver:ENST00000317442:2.07041971290683
ENSG00000158796 heart:ENST00000458050:0.535138847626763 liver:ENST00000541906:0.775697121369402
ENSG00000166333 heart:ENST00000420936:0.803125988296748 liver:ENST00000528995:0.706148192445038
ENSG00000181826 heart:ENST00000454158:4.48505157650861 liver:ENST00000314117:4.1918422193859
ENSG00000196235 heart:ENST00000432763:2.05827005303131 liver:ENST00000359191:3.87354536530022
ENSG00000048052 kidney:ENST00000405010:2.50031657161326 heart:ENST00000406072:1.37655872737733
ENSG00000057019 kidney:ENST00000404023:6.47624566038098 heart:ENST00000326840:4.06331881009562
ENSG00000079332 kidney:ENST00000373242:3.10798606147958 heart:ENST00000373241:1.09212315074919
ENSG00000095002 kidney:ENST00000413880:1.54303856250188 heart:ENST00000543555:1.34375134768926
ENSG00000095203 kidney:ENST00000311609:1.87140721648528 heart:ENST00000262536:1.58573618523724
ENSG00000100578 kidney:ENST00000555397:1.58652343869123 heart:ENST00000261244:0.658945063092941
ENSG00000108515 kidney:ENST00000521659:0.990187443344647 heart:ENST00000519602:0.952578716119273
ENSG00000108825 kidney:ENST00000430739:0.711787131676541 heart:ENST00000424284:0.449502660189144
ENSG00000111880 kidney:ENST00000265607:5.26039621378639 heart:ENST00000369485:2.19312703428482
ENSG00000118495 kidney:ENST00000367572:2.84481015197239 heart:ENST00000444202:1.61840044853055
ENSG00000127824 kidney:ENST00000248437:3.39327412750336 heart:ENST00000447205:1.33140846504881
ENSG00000128829 kidney:ENST00000558823:1.20994213826894 heart:ENST00000263791:0.472154566099502
ENSG00000135074 kidney:ENST00000257527:2.48388512730114 heart:ENST00000394020:1.91184408146344
ENSG00000136279 kidney:ENST00000494774:0.741926428938979 heart:ENST00000432854:2.13643467496912
ENSG00000137872 kidney:ENST00000537942:1.15630110839783 heart:ENST00000316364:0.278260055419674
ENSG00000138495 kidney:ENST00000261070:1.35392521346504 heart:ENST00000490145:1.85829041787852
ENSG00000139637 kidney:ENST00000547864:1.16205300290586 heart:ENST00000267103:0.616996848129656
ENSG00000139990 kidney:ENST00000554215:1.7725292409614 heart:ENST00000341516:3.21541457827639
ENSG00000141562 kidney:ENST00000457415:0.865013489540367 heart:ENST00000309794:1.23825250532251
ENSG00000143341 kidney:ENST00000271588:0.435986986149784 heart:ENST00000367492:0.755593979125196
ENSG00000151779 kidney:ENST00000433283:2.79868221708995 heart:ENST00000281513:1.96652082029144
ENSG00000154240 kidney:ENST00000317442:2.30019186744512 heart:ENST00000392769:2.07617645133784
ENSG00000155324 kidney:ENST00000544396:2.22751009545494 heart:ENST00000285689:0.565577359835043
ENSG00000156535 kidney:ENST00000422508:3.24931485106065 heart:ENST00000437994:2.00362982092365
ENSG00000159173 kidney:ENST00000358712:1.47787197052324 heart:ENST00000413495:1.29608595054581
ENSG00000163956 kidney:ENST00000500728:4.40822428163649 heart:ENST00000515119:1.09153307197784
ENSG00000172716 kidney:ENST00000394566:7.00267797497537 heart:ENST00000308377:4.68792722580035
ENSG00000178971 kidney:ENST00000449476:2.59717039576652 heart:ENST00000315684:1.27489975945275
ENSG00000180104 kidney:ENST00000503889:1.76391207718636 heart:ENST00000340158:1.26426591534995
ENSG00000188566 kidney:ENST00000458322:2.37990845607203 heart:ENST00000427047:1.82137460011802
ENSG00000189079 kidney:ENST00000457135:0.706931398915944 heart:ENST00000334344:0.352405548060474
ENSG00000198026 kidney:ENST00000243961:1.73461533916402 heart:ENST00000322927:0.760452291239558
ENSG00000198937 kidney:ENST00000373408:0.913064894060546 heart:ENST00000373405:0.897801257522233
ENSG00000211450 kidney:ENST00000528798:2.15369850866402 heart:ENST00000534386:3.18149937124487
ENSG00000215193 kidney:ENST00000329627:6.0528169657581 heart:ENST00000474897:3.57966572990213
ENSG00000003402 kidney:ENST00000441224:0.819984535638605 liver:ENST00000433445:0.431141718924755
ENSG00000064042 kidney:ENST00000396595:3.96844364822723 liver:ENST00000381753:2.98415004080796
ENSG00000073350 kidney:ENST00000167462:3.2585199859152 liver:ENST00000545227:3.03898973859726
ENSG00000084676 kidney:ENST00000288599:7.03930842033195 liver:ENST00000395856:3.07309045890749
ENSG00000104660 kidney:ENST00000321250:27.1434296979453 liver:ENST00000518001:8.19290431294465
ENSG00000104973 kidney:ENST00000456294:0.615706353423326 liver:ENST00000312865:0.583237918412118
ENSG00000114054 kidney:ENST00000478469:2.53604949833238 liver:ENST00000482086:1.62924868942595
ENSG00000118777 kidney:ENST00000515655:1.43903773918006 liver:ENST00000237612:1.80308396670314
ENSG00000119408 kidney:ENST00000539416:0.64770869885028 liver:ENST00000373601:3.37051482676009
ENSG00000125246 kidney:ENST00000425186:1.25114460991833 liver:ENST00000416504:1.48036785064588
ENSG00000128573 kidney:ENST00000403559:2.7273499970296 liver:ENST00000408937:1.39491923124275
ENSG00000137575 kidney:ENST00000413219:0.995172460246218 liver:ENST00000422546:1.22322297397907
ENSG00000138078 kidney:ENST00000444696:5.75316547461907 liver:ENST00000409411:2.52395430901791
ENSG00000138674 kidney:ENST00000513858:3.76418911111299 liver:ENST00000348405:1.9106897950342
ENSG00000140691 kidney:ENST00000412665:1.50662587349707 liver:ENST00000564900:2.04598814196077
ENSG00000152601 kidney:ENST00000545754:1.51103423841871 liver:ENST00000463374:0.627423176467774
ENSG00000156265 kidney:ENST00000399928:0.885327072633744 liver:ENST00000339024:0.420167210415324
ENSG00000156869 kidney:ENST00000287474:4.8161664741655 liver:ENST00000414213:5.64279160967883
ENSG00000156958 kidney:ENST00000544523:2.0654143737251 liver:ENST00000396509:1.45666352646739
ENSG00000162129 kidney:ENST00000538039:1.19315037767039 liver:ENST00000538021:1.05636853317605
ENSG00000166833 kidney:ENST00000536595:2.71367063688068 liver:ENST00000311043:2.25235534297135
ENSG00000171160 kidney:ENST00000478953:2.49527178866467 liver:ENST00000370635:2.14147266184307
ENSG00000171469 kidney:ENST00000424629:1.3829961636936 liver:ENST00000302851:0.759049638151549
ENSG00000172113 kidney:ENST00000421967:0.444281899307616 liver:ENST00000415644:0.477330514796193
ENSG00000172757 kidney:ENST00000531413:2.79790323296311 liver:ENST00000527344:2.57095125714806
ENSG00000176171 kidney:ENST00000540159:1.60825631256511 liver:ENST00000368636:2.4092076819064
ENSG00000180398 kidney:ENST00000409913:4.09340594886053 liver:ENST00000409800:3.10028042494779
ENSG00000185475 kidney:ENST00000533861:8.91203416272127 liver:ENST00000333449:11.7872694994939
ENSG00000186625 kidney:ENST00000335643:1.32092363284776 liver:ENST00000367411:0.501689280097501
ENSG00000188107 kidney:ENST00000370621:6.2237171210883 liver:ENST00000503581:1.93778630092221
ENSG00000015171 lung:ENST00000381607:1.13068874256261 adipose:ENST00000402736:1.75943913383454
ENSG00000039537 lung:ENST00000337836:7.62258440600515 adipose:ENST00000263413:10.9474346037239
ENSG00000065427 lung:ENST00000568378:3.09073846605792 adipose:ENST00000302445:2.59722387718564
ENSG00000066405 lung:ENST00000183605:1.97741555193977 adipose:ENST00000479660:1.25738193215092
ENSG00000066427 lung:ENST00000429774:0.28473555347523 adipose:ENST00000545170:0.170392537729333
ENSG00000084234 lung:ENST00000543137:56.5113813814996 adipose:ENST00000278756:48.7415348788164
ENSG00000084764 lung:ENST00000233121:12.4742270982006 adipose:ENST00000405074:9.22554965219389
ENSG00000089280 lung:ENST00000564493:2.66204635437506 adipose:ENST00000474990:3.10290508823394
ENSG00000089876 lung:ENST00000284688:3.47361275364915 adipose:ENST00000415732:2.49482621834108
ENSG00000095397 lung:ENST00000374059:1.66519369137521 adipose:ENST00000265134:0.59856639521404
ENSG00000100106 lung:ENST00000407319:3.11451508803514 adipose:ENST00000428075:3.53763458830968
ENSG00000101019 lung:ENST00000457259:3.90450836226516 adipose:ENST00000374377:2.1619961233276
ENSG00000102786 lung:ENST00000497989:0.701476892968363 adipose:ENST00000442263:0.456456677103401
ENSG00000105373 lung:ENST00000246802:4.7496896968928 adipose:ENST00000446535:3.0959804938913
ENSG00000111785 lung:ENST00000552619:0.720517297117628 adipose:ENST00000392837:0.781051069505534
ENSG00000114993 lung:ENST00000272430:1.76482901318524 adipose:ENST00000233330:0.668817740774848
ENSG00000115827 lung:ENST00000429466:1.00364965335127 adipose:ENST00000539783:0.660223994519877
ENSG00000115947 lung:ENST00000392857:0.876406814066446 adipose:ENST00000536575:0.701395969995948
ENSG00000117335 lung:ENST00000367047:1.65277582139138 adipose:ENST00000360212:2.51379044128622
ENSG00000118690 lung:ENST00000414610:2.35760923438224 adipose:ENST00000237512:1.00474423718221
ENSG00000129197 lung:ENST00000536255:2.80799792112114 adipose:ENST00000540734:3.09483495249209
ENSG00000130159 lung:ENST00000270517:4.40588803201723 adipose:ENST00000252440:5.64961268005527
ENSG00000133112 lung:ENST00000528619:29.2490604646626 adipose:ENST00000379056:22.6615731290672
ENSG00000133424 lung:ENST00000402320:0.80671651233732 adipose:ENST00000397394:0.60271782298672
ENSG00000134014 lung:ENST00000523357:3.67351999873519 adipose:ENST00000517975:1.99782560445286
ENSG00000135838 lung:ENST00000367554:1.77931788691418 adipose:ENST00000367553:4.60247755583833
ENSG00000139644 lung:ENST00000267115:4.88914887026183 adipose:ENST00000547798:2.65464026643926
ENSG00000142676 lung:ENST00000374550:5.65517483807388 adipose:ENST00000443624:1.81009865679165
ENSG00000147677 lung:ENST00000276682:2.43807574367859 adipose:ENST00000521861:1.90638360541374
ENSG00000148180 lung:ENST00000373805:12.2402850487317 adipose:ENST00000373808:21.3023165893281
ENSG00000148660 lung:ENST00000322635:18.0008884552483 adipose:ENST00000394762:8.70706780551284
ENSG00000151366 lung:ENST00000324742:0.866398885846435 adipose:ENST00000528164:1.03029805108956
ENSG00000154727 lung:ENST00000400075:1.18147170596043 adipose:ENST00000354828:1.17605663132673
ENSG00000156026 lung:ENST00000373053:2.39620718058684 adipose:ENST00000357157:3.27772375624242
ENSG00000156469 lung:ENST00000287025:1.45092604970233 adipose:ENST00000523821:0.536772804582805
ENSG00000164077 lung:ENST00000455683:0.540257519897792 adipose:ENST00000417270:0.455076339755581
ENSG00000165752 lung:ENST00000456004:1.90041592930983 adipose:ENST00000368619:2.99273622383634
ENSG00000165916 lung:ENST00000528362:0.658375134261066 adipose:ENST00000530912:0.867128869141589
ENSG00000168283 lung:ENST00000376663:2.60683218616672 adipose:ENST00000376691:1.61147174813226
ENSG00000168675 lung:ENST00000399848:1.34129038099953 adipose:ENST00000435606:3.19175023267783
ENSG00000168918 lung:ENST00000435188:2.82666472363696 adipose:ENST00000415617:3.98935533392309
ENSG00000169375 lung:ENST00000360439:6.25193330648644 adipose:ENST00000394947:6.89299989530004
ENSG00000169435 lung:ENST00000307439:1.71305837638788 adipose:ENST00000342081:0.727024681282132
ENSG00000169919 lung:ENST00000345660:0.772278289553903 adipose:ENST00000421103:0.659491313795584
ENSG00000179044 lung:ENST00000564324:0.62186685320597 adipose:ENST00000564418:1.03261841700807
ENSG00000182173 lung:ENST00000333213:2.30166439234581 adipose:ENST00000545228:1.44249094155819
ENSG00000182979 lung:ENST00000435036:1.3137007985679 adipose:ENST00000434050:1.83891958937141
ENSG00000183087 lung:ENST00000355761:2.17574469575713 adipose:ENST00000450766:1.01951528168425
ENSG00000197124 lung:ENST00000397165:1.21133845142589 adipose:ENST00000358523:1.32549012014242
ENSG00000198417 lung:ENST00000568475:2.05494296952908 adipose:ENST00000334350:0.703877926394915
ENSG00000198464 lung:ENST00000490272:0.857072466382983 adipose:ENST00000335090:0.977360664127536
ENSG00000214530 lung:ENST00000543304:0.652485919036674 adipose:ENST00000334805:0.260972329563978
ENSG00000229644 lung:ENST00000543053:19.8616461920218 adipose:ENST00000440465:15.2763068739046
ENSG00000003400 lung:ENST00000346817:2.77617220462614 adrenal:ENST00000360132:5.12060074729991
ENSG00000004700 lung:ENST00000536964:4.46058649267161 adrenal:ENST00000444129:1.72315106345753
ENSG00000030304 lung:ENST00000374448:0.64780215739738 adrenal:ENST00000374438:1.78492540390841
ENSG00000065427 lung:ENST00000568378:3.09073846605792 adrenal:ENST00000302445:4.43043750765451
ENSG00000070756 lung:ENST00000519363:4.20575398935993 adrenal:ENST00000347137:4.07918859088417
ENSG00000072422 lung:ENST00000357917:2.59480719854186 adrenal:ENST00000337910:5.58866324142894
ENSG00000084764 lung:ENST00000233121:12.4742270982006 adrenal:ENST00000405074:7.51458612518118
ENSG00000101773 lung:ENST00000327155:4.36857638361507 adrenal:ENST00000399721:5.87656054013963
ENSG00000102854 lung:ENST00000561896:8.60526237342213 adrenal:ENST00000545450:1.01399131847271
ENSG00000105373 lung:ENST00000246802:4.7496896968928 adrenal:ENST00000446535:2.25787266341939
ENSG00000108094 lung:ENST00000374742:3.02295916861505 adrenal:ENST00000374746:4.16601538007937
ENSG00000109689 lung:ENST00000465503:2.80579702868876 adrenal:ENST00000237364:2.28284461987879
ENSG00000115947 lung:ENST00000392857:0.876406814066446 adrenal:ENST00000536575:1.38418221483121
ENSG00000118600 lung:ENST00000261234:0.686318517585261 adrenal:ENST00000537373:1.82514425643311
ENSG00000120254 lung:ENST00000425276:6.65109943573556 adrenal:ENST00000420192:1.89653318474926
ENSG00000124562 lung:ENST00000244520:6.63348194956141 adrenal:ENST00000374017:3.63113679629504
ENSG00000126778 lung:ENST00000247182:2.14769163654913 adrenal:ENST00000553535:1.58657508213205
ENSG00000126870 lung:ENST00000397143:5.52756555664631 adrenal:ENST00000407559:1.94260544764909
ENSG00000128908 lung:ENST00000361937:0.898626029024344 adrenal:ENST00000263793:1.36472994136843
ENSG00000130159 lung:ENST00000270517:4.40588803201723 adrenal:ENST00000252440:2.64841008087117
ENSG00000132970 lung:ENST00000361042:2.44754957345028 adrenal:ENST00000335327:1.63096046016018
ENSG00000135298 lung:ENST00000370598:1.87126900783024 adrenal:ENST00000238918:0.858999096778284
ENSG00000135441 lung:ENST00000548556:4.56795751840099 adrenal:ENST00000549147:2.38744572536265
ENSG00000137802 lung:ENST00000457542:0.394917414882868 adrenal:ENST00000221214:0.597831934692796
ENSG00000145012 lung:ENST00000543006:10.5182338322771 adrenal:ENST00000312675:9.57357132360761
ENSG00000145335 lung:ENST00000336904:2.20317240468554 adrenal:ENST00000420646:0.615302742747917
ENSG00000148660 lung:ENST00000322635:18.0008884552483 adrenal:ENST00000394762:6.69076894135269
ENSG00000148842 lung:ENST00000345419:0.693552524837042 adrenal:ENST00000433628:0.338879679471027
ENSG00000149380 lung:ENST00000525968:1.45762162829038 adrenal:ENST00000524388:0.475919493943354
ENSG00000149418 lung:ENST00000278742:8.50037802227892 adrenal:ENST00000525779:3.57647961395996
ENSG00000150455 lung:ENST00000479770:3.53582784714745 adrenal:ENST00000392679:5.1264352180831
ENSG00000151065 lung:ENST00000280665:1.20140090610907 adrenal:ENST00000540622:1.41049392214309
ENSG00000154727 lung:ENST00000400075:1.18147170596043 adrenal:ENST00000354828:1.47387111933203
ENSG00000156026 lung:ENST00000373053:2.39620718058684 adrenal:ENST00000357157:3.11383174318952
ENSG00000159496 lung:ENST00000452208:0.982547265698217 adrenal:ENST00000290691:0.526351566621754
ENSG00000159884 lung:ENST00000378406:1.95330368710866 adrenal:ENST00000378407:0.591012836374352
ENSG00000162913 lung:ENST00000337335:1.06916770228441 adrenal:ENST00000295012:0.818424496986841
ENSG00000164946 lung:ENST00000380894:0.635127981968541 adrenal:ENST00000422223:0.475802112371452
ENSG00000165916 lung:ENST00000528362:0.658375134261066 adrenal:ENST00000524447:1.11001899114774
ENSG00000168309 lung:ENST00000360997:41.3487633076026 adrenal:ENST00000394481:22.0584794725581
ENSG00000169375 lung:ENST00000360439:6.25193330648644 adrenal:ENST00000394947:5.75143488096361
ENSG00000170043 lung:ENST00000303731:35.6516717677446 adrenal:ENST00000540486:19.0869557550027
ENSG00000170734 lung:ENST00000535400:4.14699286483867 adrenal:ENST00000372236:2.23942827194005
ENSG00000172270 lung:ENST00000353555:151.458457202624 adrenal:ENST00000346916:156.263436654768
ENSG00000172575 lung:ENST00000431814:2.1001414859257 adrenal:ENST00000415523:2.81085174238676
ENSG00000174837 lung:ENST00000381407:0.945167824360929 adrenal:ENST00000312053:0.868815982564768
ENSG00000177556 lung:ENST00000520382:2.25185269514519 adrenal:ENST00000521264:1.25891293392931
ENSG00000178385 lung:ENST00000427836:1.54037580860859 adrenal:ENST00000389247:1.30852240460059
ENSG00000178982 lung:ENST00000248342:7.58454592836445 adrenal:ENST00000538434:5.2785271886584
ENSG00000188295 lung:ENST00000535105:0.678319230398214 adrenal:ENST00000448299:0.746956356393305
ENSG00000189144 lung:ENST00000427026:1.63835255271887 adrenal:ENST00000357309:1.23522122469232
ENSG00000196235 lung:ENST00000402194:2.74851429400123 adrenal:ENST00000359191:8.77528404165579
ENSG00000198937 lung:ENST00000373405:1.21846589494575 adrenal:ENST00000373408:1.65645793247975
ENSG00000204628 lung:ENST00000506312:4.33214653381112 adrenal:ENST00000509148:3.79969989778064
ENSG00000026652 lung:ENST00000457520:1.39171493455951 brain:ENST00000366911:2.83492069900781
ENSG00000038427 lung:ENST00000343200:12.0870447059299 brain:ENST00000342785:9.71269176054765
ENSG00000048052 lung:ENST00000406072:4.60328919732426 brain:ENST00000405010:3.2189711315423
ENSG00000053108 lung:ENST00000510685:0.753332677548201 brain:ENST00000360575:1.19474867361315
ENSG00000064225 lung:ENST00000483910:0.823419936257918 brain:ENST00000265261:1.21613937821499
ENSG00000083168 lung:ENST00000265713:6.62796391452761 brain:ENST00000396930:2.71367469506636
ENSG00000095203 lung:ENST00000311609:1.99295548815237 brain:ENST00000262536:2.54694178757885
ENSG00000100503 lung:ENST00000389868:1.96727789418459 brain:ENST00000311149:2.24196415748565
ENSG00000100578 lung:ENST00000555397:0.930395342794666 brain:ENST00000423743:1.25194560518191
ENSG00000106290 lung:ENST00000452041:0.702349405825836 brain:ENST00000452438:0.402274300521245
ENSG00000109685 lung:ENST00000382891:0.737837995525371 brain:ENST00000398261:0.744184010998569
ENSG00000109689 lung:ENST00000465503:2.80579702868876 brain:ENST00000237364:1.67390289781135
ENSG00000109738 lung:ENST00000512619:1.7239232022813 brain:ENST00000541722:2.18884711720225
ENSG00000110801 lung:ENST00000537407:1.04959406850613 brain:ENST00000261817:0.412059877950501
ENSG00000112367 lung:ENST00000368941:1.85478184268806 brain:ENST00000441478:1.12563022823757
ENSG00000113732 lung:ENST00000519911:1.56199806658426 brain:ENST00000265093:2.28009770201427
ENSG00000115661 lung:ENST00000409516:1.16647330622657 brain:ENST00000409638:1.13586688433359
ENSG00000115875 lung:ENST00000432873:3.17293180319332 brain:ENST00000313117:2.25819244841076
ENSG00000116750 lung:ENST00000367454:0.764837899424826 brain:ENST00000367455:0.614195843124589
ENSG00000117676 lung:ENST00000530003:0.480590660149821 brain:ENST00000374168:0.237369917095836
ENSG00000118308 lung:ENST00000536173:1.02412915572268 brain:ENST00000361433:0.389822120621738
ENSG00000119121 lung:ENST00000361255:1.00103926737512 brain:ENST00000376870:1.89112071583893
ENSG00000119397 lung:ENST00000373845:1.98750673366079 brain:ENST00000373850:1.21164685506201
ENSG00000119673 lung:ENST00000238651:1.1608386101025 brain:ENST00000538782:0.757336336527522
ENSG00000121766 lung:ENST00000344147:14.2008060401761 brain:ENST00000373714:23.1422886473977
ENSG00000126351 lung:ENST00000394121:2.7552625021479 brain:ENST00000264637:4.95373722916325
ENSG00000129194 lung:ENST00000250055:3.94506264176862 brain:ENST00000538513:4.86212696116374
ENSG00000132406 lung:ENST00000540397:2.10989838343952 brain:ENST00000382753:2.92602140582231
ENSG00000136279 lung:ENST00000452661:0.914919655520349 brain:ENST00000432854:0.635006633798607
ENSG00000136813 lung:ENST00000374383:3.48035351912916 brain:ENST00000338205:5.16615007370369
ENSG00000139637 lung:ENST00000267103:1.00550443655226 brain:ENST00000547864:1.53648690333175
ENSG00000139990 lung:ENST00000554215:1.81830044969335 brain:ENST00000341516:3.10380145049365
ENSG00000140691 lung:ENST00000408912:1.36440527784468 brain:ENST00000412665:1.10046304411041
ENSG00000141971 lung:ENST00000392702:0.401163851597075 brain:ENST00000528659:0.161017110373772
ENSG00000143870 lung:ENST00000272227:8.79929563190033 brain:ENST00000404371:3.38543968142563
ENSG00000144867 lung:ENST00000466490:17.9049781587188 brain:ENST00000466636:16.1637656592412
ENSG00000149541 lung:ENST00000534026:1.61936406273193 brain:ENST00000531383:1.42422472384585
ENSG00000150961 lung:ENST00000379735:0.921373440073376 brain:ENST00000429811:1.01281624229894
ENSG00000154727 lung:ENST00000400075:1.18147170596043 brain:ENST00000354828:1.67581141673493
ENSG00000161813 lung:ENST00000398473:1.84146626947765 brain:ENST00000293618:1.51843372182833
ENSG00000163584 lung:ENST00000463836:1.05073845799036 brain:ENST00000295830:0.603242875055678
ENSG00000165916 lung:ENST00000528362:0.658375134261066 brain:ENST00000530912:0.716617695566412
ENSG00000166317 lung:ENST00000372873:1.28009481623742 brain:ENST00000372872:1.02611978196118
ENSG00000166900 lung:ENST00000337979:3.97605756838461 brain:ENST00000535361:2.28936732054396
ENSG00000170456 lung:ENST00000546299:5.86382476468297 brain:ENST00000306833:5.85606781029628
ENSG00000173253 lung:ENST00000358146:3.07227708313546 brain:ENST00000259622:0.622833166850446
ENSG00000174672 lung:ENST00000528596:0.569432605371146 brain:ENST00000533606:2.96306498213099
ENSG00000176974 lung:ENST00000352886:3.68895469554613 brain:ENST00000395684:2.39269130766791
ENSG00000181061 lung:ENST00000431549:1.50532836214257 brain:ENST00000321331:0.995981852478735
ENSG00000183087 lung:ENST00000355761:2.17574469575713 brain:ENST00000418959:1.75557758862385
ENSG00000196586 lung:ENST00000428345:5.42109056340245 brain:ENST00000369981:13.0085564606459
ENSG00000197763 lung:ENST00000518740:2.81382401724699 brain:ENST00000524230:1.59343771068756
ENSG00000219200 lung:ENST00000552039:5.05936529898025 brain:ENST00000552842:3.87554999552119
ENSG00000024048 lung:ENST00000372901:5.61375483040133 breast:ENST00000372899:3.99923229441014
ENSG00000058804 lung:ENST00000540001:2.27065279085783 breast:ENST00000360494:2.08939293134123
ENSG00000067369 lung:ENST00000382039:2.42511533689026 breast:ENST00000413546:0.7282660289802
ENSG00000085760 lung:ENST00000404297:0.769934533246406 breast:ENST00000417363:1.33016600862796
ENSG00000099814 lung:ENST00000453495:0.996342762034729 breast:ENST00000418279:1.82314209275311
ENSG00000100100 lung:ENST00000215912:4.2034626276455 breast:ENST00000441972:2.62473655549421
ENSG00000105443 lung:ENST00000391881:1.10562998105524 breast:ENST00000427476:1.3274941590953
ENSG00000107262 lung:ENST00000379704:0.845481499703053 breast:ENST00000488499:0.666076065420835
ENSG00000109111 lung:ENST00000314616:10.6327434418198 breast:ENST00000347486:8.50564490842618
ENSG00000109180 lung:ENST00000509122:1.96821431362509 breast:ENST00000513391:2.59619940803352
ENSG00000109670 lung:ENST00000281708:7.92257895024679 breast:ENST00000296555:3.79278691149285
ENSG00000109738 lung:ENST00000512619:1.7239232022813 breast:ENST00000541722:1.72460086602266
ENSG00000110344 lung:ENST00000252108:3.47661659270624 breast:ENST00000431736:3.31393142561157
ENSG00000112695 lung:ENST00000460985:2.28333458159591 breast:ENST00000472311:1.18688616166993
ENSG00000114779 lung:ENST00000361143:1.02925390442863 breast:ENST00000439982:1.14439427899298
ENSG00000115207 lung:ENST00000431028:2.59609822324879 breast:ENST00000457098:1.1187510792321
ENSG00000118600 lung:ENST00000261234:0.686318517585261 breast:ENST00000537373:2.06526176825074
ENSG00000121350 lung:ENST00000544187:1.70123314132411 breast:ENST00000538582:0.617710995745285
ENSG00000122507 lung:ENST00000434373:0.90348428891446 breast:ENST00000396127:0.554814541369196
ENSG00000128346 lung:ENST00000403305:10.1819253810742 breast:ENST00000249079:12.5001654422798
ENSG00000128739 lung:ENST00000390687:3.35547235106969 breast:ENST00000444203:5.167767378428
ENSG00000130159 lung:ENST00000270517:4.40588803201723 breast:ENST00000252440:2.69805425930071
ENSG00000132680 lung:ENST00000368321:2.90650411033416 breast:ENST00000368320:4.41089255124273
ENSG00000133112 lung:ENST00000528619:29.2490604646626 breast:ENST00000379056:24.5366635549616
ENSG00000135441 lung:ENST00000548556:4.56795751840099 breast:ENST00000549147:4.03492801983454
ENSG00000136813 lung:ENST00000374383:3.48035351912916 breast:ENST00000338205:4.14605360629363
ENSG00000138039 lung:ENST00000401907:0.581923385101868 breast:ENST00000344775:1.71714261376033
ENSG00000140455 lung:ENST00000560202:1.70333782377732 breast:ENST00000559192:3.26717682050833
ENSG00000141452 lung:ENST00000542734:13.6450020252404 breast:ENST00000269221:5.20617698064641
ENSG00000141469 lung:ENST00000415427:2.30100660743287 breast:ENST00000321925:0.96899337882302
ENSG00000142676 lung:ENST00000374550:5.65517483807388 breast:ENST00000443624:2.67050647292484
ENSG00000143036 lung:ENST00000532670:1.685230355157 breast:ENST00000271227:0.468890983642439
ENSG00000145012 lung:ENST00000543006:10.5182338322771 breast:ENST00000312675:10.5038954188908
ENSG00000150961 lung:ENST00000379735:0.921373440073376 breast:ENST00000429811:1.34473897948299
ENSG00000151065 lung:ENST00000280665:1.20140090610907 breast:ENST00000540622:1.09027773965673
ENSG00000151657 lung:ENST00000535925:1.80608681276469 breast:ENST00000379562:0.76877775082603
ENSG00000159884 lung:ENST00000378406:1.95330368710866 breast:ENST00000378407:1.4661713888106
ENSG00000161813 lung:ENST00000398473:1.84146626947765 breast:ENST00000293618:1.89549528823983
ENSG00000163001 lung:ENST00000339012:2.1936903043491 breast:ENST00000406691:2.99138099744608
ENSG00000163110 lung:ENST00000317968:1.5250920584239 breast:ENST00000508216:1.92814701320823
ENSG00000163584 lung:ENST00000463836:1.05073845799036 breast:ENST00000295830:0.494046056363021
ENSG00000164919 lung:ENST00000520517:0.855513197050945 breast:ENST00000518171:0.385648880643824
ENSG00000169715 lung:ENST00000306061:1.90418263236111 breast:ENST00000330439:2.68500257669632
ENSG00000173486 lung:ENST00000449942:1.64363939782662 breast:ENST00000535135:0.777194078785716
ENSG00000174021 lung:ENST00000370645:5.20061259478427 breast:ENST00000370641:1.58174110494372
ENSG00000175352 lung:ENST00000534759:1.65111419206451 breast:ENST00000309166:2.05419768565246
ENSG00000181061 lung:ENST00000431549:1.50532836214257 breast:ENST00000321331:0.783926929315992
ENSG00000182173 lung:ENST00000333213:2.30166439234581 breast:ENST00000545228:1.26622282191245
ENSG00000183087 lung:ENST00000355761:2.17574469575713 breast:ENST00000450766:2.40027052696672
ENSG00000183495 lung:ENST00000332482:2.13608499870617 breast:ENST00000330386:2.34190354023324
ENSG00000204954 lung:ENST00000378090:0.64850842974496 breast:ENST00000547975:1.72576190530838
ENSG00000213672 lung:ENST00000413374:3.25668004279921 breast:ENST00000416649:6.1250385309295
ENSG00000217555 lung:ENST00000345436:2.38628985940043 breast:ENST00000361141:2.88779088063012
ENSG00000221968 lung:ENST00000540820:0.949922282431717 breast:ENST00000278829:1.00625021974785
ENSG00000004700 lung:ENST00000536964:4.46058649267161 colon:ENST00000539672:4.78599326404847
ENSG00000007171 lung:ENST00000313735:2.93291447189829 colon:ENST00000379105:1.37724944489017
ENSG00000016864 lung:ENST00000491606:1.38049224231629 colon:ENST00000394783:1.61997977173956
ENSG00000023839 lung:ENST00000370449:2.3952468075952 colon:ENST00000370434:1.08141597002071
ENSG00000078053 lung:ENST00000356264:0.250550346363305 colon:ENST00000428293:0.732301001809757
ENSG00000091164 lung:ENST00000540155:3.860488054726 colon:ENST00000217515:6.62219979234281
ENSG00000096384 lung:ENST00000353801:20.6980713269317 colon:ENST00000371646:20.9993484266747
ENSG00000101019 lung:ENST00000457259:3.90450836226516 colon:ENST00000374377:3.27256793356253
ENSG00000102606 lung:ENST00000426073:2.27882766110916 colon:ENST00000370623:4.17156216472577
ENSG00000109971 lung:ENST00000526686:1.04784839654528 colon:ENST00000528292:1.41685557297968
ENSG00000110318 lung:ENST00000532077:2.6564967065981 colon:ENST00000263468:3.65542990633968
ENSG00000110344 lung:ENST00000252108:3.47661659270624 colon:ENST00000431736:3.55490644265255
ENSG00000111837 lung:ENST00000354489:1.16243707208091 colon:ENST00000538030:0.495834437896506
ENSG00000112339 lung:ENST00000527578:3.44044882293113 colon:ENST00000415177:3.95706850453608
ENSG00000114805 lung:ENST00000414191:1.22298984448843 colon:ENST00000334686:0.779428296394696
ENSG00000115966 lung:ENST00000409437:6.08865513153327 colon:ENST00000345739:3.44355618254274
ENSG00000127922 lung:ENST00000417009:1.17877203014198 colon:ENST00000444799:0.4844754467227
ENSG00000129484 lung:ENST00000527915:0.869233083466608 colon:ENST00000250416:1.00988445547553
ENSG00000130159 lung:ENST00000270517:4.40588803201723 colon:ENST00000252440:4.75788693942802
ENSG00000133106 lung:ENST00000313624:1.1614890893302 colon:ENST00000313640:0.313097966303296
ENSG00000135074 lung:ENST00000257527:8.5490282880796 colon:ENST00000394020:10.8225341619081
ENSG00000135535 lung:ENST00000275080:2.29927610185796 colon:ENST00000324953:1.55972754773616
ENSG00000139737 lung:ENST00000358679:5.18469265905143 colon:ENST00000267219:2.54681899765198
ENSG00000140153 lung:ENST00000556807:0.53412231617527 colon:ENST00000401892:0.62597115439071
ENSG00000140264 lung:ENST00000339624:14.1109548754574 colon:ENST00000409614:11.5887121808484
ENSG00000142676 lung:ENST00000374550:5.65517483807388 colon:ENST00000443624:3.58412694866939
ENSG00000143653 lung:ENST00000366510:2.59597710048643 colon:ENST00000366509:1.66049359997209
ENSG00000144847 lung:ENST00000354673:0.876096575363077 colon:ENST00000489689:1.2053478097791
ENSG00000147677 lung:ENST00000276682:2.43807574367859 colon:ENST00000521861:3.41031336408777
ENSG00000151065 lung:ENST00000280665:1.20140090610907 colon:ENST00000540622:1.40337956534653
ENSG00000163689 lung:ENST00000491845:0.66502007187277 colon:ENST00000479931:0.259129349478612
ENSG00000165046 lung:ENST00000527175:0.330115185519476 colon:ENST00000523268:0.973273904516988
ENSG00000165752 lung:ENST00000456004:1.90041592930983 colon:ENST00000368619:1.62342619142596
ENSG00000169398 lung:ENST00000538769:1.41505795052551 colon:ENST00000517712:2.92565730642758
ENSG00000170734 lung:ENST00000535400:4.14699286483867 colon:ENST00000372236:3.66950643702911
ENSG00000171202 lung:ENST00000528105:1.58079187602415 colon:ENST00000531366:0.837881895749486
ENSG00000172493 lung:ENST00000395146:3.99996056530165 colon:ENST00000541943:5.37900798100761
ENSG00000175221 lung:ENST00000312090:1.03705977443012 colon:ENST00000269814:1.78796969043795
ENSG00000181061 lung:ENST00000431549:1.50532836214257 colon:ENST00000321331:1.10520136875323
ENSG00000183495 lung:ENST00000332482:2.13608499870617 colon:ENST00000330386:2.32347094280171
ENSG00000184305 lung:ENST00000458365:0.287452133667945 colon:ENST00000509176:0.5427596827618
ENSG00000198464 lung:ENST00000490272:0.857072466382983 colon:ENST00000335090:1.20199775320043
ENSG00000020129 lung:ENST00000356090:1.24810097473629 heart:ENST00000373243:2.01993918617055
ENSG00000066654 lung:ENST00000431224:0.786406212847008 heart:ENST00000381337:0.963473649807684
ENSG00000089063 lung:ENST00000202834:7.36618018308117 heart:ENST00000379299:3.26553202490929
ENSG00000090372 lung:ENST00000263280:10.3818573268173 heart:ENST00000391910:3.74771351324607
ENSG00000095203 lung:ENST00000311609:1.99295548815237 heart:ENST00000262536:1.58573618523724
ENSG00000096384 lung:ENST00000353801:20.6980713269317 heart:ENST00000371646:9.75716439444034
ENSG00000100629 lung:ENST00000281129:0.367023255539468 heart:ENST00000555265:0.249572444836193
ENSG00000103381 lung:ENST00000433677:2.15292146504992 heart:ENST00000261660:1.63295188657066
ENSG00000104936 lung:ENST00000447742:3.95947079575413 heart:ENST00000291270:6.64412701954882
ENSG00000105357 lung:ENST00000376965:2.98018121643425 heart:ENST00000425460:4.83969182310249
ENSG00000108509 lung:ENST00000381311:8.40672686159956 heart:ENST00000358183:4.71761181460417
ENSG00000109670 lung:ENST00000281708:7.92257895024679 heart:ENST00000296555:5.86336990216386
ENSG00000109771 lung:ENST00000328559:2.12144950344118 heart:ENST00000362004:1.63179448456151
ENSG00000118495 lung:ENST00000367572:3.95643756512664 heart:ENST00000444202:1.61840044853055
ENSG00000125703 lung:ENST00000317868:1.24141077655422 heart:ENST00000371120:2.26235036214919
ENSG00000136279 lung:ENST00000452661:0.914919655520349 heart:ENST00000432854:2.13643467496912
ENSG00000139990 lung:ENST00000554215:1.81830044969335 heart:ENST00000341516:3.21541457827639
ENSG00000154727 lung:ENST00000400075:1.18147170596043 heart:ENST00000354828:1.01017872856618
ENSG00000157445 lung:ENST00000471363:0.514854463685751 heart:ENST00000492460:1.70136995588095
ENSG00000170456 lung:ENST00000546299:5.86382476468297 heart:ENST00000306833:5.97466681506638
ENSG00000172123 lung:ENST00000304905:1.25495397856664 heart:ENST00000452764:0.414925289390938
ENSG00000175110 lung:ENST00000498505:4.57097845191141 heart:ENST00000480644:2.06607857329233
ENSG00000183495 lung:ENST00000332482:2.13608499870617 heart:ENST00000330386:1.11107454670203
ENSG00000048052 lung:ENST00000406072:4.60328919732426 kidney:ENST00000405010:2.50031657161326
ENSG00000070047 lung:ENST00000533464:0.78256804997313 kidney:ENST00000264555:2.53554469465399
ENSG00000089335 lung:ENST00000505365:0.59077921240062 kidney:ENST00000457781:0.723854687083853
ENSG00000090316 lung:ENST00000382947:0.334752328855264 kidney:ENST00000264750:0.678146037574677
ENSG00000100523 lung:ENST00000357758:1.10564291105296 kidney:ENST00000323669:0.556474225417027
ENSG00000103888 lung:ENST00000220244:3.6865670856225 kidney:ENST00000560027:2.25480058499187
ENSG00000108786 lung:ENST00000225928:5.66800561328542 kidney:ENST00000225929:4.18820912669682
ENSG00000115363 lung:ENST00000393913:6.00214836534164 kidney:ENST00000233712:3.86579372158756
ENSG00000117335 lung:ENST00000367047:1.65277582139138 kidney:ENST00000360212:1.83706771737307
ENSG00000117632 lung:ENST00000357865:0.901283486880381 kidney:ENST00000455785:1.99693595227749
ENSG00000120549 lung:ENST00000396445:1.49521127970358 kidney:ENST00000376451:3.16427749432332
ENSG00000127603 lung:ENST00000539218:3.41834281291438 kidney:ENST00000442046:4.08685423013346
ENSG00000128944 lung:ENST00000448395:0.569616708444306 kidney:ENST00000249776:0.762153914261126
ENSG00000132170 lung:ENST00000397015:2.01349008916832 kidney:ENST00000309576:1.16863806358672
ENSG00000135535 lung:ENST00000275080:2.29927610185796 kidney:ENST00000324953:4.17690611493945
ENSG00000140691 lung:ENST00000408912:1.36440527784468 kidney:ENST00000412665:1.50662587349707
ENSG00000142676 lung:ENST00000374550:5.65517483807388 kidney:ENST00000443624:3.64109214611605
ENSG00000147677 lung:ENST00000276682:2.43807574367859 kidney:ENST00000521861:2.2091038180454
ENSG00000148660 lung:ENST00000322635:18.0008884552483 kidney:ENST00000394762:8.70499290497756
ENSG00000149541 lung:ENST00000534026:1.61936406273193 kidney:ENST00000531383:0.993090603079552
ENSG00000162711 lung:ENST00000366497:0.647074300204218 kidney:ENST00000348069:0.256416270615292
ENSG00000163520 lung:ENST00000421373:2.88144806350696 kidney:ENST00000295760:1.34069517754116
ENSG00000164300 lung:ENST00000512721:3.13050965753603 kidney:ENST00000512972:0.991292102059672
ENSG00000166963 lung:ENST00000300231:18.793213222194 kidney:ENST00000399453:14.0787337418023
ENSG00000169919 lung:ENST00000345660:0.772278289553903 kidney:ENST00000421103:0.37516267463889
ENSG00000172123 lung:ENST00000304905:1.25495397856664 kidney:ENST00000452764:0.700328044558388
ENSG00000172493 lung:ENST00000395146:3.99996056530165 kidney:ENST00000541943:4.67240347860895
ENSG00000173113 lung:ENST00000308774:1.13475603887274 kidney:ENST00000544844:0.957716948311796
ENSG00000175575 lung:ENST00000376384:1.25171837373817 kidney:ENST00000544552:0.769133353613775
ENSG00000183495 lung:ENST00000332482:2.13608499870617 kidney:ENST00000330386:2.54598869065453
ENSG00000185475 lung:ENST00000333449:10.2978881782041 kidney:ENST00000533861:8.91203416272127
ENSG00000196526 lung:ENST00000358461:3.17806568584261 kidney:ENST00000360265:0.975053780171828
ENSG00000198901 lung:ENST00000556972:1.30703896169863 kidney:ENST00000560423:0.638072241592032
ENSG00000073350 lung:ENST00000392550:2.1995296705515 liver:ENST00000545227:3.03898973859726
ENSG00000102786 lung:ENST00000497989:0.701476892968363 liver:ENST00000442263:0.439452504889858
ENSG00000111325 lung:ENST00000228922:0.217507800128785 liver:ENST00000536150:0.28466883078825
ENSG00000114054 lung:ENST00000478469:2.08485318252242 liver:ENST00000482086:1.62924868942595
ENSG00000115762 lung:ENST00000403716:1.02183765158911 liver:ENST00000234115:0.711046410027222
ENSG00000119599 lung:ENST00000353777:1.10165832580398 liver:ENST00000394234:0.601497432827434
ENSG00000135535 lung:ENST00000275080:2.29927610185796 liver:ENST00000324953:1.80228263531157
ENSG00000136933 lung:ENST00000259460:4.15350401020964 liver:ENST00000373538:1.78498652583687
ENSG00000138495 lung:ENST00000261070:0.422180043113689 liver:ENST00000468918:0.447872381681262
ENSG00000142273 lung:ENST00000341505:1.11827803193272 liver:ENST00000270279:1.33966015873887
ENSG00000154727 lung:ENST00000400075:1.18147170596043 liver:ENST00000354828:0.999799591009756
ENSG00000166579 lung:ENST00000402554:3.46912707829927 liver:ENST00000334527:1.49444421486484
ENSG00000166833 lung:ENST00000536595:1.86300003831151 liver:ENST00000311043:2.25235534297135
ENSG00000167632 lung:ENST00000389327:1.31903726876117 liver:ENST00000438773:0.990960695143196
ENSG00000183495 lung:ENST00000332482:2.13608499870617 liver:ENST00000330386:1.29062052726439
ENSG00000188343 lung:ENST00000518322:3.28131630671224 liver:ENST00000522324:0.745848961672084
ENSG00000198464 lung:ENST00000490272:0.857072466382983 liver:ENST00000335090:0.859898561523448
ENSG00000239900 lung:ENST00000425605:1.32668350189164 liver:ENST00000342312:2.01762905113067
ENSG00000008952 lymph_node:ENST00000537426:19.4376081206637 adipose:ENST00000544081:13.846563797056
ENSG00000009780 lymph_node:ENST00000373954:1.10122824899012 adipose:ENST00000373949:2.58743417519127
ENSG00000103351 lymph_node:ENST00000341633:3.21870593148194 adipose:ENST00000445795:2.40235087409214
ENSG00000104218 lymph_node:ENST00000262210:1.8269986217531 adipose:ENST00000412460:1.00990076817882
ENSG00000104497 lymph_node:ENST00000396330:4.63415694362806 adipose:ENST00000520618:3.74278575721999
ENSG00000104973 lymph_node:ENST00000536547:1.57372641488451 adipose:ENST00000456294:1.05271442548832
ENSG00000105865 lymph_node:ENST00000436411:0.964063862747578 adipose:ENST00000265720:0.485289697562954
ENSG00000107242 lymph_node:ENST00000377290:9.43147407919247 adipose:ENST00000265382:1.20694212820601
ENSG00000116852 lymph_node:ENST00000477146:3.40368175294761 adipose:ENST00000332129:1.50681379511419
ENSG00000119673 lymph_node:ENST00000538782:1.56850269063386 adipose:ENST00000238651:1.37789336125589
ENSG00000124193 lymph_node:ENST00000483871:50.5743335701023 adipose:ENST00000244020:29.4790378958606
ENSG00000133112 lymph_node:ENST00000528619:32.9611387605196 adipose:ENST00000379056:22.6615731290672
ENSG00000140987 lymph_node:ENST00000304926:1.30358088480259 adipose:ENST00000396852:0.947872533467614
ENSG00000141564 lymph_node:ENST00000306801:3.57875717271755 adipose:ENST00000544334:3.57161505727351
ENSG00000143443 lymph_node:ENST00000433087:3.3936856129823 adipose:ENST00000368926:4.0270311722168
ENSG00000147677 lymph_node:ENST00000276682:3.0960803183688 adipose:ENST00000521861:1.90638360541374
ENSG00000148660 lymph_node:ENST00000322635:24.6271856512412 adipose:ENST00000394762:8.70706780551284
ENSG00000155034 lymph_node:ENST00000297035:1.20122797510157 adipose:ENST00000382368:0.994809117882613
ENSG00000160179 lymph_node:ENST00000347800:1.53922791103013 adipose:ENST00000398449:0.717334666226333
ENSG00000164692 lymph_node:ENST00000297268:7.39241063130909 adipose:ENST00000545487:6.25265405943483
ENSG00000166169 lymph_node:ENST00000436284:0.707957964011326 adipose:ENST00000339310:0.714455480076002
ENSG00000167258 lymph_node:ENST00000447079:6.65291518755665 adipose:ENST00000430627:3.99938735650185
ENSG00000179044 lymph_node:ENST00000564324:0.851862875592273 adipose:ENST00000564418:1.03261841700807
ENSG00000182979 lymph_node:ENST00000435036:2.8470425244973 adipose:ENST00000434050:1.83891958937141
ENSG00000183495 lymph_node:ENST00000330386:4.45628872678758 adipose:ENST00000332482:2.55944567654712
ENSG00000187790 lymph_node:ENST00000554809:1.36267363555276 adipose:ENST00000542564:0.97890330348795
ENSG00000188811 lymph_node:ENST00000470258:0.676346246127979 adipose:ENST00000379599:1.1251156842718
ENSG00000197261 lymph_node:ENST00000371194:0.670669123077165 adipose:ENST00000529246:0.538597909189075
ENSG00000198075 lymph_node:ENST00000409309:2.6420973776158 adipose:ENST00000272452:2.05210901311172
ENSG00000198417 lymph_node:ENST00000568475:1.97045145715679 adipose:ENST00000334350:0.703877926394915
ENSG00000198420 lymph_node:ENST00000491908:1.90645909766526 adipose:ENST00000478172:2.07702610282081
ENSG00000198483 lymph_node:ENST00000355594:2.81599106733926 adipose:ENST00000453670:3.68003817787004
ENSG00000016864 lymph_node:ENST00000481643:2.30467667134924 adrenal:ENST00000394783:2.53792936559889
ENSG00000058804 lymph_node:ENST00000540001:3.66712094156628 adrenal:ENST00000360494:6.3084178666945
ENSG00000064042 lymph_node:ENST00000396595:8.49730981774475 adrenal:ENST00000381753:8.95100570023173
ENSG00000065665 lymph_node:ENST00000379033:3.82730221236828 adrenal:ENST00000379020:3.66233091194822
ENSG00000070501 lymph_node:ENST00000517393:2.26503245123441 adrenal:ENST00000521492:1.22075542863763
ENSG00000078699 lymph_node:ENST00000359606:6.22610783612522 adrenal:ENST00000397800:1.42230865075719
ENSG00000088727 lymph_node:ENST00000432493:3.24124919642033 adrenal:ENST00000265529:0.57866422950744
ENSG00000091732 lymph_node:ENST00000467642:1.76585514560051 adrenal:ENST00000360708:1.41600722306214
ENSG00000092931 lymph_node:ENST00000336509:10.2867647830749 adrenal:ENST00000355954:13.5397881088538
ENSG00000095794 lymph_node:ENST00000460270:1.16590707433658 adrenal:ENST00000374726:0.357088642829642
ENSG00000099991 lymph_node:ENST00000403176:5.12723522123174 adrenal:ENST00000337989:3.89198347471164
ENSG00000103351 lymph_node:ENST00000341633:3.21870593148194 adrenal:ENST00000445795:3.37848594486145
ENSG00000103569 lymph_node:ENST00000219919:1.90995268435281 adrenal:ENST00000536493:0.692294032994405
ENSG00000104907 lymph_node:ENST00000357720:7.55346367321547 adrenal:ENST00000437766:3.58122279295039
ENSG00000108468 lymph_node:ENST00000225603:3.05819815491898 adrenal:ENST00000393408:2.75048852747803
ENSG00000112701 lymph_node:ENST00000447266:4.3648324317656 adrenal:ENST00000538088:2.13279681058061
ENSG00000114200 lymph_node:ENST00000264381:5.17396085486585 adrenal:ENST00000497011:5.47304310305438
ENSG00000115368 lymph_node:ENST00000436347:1.79632268987419 adrenal:ENST00000314761:1.90511803743879
ENSG00000116750 lymph_node:ENST00000367454:1.47341589025142 adrenal:ENST00000449480:1.09769177042003
ENSG00000117602 lymph_node:ENST00000374395:3.48301561485592 adrenal:ENST00000436717:3.32564478259017
ENSG00000119820 lymph_node:ENST00000437765:8.17714842451109 adrenal:ENST00000238831:12.9867968417404
ENSG00000119844 lymph_node:ENST00000422803:2.50230921939292 adrenal:ENST00000238856:1.80683378441064
ENSG00000122566 lymph_node:ENST00000356674:24.7638340725222 adrenal:ENST00000409814:34.2502971603809
ENSG00000124193 lymph_node:ENST00000483871:50.5743335701023 adrenal:ENST00000244020:43.4528121858248
ENSG00000133121 lymph_node:ENST00000399365:5.34843633130728 adrenal:ENST00000336934:4.3140567066291
ENSG00000135298 lymph_node:ENST00000546190:2.36182907760631 adrenal:ENST00000238918:0.858999096778284
ENSG00000136856 lymph_node:ENST00000373350:0.55188878196216 adrenal:ENST00000373360:0.761539036145899
ENSG00000137054 lymph_node:ENST00000377792:5.12846882842122 adrenal:ENST00000377798:9.91939490841548
ENSG00000137073 lymph_node:ENST00000360802:1.70183397248936 adrenal:ENST00000379260:1.6547117731935
ENSG00000137575 lymph_node:ENST00000260130:12.5694551501639 adrenal:ENST00000422546:4.80426861832039
ENSG00000140350 lymph_node:ENST00000409628:2.85091127028299 adrenal:ENST00000465139:4.12606031316558
ENSG00000141540 lymph_node:ENST00000269346:4.36836560499103 adrenal:ENST00000441391:6.28618946977235
ENSG00000141564 lymph_node:ENST00000306801:3.57875717271755 adrenal:ENST00000544334:3.65542701465675
ENSG00000148660 lymph_node:ENST00000322635:24.6271856512412 adrenal:ENST00000394762:6.69076894135269
ENSG00000149547 lymph_node:ENST00000343678:1.55417000534282 adrenal:ENST00000278903:1.51845534221637
ENSG00000151117 lymph_node:ENST00000280734:2.67758011054893 adrenal:ENST00000535380:1.09455182652529
ENSG00000151332 lymph_node:ENST00000318473:4.18975973848107 adrenal:ENST00000416007:1.39904651954387
ENSG00000155034 lymph_node:ENST00000297035:1.20122797510157 adrenal:ENST00000382368:0.785928715559079
ENSG00000155368 lymph_node:ENST00000355857:2.14424330714236 adrenal:ENST00000535757:0.809528402083962
ENSG00000155465 lymph_node:ENST00000397529:0.7823090471981 adrenal:ENST00000397532:1.90020977541605
ENSG00000158467 lymph_node:ENST00000446544:6.35778858048322 adrenal:ENST00000531335:2.70836116484393
ENSG00000160932 lymph_node:ENST00000292494:2.79148091319611 adrenal:ENST00000521182:2.75009296896627
ENSG00000161513 lymph_node:ENST00000455107:1.11300244209502 adrenal:ENST00000544854:1.0864522849336
ENSG00000161642 lymph_node:ENST00000338010:4.14748307619531 adrenal:ENST00000352268:13.2709245985877
ENSG00000162585 lymph_node:ENST00000414253:1.26412905467216 adrenal:ENST00000420515:0.749847149625796
ENSG00000162924 lymph_node:ENST00000295025:6.6992788851532 adrenal:ENST00000394479:10.4136890729599
ENSG00000163520 lymph_node:ENST00000421373:6.04995861530314 adrenal:ENST00000295760:4.26540367794161
ENSG00000164946 lymph_node:ENST00000380894:0.489939144097115 adrenal:ENST00000422223:0.475802112371452
ENSG00000166171 lymph_node:ENST00000370149:4.19745275181212 adrenal:ENST00000370151:1.68002097592359
ENSG00000168309 lymph_node:ENST00000360997:40.7279741501061 adrenal:ENST00000394481:22.0584794725581
ENSG00000168661 lymph_node:ENST00000342559:2.61069247206937 adrenal:ENST00000426813:4.98062635744567
ENSG00000168918 lymph_node:ENST00000435188:9.4728837996454 adrenal:ENST00000445964:18.8055999397883
ENSG00000170043 lymph_node:ENST00000303731:25.9089651649493 adrenal:ENST00000540486:19.0869557550027
ENSG00000170921 lymph_node:ENST00000389520:3.09216561220457 adrenal:ENST00000424789:2.8712236385351
ENSG00000171843 lymph_node:ENST00000355930:0.702967883374468 adrenal:ENST00000380323:1.38655485113554
ENSG00000172575 lymph_node:ENST00000431814:2.5545527971566 adrenal:ENST00000415523:2.81085174238676
ENSG00000177556 lymph_node:ENST00000520382:2.80192113275074 adrenal:ENST00000521264:1.25891293392931
ENSG00000178982 lymph_node:ENST00000248342:6.45265447791983 adrenal:ENST00000538434:5.2785271886584
ENSG00000180596 lymph_node:ENST00000314332:5.56432987235005 adrenal:ENST00000396984:4.94348892840957
ENSG00000183087 lymph_node:ENST00000355761:3.36091390179962 adrenal:ENST00000450766:4.63339611546251
ENSG00000186153 lymph_node:ENST00000402655:1.58512227453647 adrenal:ENST00000539474:0.983314237293429
ENSG00000188295 lymph_node:ENST00000535105:0.884411025307152 adrenal:ENST00000448299:0.746956356393305
ENSG00000188511 lymph_node:ENST00000400023:1.82704404130696 adrenal:ENST00000414287:1.35543630373749
ENSG00000196689 lymph_node:ENST00000174621:2.1613808563236 adrenal:ENST00000399756:3.02151759782238
ENSG00000198483 lymph_node:ENST00000355594:2.81599106733926 adrenal:ENST00000453670:4.08030500670534
ENSG00000198707 lymph_node:ENST00000397838:1.25264876617617 adrenal:ENST00000547691:1.52081603130135
ENSG00000198901 lymph_node:ENST00000556972:0.982244084594264 adrenal:ENST00000361919:0.962853022093882
ENSG00000006468 lymph_node:ENST00000405192:0.937349690769585 brain:ENST00000399357:0.674877079304963
ENSG00000008952 lymph_node:ENST00000537426:19.4376081206637 brain:ENST00000544081:14.7620531547129
ENSG00000009780 lymph_node:ENST00000373954:1.10122824899012 brain:ENST00000373949:2.50784471764411
ENSG00000015133 lymph_node:ENST00000389856:2.09385807526203 brain:ENST00000389857:0.70908720446188
ENSG00000040933 lymph_node:ENST00000074304:2.3912436020997 brain:ENST00000545415:2.4899161895535
ENSG00000072952 lymph_node:ENST00000424001:0.894944716239366 brain:ENST00000436272:0.690169252983538
ENSG00000084072 lymph_node:ENST00000475350:0.833172523586128 brain:ENST00000495526:0.415090122015516
ENSG00000091428 lymph_node:ENST00000397087:0.410686238445011 brain:ENST00000409036:0.997491071928494
ENSG00000099256 lymph_node:ENST00000358336:2.06835519644025 brain:ENST00000320152:3.22706834569148
ENSG00000100578 lymph_node:ENST00000555397:1.22023095819128 brain:ENST00000423743:1.25194560518191
ENSG00000103351 lymph_node:ENST00000341633:3.21870593148194 brain:ENST00000445795:3.64114358885836
ENSG00000104723 lymph_node:ENST00000510836:1.71632229526443 brain:ENST00000515859:1.7008255081163
ENSG00000105136 lymph_node:ENST00000415379:0.394680053580962 brain:ENST00000221735:0.380939217811498
ENSG00000108468 lymph_node:ENST00000225603:3.05819815491898 brain:ENST00000393408:4.68864571033583
ENSG00000108883 lymph_node:ENST00000402521:5.50485519576299 brain:ENST00000262414:4.06342429006556
ENSG00000113387 lymph_node:ENST00000511615:1.83802454623475 brain:ENST00000265073:4.27595632480513
ENSG00000115170 lymph_node:ENST00000434821:7.51057700738768 brain:ENST00000409283:2.86153298383075
ENSG00000118197 lymph_node:ENST00000429498:3.1572691657603 brain:ENST00000367346:1.06891733094729
ENSG00000121766 lymph_node:ENST00000344147:12.2322926275664 brain:ENST00000373714:23.1422886473977
ENSG00000124193 lymph_node:ENST00000483871:50.5743335701023 brain:ENST00000244020:38.9980940216581
ENSG00000124507 lymph_node:ENST00000244458:0.647177963596596 brain:ENST00000374043:2.90445308035579
ENSG00000130643 lymph_node:ENST00000368555:0.905281482144923 brain:ENST00000252939:0.988874790192554
ENSG00000133121 lymph_node:ENST00000399365:5.34843633130728 brain:ENST00000336934:2.91259844044808
ENSG00000135439 lymph_node:ENST00000257897:3.93507137785407 brain:ENST00000328568:3.31563704468338
ENSG00000136856 lymph_node:ENST00000373350:0.55188878196216 brain:ENST00000373360:0.653174743300727
ENSG00000137073 lymph_node:ENST00000360802:1.70183397248936 brain:ENST00000379260:0.849609068136839
ENSG00000137449 lymph_node:ENST00000382391:4.56324226243292 brain:ENST00000382401:4.23536620109676
ENSG00000138794 lymph_node:ENST00000352981:1.08505472471808 brain:ENST00000265164:0.630084955772278
ENSG00000141564 lymph_node:ENST00000306801:3.57875717271755 brain:ENST00000544334:3.39320315388992
ENSG00000145216 lymph_node:ENST00000507166:1.45625415579128 brain:ENST00000504094:4.14007450268654
ENSG00000146414 lymph_node:ENST00000367505:5.21943902964479 brain:ENST00000367503:1.82387236246265
ENSG00000147642 lymph_node:ENST00000529175:0.633788009227216 brain:ENST00000528331:1.15228868630159
ENSG00000148339 lymph_node:ENST00000433501:3.18634993559905 brain:ENST00000432073:1.00536218052779
ENSG00000155034 lymph_node:ENST00000297035:1.20122797510157 brain:ENST00000382368:0.904816180966102
ENSG00000160087 lymph_node:ENST00000339385:2.22946540459436 brain:ENST00000349431:0.864941498335565
ENSG00000160293 lymph_node:ENST00000406606:3.20340654005856 brain:ENST00000325440:0.860331694959155
ENSG00000165752 lymph_node:ENST00000456004:3.16498497736825 brain:ENST00000462160:1.59325779043458
ENSG00000167081 lymph_node:ENST00000373487:1.87979709598943 brain:ENST00000373489:0.422443322620049
ENSG00000172262 lymph_node:ENST00000509931:1.72339484211478 brain:ENST00000505606:0.729477708181696
ENSG00000172757 lymph_node:ENST00000527344:2.75017333676232 brain:ENST00000531413:1.82008432587178
ENSG00000175216 lymph_node:ENST00000312055:0.806918828049672 brain:ENST00000354558:0.706272216009135
ENSG00000176024 lymph_node:ENST00000535279:3.91824687192172 brain:ENST00000391794:2.62581941530343
ENSG00000184226 lymph_node:ENST00000377861:1.19732281263376 brain:ENST00000544246:2.15776148434625
ENSG00000184305 lymph_node:ENST00000458365:1.81868186577222 brain:ENST00000509176:2.13717030705005
ENSG00000185658 lymph_node:ENST00000333229:3.0025857519698 brain:ENST00000341322:4.76279570365763
ENSG00000187609 lymph_node:ENST00000465160:1.2200837916794 brain:ENST00000478344:0.301250256416886
ENSG00000197603 lymph_node:ENST00000274258:1.113540160419 brain:ENST00000425232:0.873953827668178
ENSG00000197763 lymph_node:ENST00000523403:1.66345007069907 brain:ENST00000524230:1.59343771068756
ENSG00000198075 lymph_node:ENST00000409309:2.6420973776158 brain:ENST00000272452:2.21621072234494
ENSG00000198483 lymph_node:ENST00000355594:2.81599106733926 brain:ENST00000453670:2.13427890311513
ENSG00000009780 lymph_node:ENST00000373954:1.10122824899012 breast:ENST00000373949:2.53131559230918
ENSG00000067369 lymph_node:ENST00000382039:2.07614473146167 breast:ENST00000413546:0.7282660289802
ENSG00000073331 lymph_node:ENST00000177648:0.81630733572006 breast:ENST00000458497:0.300024273576451
ENSG00000087884 lymph_node:ENST00000393427:11.8912014779524 breast:ENST00000526415:1.67143538324409
ENSG00000100413 lymph_node:ENST00000396504:1.00891682690671 breast:ENST00000355209:0.934794981091615
ENSG00000100503 lymph_node:ENST00000389868:5.09207233229216 breast:ENST00000476352:1.73120679185352
ENSG00000101443 lymph_node:ENST00000339946:0.710354818951549 breast:ENST00000342873:0.369674122018971
ENSG00000102572 lymph_node:ENST00000376541:2.03179042923181 breast:ENST00000376547:1.71640595686632
ENSG00000103351 lymph_node:ENST00000341633:3.21870593148194 breast:ENST00000445795:4.17916584496089
ENSG00000104497 lymph_node:ENST00000396330:4.63415694362806 breast:ENST00000353788:3.01506688359085
ENSG00000105865 lymph_node:ENST00000436411:0.964063862747578 breast:ENST00000265720:0.678499337420562
ENSG00000105875 lymph_node:ENST00000423565:0.579622243606588 breast:ENST00000354475:0.503171756987155
ENSG00000106355 lymph_node:ENST00000409987:2.20508046708525 breast:ENST00000450169:2.58377746113164
ENSG00000108830 lymph_node:ENST00000225973:2.03901911120397 breast:ENST00000544533:1.3836802188742
ENSG00000108883 lymph_node:ENST00000402521:5.50485519576299 breast:ENST00000262414:3.68618746070635
ENSG00000113387 lymph_node:ENST00000511615:1.83802454623475 breast:ENST00000265073:4.85262431340315
ENSG00000126858 lymph_node:ENST00000333942:18.8965618586595 breast:ENST00000394692:8.33792294699482
ENSG00000132406 lymph_node:ENST00000254742:2.44654037680295 breast:ENST00000382753:1.26756559656334
ENSG00000133112 lymph_node:ENST00000528619:32.9611387605196 breast:ENST00000379056:24.5366635549616
ENSG00000135114 lymph_node:ENST00000257570:1.16228966407232 breast:ENST00000339275:0.990050172951218
ENSG00000137575 lymph_node:ENST00000260130:12.5694551501639 breast:ENST00000422546:4.04502489752273
ENSG00000138663 lymph_node:ENST00000264389:2.01168942643643 breast:ENST00000503682:2.15973394568813
ENSG00000140632 lymph_node:ENST00000381983:4.1757567076259 breast:ENST00000436648:2.79524470122429
ENSG00000141564 lymph_node:ENST00000306801:3.57875717271755 breast:ENST00000544334:3.13986752120114
ENSG00000143443 lymph_node:ENST00000433087:3.3936856129823 breast:ENST00000368926:5.08622626935806
ENSG00000145241 lymph_node:ENST00000515140:1.63165832908953 breast:ENST00000273853:2.88398375027762
ENSG00000147364 lymph_node:ENST00000382824:5.13619713402644 breast:ENST00000519274:3.72263179224709
ENSG00000150712 lymph_node:ENST00000382142:2.19769105116555 breast:ENST00000280285:4.28480764582302
ENSG00000151575 lymph_node:ENST00000560582:4.86187519448347 breast:ENST00000561221:0.984818852272474
ENSG00000155368 lymph_node:ENST00000355857:2.14424330714236 breast:ENST00000311521:0.890437328145745
ENSG00000162585 lymph_node:ENST00000414253:1.26412905467216 breast:ENST00000420515:0.449362892086953
ENSG00000163001 lymph_node:ENST00000339012:1.93594169316301 breast:ENST00000406691:2.99138099744608
ENSG00000163166 lymph_node:ENST00000433551:2.99271738005347 breast:ENST00000295321:4.00596684475007
ENSG00000163399 lymph_node:ENST00000369496:7.64695694889378 breast:ENST00000339159:4.32305511731662
ENSG00000163563 lymph_node:ENST00000368141:8.03862641543888 breast:ENST00000438394:5.83599500720238
ENSG00000165152 lymph_node:ENST00000374848:8.18424420420376 breast:ENST00000374847:13.1510213379836
ENSG00000165861 lymph_node:ENST00000556143:3.14924350848428 breast:ENST00000318876:5.61379370805636
ENSG00000167553 lymph_node:ENST00000549183:0.648817361202606 breast:ENST00000321665:1.25248172152748
ENSG00000169599 lymph_node:ENST00000462320:4.979404607575 breast:ENST00000438184:1.0097221111639
ENSG00000173486 lymph_node:ENST00000309366:2.02293150240605 breast:ENST00000535135:0.777194078785716
ENSG00000175854 lymph_node:ENST00000418976:0.966595917716625 breast:ENST00000372898:0.99613061766493
ENSG00000176024 lymph_node:ENST00000535279:3.91824687192172 breast:ENST00000391794:2.86595272306951
ENSG00000176438 lymph_node:ENST00000557275:1.12753399243417 breast:ENST00000553340:1.18808382718226
ENSG00000177239 lymph_node:ENST00000550113:0.694684590991107 breast:ENST00000475449:0.413433235203284
ENSG00000181061 lymph_node:ENST00000452906:1.51262891256024 breast:ENST00000321331:0.783926929315992
ENSG00000183087 lymph_node:ENST00000355761:3.36091390179962 breast:ENST00000450766:2.40027052696672
ENSG00000184226 lymph_node:ENST00000377861:1.19732281263376 breast:ENST00000544246:0.849932024173816
ENSG00000198483 lymph_node:ENST00000355594:2.81599106733926 breast:ENST00000453670:3.71514574214214
ENSG00000204954 lymph_node:ENST00000378090:1.58005772652156 breast:ENST00000547975:1.72576190530838
ENSG00000009780 lymph_node:ENST00000373954:1.10122824899012 colon:ENST00000373949:3.40737886428112
ENSG00000066279 lymph_node:ENST00000367406:1.01298456038601 colon:ENST00000294732:0.777086528063035
ENSG00000066654 lymph_node:ENST00000431224:2.01949349977032 colon:ENST00000381337:0.953325500176375
ENSG00000087884 lymph_node:ENST00000393427:11.8912014779524 colon:ENST00000525034:3.24514761647822
ENSG00000095397 lymph_node:ENST00000374059:3.18423586547551 colon:ENST00000265134:2.0037349504619
ENSG00000099991 lymph_node:ENST00000403176:5.12723522123174 colon:ENST00000337989:3.39849593457055
ENSG00000100503 lymph_node:ENST00000389868:5.09207233229216 colon:ENST00000476352:4.32809473032796
ENSG00000100722 lymph_node:ENST00000393530:1.02335418660985 colon:ENST00000359301:1.07487977413187
ENSG00000105357 lymph_node:ENST00000425460:0.758376249051974 colon:ENST00000376965:1.43848203307659
ENSG00000105865 lymph_node:ENST00000436411:0.964063862747578 colon:ENST00000265720:0.805047198818453
ENSG00000106078 lymph_node:ENST00000431948:1.00962596658443 colon:ENST00000445054:1.29547939933795
ENSG00000106459 lymph_node:ENST00000393230:6.05001806054281 colon:ENST00000353868:3.94197572034001
ENSG00000106608 lymph_node:ENST00000402306:3.45945697168624 colon:ENST00000443736:2.670797557848
ENSG00000108883 lymph_node:ENST00000402521:5.50485519576299 colon:ENST00000262414:3.39047564251018
ENSG00000110218 lymph_node:ENST00000436171:8.04225112815072 colon:ENST00000227638:11.814486684759
ENSG00000119139 lymph_node:ENST00000535702:9.13110625547456 colon:ENST00000348208:2.87847974577542
ENSG00000130159 lymph_node:ENST00000270517:15.1477172967995 colon:ENST00000252440:4.75788693942802
ENSG00000132640 lymph_node:ENST00000399006:1.00307539724211 colon:ENST00000378226:1.3885109718012
ENSG00000133026 lymph_node:ENST00000379980:5.39339641900115 colon:ENST00000360416:1.35333851202637
ENSG00000133265 lymph_node:ENST00000255631:2.99531712308712 colon:ENST00000376343:2.06435417531235
ENSG00000136810 lymph_node:ENST00000374517:2.24538526831673 colon:ENST00000374515:1.88702835314958
ENSG00000137216 lymph_node:ENST00000371893:3.40532546762191 colon:ENST00000533121:2.37888461948886
ENSG00000139410 lymph_node:ENST00000345635:1.77898600011226 colon:ENST00000403593:1.08925216139986
ENSG00000140264 lymph_node:ENST00000339624:18.2260230192997 colon:ENST00000409614:11.5887121808484
ENSG00000140987 lymph_node:ENST00000304926:1.30358088480259 colon:ENST00000396852:0.696885283764382
ENSG00000142002 lymph_node:ENST00000357909:7.78406022154922 colon:ENST00000262960:3.48990750206432
ENSG00000147677 lymph_node:ENST00000276682:3.0960803183688 colon:ENST00000521861:3.41031336408777
ENSG00000149743 lymph_node:ENST00000544286:1.95522443129719 colon:ENST00000545812:0.46611021955062
ENSG00000155368 lymph_node:ENST00000355857:2.14424330714236 colon:ENST00000311521:0.93908803186503
ENSG00000160932 lymph_node:ENST00000292494:2.79148091319611 colon:ENST00000521182:2.88864723754665
ENSG00000163584 lymph_node:ENST00000475836:1.6806194479918 colon:ENST00000295830:3.15038469729754
ENSG00000164053 lymph_node:ENST00000412052:0.450835328055607 colon:ENST00000424906:0.35554957254042
ENSG00000167258 lymph_node:ENST00000447079:6.65291518755665 colon:ENST00000430627:3.21113298065277
ENSG00000171044 lymph_node:ENST00000529336:4.37641464353036 colon:ENST00000416569:1.26958146952758
ENSG00000172493 lymph_node:ENST00000395146:3.5331703440354 colon:ENST00000541943:5.37900798100761
ENSG00000175854 lymph_node:ENST00000418976:0.966595917716625 colon:ENST00000372898:1.43053780741668
ENSG00000177830 lymph_node:ENST00000429789:1.17929090074718 colon:ENST00000454838:0.881800614225939
ENSG00000184500 lymph_node:ENST00000394236:2.03138552803303 colon:ENST00000407433:1.91586862396467
ENSG00000196284 lymph_node:ENST00000371459:5.20207659260954 colon:ENST00000371460:4.3603079762731
ENSG00000204084 lymph_node:ENST00000373027:1.5725753443832 colon:ENST00000373023:1.60892584679805
ENSG00000214063 lymph_node:ENST00000409531:0.611723489934494 colon:ENST00000397396:0.380705273746598
ENSG00000020129 lymph_node:ENST00000397922:2.20243505251226 heart:ENST00000373243:2.01993918617055
ENSG00000027001 lymph_node:ENST00000382172:1.32661653796073 heart:ENST00000433710:2.92779543647497
ENSG00000066654 lymph_node:ENST00000431224:2.01949349977032 heart:ENST00000381337:0.963473649807684
ENSG00000103381 lymph_node:ENST00000433677:3.14162585881887 heart:ENST00000261660:1.63295188657066
ENSG00000104936 lymph_node:ENST00000343373:4.73954414023584 heart:ENST00000291270:6.64412701954882
ENSG00000111271 lymph_node:ENST00000512792:0.888092412935972 heart:ENST00000546899:0.59230896168322
ENSG00000111907 lymph_node:ENST00000392482:1.42735138813881 heart:ENST00000392484:1.20325163594062
ENSG00000115355 lymph_node:ENST00000422883:3.42876887131819 heart:ENST00000444458:1.18168974920841
ENSG00000117335 lymph_node:ENST00000360212:0.747590623764953 heart:ENST00000322918:0.607775160418457
ENSG00000119673 lymph_node:ENST00000538782:1.56850269063386 heart:ENST00000238651:2.33975743786282
ENSG00000125485 lymph_node:ENST00000372159:1.50618166614739 heart:ENST00000372155:0.284467888922492
ENSG00000133121 lymph_node:ENST00000399365:5.34843633130728 heart:ENST00000336934:7.98766100522653
ENSG00000134769 lymph_node:ENST00000444659:2.73550746834689 heart:ENST00000556176:2.70524093183101
ENSG00000137872 lymph_node:ENST00000537942:0.538140005954569 heart:ENST00000316364:0.278260055419674
ENSG00000138674 lymph_node:ENST00000348405:1.57075430302602 heart:ENST00000443462:1.27494846709859
ENSG00000155324 lymph_node:ENST00000544396:2.15693741569433 heart:ENST00000285689:0.565577359835043
ENSG00000166579 lymph_node:ENST00000402554:6.01502048780857 heart:ENST00000380025:2.713332781937
ENSG00000168615 lymph_node:ENST00000481873:2.30635392324207 heart:ENST00000487273:2.68992328924137
ENSG00000175287 lymph_node:ENST00000442837:1.71258573662809 heart:ENST00000419872:1.04595642974243
ENSG00000183785 lymph_node:ENST00000330423:1.04543336614295 heart:ENST00000316027:1.84651915611522
ENSG00000064205 lymph_node:ENST00000190983:1.08375607886575 kidney:ENST00000372868:0.561102288461304
ENSG00000065882 lymph_node:ENST00000402522:3.01389075591277 kidney:ENST00000513936:4.20504250843789
ENSG00000066654 lymph_node:ENST00000431224:2.01949349977032 kidney:ENST00000381337:2.37532092307252
ENSG00000095794 lymph_node:ENST00000460270:1.16590707433658 kidney:ENST00000344351:0.326955185997165
ENSG00000099783 lymph_node:ENST00000539473:108.63111069805 kidney:ENST00000544159:240.943947710178
ENSG00000102572 lymph_node:ENST00000376541:2.03179042923181 kidney:ENST00000376547:1.25870936638598
ENSG00000105204 lymph_node:ENST00000323039:5.1711280817328 kidney:ENST00000430012:2.53441363679138
ENSG00000105519 lymph_node:ENST00000394521:4.04592427557906 kidney:ENST00000222125:3.62060834956426
ENSG00000105865 lymph_node:ENST00000436411:0.964063862747578 kidney:ENST00000402620:0.376641294696475
ENSG00000106078 lymph_node:ENST00000431948:1.00962596658443 kidney:ENST00000445054:1.7780626131704
ENSG00000108469 lymph_node:ENST00000317905:6.64545560589104 kidney:ENST00000443199:3.56608390816644
ENSG00000125703 lymph_node:ENST00000317868:7.0354092073955 kidney:ENST00000371120:9.49398416268605
ENSG00000132376 lymph_node:ENST00000421807:1.02963430509056 kidney:ENST00000406424:0.898791862300046
ENSG00000133256 lymph_node:ENST00000496514:1.0086435363203 kidney:ENST00000461490:1.00257670744067
ENSG00000134874 lymph_node:ENST00000361396:5.87646222794822 kidney:ENST00000361156:4.3291059821596
ENSG00000137210 lymph_node:ENST00000473276:1.92517005400673 kidney:ENST00000379530:1.85048452250239
ENSG00000141956 lymph_node:ENST00000449395:1.2763970533916 kidney:ENST00000441787:1.31663448635467
ENSG00000145241 lymph_node:ENST00000515140:1.63165832908953 kidney:ENST00000273853:2.06386311404593
ENSG00000147677 lymph_node:ENST00000276682:3.0960803183688 kidney:ENST00000521861:2.2091038180454
ENSG00000148660 lymph_node:ENST00000322635:24.6271856512412 kidney:ENST00000394762:8.70499290497756
ENSG00000158467 lymph_node:ENST00000446544:6.35778858048322 kidney:ENST00000531335:2.69424636492651
ENSG00000165915 lymph_node:ENST00000362021:1.22654792375629 kidney:ENST00000354884:1.7651419281667
ENSG00000167553 lymph_node:ENST00000549183:0.648817361202606 kidney:ENST00000541364:0.942295277622045
ENSG00000170382 lymph_node:ENST00000367175:0.907944179065122 kidney:ENST00000367176:0.844966015443061
ENSG00000170558 lymph_node:ENST00000399380:6.38074319414662 kidney:ENST00000269141:4.30058530890641
ENSG00000171843 lymph_node:ENST00000355930:0.702967883374468 kidney:ENST00000380323:1.07145996367133
ENSG00000172752 lymph_node:ENST00000512836:0.917042308028712 kidney:ENST00000432398:0.342230034195717
ENSG00000172757 lymph_node:ENST00000527344:2.75017333676232 kidney:ENST00000531413:2.79790323296311
ENSG00000175575 lymph_node:ENST00000376384:1.35321024993364 kidney:ENST00000544552:0.769133353613775
ENSG00000180104 lymph_node:ENST00000340158:1.87265419844494 kidney:ENST00000503889:1.76391207718636
ENSG00000196167 lymph_node:ENST00000540738:5.67493097188453 kidney:ENST00000355430:1.88890932817041
ENSG00000196284 lymph_node:ENST00000371459:5.20207659260954 kidney:ENST00000371460:3.10816441455995
ENSG00000196526 lymph_node:ENST00000358461:2.89207469902206 kidney:ENST00000360265:0.975053780171828
ENSG00000197763 lymph_node:ENST00000523403:1.66345007069907 kidney:ENST00000518740:4.3099046625077
ENSG00000198015 lymph_node:ENST00000361630:2.00062153480616 kidney:ENST00000393128:4.64987969319308
ENSG00000198707 lymph_node:ENST00000397838:1.25264876617617 kidney:ENST00000552770:2.10785308092843
ENSG00000213123 lymph_node:ENST00000545438:3.71738101062878 kidney:ENST00000325318:3.66663536050754
ENSG00000254469 lymph_node:ENST00000529844:0.651011200419322 kidney:ENST00000530333:0.242612983081509
ENSG00000008952 lymph_node:ENST00000537426:19.4376081206637 liver:ENST00000544081:19.3648636777629
ENSG00000065054 lymph_node:ENST00000424542:2.83351368154416 liver:ENST00000566198:3.77804880135901
ENSG00000100578 lymph_node:ENST00000555397:1.22023095819128 liver:ENST00000423743:1.5879834390242
ENSG00000100722 lymph_node:ENST00000393530:1.02335418660985 liver:ENST00000359301:0.803024048567285
ENSG00000102572 lymph_node:ENST00000376541:2.03179042923181 liver:ENST00000376547:0.90666668014317
ENSG00000103313 lymph_node:ENST00000536980:0.480361200804086 liver:ENST00000539145:0.630691936053871
ENSG00000104660 lymph_node:ENST00000321250:26.0088509790439 liver:ENST00000518001:8.19290431294465
ENSG00000106078 lymph_node:ENST00000431948:1.00962596658443 liver:ENST00000445054:2.33752201915596
ENSG00000114054 lymph_node:ENST00000478469:2.1280378566652 liver:ENST00000482086:1.62924868942595
ENSG00000115286 lymph_node:ENST00000313408:1.33927004873947 liver:ENST00000534853:1.0957503628093
ENSG00000115310 lymph_node:ENST00000317610:118.571749544744 liver:ENST00000394609:50.711037531227
ENSG00000115355 lymph_node:ENST00000422883:3.42876887131819 liver:ENST00000444458:1.70229895240014
ENSG00000132640 lymph_node:ENST00000399006:1.00307539724211 liver:ENST00000378226:0.928513684570674
ENSG00000135441 lymph_node:ENST00000549147:4.04901039150004 liver:ENST00000548556:5.10058550416918
ENSG00000137073 lymph_node:ENST00000360802:1.70183397248936 liver:ENST00000379260:2.88065248656453
ENSG00000142002 lymph_node:ENST00000357909:7.78406022154922 liver:ENST00000262960:2.64026417768168
ENSG00000158467 lymph_node:ENST00000446544:6.35778858048322 liver:ENST00000531335:3.82250037503192
ENSG00000162585 lymph_node:ENST00000414253:1.26412905467216 liver:ENST00000420515:0.842128253397652
ENSG00000166743 lymph_node:ENST00000219151:4.49050799227162 liver:ENST00000307493:3.52174526938219
ENSG00000171453 lymph_node:ENST00000495762:3.20986713972713 liver:ENST00000372344:1.23165147367195
ENSG00000176171 lymph_node:ENST00000540159:4.39778147772561 liver:ENST00000368636:2.4092076819064
ENSG00000197763 lymph_node:ENST00000523403:1.66345007069907 liver:ENST00000518740:2.4022990088564
ENSG00000197971 lymph_node:ENST00000397860:6.75610204055826 liver:ENST00000397863:6.37603448031486
ENSG00000204084 lymph_node:ENST00000373027:1.5725753443832 liver:ENST00000373023:2.20128051553193
ENSG00000001631 lymph_node:ENST00000413688:0.65672898963561 lung:ENST00000340022:0.329756037746488
ENSG00000004700 lymph_node:ENST00000444129:4.04309247501121 lung:ENST00000536964:4.46058649267161
ENSG00000015171 lymph_node:ENST00000402736:1.14406406864648 lung:ENST00000381607:1.13068874256261
ENSG00000043514 lymph_node:ENST00000441669:0.953424468796798 lung:ENST00000372825:0.472634672631503
ENSG00000096384 lymph_node:ENST00000371646:36.9547037684973 lung:ENST00000353801:20.6980713269317
ENSG00000100368 lymph_node:ENST00000262825:4.59649032603254 lung:ENST00000403662:2.09777157499381
ENSG00000100413 lymph_node:ENST00000396504:1.00891682690671 lung:ENST00000355209:0.858716277194219
ENSG00000103351 lymph_node:ENST00000341633:3.21870593148194 lung:ENST00000445795:3.23460724920928
ENSG00000106078 lymph_node:ENST00000431948:1.00962596658443 lung:ENST00000445054:1.45433878287324
ENSG00000113387 lymph_node:ENST00000511615:1.83802454623475 lung:ENST00000265073:5.09121828641164
ENSG00000115762 lymph_node:ENST00000234115:1.84541257312283 lung:ENST00000403716:1.02183765158911
ENSG00000117602 lymph_node:ENST00000374395:3.48301561485592 lung:ENST00000436717:3.74856108077219
ENSG00000119673 lymph_node:ENST00000538782:1.56850269063386 lung:ENST00000238651:1.1608386101025
ENSG00000124588 lymph_node:ENST00000380454:2.19748879056799 lung:ENST00000380455:1.86076685815508
ENSG00000128346 lymph_node:ENST00000249079:12.44226352314 lung:ENST00000403305:10.1819253810742
ENSG00000131148 lymph_node:ENST00000435200:13.405332722643 lung:ENST00000253457:5.89602678914061
ENSG00000135298 lymph_node:ENST00000546190:2.36182907760631 lung:ENST00000370598:1.87126900783024
ENSG00000135441 lymph_node:ENST00000549147:4.04901039150004 lung:ENST00000548556:4.56795751840099
ENSG00000137802 lymph_node:ENST00000221214:0.564847468183471 lung:ENST00000457542:0.394917414882868
ENSG00000139410 lymph_node:ENST00000345635:1.77898600011226 lung:ENST00000403593:0.932517532481782
ENSG00000140153 lymph_node:ENST00000401892:0.76847016601168 lung:ENST00000556807:0.53412231617527
ENSG00000149328 lymph_node:ENST00000534718:0.354152059208413 lung:ENST00000525089:1.17246036196627
ENSG00000150275 lymph_node:ENST00000414778:1.54824625040439 lung:ENST00000455746:1.3344608380747
ENSG00000151065 lymph_node:ENST00000540622:1.78788851085132 lung:ENST00000280665:1.20140090610907
ENSG00000151388 lymph_node:ENST00000504830:2.12778961627631 lung:ENST00000515401:1.87337054880727
ENSG00000159496 lymph_node:ENST00000290691:0.70380431522667 lung:ENST00000452208:0.982547265698217
ENSG00000162913 lymph_node:ENST00000295012:1.42565493776377 lung:ENST00000337335:1.06916770228441
ENSG00000163166 lymph_node:ENST00000433551:2.99271738005347 lung:ENST00000295321:3.65748106997699
ENSG00000165671 lymph_node:ENST00000354179:7.96199401841615 lung:ENST00000361032:2.02919299178983
ENSG00000165915 lymph_node:ENST00000362021:1.22654792375629 lung:ENST00000354884:0.69679451915633
ENSG00000170734 lymph_node:ENST00000372236:6.18772449059021 lung:ENST00000535400:4.14699286483867
ENSG00000183495 lymph_node:ENST00000330386:4.45628872678758 lung:ENST00000332482:2.13608499870617
ENSG00000186575 lymph_node:ENST00000347330:3.36877124090251 lung:ENST00000361452:3.15421206863521
ENSG00000187609 lymph_node:ENST00000465160:1.2200837916794 lung:ENST00000479452:0.468154351588616
ENSG00000197763 lymph_node:ENST00000523403:1.66345007069907 lung:ENST00000518740:2.81382401724699
ENSG00000198464 lymph_node:ENST00000335090:1.06670877679124 lung:ENST00000490272:0.857072466382983
ENSG00000203721 lymph_node:ENST00000367356:1.10049748837435 lung:ENST00000367355:1.38375061034809
ENSG00000205981 lymph_node:ENST00000469657:1.65075395610978 lung:ENST00000382564:1.19764932402171
ENSG00000084234 ovary:ENST00000543137:32.4973697887859 adipose:ENST00000278756:48.7415348788164
ENSG00000089127 ovary:ENST00000202917:2.04221323848385 adipose:ENST00000452357:0.955356844156453
ENSG00000091592 ovary:ENST00000544378:4.60284403455824 adipose:ENST00000262467:1.23479519226049
ENSG00000104884 ovary:ENST00000391941:0.75498577980914 adipose:ENST00000485403:0.464237145949244
ENSG00000105364 ovary:ENST00000307422:1.99796351314689 adipose:ENST00000253099:1.42068608664684
ENSG00000108395 ovary:ENST00000262294:3.76582531288966 adipose:ENST00000376149:3.61202858709129
ENSG00000118260 ovary:ENST00000432329:10.1917884475851 adipose:ENST00000353267:10.5045205782634
ENSG00000137449 ovary:ENST00000382395:3.43826126503995 adipose:ENST00000382391:1.92451278028482
ENSG00000137878 ovary:ENST00000380565:2.82231754150361 adipose:ENST00000267853:4.82410892603046
ENSG00000138663 ovary:ENST00000503682:1.51680421418048 adipose:ENST00000264389:0.80839738202804
ENSG00000143341 ovary:ENST00000271588:0.825383118776268 adipose:ENST00000367492:0.739234067959025
ENSG00000144744 ovary:ENST00000349511:22.3074089869466 adipose:ENST00000361055:13.33706904703
ENSG00000146414 ovary:ENST00000367505:2.45862687086687 adipose:ENST00000367503:0.962706977256869
ENSG00000148498 ovary:ENST00000545260:2.23850760795332 adipose:ENST00000374790:0.978882088113758
ENSG00000155508 ovary:ENST00000403027:1.32570555502069 adipose:ENST00000285896:1.63874583237773
ENSG00000164181 ovary:ENST00000438340:1.2479070698217 adipose:ENST00000425382:2.08151116611178
ENSG00000169255 ovary:ENST00000392779:1.49099592810235 adipose:ENST00000392780:0.515571659634642
ENSG00000183495 ovary:ENST00000330386:4.8042503084185 adipose:ENST00000332482:2.55944567654712
ENSG00000187790 ovary:ENST00000556250:0.865136565336493 adipose:ENST00000542564:0.97890330348795
ENSG00000084234 ovary:ENST00000543137:32.4973697887859 adrenal:ENST00000263574:30.6775187854336
ENSG00000095794 ovary:ENST00000460270:1.40910606162507 adrenal:ENST00000374726:0.357088642829642
ENSG00000101489 ovary:ENST00000420428:0.745832933399965 adrenal:ENST00000361795:0.564760586214618
ENSG00000103569 ovary:ENST00000219919:1.10379137878237 adrenal:ENST00000536493:0.692294032994405
ENSG00000106290 ovary:ENST00000452438:0.297178611648952 adrenal:ENST00000418432:0.422905702158778
ENSG00000108830 ovary:ENST00000225973:6.31483739220106 adrenal:ENST00000544533:2.64520926981522
ENSG00000115295 ovary:ENST00000320081:4.50721543812072 adrenal:ENST00000379543:2.95010729492435
ENSG00000133121 ovary:ENST00000399365:4.91115322104766 adrenal:ENST00000336934:4.3140567066291
ENSG00000136504 ovary:ENST00000424009:1.04130895137421 adrenal:ENST00000503935:0.61313873058104
ENSG00000138032 ovary:ENST00000282412:2.79227309115364 adrenal:ENST00000345249:2.74501668863565
ENSG00000138400 ovary:ENST00000374412:0.98564666797687 adrenal:ENST00000454776:0.768197771222999
ENSG00000140009 ovary:ENST00000557772:2.03020028602312 adrenal:ENST00000555278:0.677553276284773
ENSG00000147642 ovary:ENST00000529175:0.206367598035854 adrenal:ENST00000408908:0.103132472903634
ENSG00000156265 ovary:ENST00000341618:0.725272138318336 adrenal:ENST00000399928:0.850704902487466
ENSG00000158373 ovary:ENST00000289316:33.1393113420504 adrenal:ENST00000377777:13.064757788792
ENSG00000197748 ovary:ENST00000457071:3.67014050094468 adrenal:ENST00000369720:1.32383279751363
ENSG00000198580 ovary:ENST00000542006:7.0505660863394 adrenal:ENST00000328239:1.90594913416855
ENSG00000006747 ovary:ENST00000519209:0.742059303590982 brain:ENST00000445618:0.367342019669607
ENSG00000079805 ovary:ENST00000389252:1.63943886649987 brain:ENST00000355667:0.605797525273463
ENSG00000084234 ovary:ENST00000543137:32.4973697887859 brain:ENST00000263574:25.5672015092311
ENSG00000095203 ovary:ENST00000311609:2.51172400077658 brain:ENST00000262536:2.54694178757885
ENSG00000104884 ovary:ENST00000391941:0.75498577980914 brain:ENST00000485403:0.529341924923404
ENSG00000118260 ovary:ENST00000432329:10.1917884475851 brain:ENST00000353267:4.67294396308205
ENSG00000120549 ovary:ENST00000376451:2.34633312470323 brain:ENST00000396445:2.18781882673522
ENSG00000133943 ovary:ENST00000525393:0.396434773286488 brain:ENST00000523461:0.367302018314096
ENSG00000137449 ovary:ENST00000382395:3.43826126503995 brain:ENST00000382401:4.23536620109676
ENSG00000137575 ovary:ENST00000422546:4.78277890697861 brain:ENST00000413219:2.31538690628911
ENSG00000138293 ovary:ENST00000374087:4.0639579489887 brain:ENST00000344348:5.24573085404189
ENSG00000138629 ovary:ENST00000565494:0.612760569377852 brain:ENST00000563081:1.53711732769476
ENSG00000144233 ovary:ENST00000272647:5.29241569077876 brain:ENST00000393001:2.57142065899718
ENSG00000148634 ovary:ENST00000412272:3.7610583997863 brain:ENST00000395198:1.31839958889395
ENSG00000155158 ovary:ENST00000297615:5.9189950802422 brain:ENST00000355694:2.10195879120359
ENSG00000155508 ovary:ENST00000403027:1.32570555502069 brain:ENST00000285896:1.71539465115576
ENSG00000163219 ovary:ENST00000479844:3.96921118135569 brain:ENST00000409202:0.453353809641029
ENSG00000163584 ovary:ENST00000466674:1.38919468871194 brain:ENST00000295830:0.603242875055678
ENSG00000175221 ovary:ENST00000541440:0.778110514596246 brain:ENST00000269814:1.09610576743138
ENSG00000176974 ovary:ENST00000352886:1.78692138153314 brain:ENST00000395684:2.39269130766791
ENSG00000196154 ovary:ENST00000545360:1.83748359618873 brain:ENST00000354332:0.539057644761137
ENSG00000198586 ovary:ENST00000442919:5.72127657117868 brain:ENST00000360843:4.20586288041913
ENSG00000246705 ovary:ENST00000389078:1.27987627289033 brain:ENST00000228929:0.92086222468149
ENSG00000258366 ovary:ENST00000370003:0.978572688335044 brain:ENST00000318100:0.70499825678255
ENSG00000006747 ovary:ENST00000519209:0.742059303590982 breast:ENST00000445618:1.08299499522166
ENSG00000069424 ovary:ENST00000378083:0.905688917698774 breast:ENST00000378097:0.593535561023966
ENSG00000109180 ovary:ENST00000509122:4.76291979032834 breast:ENST00000513391:2.59619940803352
ENSG00000115295 ovary:ENST00000320081:4.50721543812072 breast:ENST00000379543:4.22166555886756
ENSG00000115525 ovary:ENST00000393805:0.787900251700409 breast:ENST00000377332:0.349088171369853
ENSG00000117868 ovary:ENST00000421679:10.1453072078607 breast:ENST00000251527:5.95057562125155
ENSG00000126858 ovary:ENST00000333942:13.8257626019284 breast:ENST00000394692:8.33792294699482
ENSG00000128346 ovary:ENST00000403305:18.5893883294665 breast:ENST00000249079:12.5001654422798
ENSG00000132849 ovary:ENST00000371156:1.21937042315962 breast:ENST00000395513:1.07172552789472
ENSG00000137449 ovary:ENST00000382395:3.43826126503995 breast:ENST00000382391:2.05984253594129
ENSG00000156381 ovary:ENST00000559404:1.46245690878564 breast:ENST00000559651:0.659548687069454
ENSG00000188266 ovary:ENST00000569878:0.963151319280265 breast:ENST00000360519:0.688249115154249
ENSG00000188566 ovary:ENST00000458322:3.40691513597914 breast:ENST00000427047:1.66286686357233
ENSG00000197142 ovary:ENST00000433418:1.95043641458314 breast:ENST00000356116:0.920884049436211
ENSG00000214530 ovary:ENST00000334805:0.704830910955365 breast:ENST00000543304:0.372381317395953
ENSG00000255529 ovary:ENST00000380557:1.19458740411113 breast:ENST00000380563:3.83611024117266
ENSG00000100483 ovary:ENST00000358490:4.53726433301468 colon:ENST00000395860:1.3364188478355
ENSG00000100612 ovary:ENST00000216500:0.949753785665643 colon:ENST00000557185:1.6638569842853
ENSG00000106070 ovary:ENST00000439599:1.02365260158268 colon:ENST00000398810:0.823277333433952
ENSG00000107719 ovary:ENST00000373214:2.99826914321211 colon:ENST00000263563:2.74419267135441
ENSG00000119599 ovary:ENST00000394234:0.702251309611259 colon:ENST00000353777:0.871305667209539
ENSG00000132849 ovary:ENST00000371156:1.21937042315962 colon:ENST00000395513:1.17660685305801
ENSG00000133106 ovary:ENST00000313624:1.09649034080587 colon:ENST00000313640:0.313097966303296
ENSG00000137449 ovary:ENST00000382395:3.43826126503995 colon:ENST00000382391:2.82168997557877
ENSG00000137575 ovary:ENST00000422546:4.78277890697861 colon:ENST00000413219:2.77535339858572
ENSG00000137872 ovary:ENST00000537942:2.49599723484084 colon:ENST00000389433:0.644895357549707
ENSG00000139197 ovary:ENST00000266563:0.953810474856847 colon:ENST00000266564:1.13149216366245
ENSG00000154265 ovary:ENST00000392676:2.91855900886676 colon:ENST00000392677:3.16985060244402
ENSG00000163931 ovary:ENST00000450814:0.246484162696108 colon:ENST00000414014:0.667611454777369
ENSG00000198026 ovary:ENST00000322927:1.32825910160888 colon:ENST00000426788:1.6241869473728
ENSG00000005483 ovary:ENST00000334884:2.87140152507733 heart:ENST00000257745:1.44912219504393
ENSG00000009844 ovary:ENST00000427932:1.86334095209976 heart:ENST00000367630:0.813740916820339
ENSG00000024048 ovary:ENST00000372899:2.55365461564243 heart:ENST00000372901:4.16937263762394
ENSG00000041982 ovary:ENST00000345230:0.804523628970642 heart:ENST00000535648:0.666705370619204
ENSG00000042753 ovary:ENST00000352203:11.7704948118872 heart:ENST00000263270:9.01944522499495
ENSG00000067191 ovary:ENST00000394303:1.21507740755347 heart:ENST00000394310:0.443113013880888
ENSG00000071243 ovary:ENST00000315870:2.04151711006989 heart:ENST00000427726:0.751385416266983
ENSG00000078687 ovary:ENST00000301624:2.30650002177161 heart:ENST00000335749:1.0583033883794
ENSG00000085377 ovary:ENST00000448705:3.37999036922374 heart:ENST00000535457:3.88112876581936
ENSG00000091164 ovary:ENST00000217515:7.09164346985416 heart:ENST00000540155:4.6811182183654
ENSG00000095203 ovary:ENST00000311609:2.51172400077658 heart:ENST00000262536:1.58573618523724
ENSG00000100823 ovary:ENST00000398030:1.87639641865437 heart:ENST00000557054:0.500760372471128
ENSG00000103051 ovary:ENST00000567324:0.695693601148369 heart:ENST00000323786:0.303606219428631
ENSG00000103381 ovary:ENST00000433677:1.6466132760116 heart:ENST00000261660:1.63295188657066
ENSG00000103502 ovary:ENST00000561555:2.10136063987307 heart:ENST00000569956:2.10264697761047
ENSG00000106459 ovary:ENST00000353868:2.48196764101198 heart:ENST00000393230:1.1375913266256
ENSG00000107262 ovary:ENST00000472232:0.486648648991602 heart:ENST00000379707:0.28469895762831
ENSG00000108094 ovary:ENST00000374746:1.62168578545243 heart:ENST00000374742:1.29815450320378
ENSG00000115758 ovary:ENST00000234111:10.7551179667711 heart:ENST00000405333:3.91144635830136
ENSG00000117868 ovary:ENST00000421679:10.1453072078607 heart:ENST00000251527:5.43650039561652
ENSG00000118495 ovary:ENST00000367572:4.67309256584355 heart:ENST00000444202:1.61840044853055
ENSG00000119013 ovary:ENST00000454214:1.70007187023369 heart:ENST00000237889:1.54725263995018
ENSG00000119820 ovary:ENST00000238831:8.85508445451553 heart:ENST00000437765:5.3789922856846
ENSG00000125503 ovary:ENST00000376393:7.66564525388612 heart:ENST00000263433:5.03920741247192
ENSG00000128829 ovary:ENST00000558823:2.61905412180112 heart:ENST00000263791:0.472154566099502
ENSG00000132406 ovary:ENST00000382753:0.972689444773682 heart:ENST00000538516:1.10099772344203
ENSG00000132849 ovary:ENST00000371156:1.21937042315962 heart:ENST00000395513:0.465483748703981
ENSG00000136279 ovary:ENST00000494774:0.94470839040333 heart:ENST00000432854:2.13643467496912
ENSG00000136754 ovary:ENST00000490841:3.60180342623234 heart:ENST00000376160:0.66643648134004
ENSG00000137216 ovary:ENST00000533121:0.876469463976631 heart:ENST00000371893:0.709078243678759
ENSG00000139637 ovary:ENST00000547864:1.26419786733371 heart:ENST00000267103:0.616996848129656
ENSG00000141510 ovary:ENST00000545858:0.839893302669493 heart:ENST00000396473:0.318431381845786
ENSG00000143341 ovary:ENST00000271588:0.825383118776268 heart:ENST00000367492:0.755593979125196
ENSG00000143653 ovary:ENST00000366509:1.84451284704725 heart:ENST00000366510:2.18528947980516
ENSG00000143889 ovary:ENST00000409636:5.23917626301662 heart:ENST00000441689:2.76506946057115
ENSG00000155324 ovary:ENST00000544396:2.29729351965537 heart:ENST00000285689:0.565577359835043
ENSG00000158122 ovary:ENST00000411939:8.64155755951358 heart:ENST00000375233:3.29687497136534
ENSG00000162298 ovary:ENST00000307289:1.86108743780954 heart:ENST00000377190:0.978583261291153
ENSG00000163520 ovary:ENST00000295760:1.73883961005112 heart:ENST00000421373:1.84910464814442
ENSG00000168904 ovary:ENST00000301981:1.21819047507954 heart:ENST00000560236:0.214153947859072
ENSG00000172270 ovary:ENST00000346916:170.744364336925 heart:ENST00000353555:301.03069362339
ENSG00000177426 ovary:ENST00000400167:0.315716130115164 heart:ENST00000405385:0.162104215005638
ENSG00000188566 ovary:ENST00000458322:3.40691513597914 heart:ENST00000427047:1.82137460011802
ENSG00000198707 ovary:ENST00000547691:1.12185345740013 heart:ENST00000309041:0.425906429206035
ENSG00000215193 ovary:ENST00000329627:2.47894054277119 heart:ENST00000474897:3.57966572990213
ENSG00000229644 ovary:ENST00000440465:4.38040020158609 heart:ENST00000543053:3.87009523306673
ENSG00000012048 ovary:ENST00000346315:0.484292190855866 kidney:ENST00000351666:0.12881075874035
ENSG00000075151 ovary:ENST00000537059:1.30297689643217 kidney:ENST00000400415:1.37878927940853
ENSG00000079805 ovary:ENST00000389252:1.63943886649987 kidney:ENST00000355667:1.17375679374278
ENSG00000100731 ovary:ENST00000238570:4.66117301301814 kidney:ENST00000304743:4.55651374571454
ENSG00000112319 ovary:ENST00000367895:2.09972354846731 kidney:ENST00000355167:4.01098847760792
ENSG00000117868 ovary:ENST00000421679:10.1453072078607 kidney:ENST00000251527:7.05234475445725
ENSG00000122566 ovary:ENST00000409814:26.7754496108399 kidney:ENST00000356674:24.2396851446169
ENSG00000135390 ovary:ENST00000338662:0.970279093499132 kidney:ENST00000394349:0.763934048881763
ENSG00000144524 ovary:ENST00000413197:1.51587151227139 kidney:ENST00000373608:0.439167537856941
ENSG00000144712 ovary:ENST00000295989:3.04772447892928 kidney:ENST00000456430:2.0988599282969
ENSG00000153237 ovary:ENST00000409889:0.383190482792142 kidney:ENST00000375617:0.413435977450952
ENSG00000156265 ovary:ENST00000341618:0.725272138318336 kidney:ENST00000399928:0.885327072633744
ENSG00000162913 ovary:ENST00000295012:0.731192996515155 kidney:ENST00000472613:0.848064096537836
ENSG00000171307 ovary:ENST00000345745:2.96673649365064 kidney:ENST00000352634:0.915793646633142
ENSG00000172757 ovary:ENST00000530413:1.25889755880328 kidney:ENST00000531413:2.79790323296311
ENSG00000197457 ovary:ENST00000370053:1.79770969691176 kidney:ENST00000540534:0.960189232437646
ENSG00000198026 ovary:ENST00000322927:1.32825910160888 kidney:ENST00000243961:1.73461533916402
ENSG00000198586 ovary:ENST00000442919:5.72127657117868 kidney:ENST00000360843:3.77112344941692
ENSG00000013561 ovary:ENST00000394514:0.680839180870651 liver:ENST00000540015:0.309150359389911
ENSG00000040487 ovary:ENST00000400548:0.773586530432543 liver:ENST00000375155:0.537923264797085
ENSG00000061987 ovary:ENST00000393630:1.57085148630805 liver:ENST00000551397:0.664118559187083
ENSG00000064042 ovary:ENST00000396595:2.33652468178626 liver:ENST00000381753:2.98415004080796
ENSG00000070756 ovary:ENST00000347137:1.3895068540599 liver:ENST00000519363:0.800883819370725
ENSG00000091164 ovary:ENST00000217515:7.09164346985416 liver:ENST00000540155:3.92702575938994
ENSG00000104973 ovary:ENST00000536547:0.68593292312513 liver:ENST00000312865:0.583237918412118
ENSG00000106355 ovary:ENST00000450169:2.88636264577277 liver:ENST00000409987:1.36154959487883
ENSG00000108395 ovary:ENST00000262294:3.76582531288966 liver:ENST00000376149:4.02724410073919
ENSG00000111666 ovary:ENST00000552215:3.18432560686532 liver:ENST00000229266:1.09126943902628
ENSG00000112146 ovary:ENST00000244426:2.59233910294676 liver:ENST00000323557:1.24797909521425
ENSG00000112234 ovary:ENST00000369244:9.63243530950826 liver:ENST00000229971:4.68648968187364
ENSG00000114770 ovary:ENST00000427120:0.74525094510337 liver:ENST00000446941:0.409360327976904
ENSG00000114859 ovary:ENST00000430397:0.875533025954958 liver:ENST00000344937:0.718485929810206
ENSG00000115271 ovary:ENST00000437150:1.56494136368185 liver:ENST00000233612:1.1999876581091
ENSG00000115310 ovary:ENST00000317610:104.169184050439 liver:ENST00000394609:50.711037531227
ENSG00000117868 ovary:ENST00000421679:10.1453072078607 liver:ENST00000251527:3.73321886192798
ENSG00000118777 ovary:ENST00000515655:1.51184974132485 liver:ENST00000237612:1.80308396670314
ENSG00000119636 ovary:ENST00000394009:3.39409884638515 liver:ENST00000492247:4.24297350581763
ENSG00000119673 ovary:ENST00000538782:1.53076277010863 liver:ENST00000238651:3.1822660631879
ENSG00000119820 ovary:ENST00000238831:8.85508445451553 liver:ENST00000437765:4.00297420750816
ENSG00000121417 ovary:ENST00000391703:1.08762333798789 liver:ENST00000544273:0.224813605113027
ENSG00000123353 ovary:ENST00000243045:3.75562180060734 liver:ENST00000548974:1.28884728644528
ENSG00000127399 ovary:ENST00000359623:5.45690461832031 liver:ENST00000323078:2.1441463668977
ENSG00000127554 ovary:ENST00000248114:2.38689386525459 liver:ENST00000567719:1.87375132100569
ENSG00000130638 ovary:ENST00000252934:1.7740565050002 liver:ENST00000396011:0.523306993679179
ENSG00000131368 ovary:ENST00000253686:11.8482963240819 liver:ENST00000444840:8.01611716716064
ENSG00000132849 ovary:ENST00000371156:1.21937042315962 liver:ENST00000395513:0.568904603208025
ENSG00000136813 ovary:ENST00000338205:3.67889156685216 liver:ENST00000374383:4.00729282718273
ENSG00000137216 ovary:ENST00000533121:0.876469463976631 liver:ENST00000371893:1.14225707310488
ENSG00000138078 ovary:ENST00000409957:3.97726582197475 liver:ENST00000409411:2.52395430901791
ENSG00000143341 ovary:ENST00000271588:0.825383118776268 liver:ENST00000367492:0.710400380031894
ENSG00000143653 ovary:ENST00000366509:1.84451284704725 liver:ENST00000366510:2.83723568981145
ENSG00000145012 ovary:ENST00000312675:8.6755391138435 liver:ENST00000543006:5.88439545274638
ENSG00000148180 ovary:ENST00000394352:1.68965867331515 liver:ENST00000373805:1.06486075842747
ENSG00000148835 ovary:ENST00000351396:2.09853714735706 liver:ENST00000369839:1.34761002049831
ENSG00000158796 ovary:ENST00000458050:1.90393470341401 liver:ENST00000541906:0.775697121369402
ENSG00000160746 ovary:ENST00000396091:2.912325409897 liver:ENST00000350459:0.891415288141495
ENSG00000166833 ovary:ENST00000536595:2.68676106041074 liver:ENST00000311043:2.25235534297135
ENSG00000172493 ovary:ENST00000541943:1.79162238466053 liver:ENST00000395146:1.50786819281956
ENSG00000176171 ovary:ENST00000540159:2.86734963820633 liver:ENST00000368636:2.4092076819064
ENSG00000188177 ovary:ENST00000343936:2.53741016673026 liver:ENST00000409871:0.799295926337504
ENSG00000197150 ovary:ENST00000358849:2.7501500847207 liver:ENST00000466514:0.842832231085125
ENSG00000015479 ovary:ENST00000394800:1.05956467157319 lung:ENST00000337359:0.852438338614806
ENSG00000039537 ovary:ENST00000263413:14.4385631186418 lung:ENST00000337836:7.62258440600515
ENSG00000065427 ovary:ENST00000302445:4.84757475370631 lung:ENST00000568378:3.09073846605792
ENSG00000078900 ovary:ENST00000378288:1.85939058004029 lung:ENST00000378295:1.28711774539879
ENSG00000079263 ovary:ENST00000392045:0.363648089117022 lung:ENST00000373645:1.19331574800827
ENSG00000079332 ovary:ENST00000431664:5.33059185585948 lung:ENST00000373241:3.14951559235223
ENSG00000091164 ovary:ENST00000217515:7.09164346985416 lung:ENST00000540155:3.860488054726
ENSG00000096384 ovary:ENST00000371646:12.8786332030479 lung:ENST00000353801:20.6980713269317
ENSG00000100503 ovary:ENST00000311149:3.0288142753156 lung:ENST00000389868:1.96727789418459
ENSG00000100731 ovary:ENST00000238570:4.66117301301814 lung:ENST00000304743:3.70318274712105
ENSG00000100823 ovary:ENST00000398030:1.87639641865437 lung:ENST00000557054:0.950608405465398
ENSG00000101443 ovary:ENST00000342873:3.64908724244452 lung:ENST00000339946:3.76163836265803
ENSG00000101558 ovary:ENST00000400000:22.0153144787951 lung:ENST00000340541:9.72634942795152
ENSG00000103502 ovary:ENST00000561555:2.10136063987307 lung:ENST00000569956:2.56716731896378
ENSG00000105373 ovary:ENST00000446535:3.92593938344207 lung:ENST00000246802:4.7496896968928
ENSG00000108395 ovary:ENST00000262294:3.76582531288966 lung:ENST00000376149:5.42295953263058
ENSG00000109111 ovary:ENST00000347486:6.07709035617796 lung:ENST00000314616:10.6327434418198
ENSG00000109689 ovary:ENST00000237364:3.69623684283744 lung:ENST00000465503:2.80579702868876
ENSG00000114779 ovary:ENST00000439982:1.72782430855703 lung:ENST00000361143:1.02925390442863
ENSG00000115762 ovary:ENST00000234115:1.45747626743082 lung:ENST00000403716:1.02183765158911
ENSG00000115947 ovary:ENST00000536575:3.10973826156699 lung:ENST00000392857:0.876406814066446
ENSG00000117632 ovary:ENST00000455785:2.02521763202435 lung:ENST00000357865:0.901283486880381
ENSG00000119487 ovary:ENST00000350766:7.50972475877594 lung:ENST00000444226:3.4269753590417
ENSG00000119820 ovary:ENST00000238831:8.85508445451553 lung:ENST00000437765:6.84678132085212
ENSG00000120915 ovary:ENST00000517536:10.9754760627148 lung:ENST00000415449:2.64053373124598
ENSG00000123297 ovary:ENST00000540550:1.96142648070605 lung:ENST00000323833:1.08571816757432
ENSG00000132514 ovary:ENST00000254868:1.85885129974411 lung:ENST00000416562:2.84420363988475
ENSG00000132849 ovary:ENST00000371156:1.21937042315962 lung:ENST00000395513:1.69723596451192
ENSG00000132970 ovary:ENST00000335327:2.02345851925376 lung:ENST00000361042:2.44754957345028
ENSG00000133112 ovary:ENST00000379056:55.528221656228 lung:ENST00000528619:29.2490604646626
ENSG00000133121 ovary:ENST00000399365:4.91115322104766 lung:ENST00000336934:6.35306207941023
ENSG00000135298 ovary:ENST00000546190:1.14086431455364 lung:ENST00000370598:1.87126900783024
ENSG00000142676 ovary:ENST00000443624:4.86448363671415 lung:ENST00000374550:5.65517483807388
ENSG00000143036 ovary:ENST00000271227:0.890949286097365 lung:ENST00000532670:1.685230355157
ENSG00000143653 ovary:ENST00000366509:1.84451284704725 lung:ENST00000366510:2.59597710048643
ENSG00000145012 ovary:ENST00000312675:8.6755391138435 lung:ENST00000543006:10.5182338322771
ENSG00000149541 ovary:ENST00000531383:0.977535149522576 lung:ENST00000534026:1.61936406273193
ENSG00000150455 ovary:ENST00000392679:4.43535546606277 lung:ENST00000479770:3.53582784714745
ENSG00000151065 ovary:ENST00000540622:1.48026847475894 lung:ENST00000280665:1.20140090610907
ENSG00000151388 ovary:ENST00000504830:1.32278648674623 lung:ENST00000515401:1.87337054880727
ENSG00000152795 ovary:ENST00000295470:25.4491761741392 lung:ENST00000349655:15.1982476107162
ENSG00000155368 ovary:ENST00000311521:0.331621046313739 lung:ENST00000355857:1.16959916833909
ENSG00000155508 ovary:ENST00000403027:1.32570555502069 lung:ENST00000285896:1.40941898549015
ENSG00000156265 ovary:ENST00000341618:0.725272138318336 lung:ENST00000399928:1.09116116369672
ENSG00000159496 ovary:ENST00000290691:0.868378534094016 lung:ENST00000452208:0.982547265698217
ENSG00000163520 ovary:ENST00000295760:1.73883961005112 lung:ENST00000421373:2.88144806350696
ENSG00000168283 ovary:ENST00000376691:5.68896815189581 lung:ENST00000376663:2.60683218616672
ENSG00000168887 ovary:ENST00000306336:7.39509813345723 lung:ENST00000420686:2.04737951169053
ENSG00000170456 ovary:ENST00000306833:6.29407220482247 lung:ENST00000546299:5.86382476468297
ENSG00000171307 ovary:ENST00000345745:2.96673649365064 lung:ENST00000353979:1.13579476191767
ENSG00000176029 ovary:ENST00000525780:1.52310094201875 lung:ENST00000326053:2.90923707383265
ENSG00000183495 ovary:ENST00000330386:4.8042503084185 lung:ENST00000332482:2.13608499870617
ENSG00000185339 ovary:ENST00000215838:0.960911098129286 lung:ENST00000407817:0.977149662346708
ENSG00000188177 ovary:ENST00000343936:2.53741016673026 lung:ENST00000409871:1.19445934762505
ENSG00000196189 ovary:ENST00000368285:0.208579474749523 lung:ENST00000368284:0.398455959722313
ENSG00000197261 ovary:ENST00000529246:0.676760089239955 lung:ENST00000415078:0.493080103475482
ENSG00000198464 ovary:ENST00000335090:1.6238623463825 lung:ENST00000490272:0.857072466382983
ENSG00000214530 ovary:ENST00000334805:0.704830910955365 lung:ENST00000543304:0.652485919036674
ENSG00000006283 ovary:ENST00000352832:1.24403006459456 lymph_node:ENST00000503485:0.141420998888552
ENSG00000043514 ovary:ENST00000372825:1.09561251486228 lymph_node:ENST00000441669:0.953424468796798
ENSG00000070756 ovary:ENST00000347137:1.3895068540599 lymph_node:ENST00000519363:1.70259815906884
ENSG00000078140 ovary:ENST00000261427:32.0089660498525 lymph_node:ENST00000510719:11.9195864850689
ENSG00000100578 ovary:ENST00000423743:1.60259625200946 lymph_node:ENST00000555397:1.22023095819128
ENSG00000101558 ovary:ENST00000400000:22.0153144787951 lymph_node:ENST00000340541:9.26293823981815
ENSG00000102572 ovary:ENST00000376547:1.54661701762108 lymph_node:ENST00000376541:2.03179042923181
ENSG00000103351 ovary:ENST00000445795:5.35444677449671 lymph_node:ENST00000341633:3.21870593148194
ENSG00000103502 ovary:ENST00000561555:2.10136063987307 lymph_node:ENST00000569956:2.67358070957282
ENSG00000104218 ovary:ENST00000412460:1.24607672289135 lymph_node:ENST00000262210:1.8269986217531
ENSG00000104723 ovary:ENST00000382020:5.79391977264016 lymph_node:ENST00000510836:1.71632229526443
ENSG00000105519 ovary:ENST00000222125:5.51973961613058 lymph_node:ENST00000394521:4.04592427557906
ENSG00000106355 ovary:ENST00000450169:2.88636264577277 lymph_node:ENST00000409987:2.20508046708525
ENSG00000115368 ovary:ENST00000314761:1.70301063615537 lymph_node:ENST00000436347:1.79632268987419
ENSG00000116039 ovary:ENST00000234396:0.339077644763676 lymph_node:ENST00000432098:0.284398839510535
ENSG00000120907 ovary:ENST00000519229:0.718747436439169 lymph_node:ENST00000276393:0.987216981954574
ENSG00000122566 ovary:ENST00000409814:26.7754496108399 lymph_node:ENST00000356674:24.7638340725222
ENSG00000124193 ovary:ENST00000244020:66.1338082133078 lymph_node:ENST00000483871:50.5743335701023
ENSG00000127399 ovary:ENST00000359623:5.45690461832031 lymph_node:ENST00000323078:1.75073485807719
ENSG00000128346 ovary:ENST00000403305:18.5893883294665 lymph_node:ENST00000249079:12.44226352314
ENSG00000132640 ovary:ENST00000378226:1.03087162973673 lymph_node:ENST00000399006:1.00307539724211
ENSG00000132849 ovary:ENST00000371156:1.21937042315962 lymph_node:ENST00000395513:1.00587402396853
ENSG00000133112 ovary:ENST00000379056:55.528221656228 lymph_node:ENST00000528619:32.9611387605196
ENSG00000137449 ovary:ENST00000382395:3.43826126503995 lymph_node:ENST00000382391:4.56324226243292
ENSG00000138663 ovary:ENST00000503682:1.51680421418048 lymph_node:ENST00000264389:2.01168942643643
ENSG00000141564 ovary:ENST00000544334:3.68492633390562 lymph_node:ENST00000306801:3.57875717271755
ENSG00000143443 ovary:ENST00000368926:5.1883475779087 lymph_node:ENST00000433087:3.3936856129823
ENSG00000145241 ovary:ENST00000273853:2.96736242129365 lymph_node:ENST00000515140:1.63165832908953
ENSG00000145979 ovary:ENST00000421203:0.426975833493443 lymph_node:ENST00000379307:0.716975042530066
ENSG00000149100 ovary:ENST00000531120:6.34277304095394 lymph_node:ENST00000524896:2.75951770883039
ENSG00000153707 ovary:ENST00000346816:1.81078832190709 lymph_node:ENST00000537002:0.500793550933183
ENSG00000161513 ovary:ENST00000544854:2.38413454261142 lymph_node:ENST00000455107:1.11300244209502
ENSG00000163166 ovary:ENST00000295321:2.00380917481991 lymph_node:ENST00000433551:2.99271738005347
ENSG00000171307 ovary:ENST00000345745:2.96673649365064 lymph_node:ENST00000353979:1.14576394748089
ENSG00000171453 ovary:ENST00000372389:1.42244087389686 lymph_node:ENST00000495762:3.20986713972713
ENSG00000176024 ovary:ENST00000391794:4.48640154073137 lymph_node:ENST00000535279:3.91824687192172
ENSG00000183087 ovary:ENST00000450766:5.58163034937753 lymph_node:ENST00000355761:3.36091390179962
ENSG00000185339 ovary:ENST00000215838:0.960911098129286 lymph_node:ENST00000407817:1.00821330484253
ENSG00000186314 ovary:ENST00000334744:1.15389964517499 lymph_node:ENST00000394450:0.486315395077399
ENSG00000186446 ovary:ENST00000396048:4.10411308285107 lymph_node:ENST00000332489:1.4910963248217
ENSG00000198075 ovary:ENST00000272452:2.23952809977152 lymph_node:ENST00000409309:2.6420973776158
ENSG00000198483 ovary:ENST00000453670:2.70722701688281 lymph_node:ENST00000355594:2.81599106733926
ENSG00000245680 ovary:ENST00000532828:1.31285695073819 lymph_node:ENST00000527838:0.280595559330483
ENSG00000005483 ovary:ENST00000334884:2.87140152507733 prostate:ENST00000257745:4.14491903049142
ENSG00000005801 ovary:ENST00000354599:3.51772325788221 prostate:ENST00000343338:1.59894831657569
ENSG00000006837 ovary:ENST00000520592:0.695090248645585 prostate:ENST00000521755:0.856925837617603
ENSG00000043514 ovary:ENST00000372825:1.09561251486228 prostate:ENST00000441669:1.26140721304109
ENSG00000048162 ovary:ENST00000507413:2.4456742231155 prostate:ENST00000389158:1.62436199936278
ENSG00000065427 ovary:ENST00000302445:4.84757475370631 prostate:ENST00000568378:3.99551368086758
ENSG00000100263 ovary:ENST00000216085:1.8617020409836 prostate:ENST00000413137:0.873535475141732
ENSG00000100731 ovary:ENST00000238570:4.66117301301814 prostate:ENST00000304743:6.69465407903948
ENSG00000100823 ovary:ENST00000398030:1.87639641865437 prostate:ENST00000557054:0.622521527686212
ENSG00000101443 ovary:ENST00000342873:3.64908724244452 prostate:ENST00000339946:3.74428221916933
ENSG00000102935 ovary:ENST00000567169:0.605503808935034 prostate:ENST00000562871:0.574458876837139
ENSG00000103502 ovary:ENST00000561555:2.10136063987307 prostate:ENST00000569956:2.97294435503994
ENSG00000103507 ovary:ENST00000567682:8.61559446890788 prostate:ENST00000219794:2.60268474781826
ENSG00000105373 ovary:ENST00000446535:3.92593938344207 prostate:ENST00000246802:4.82650284124645
ENSG00000105854 ovary:ENST00000455123:3.9539430340353 prostate:ENST00000355659:5.25260470918288
ENSG00000108312 ovary:ENST00000302904:3.45427349009607 prostate:ENST00000343638:0.85200870377316
ENSG00000109814 ovary:ENST00000316423:2.12032184410582 prostate:ENST00000506179:1.64331134272988
ENSG00000110693 ovary:ENST00000352083:2.21853426980915 prostate:ENST00000396356:1.29068091889442
ENSG00000115368 ovary:ENST00000314761:1.70301063615537 prostate:ENST00000436347:1.47081293892806
ENSG00000119977 ovary:ENST00000430368:0.967821615965789 prostate:ENST00000343162:0.849232332032754
ENSG00000132275 ovary:ENST00000254605:1.82295064161142 prostate:ENST00000534343:0.948922182023864
ENSG00000135390 ovary:ENST00000338662:0.970279093499132 prostate:ENST00000549164:0.443769520023172
ENSG00000137449 ovary:ENST00000382395:3.43826126503995 prostate:ENST00000382391:2.3013366488971
ENSG00000138078 ovary:ENST00000409957:3.97726582197475 prostate:ENST00000409411:6.21684913470216
ENSG00000140939 ovary:ENST00000568146:3.86526975721771 prostate:ENST00000268605:4.10619977287671
ENSG00000143036 ovary:ENST00000271227:0.890949286097365 prostate:ENST00000532670:1.52857947474017
ENSG00000151388 ovary:ENST00000504830:1.32278648674623 prostate:ENST00000515401:0.876757315782181
ENSG00000152465 ovary:ENST00000378150:4.91025604097607 prostate:ENST00000378165:2.19100504092196
ENSG00000162631 ovary:ENST00000370062:0.13058137034372 prostate:ENST00000370074:0.712598003666888
ENSG00000163001 ovary:ENST00000406691:2.89405802151342 prostate:ENST00000339012:4.07696046140284
ENSG00000163312 ovary:ENST00000510985:16.7713661848656 prostate:ENST00000295488:6.84399349798463
ENSG00000164946 ovary:ENST00000422223:0.537848144323847 prostate:ENST00000380894:0.787088027739469
ENSG00000165923 ovary:ENST00000529154:0.385800531433132 prostate:ENST00000528244:0.460702623239904
ENSG00000166578 ovary:ENST00000299732:0.937964559179248 prostate:ENST00000416617:0.469020568405153
ENSG00000168002 ovary:ENST00000531944:2.29995937019267 prostate:ENST00000301788:1.40914304619327
ENSG00000168918 ovary:ENST00000415617:2.74599516158429 prostate:ENST00000435188:2.1305984361885
ENSG00000171044 ovary:ENST00000297303:1.5227740744967 prostate:ENST00000529336:2.06276848246965
ENSG00000172270 ovary:ENST00000346916:170.744364336925 prostate:ENST00000353555:196.263738005322
ENSG00000174738 ovary:ENST00000383773:2.75286093602449 prostate:ENST00000312521:2.98461670335602
ENSG00000177674 ovary:ENST00000314340:2.18926507168572 prostate:ENST00000376629:2.72706295734482
ENSG00000183230 ovary:ENST00000472963:0.380688831397302 prostate:ENST00000373735:0.496651807526333
ENSG00000185875 ovary:ENST00000376356:20.5807028801033 prostate:ENST00000524413:8.10000327055928
ENSG00000186654 ovary:ENST00000432916:1.65713127844152 prostate:ENST00000455389:1.36766640962358
ENSG00000188649 ovary:ENST00000451649:0.565781703937627 prostate:ENST00000424464:0.5642720030793
ENSG00000197479 ovary:ENST00000536825:1.54233817231392 prostate:ENST00000354757:1.24238711147291
ENSG00000198580 ovary:ENST00000542006:7.0505660863394 prostate:ENST00000399484:2.50989818181633
ENSG00000229644 ovary:ENST00000440465:4.38040020158609 prostate:ENST00000543053:3.21411778159055
ENSG00000249087 ovary:ENST00000335648:3.44877462360921 prostate:ENST00000518600:1.59043892788326
ENSG00000008952 ovary:ENST00000544081:20.4722385042988 skeletal_muscle:ENST00000537426:12.5285607636002
ENSG00000016864 ovary:ENST00000394783:1.28799470423116 skeletal_muscle:ENST00000481643:1.62349324225478
ENSG00000050426 ovary:ENST00000547555:0.964722213688574 skeletal_muscle:ENST00000552739:0.547852871616734
ENSG00000072274 ovary:ENST00000420415:4.12608176280963 skeletal_muscle:ENST00000540528:2.47942866249838
ENSG00000072952 ovary:ENST00000424001:3.60575869704955 skeletal_muscle:ENST00000552103:1.33571914478027
ENSG00000078687 ovary:ENST00000301624:2.30650002177161 skeletal_muscle:ENST00000335749:3.10338164546125
ENSG00000081059 ovary:ENST00000378560:1.67893152567584 skeletal_muscle:ENST00000321603:0.229307166293247
ENSG00000085871 ovary:ENST00000265498:1.27300816067723 skeletal_muscle:ENST00000506797:1.01668701193442
ENSG00000100483 ovary:ENST00000358490:4.53726433301468 skeletal_muscle:ENST00000395860:1.24742040323831
ENSG00000100731 ovary:ENST00000238570:4.66117301301814 skeletal_muscle:ENST00000304743:7.01363285644164
ENSG00000101558 ovary:ENST00000400000:22.0153144787951 skeletal_muscle:ENST00000340541:8.06361771189646
ENSG00000103494 ovary:ENST00000262135:0.810563541924722 skeletal_muscle:ENST00000563746:0.4562959580317
ENSG00000103502 ovary:ENST00000561555:2.10136063987307 skeletal_muscle:ENST00000569956:2.42177139498149
ENSG00000105323 ovary:ENST00000378215:30.5991586621201 skeletal_muscle:ENST00000270069:14.8613799560575
ENSG00000106617 ovary:ENST00000433631:1.17495352529508 skeletal_muscle:ENST00000287878:0.315448939249158
ENSG00000107201 ovary:ENST00000379882:2.32337958305068 skeletal_muscle:ENST00000379883:1.34258795367352
ENSG00000108312 ovary:ENST00000302904:3.45427349009607 skeletal_muscle:ENST00000533177:1.2592933048755
ENSG00000108395 ovary:ENST00000262294:3.76582531288966 skeletal_muscle:ENST00000376149:5.19246626501048
ENSG00000108423 ovary:ENST00000346141:3.7603747401886 skeletal_muscle:ENST00000376094:1.28978428302147
ENSG00000108784 ovary:ENST00000377405:14.1640819306487 skeletal_muscle:ENST00000225927:9.98727983011598
ENSG00000109184 ovary:ENST00000381441:3.7362637937789 skeletal_muscle:ENST00000334635:1.60235185671664
ENSG00000113838 ovary:ENST00000424280:4.7797831955986 skeletal_muscle:ENST00000338733:3.75393255030589
ENSG00000114423 ovary:ENST00000394030:2.24789512166803 skeletal_muscle:ENST00000407712:2.49459574885892
ENSG00000114948 ovary:ENST00000264377:2.14301928526934 skeletal_muscle:ENST00000444281:1.15467585093339
ENSG00000115310 ovary:ENST00000317610:104.169184050439 skeletal_muscle:ENST00000394609:39.4444254826541
ENSG00000119139 ovary:ENST00000348208:1.31507724591942 skeletal_muscle:ENST00000535702:3.13862918653196
ENSG00000119725 ovary:ENST00000324593:2.39117428026755 skeletal_muscle:ENST00000553517:1.14800249326254
ENSG00000121417 ovary:ENST00000391703:1.08762333798789 skeletal_muscle:ENST00000240731:0.422210074499512
ENSG00000122678 ovary:ENST00000435068:0.703361216533401 skeletal_muscle:ENST00000395831:0.319995718481782
ENSG00000124067 ovary:ENST00000537830:1.24758377635852 skeletal_muscle:ENST00000316341:3.33507513003494
ENSG00000124588 ovary:ENST00000380454:4.17277903878254 skeletal_muscle:ENST00000380455:5.55306769553239
ENSG00000125870 ovary:ENST00000377943:8.4544913495939 skeletal_muscle:ENST00000246071:3.62312496825172
ENSG00000127554 ovary:ENST00000248114:2.38689386525459 skeletal_muscle:ENST00000567719:1.6849710615677
ENSG00000127603 ovary:ENST00000442046:1.30941142218232 skeletal_muscle:ENST00000539218:1.39728533954682
ENSG00000129317 ovary:ENST00000344862:2.01046234407391 skeletal_muscle:ENST00000431332:0.544121355352552
ENSG00000130177 ovary:ENST00000252458:7.86932436822413 skeletal_muscle:ENST00000356221:4.60313263015961
ENSG00000131100 ovary:ENST00000399798:1.32680260976326 skeletal_muscle:ENST00000399796:2.60938207825329
ENSG00000132254 ovary:ENST00000531037:1.67794952235729 skeletal_muscle:ENST00000445086:1.41973737267318
ENSG00000133112 ovary:ENST00000379056:55.528221656228 skeletal_muscle:ENST00000528619:29.5484798197876
ENSG00000133943 ovary:ENST00000525393:0.396434773286488 skeletal_muscle:ENST00000256324:0.505568018828126
ENSG00000135390 ovary:ENST00000338662:0.970279093499132 skeletal_muscle:ENST00000394349:1.05347476991385
ENSG00000135547 ovary:ENST00000368365:16.5851387911559 skeletal_muscle:ENST00000368364:6.86352843966499
ENSG00000136045 ovary:ENST00000412830:6.91366564356617 skeletal_muscle:ENST00000541166:3.39697455132247
ENSG00000136279 ovary:ENST00000494774:0.94470839040333 skeletal_muscle:ENST00000432854:2.12168558578579
ENSG00000137216 ovary:ENST00000533121:0.876469463976631 skeletal_muscle:ENST00000371893:1.25320428453921
ENSG00000137872 ovary:ENST00000537942:2.49599723484084 skeletal_muscle:ENST00000559064:0.640007868260948
ENSG00000137880 ovary:ENST00000559445:1.83169908640333 skeletal_muscle:ENST00000561160:1.35045134123005
ENSG00000156858 ovary:ENST00000565977:3.15458350028735 skeletal_muscle:ENST00000300835:0.728315422338577
ENSG00000160691 ovary:ENST00000448116:9.80705449703364 skeletal_muscle:ENST00000368449:4.31862917919145
ENSG00000161904 ovary:ENST00000506578:1.31146839475719 skeletal_muscle:ENST00000293760:0.952147163228321
ENSG00000163520 ovary:ENST00000295760:1.73883961005112 skeletal_muscle:ENST00000421373:1.3406096427116
ENSG00000163755 ovary:ENST00000460822:1.44815242406671 skeletal_muscle:ENST00000460120:1.38222190983285
ENSG00000166471 ovary:ENST00000524543:4.94519739768577 skeletal_muscle:ENST00000528080:2.39944709274036
ENSG00000167641 ovary:ENST00000301242:10.2596088505148 skeletal_muscle:ENST00000347262:4.24803289139544
ENSG00000167645 ovary:ENST00000392124:1.72743684499451 skeletal_muscle:ENST00000329420:1.94698725100033
ENSG00000168283 ovary:ENST00000376691:5.68896815189581 skeletal_muscle:ENST00000376663:1.84742718874228
ENSG00000170734 ovary:ENST00000372236:1.75756422929188 skeletal_muscle:ENST00000535400:3.07474849893668
ENSG00000172757 ovary:ENST00000530413:1.25889755880328 skeletal_muscle:ENST00000527344:1.51858547094202
ENSG00000174738 ovary:ENST00000383773:2.75286093602449 skeletal_muscle:ENST00000312521:3.84400266381366
ENSG00000177000 ovary:ENST00000376583:3.70646159113052 skeletal_muscle:ENST00000413656:1.27026920746279
ENSG00000196083 ovary:ENST00000342550:0.569121254570197 skeletal_muscle:ENST00000422485:0.143485455005693
ENSG00000204262 ovary:ENST00000452536:3.22964264963402 skeletal_muscle:ENST00000374866:3.03633737044306
ENSG00000229644 ovary:ENST00000440465:4.38040020158609 skeletal_muscle:ENST00000543053:3.72308798764176
ENSG00000249115 ovary:ENST00000203166:3.16261197791126 skeletal_muscle:ENST00000379045:2.28209150390259
ENSG00000005801 ovary:ENST00000354599:3.51772325788221 white_blood_cells:ENST00000343338:2.40634924551511
ENSG00000078043 ovary:ENST00000398654:5.06246064900125 white_blood_cells:ENST00000262161:4.90436308945537
ENSG00000081059 ovary:ENST00000378560:1.67893152567584 white_blood_cells:ENST00000395023:1.86626072485892
ENSG00000085871 ovary:ENST00000265498:1.27300816067723 white_blood_cells:ENST00000506797:2.23373354204524
ENSG00000103494 ovary:ENST00000262135:0.810563541924722 white_blood_cells:ENST00000562230:0.5335446561553
ENSG00000103507 ovary:ENST00000567682:8.61559446890788 white_blood_cells:ENST00000219794:4.863296650595
ENSG00000104835 ovary:ENST00000392076:6.93651746608376 white_blood_cells:ENST00000221431:7.84637006387043
ENSG00000106588 ovary:ENST00000223321:3.33908768378051 white_blood_cells:ENST00000445517:2.41101025296055
ENSG00000114779 ovary:ENST00000439982:1.72782430855703 white_blood_cells:ENST00000361143:0.972885551290567
ENSG00000119013 ovary:ENST00000454214:1.70007187023369 white_blood_cells:ENST00000237889:1.7406702897655
ENSG00000120262 ovary:ENST00000239374:5.89819397630539 white_blood_cells:ENST00000367290:2.38545551594216
ENSG00000124570 ovary:ENST00000380500:11.0860625206044 white_blood_cells:ENST00000380529:7.36752189499617
ENSG00000126261 ovary:ENST00000439527:2.24773740297221 white_blood_cells:ENST00000542624:4.33876010210732
ENSG00000127399 ovary:ENST00000359623:5.45690461832031 white_blood_cells:ENST00000323078:2.46594328003108
ENSG00000128513 ovary:ENST00000393329:1.81789627633176 white_blood_cells:ENST00000357628:2.45450140335578
ENSG00000131100 ovary:ENST00000399798:1.32680260976326 white_blood_cells:ENST00000253413:2.97902326751158
ENSG00000133112 ovary:ENST00000379056:55.528221656228 white_blood_cells:ENST00000528619:33.1389978679007
ENSG00000134291 ovary:ENST00000429772:2.23852159367122 white_blood_cells:ENST00000449758:0.965841440415978
ENSG00000134802 ovary:ENST00000395124:0.624981493605725 white_blood_cells:ENST00000352187:0.651043235657556
ENSG00000135390 ovary:ENST00000338662:0.970279093499132 white_blood_cells:ENST00000394349:1.06308764529024
ENSG00000136813 ovary:ENST00000338205:3.67889156685216 white_blood_cells:ENST00000374383:3.96203339085564
ENSG00000136827 ovary:ENST00000427355:0.982365359073803 white_blood_cells:ENST00000351698:1.18022537392333
ENSG00000137216 ovary:ENST00000533121:0.876469463976631 white_blood_cells:ENST00000371893:0.569801169693511
ENSG00000138663 ovary:ENST00000503682:1.51680421418048 white_blood_cells:ENST00000264389:1.60608513189066
ENSG00000140153 ovary:ENST00000424963:0.790198157720781 white_blood_cells:ENST00000556511:1.87736900634138
ENSG00000142676 ovary:ENST00000443624:4.86448363671415 white_blood_cells:ENST00000374550:4.11276563070223
ENSG00000143093 ovary:ENST00000369796:0.894801796695416 white_blood_cells:ENST00000369795:1.37648034687489
ENSG00000144559 ovary:ENST00000411947:0.346500556033494 white_blood_cells:ENST00000273037:0.938961943826899
ENSG00000145555 ovary:ENST00000513610:2.88310253057604 white_blood_cells:ENST00000274203:0.548792355918752
ENSG00000147677 ovary:ENST00000521861:5.04196968438488 white_blood_cells:ENST00000276682:3.68810280628181
ENSG00000148634 ovary:ENST00000412272:3.7610583997863 white_blood_cells:ENST00000395198:2.20290268270423
ENSG00000149196 ovary:ENST00000533986:1.46382280058525 white_blood_cells:ENST00000278483:0.972293689709597
ENSG00000153208 ovary:ENST00000409780:3.59995531257171 white_blood_cells:ENST00000421804:3.88651549404601
ENSG00000154262 ovary:ENST00000284425:3.67247871947465 white_blood_cells:ENST00000446604:2.89385358421396
ENSG00000154265 ovary:ENST00000392676:2.91855900886676 white_blood_cells:ENST00000392677:2.24076546268916
ENSG00000155465 ovary:ENST00000404278:0.317488769120537 white_blood_cells:ENST00000397529:0.73141781878517
ENSG00000155508 ovary:ENST00000403027:1.32570555502069 white_blood_cells:ENST00000285896:1.20039553097758
ENSG00000156265 ovary:ENST00000341618:0.725272138318336 white_blood_cells:ENST00000399928:1.33742582852736
ENSG00000156711 ovary:ENST00000373770:2.59123670104932 white_blood_cells:ENST00000373766:3.35019011410552
ENSG00000160613 ovary:ENST00000320934:1.93117701550448 white_blood_cells:ENST00000524507:0.574740309754183
ENSG00000162599 ovary:ENST00000371189:1.29911371714029 white_blood_cells:ENST00000407417:0.330677164564932
ENSG00000169718 ovary:ENST00000542088:5.20814159200623 white_blood_cells:ENST00000538833:2.29697300076373
ENSG00000173402 ovary:ENST00000308775:1.03523186456974 white_blood_cells:ENST00000515359:0.563364800077817
ENSG00000196189 ovary:ENST00000368285:0.208579474749523 white_blood_cells:ENST00000368284:0.853395163376167
ENSG00000197928 ovary:ENST00000333952:5.02202603093461 white_blood_cells:ENST00000416063:3.83524027136942
ENSG00000003402 prostate:ENST00000433445:1.42196831222096 adipose:ENST00000441224:2.46602336106668
ENSG00000048162 prostate:ENST00000389158:1.62436199936278 adipose:ENST00000507413:1.02468583383583
ENSG00000060971 prostate:ENST00000450296:1.31537178858759 adipose:ENST00000301810:0.637810045068235
ENSG00000083799 prostate:ENST00000311559:3.86661374113805 adipose:ENST00000540145:1.55967018524835
ENSG00000084234 prostate:ENST00000263574:41.7494135122219 adipose:ENST00000278756:48.7415348788164
ENSG00000085871 prostate:ENST00000506797:2.69771622849354 adipose:ENST00000265498:1.42174029950281
ENSG00000089177 prostate:ENST00000354981:2.64077099876175 adipose:ENST00000450176:1.41270909814125
ENSG00000089280 prostate:ENST00000569760:2.95337929655402 adipose:ENST00000474990:3.10290508823394
ENSG00000091592 prostate:ENST00000544378:3.90705577874846 adipose:ENST00000262467:1.23479519226049
ENSG00000092931 prostate:ENST00000336509:8.88752908420332 adipose:ENST00000355954:4.63152315075329
ENSG00000102572 prostate:ENST00000376541:2.34208472300342 adipose:ENST00000376547:4.50981185428131
ENSG00000102935 prostate:ENST00000562871:0.574458876837139 adipose:ENST00000535559:1.24314839775486
ENSG00000104894 prostate:ENST00000323906:1.21362847711218 adipose:ENST00000426897:1.1916149337774
ENSG00000105364 prostate:ENST00000307422:1.9361359540288 adipose:ENST00000253099:1.42068608664684
ENSG00000105373 prostate:ENST00000246802:4.82650284124645 adipose:ENST00000446535:3.0959804938913
ENSG00000105854 prostate:ENST00000355659:5.25260470918288 adipose:ENST00000455123:2.82283873163149
ENSG00000106355 prostate:ENST00000409987:2.30659633725306 adipose:ENST00000409909:1.08404644488446
ENSG00000106404 prostate:ENST00000401528:5.13484004704322 adipose:ENST00000308344:1.6170764440557
ENSG00000106780 prostate:ENST00000373930:25.1868669541415 adipose:ENST00000426959:9.44906575360988
ENSG00000108387 prostate:ENST00000393086:3.80602201645146 adipose:ENST00000412945:0.882646820032656
ENSG00000109814 prostate:ENST00000506179:1.64331134272988 adipose:ENST00000316423:2.28207432086356
ENSG00000111641 prostate:ENST00000322166:0.475770746560869 adipose:ENST00000399466:0.471128526775722
ENSG00000112367 prostate:ENST00000441478:2.19475435911043 adipose:ENST00000368941:1.94548677589769
ENSG00000112983 prostate:ENST00000472478:2.37284576465286 adipose:ENST00000441656:0.46524902829292
ENSG00000113318 prostate:ENST00000265081:3.19602574783032 adipose:ENST00000535995:1.8321535260212
ENSG00000116138 prostate:ENST00000375847:2.69286346390002 adipose:ENST00000475133:2.01699272543409
ENSG00000122566 prostate:ENST00000356674:13.5156561054948 adipose:ENST00000409814:11.704478355818
ENSG00000124596 prostate:ENST00000373154:0.83973086475417 adipose:ENST00000244558:0.542059250444001
ENSG00000129197 prostate:ENST00000536255:3.45792143441366 adipose:ENST00000540734:3.09483495249209
ENSG00000130307 prostate:ENST00000431146:2.44433437646378 adipose:ENST00000252597:3.5436734317098
ENSG00000134809 prostate:ENST00000525587:2.97694972212792 adipose:ENST00000257245:4.27282890913929
ENSG00000137878 prostate:ENST00000380565:6.56405437187342 adipose:ENST00000267853:4.82410892603046
ENSG00000140987 prostate:ENST00000304926:1.37012238032625 adipose:ENST00000396852:0.947872533467614
ENSG00000141295 prostate:ENST00000407215:6.76373699391861 adipose:ENST00000290216:3.29202503944926
ENSG00000142676 prostate:ENST00000374550:3.87918014541246 adipose:ENST00000443624:1.81009865679165
ENSG00000146414 prostate:ENST00000367505:3.01086129089998 adipose:ENST00000367503:0.962706977256869
ENSG00000151366 prostate:ENST00000324742:1.8870495258823 adipose:ENST00000528164:1.03029805108956
ENSG00000153721 prostate:ENST00000367213:1.33585719725519 adipose:ENST00000367209:1.68663951095407
ENSG00000155508 prostate:ENST00000403027:0.75492235273392 adipose:ENST00000285896:1.63874583237773
ENSG00000158796 prostate:ENST00000368006:1.93766318288113 adipose:ENST00000458050:1.66438448942564
ENSG00000163399 prostate:ENST00000369496:3.44676569014582 adipose:ENST00000339159:1.13048287175897
ENSG00000163520 prostate:ENST00000421373:4.44415109957781 adipose:ENST00000295760:5.06721393172679
ENSG00000164849 prostate:ENST00000500070:1.73465081728168 adipose:ENST00000297468:3.54170724270888
ENSG00000165916 prostate:ENST00000298852:1.20101146890953 adipose:ENST00000530912:0.867128869141589
ENSG00000166272 prostate:ENST00000448841:1.7582887714282 adipose:ENST00000369889:1.571966094811
ENSG00000167604 prostate:ENST00000340950:2.3664478215873 adipose:ENST00000352614:0.829294224044421
ENSG00000169435 prostate:ENST00000307439:2.43115346011147 adipose:ENST00000342081:0.727024681282132
ENSG00000171408 prostate:ENST00000308191:1.30226499761132 adipose:ENST00000367787:2.58556459414393
ENSG00000175305 prostate:ENST00000520509:1.48463945786001 adipose:ENST00000308108:1.22492411222345
ENSG00000177674 prostate:ENST00000376629:2.72706295734482 adipose:ENST00000314340:3.01334260283032
ENSG00000182173 prostate:ENST00000333213:2.24426495633878 adipose:ENST00000545228:1.44249094155819
ENSG00000183495 prostate:ENST00000330386:3.06302538496223 adipose:ENST00000332482:2.55944567654712
ENSG00000184500 prostate:ENST00000394236:1.25119457181033 adipose:ENST00000407433:1.22296937400784
ENSG00000185261 prostate:ENST00000329378:0.902265081082441 adipose:ENST00000513200:0.642568720300843
ENSG00000198417 prostate:ENST00000568475:1.25096324048331 adipose:ENST00000334350:0.703877926394915
ENSG00000198420 prostate:ENST00000460532:1.97521446717327 adipose:ENST00000478172:2.07702610282081
ENSG00000243989 prostate:ENST00000458031:0.665207613451405 adipose:ENST00000494103:0.391021189602092
ENSG00000005483 prostate:ENST00000257745:4.14491903049142 adrenal:ENST00000334884:3.73404586079414
ENSG00000040487 prostate:ENST00000497827:1.30258023031344 adrenal:ENST00000432465:2.72125557793647
ENSG00000048052 prostate:ENST00000405010:5.93123755417655 adrenal:ENST00000406072:4.74537354421101
ENSG00000065427 prostate:ENST00000568378:3.99551368086758 adrenal:ENST00000302445:4.43043750765451
ENSG00000090097 prostate:ENST00000322099:0.838464576809004 adrenal:ENST00000395014:0.552309374543245
ENSG00000099991 prostate:ENST00000403176:3.90375741317506 adrenal:ENST00000337989:3.89198347471164
ENSG00000100218 prostate:ENST00000421213:3.06308084545123 adrenal:ENST00000216036:1.25052943332846
ENSG00000102854 prostate:ENST00000561896:5.14190112557791 adrenal:ENST00000545450:1.01399131847271
ENSG00000103550 prostate:ENST00000568230:0.511199928387576 adrenal:ENST00000219837:1.36766421087459
ENSG00000105373 prostate:ENST00000246802:4.82650284124645 adrenal:ENST00000446535:2.25787266341939
ENSG00000106617 prostate:ENST00000433631:2.66376754726359 adrenal:ENST00000492843:4.07966949928014
ENSG00000112701 prostate:ENST00000447266:5.81244199382132 adrenal:ENST00000538088:2.13279681058061
ENSG00000115295 prostate:ENST00000320081:4.08568411877522 adrenal:ENST00000379543:2.95010729492435
ENSG00000116138 prostate:ENST00000375847:2.69286346390002 adrenal:ENST00000475133:1.97707708334129
ENSG00000119487 prostate:ENST00000373498:12.6542631560952 adrenal:ENST00000350766:8.29097050117294
ENSG00000119977 prostate:ENST00000343162:0.849232332032754 adrenal:ENST00000430368:1.03616587737004
ENSG00000124222 prostate:ENST00000361830:33.2464257909925 adrenal:ENST00000355957:15.2632773801046
ENSG00000126778 prostate:ENST00000247182:2.22590559824798 adrenal:ENST00000553535:1.58657508213205
ENSG00000129351 prostate:ENST00000250241:4.73515166424458 adrenal:ENST00000407004:8.11633220971166
ENSG00000130307 prostate:ENST00000431146:2.44433437646378 adrenal:ENST00000252597:3.55086219182373
ENSG00000130363 prostate:ENST00000367069:2.00660521444887 adrenal:ENST00000449822:0.731887998621289
ENSG00000131018 prostate:ENST00000539504:0.498293241264024 adrenal:ENST00000367247:0.645201483403146
ENSG00000132768 prostate:ENST00000495421:1.27325814955082 adrenal:ENST00000255108:1.90556866031003
ENSG00000132970 prostate:ENST00000361042:1.8164777086108 adrenal:ENST00000335327:1.63096046016018
ENSG00000136504 prostate:ENST00000424009:0.40013745744346 adrenal:ENST00000503935:0.61313873058104
ENSG00000143815 prostate:ENST00000272163:4.10769633324939 adrenal:ENST00000338179:6.98926352232222
ENSG00000149925 prostate:ENST00000566130:20.033674539238 adrenal:ENST00000565355:6.73005557709569
ENSG00000151366 prostate:ENST00000324742:1.8870495258823 adrenal:ENST00000528164:0.870802547486528
ENSG00000151632 prostate:ENST00000380753:1.26201028603889 adrenal:ENST00000421196:0.890529902222433
ENSG00000158315 prostate:ENST00000372990:5.74028596197706 adrenal:ENST00000538156:2.64970732913212
ENSG00000161040 prostate:ENST00000448002:0.925742107593643 adrenal:ENST00000349747:1.02761187784862
ENSG00000163001 prostate:ENST00000339012:4.07696046140284 adrenal:ENST00000406691:3.2848084819652
ENSG00000164946 prostate:ENST00000380894:0.787088027739469 adrenal:ENST00000422223:0.475802112371452
ENSG00000165916 prostate:ENST00000298852:1.20101146890953 adrenal:ENST00000524447:1.11001899114774
ENSG00000165995 prostate:ENST00000377319:5.82588015525688 adrenal:ENST00000377329:1.90601968589682
ENSG00000166272 prostate:ENST00000448841:1.7582887714282 adrenal:ENST00000369889:2.09850265845343
ENSG00000167972 prostate:ENST00000567910:1.27190780041423 adrenal:ENST00000563816:2.18521746529027
ENSG00000169696 prostate:ENST00000306729:1.18882250491427 adrenal:ENST00000344865:2.78904092188238
ENSG00000170043 prostate:ENST00000303731:28.3577032846451 adrenal:ENST00000540486:19.0869557550027
ENSG00000171202 prostate:ENST00000532180:1.94445333903912 adrenal:ENST00000531366:0.57397911635221
ENSG00000172270 prostate:ENST00000353555:196.263738005322 adrenal:ENST00000346916:156.263436654768
ENSG00000176102 prostate:ENST00000431742:6.74988148185041 adrenal:ENST00000537832:4.55002041803324
ENSG00000177556 prostate:ENST00000520382:2.05988159269373 adrenal:ENST00000521264:1.25891293392931
ENSG00000177830 prostate:ENST00000429789:0.301703362025715 adrenal:ENST00000454838:0.500837892786894
ENSG00000196235 prostate:ENST00000402194:4.40383630444913 adrenal:ENST00000359191:8.77528404165579
ENSG00000196689 prostate:ENST00000174621:1.67977837065624 adrenal:ENST00000399756:3.02151759782238
ENSG00000197748 prostate:ENST00000457071:1.19206515071525 adrenal:ENST00000369720:1.32383279751363
ENSG00000257949 prostate:ENST00000416485:2.9307620389845 adrenal:ENST00000397640:2.89541315600507
ENSG00000006837 prostate:ENST00000521755:0.856925837617603 brain:ENST00000520592:0.875885172070351
ENSG00000038427 prostate:ENST00000343200:9.98637803560888 brain:ENST00000342785:9.71269176054765
ENSG00000048740 prostate:ENST00000354897:1.43544820913325 brain:ENST00000379261:1.95262177037468
ENSG00000083799 prostate:ENST00000311559:3.86661374113805 brain:ENST00000540145:5.30776074504879
ENSG00000089486 prostate:ENST00000399599:3.00573357060541 brain:ENST00000564828:1.70645088046743
ENSG00000092931 prostate:ENST00000336509:8.88752908420332 brain:ENST00000355954:4.67490573638828
ENSG00000100731 prostate:ENST00000304743:6.69465407903948 brain:ENST00000238570:3.20812156922489
ENSG00000103507 prostate:ENST00000219794:2.60268474781826 brain:ENST00000567682:3.17146275749551
ENSG00000106290 prostate:ENST00000452041:0.686245334867429 brain:ENST00000452438:0.402274300521245
ENSG00000109670 prostate:ENST00000281708:9.05745708114551 brain:ENST00000263981:6.90794256709814
ENSG00000113732 prostate:ENST00000519911:3.39304739615897 brain:ENST00000265093:2.28009770201427
ENSG00000115368 prostate:ENST00000436347:1.47081293892806 brain:ENST00000314761:0.728399385294037
ENSG00000116138 prostate:ENST00000375847:2.69286346390002 brain:ENST00000475133:2.33385206008619
ENSG00000119139 prostate:ENST00000539225:9.1694912843805 brain:ENST00000348208:2.78149404669469
ENSG00000124222 prostate:ENST00000361830:33.2464257909925 brain:ENST00000371141:12.5402158196438
ENSG00000130363 prostate:ENST00000367069:2.00660521444887 brain:ENST00000449822:1.55401489885738
ENSG00000132170 prostate:ENST00000397015:0.468527811904548 brain:ENST00000455517:0.262328060700353
ENSG00000132275 prostate:ENST00000534343:0.948922182023864 brain:ENST00000254605:2.09283224024453
ENSG00000137216 prostate:ENST00000371893:2.36257251767905 brain:ENST00000497371:1.72549083779514
ENSG00000137575 prostate:ENST00000422546:8.83092141100568 brain:ENST00000413219:2.31538690628911
ENSG00000138629 prostate:ENST00000565494:0.749526191365499 brain:ENST00000563081:1.53711732769476
ENSG00000138814 prostate:ENST00000323055:2.853031828704 brain:ENST00000512215:3.45450093565648
ENSG00000139644 prostate:ENST00000267115:2.17364957287057 brain:ENST00000547798:1.28489565839167
ENSG00000139990 prostate:ENST00000554215:1.82617811642221 brain:ENST00000341516:3.10380145049365
ENSG00000140284 prostate:ENST00000544960:2.05836964702232 brain:ENST00000267842:0.85566005938021
ENSG00000142676 prostate:ENST00000374550:3.87918014541246 brain:ENST00000443624:1.70104367357583
ENSG00000143815 prostate:ENST00000272163:4.10769633324939 brain:ENST00000338179:5.86774352016816
ENSG00000146282 prostate:ENST00000369536:1.2432480621988 brain:ENST00000369523:1.14571903296905
ENSG00000146414 prostate:ENST00000367505:3.01086129089998 brain:ENST00000367503:1.82387236246265
ENSG00000160087 prostate:ENST00000339385:2.75478009612834 brain:ENST00000349431:0.864941498335565
ENSG00000165916 prostate:ENST00000298852:1.20101146890953 brain:ENST00000530912:0.716617695566412
ENSG00000166925 prostate:ENST00000300181:0.852397772414157 brain:ENST00000423266:1.8291088555031
ENSG00000168589 prostate:ENST00000561880:0.430473687455973 brain:ENST00000305904:0.385768477769787
ENSG00000168884 prostate:ENST00000315423:2.05068860786278 brain:ENST00000503235:0.558460204106234
ENSG00000171044 prostate:ENST00000529336:2.06276848246965 brain:ENST00000304437:0.956698647944705
ENSG00000171858 prostate:ENST00000450116:1.9084880395465 brain:ENST00000370562:1.42980816886786
ENSG00000172757 prostate:ENST00000527344:3.13835054795946 brain:ENST00000531413:1.82008432587178
ENSG00000173153 prostate:ENST00000000442:1.39296618070517 brain:ENST00000468670:0.521009217812394
ENSG00000176974 prostate:ENST00000352886:2.34060398354759 brain:ENST00000395684:2.39269130766791
ENSG00000181523 prostate:ENST00000534910:1.76132015582004 brain:ENST00000326317:0.729394209154895
ENSG00000184226 prostate:ENST00000377865:1.44383893086233 brain:ENST00000544246:2.15776148434625
ENSG00000198586 prostate:ENST00000442919:2.93341139722092 brain:ENST00000360843:4.20586288041913
ENSG00000214694 prostate:ENST00000433605:1.18726409719119 brain:ENST00000398800:1.02880574269635
ENSG00000003402 prostate:ENST00000433445:1.42196831222096 breast:ENST00000441224:2.18031532981989
ENSG00000005483 prostate:ENST00000257745:4.14491903049142 breast:ENST00000334884:3.37965873064281
ENSG00000006740 prostate:ENST00000340825:2.04907156213664 breast:ENST00000379672:0.557472907901822
ENSG00000013561 prostate:ENST00000540015:1.1186564423702 breast:ENST00000347642:1.77088342509665
ENSG00000016864 prostate:ENST00000481643:0.828593179580324 breast:ENST00000491606:0.74191280862159
ENSG00000048162 prostate:ENST00000389158:1.62436199936278 breast:ENST00000507413:1.85265642861288
ENSG00000083799 prostate:ENST00000311559:3.86661374113805 breast:ENST00000540145:2.26329035556376
ENSG00000100263 prostate:ENST00000413137:0.873535475141732 breast:ENST00000216085:1.44248765479377
ENSG00000100503 prostate:ENST00000389868:1.96518794527951 breast:ENST00000476352:1.73120679185352
ENSG00000101019 prostate:ENST00000457259:2.20552155392128 breast:ENST00000359226:1.39746042169011
ENSG00000102572 prostate:ENST00000376541:2.34208472300342 breast:ENST00000376547:1.71640595686632
ENSG00000108312 prostate:ENST00000343638:0.85200870377316 breast:ENST00000302904:2.16804720555702
ENSG00000108825 prostate:ENST00000430739:0.396552752493815 breast:ENST00000409446:0.246501782442518
ENSG00000109180 prostate:ENST00000509122:3.81181820654875 breast:ENST00000513391:2.59619940803352
ENSG00000109670 prostate:ENST00000281708:9.05745708114551 breast:ENST00000296555:3.79278691149285
ENSG00000109814 prostate:ENST00000506179:1.64331134272988 breast:ENST00000316423:1.72614761761827
ENSG00000110344 prostate:ENST00000252108:4.95509370043284 breast:ENST00000431736:3.31393142561157
ENSG00000111859 prostate:ENST00000379446:1.97643192643228 breast:ENST00000448183:3.5303579744128
ENSG00000112578 prostate:ENST00000372996:1.28993790767808 breast:ENST00000230340:2.21401770875263
ENSG00000112695 prostate:ENST00000460985:4.10551366733833 breast:ENST00000472311:1.18688616166993
ENSG00000115295 prostate:ENST00000320081:4.08568411877522 breast:ENST00000379543:4.22166555886756
ENSG00000115816 prostate:ENST00000234170:11.3001842548604 breast:ENST00000545744:7.76495631263632
ENSG00000117154 prostate:ENST00000251296:0.629167355662443 breast:ENST00000412684:0.467037373601992
ENSG00000119977 prostate:ENST00000343162:0.849232332032754 breast:ENST00000430368:1.17772689357975
ENSG00000121350 prostate:ENST00000544187:0.975063332196519 breast:ENST00000538582:0.617710995745285
ENSG00000122507 prostate:ENST00000434373:1.0581775812556 breast:ENST00000396127:0.554814541369196
ENSG00000125967 prostate:ENST00000246190:0.814204014611328 breast:ENST00000375238:0.358478600252987
ENSG00000130307 prostate:ENST00000431146:2.44433437646378 breast:ENST00000252597:2.81314191931825
ENSG00000130363 prostate:ENST00000367069:2.00660521444887 breast:ENST00000297262:0.858196005488003
ENSG00000132275 prostate:ENST00000534343:0.948922182023864 breast:ENST00000254605:1.82907774374834
ENSG00000132680 prostate:ENST00000368321:2.94059446310601 breast:ENST00000368320:4.41089255124273
ENSG00000133112 prostate:ENST00000528619:23.1872511686187 breast:ENST00000379056:24.5366635549616
ENSG00000142676 prostate:ENST00000374550:3.87918014541246 breast:ENST00000443624:2.67050647292484
ENSG00000150712 prostate:ENST00000382142:2.65994091130886 breast:ENST00000280285:4.28480764582302
ENSG00000151131 prostate:ENST00000280749:1.53810231736247 breast:ENST00000552951:1.28865491681218
ENSG00000151366 prostate:ENST00000324742:1.8870495258823 breast:ENST00000528164:1.87432092506606
ENSG00000154814 prostate:ENST00000544043:1.05027769704272 breast:ENST00000285083:2.12481863016808
ENSG00000154889 prostate:ENST00000317235:3.89037220612261 breast:ENST00000496196:1.94253248431595
ENSG00000155368 prostate:ENST00000355857:1.76102579256293 breast:ENST00000311521:0.890437328145745
ENSG00000163001 prostate:ENST00000339012:4.07696046140284 breast:ENST00000406691:2.99138099744608
ENSG00000163312 prostate:ENST00000295488:6.84399349798463 breast:ENST00000510985:9.32575229215163
ENSG00000165916 prostate:ENST00000298852:1.20101146890953 breast:ENST00000530912:1.04225843723512
ENSG00000166272 prostate:ENST00000448841:1.7582887714282 breast:ENST00000369889:0.973250718756656
ENSG00000168495 prostate:ENST00000306433:2.16526550758743 breast:ENST00000397802:2.3741377669415
ENSG00000168615 prostate:ENST00000468065:2.41514235313474 breast:ENST00000481873:1.61939635704671
ENSG00000169599 prostate:ENST00000462320:3.56947583805699 breast:ENST00000438184:1.0097221111639
ENSG00000171858 prostate:ENST00000450116:1.9084880395465 breast:ENST00000370562:1.22155599877238
ENSG00000172270 prostate:ENST00000353555:196.263738005322 breast:ENST00000346916:110.768274410468
ENSG00000173253 prostate:ENST00000382255:0.327562118503117 breast:ENST00000358146:0.926797469472233
ENSG00000180398 prostate:ENST00000409913:1.08212740059626 breast:ENST00000409800:0.979020729832881
ENSG00000182173 prostate:ENST00000333213:2.24426495633878 breast:ENST00000545228:1.26622282191245
ENSG00000198420 prostate:ENST00000460532:1.97521446717327 breast:ENST00000478172:1.49231182673003
ENSG00000198467 prostate:ENST00000329305:21.3868475058442 breast:ENST00000360958:72.1836842442508
ENSG00000198513 prostate:ENST00000358385:9.83578821164326 breast:ENST00000354525:6.64761482834387
ENSG00000214226 prostate:ENST00000397861:1.60611222541132 breast:ENST00000397862:1.86915266402646
ENSG00000229644 prostate:ENST00000543053:3.21411778159055 breast:ENST00000440465:1.88356717174067
ENSG00000243989 prostate:ENST00000458031:0.665207613451405 breast:ENST00000494103:0.784168459064762
ENSG00000003402 prostate:ENST00000433445:1.42196831222096 colon:ENST00000417748:0.771700495089307
ENSG00000004700 prostate:ENST00000421138:2.5851143560359 colon:ENST00000539672:4.78599326404847
ENSG00000006837 prostate:ENST00000521755:0.856925837617603 colon:ENST00000520592:0.770980825700425
ENSG00000008283 prostate:ENST00000360793:7.55116595740747 colon:ENST00000392975:11.6494789882207
ENSG00000032219 prostate:ENST00000355431:4.04520147472227 colon:ENST00000348476:5.72007503542436
ENSG00000041880 prostate:ENST00000398755:1.11622422308909 colon:ENST00000431474:0.524843479199556
ENSG00000064042 prostate:ENST00000381753:4.45147919905657 colon:ENST00000396595:4.63798623269138
ENSG00000065427 prostate:ENST00000568378:3.99551368086758 colon:ENST00000302445:6.49464081137051
ENSG00000072274 prostate:ENST00000540528:0.931483938642147 colon:ENST00000420415:0.537106666686548
ENSG00000085871 prostate:ENST00000506797:2.69771622849354 colon:ENST00000265498:1.5394056835084
ENSG00000087884 prostate:ENST00000393427:6.0026144772299 colon:ENST00000525034:3.24514761647822
ENSG00000089335 prostate:ENST00000423823:0.596763663672021 colon:ENST00000457781:0.96642619492265
ENSG00000090097 prostate:ENST00000322099:0.838464576809004 colon:ENST00000428823:0.190682181774101
ENSG00000095066 prostate:ENST00000264827:9.43277117504868 colon:ENST00000397668:10.4739086683441
ENSG00000099991 prostate:ENST00000403176:3.90375741317506 colon:ENST00000337989:3.39849593457055
ENSG00000100263 prostate:ENST00000413137:0.873535475141732 colon:ENST00000216085:1.21100968052751
ENSG00000100731 prostate:ENST00000304743:6.69465407903948 colon:ENST00000238570:4.72502732627429
ENSG00000100949 prostate:ENST00000560243:0.280978557684255 colon:ENST00000559974:0.139558481234488
ENSG00000102935 prostate:ENST00000562871:0.574458876837139 colon:ENST00000567169:0.689550400721167
ENSG00000105854 prostate:ENST00000355659:5.25260470918288 colon:ENST00000455123:2.90859289970081
ENSG00000106780 prostate:ENST00000373930:25.1868669541415 colon:ENST00000426959:12.7206883731142
ENSG00000110218 prostate:ENST00000436171:10.6624486074291 colon:ENST00000227638:11.814486684759
ENSG00000110344 prostate:ENST00000252108:4.95509370043284 colon:ENST00000431736:3.55490644265255
ENSG00000112312 prostate:ENST00000356509:4.74931420961711 colon:ENST00000230056:3.85967266493549
ENSG00000115368 prostate:ENST00000436347:1.47081293892806 colon:ENST00000314761:0.860986615995422
ENSG00000119139 prostate:ENST00000539225:9.1694912843805 colon:ENST00000348208:2.87847974577542
ENSG00000124181 prostate:ENST00000244007:4.11883226051151 colon:ENST00000373271:5.53880604078229
ENSG00000124596 prostate:ENST00000373154:0.83973086475417 colon:ENST00000244558:0.609186039707368
ENSG00000127922 prostate:ENST00000417009:2.20060201532459 colon:ENST00000444799:0.4844754467227
ENSG00000130159 prostate:ENST00000270517:15.240031014953 colon:ENST00000252440:4.75788693942802
ENSG00000131018 prostate:ENST00000539504:0.498293241264024 colon:ENST00000367247:0.449884487464205
ENSG00000133106 prostate:ENST00000313624:0.983086936973577 colon:ENST00000313640:0.313097966303296
ENSG00000133265 prostate:ENST00000255631:2.91469963177815 colon:ENST00000376343:2.06435417531235
ENSG00000138162 prostate:ENST00000490979:3.71016133233689 colon:ENST00000369001:1.8901370573894
ENSG00000138629 prostate:ENST00000565494:0.749526191365499 colon:ENST00000563081:1.11837705189271
ENSG00000138814 prostate:ENST00000323055:2.853031828704 colon:ENST00000512215:3.15174993793126
ENSG00000140264 prostate:ENST00000339624:12.0573723356072 colon:ENST00000409614:11.5887121808484
ENSG00000142676 prostate:ENST00000374550:3.87918014541246 colon:ENST00000443624:3.58412694866939
ENSG00000143815 prostate:ENST00000272163:4.10769633324939 colon:ENST00000338179:5.10857861725849
ENSG00000146013 prostate:ENST00000378362:2.54285902745783 colon:ENST00000274721:1.33874784407591
ENSG00000149591 prostate:ENST00000375278:37.9545795844935 colon:ENST00000530649:96.6680917098064
ENSG00000151131 prostate:ENST00000280749:1.53810231736247 colon:ENST00000552951:0.765452183873734
ENSG00000155368 prostate:ENST00000355857:1.76102579256293 colon:ENST00000311521:0.93908803186503
ENSG00000160469 prostate:ENST00000309383:0.960614788040876 colon:ENST00000326848:1.56191328462574
ENSG00000160932 prostate:ENST00000429120:4.10743129501888 colon:ENST00000521182:2.88864723754665
ENSG00000163682 prostate:ENST00000504470:3.18548437769331 colon:ENST00000449470:1.11068925433454
ENSG00000165671 prostate:ENST00000354179:3.44770271567193 colon:ENST00000361032:2.87183338881184
ENSG00000165916 prostate:ENST00000298852:1.20101146890953 colon:ENST00000524447:1.68032773641117
ENSG00000170509 prostate:ENST00000302219:4.47204002701884 colon:ENST00000328546:4.02716884651587
ENSG00000171202 prostate:ENST00000532180:1.94445333903912 colon:ENST00000531366:0.837881895749486
ENSG00000177674 prostate:ENST00000376629:2.72706295734482 colon:ENST00000314340:2.32017248163822
ENSG00000184500 prostate:ENST00000394236:1.25119457181033 colon:ENST00000407433:1.91586862396467
ENSG00000196689 prostate:ENST00000174621:1.67977837065624 colon:ENST00000399756:1.14943849034116
ENSG00000198513 prostate:ENST00000358385:9.83578821164326 colon:ENST00000354525:6.54022434404784
ENSG00000217555 prostate:ENST00000345436:1.55630457965566 colon:ENST00000361141:2.04902055606233
ENSG00000015479 prostate:ENST00000394805:0.785330637227889 heart:ENST00000504045:0.294158491057823
ENSG00000060656 prostate:ENST00000373779:0.582493540457908 heart:ENST00000356870:0.52546045738632
ENSG00000066654 prostate:ENST00000431224:1.0899399138244 heart:ENST00000381337:0.963473649807684
ENSG00000089127 prostate:ENST00000452357:1.1737410367961 heart:ENST00000550883:1.02248406939303
ENSG00000100354 prostate:ENST00000301923:0.831131219287677 heart:ENST00000335727:1.75084883286666
ENSG00000100503 prostate:ENST00000389868:1.96518794527951 heart:ENST00000476352:1.43711324634449
ENSG00000101019 prostate:ENST00000457259:2.20552155392128 heart:ENST00000374377:2.50440152692414
ENSG00000101353 prostate:ENST00000421643:0.91742540674284 heart:ENST00000400440:0.646201907376194
ENSG00000103381 prostate:ENST00000433677:1.9842307581285 heart:ENST00000261660:1.63295188657066
ENSG00000108509 prostate:ENST00000381311:10.2539569560748 heart:ENST00000358183:4.71761181460417
ENSG00000109670 prostate:ENST00000281708:9.05745708114551 heart:ENST00000296555:5.86336990216386
ENSG00000134769 prostate:ENST00000399097:1.98665833837281 heart:ENST00000556176:2.70524093183101
ENSG00000136279 prostate:ENST00000494774:1.26091118504915 heart:ENST00000432854:2.13643467496912
ENSG00000136877 prostate:ENST00000373247:0.615478820326405 heart:ENST00000373225:0.820745451741384
ENSG00000139990 prostate:ENST00000554215:1.82617811642221 heart:ENST00000341516:3.21541457827639
ENSG00000140365 prostate:ENST00000562610:0.83719374654444 heart:ENST00000567195:0.876128701340541
ENSG00000141510 prostate:ENST00000445888:0.503501823932266 heart:ENST00000396473:0.318431381845786
ENSG00000156642 prostate:ENST00000351217:148.795434727241 heart:ENST00000345330:59.4013683776561
ENSG00000165916 prostate:ENST00000298852:1.20101146890953 heart:ENST00000530912:1.71769846181731
ENSG00000167711 prostate:ENST00000450523:3.01108565582782 heart:ENST00000382061:0.727828652158524
ENSG00000171960 prostate:ENST00000304979:3.80685749763295 heart:ENST00000461351:2.58378505340183
ENSG00000189079 prostate:ENST00000457135:0.511371184462232 heart:ENST00000334344:0.352405548060474
ENSG00000215193 prostate:ENST00000329627:4.05934029934528 heart:ENST00000474897:3.57966572990213
ENSG00000011143 prostate:ENST00000313863:4.11969007135217 kidney:ENST00000393119:2.03164106740814
ENSG00000032219 prostate:ENST00000355431:4.04520147472227 kidney:ENST00000348476:3.6398062394592
ENSG00000064042 prostate:ENST00000381753:4.45147919905657 kidney:ENST00000396595:3.96844364822723
ENSG00000066405 prostate:ENST00000343735:1.31992181388551 kidney:ENST00000479660:2.5086964853145
ENSG00000072274 prostate:ENST00000540528:0.931483938642147 kidney:ENST00000420415:1.070305227079
ENSG00000083799 prostate:ENST00000311559:3.86661374113805 kidney:ENST00000540145:1.99682321042746
ENSG00000089335 prostate:ENST00000423823:0.596763663672021 kidney:ENST00000457781:0.723854687083853
ENSG00000092931 prostate:ENST00000336509:8.88752908420332 kidney:ENST00000355954:5.24310048147896
ENSG00000102572 prostate:ENST00000376541:2.34208472300342 kidney:ENST00000376547:1.25870936638598
ENSG00000106355 prostate:ENST00000409987:2.30659633725306 kidney:ENST00000409909:3.20012134353097
ENSG00000115368 prostate:ENST00000436347:1.47081293892806 kidney:ENST00000314761:1.12091913645649
ENSG00000115459 prostate:ENST00000315658:0.989741180116489 kidney:ENST00000414593:0.598393666747622
ENSG00000115875 prostate:ENST00000425778:9.81087428424735 kidney:ENST00000313117:3.48495645681067
ENSG00000129351 prostate:ENST00000250241:4.73515166424458 kidney:ENST00000407004:5.1307536489275
ENSG00000131018 prostate:ENST00000539504:0.498293241264024 kidney:ENST00000367247:0.810870779211317
ENSG00000135124 prostate:ENST00000543984:0.858741249375622 kidney:ENST00000543171:0.991052520896199
ENSG00000138400 prostate:ENST00000449792:1.12289505279996 kidney:ENST00000374412:1.3443108793312
ENSG00000139436 prostate:ENST00000343646:1.00254143120457 kidney:ENST00000338373:0.512047719074013
ENSG00000142676 prostate:ENST00000374550:3.87918014541246 kidney:ENST00000443624:3.64109214611605
ENSG00000143815 prostate:ENST00000272163:4.10769633324939 kidney:ENST00000338179:6.35645548156062
ENSG00000153721 prostate:ENST00000367213:1.33585719725519 kidney:ENST00000367209:1.55110369429717
ENSG00000158796 prostate:ENST00000368006:1.93766318288113 kidney:ENST00000458050:3.25660238800791
ENSG00000159915 prostate:ENST00000544563:0.70368709418329 kidney:ENST00000391958:1.23044385510848
ENSG00000164663 prostate:ENST00000394253:2.98766846672106 kidney:ENST00000423567:0.931258451882086
ENSG00000172757 prostate:ENST00000527344:3.13835054795946 kidney:ENST00000531413:2.79790323296311
ENSG00000180104 prostate:ENST00000340158:1.71949937490962 kidney:ENST00000503889:1.76391207718636
ENSG00000182199 prostate:ENST00000556825:0.519820688734738 kidney:ENST00000393827:0.793164264072174
ENSG00000185475 prostate:ENST00000333449:9.53405438004166 kidney:ENST00000533861:8.91203416272127
ENSG00000188803 prostate:ENST00000441885:1.28232426320136 kidney:ENST00000343478:2.05526749470681
ENSG00000198270 prostate:ENST00000549537:1.64989507764177 kidney:ENST00000550831:2.66918898584361
ENSG00000198420 prostate:ENST00000460532:1.97521446717327 kidney:ENST00000478172:1.58766371151512
ENSG00000214694 prostate:ENST00000433605:1.18726409719119 kidney:ENST00000398800:1.08108836331873
ENSG00000083799 prostate:ENST00000311559:3.86661374113805 liver:ENST00000540145:2.63538629268604
ENSG00000101019 prostate:ENST00000457259:2.20552155392128 liver:ENST00000374377:1.08432920156747
ENSG00000112146 prostate:ENST00000244426:2.25911427472987 liver:ENST00000323557:1.24797909521425
ENSG00000124193 prostate:ENST00000483871:20.9928167438487 liver:ENST00000244020:15.8815971030838
ENSG00000128573 prostate:ENST00000403559:2.22691237348292 liver:ENST00000408937:1.39491923124275
ENSG00000133026 prostate:ENST00000379980:3.01668278518516 liver:ENST00000396239:1.32844978562675
ENSG00000135535 prostate:ENST00000275080:1.15613876551067 liver:ENST00000324953:1.80228263531157
ENSG00000140320 prostate:ENST00000416165:0.988756952951815 liver:ENST00000560846:0.99686231956038
ENSG00000143578 prostate:ENST00000368600:0.769798278017509 liver:ENST00000368603:0.486528370109961
ENSG00000143889 prostate:ENST00000409636:8.0067994763291 liver:ENST00000425682:2.40342313434943
ENSG00000153721 prostate:ENST00000367213:1.33585719725519 liver:ENST00000367209:1.66586620281198
ENSG00000166523 prostate:ENST00000537698:1.19627862985209 liver:ENST00000446457:0.942985055321747
ENSG00000182362 prostate:ENST00000397691:0.781427425590897 liver:ENST00000397701:0.620913766502646
ENSG00000048052 prostate:ENST00000405010:5.93123755417655 lung:ENST00000406072:4.60328919732426
ENSG00000072274 prostate:ENST00000540528:0.931483938642147 lung:ENST00000420415:1.81175568679507
ENSG00000089335 prostate:ENST00000423823:0.596763663672021 lung:ENST00000505365:0.59077921240062
ENSG00000105357 prostate:ENST00000425460:1.73932316753773 lung:ENST00000376965:2.98018121643425
ENSG00000105792 prostate:ENST00000316089:1.7117249160296 lung:ENST00000445156:2.46665625081526
ENSG00000112367 prostate:ENST00000441478:2.19475435911043 lung:ENST00000368941:1.85478184268806
ENSG00000114805 prostate:ENST00000334686:0.991798933680595 lung:ENST00000414191:1.22298984448843
ENSG00000117335 prostate:ENST00000360212:2.44673486115583 lung:ENST00000367047:1.65277582139138
ENSG00000124588 prostate:ENST00000380454:2.20353607417591 lung:ENST00000380455:1.86076685815508
ENSG00000129465 prostate:ENST00000216274:1.27529848191634 lung:ENST00000554569:0.965871338068266
ENSG00000135074 prostate:ENST00000394020:11.229938769205 lung:ENST00000257527:8.5490282880796
ENSG00000138078 prostate:ENST00000409411:6.21684913470216 lung:ENST00000409957:3.44216211041284
ENSG00000155508 prostate:ENST00000403027:0.75492235273392 lung:ENST00000285896:1.40941898549015
ENSG00000158796 prostate:ENST00000368006:1.93766318288113 lung:ENST00000458050:3.27677882106647
ENSG00000161996 prostate:ENST00000315764:0.135656455701896 lung:ENST00000547944:0.300274708983288
ENSG00000162520 prostate:ENST00000373484:32.615372607998 lung:ENST00000409190:47.9401503949772
ENSG00000163568 prostate:ENST00000368129:2.59791897398803 lung:ENST00000368130:2.18431098581336
ENSG00000165752 prostate:ENST00000368619:1.78172369975085 lung:ENST00000456004:1.90041592930983
ENSG00000170509 prostate:ENST00000302219:4.47204002701884 lung:ENST00000328546:3.28146148273665
ENSG00000171960 prostate:ENST00000304979:3.80685749763295 lung:ENST00000455203:2.33967703752365
ENSG00000172123 prostate:ENST00000394562:1.15095326182053 lung:ENST00000304905:1.25495397856664
ENSG00000173083 prostate:ENST00000405413:1.88637512649142 lung:ENST00000311412:0.91806569378651
ENSG00000183495 prostate:ENST00000330386:3.06302538496223 lung:ENST00000332482:2.13608499870617
ENSG00000197603 prostate:ENST00000425232:1.65409932713646 lung:ENST00000274258:2.10930292940779
ENSG00000198513 prostate:ENST00000358385:9.83578821164326 lung:ENST00000354525:7.3077184355964
ENSG00000215883 prostate:ENST00000421415:0.479476234138536 lung:ENST00000419823:0.405891561108554
ENSG00000001631 prostate:ENST00000340022:0.614646991155446 lymph_node:ENST00000413688:0.65672898963561
ENSG00000032219 prostate:ENST00000355431:4.04520147472227 lymph_node:ENST00000348476:5.99919340045488
ENSG00000040487 prostate:ENST00000497827:1.30258023031344 lymph_node:ENST00000432465:2.06564048196365
ENSG00000067715 prostate:ENST00000457153:2.6711067708387 lymph_node:ENST00000261205:1.07919202492837
ENSG00000095397 prostate:ENST00000265134:1.56144834232692 lymph_node:ENST00000374059:3.18423586547551
ENSG00000103351 prostate:ENST00000445795:4.67180150809008 lymph_node:ENST00000341633:3.21870593148194
ENSG00000105519 prostate:ENST00000222125:3.96979822639049 lymph_node:ENST00000394521:4.04592427557906
ENSG00000105865 prostate:ENST00000265720:0.715850813299574 lymph_node:ENST00000436411:0.964063862747578
ENSG00000105875 prostate:ENST00000354475:0.669778832138268 lymph_node:ENST00000423565:0.579622243606588
ENSG00000106078 prostate:ENST00000445054:1.37571669850535 lymph_node:ENST00000431948:1.00962596658443
ENSG00000109576 prostate:ENST00000337664:4.77028633660431 lymph_node:ENST00000509167:1.72765650169951
ENSG00000111907 prostate:ENST00000392484:0.893903943158791 lymph_node:ENST00000392482:1.42735138813881
ENSG00000116138 prostate:ENST00000375847:2.69286346390002 lymph_node:ENST00000475133:3.3127108873082
ENSG00000125703 prostate:ENST00000371120:11.1459934713513 lymph_node:ENST00000317868:7.0354092073955
ENSG00000130307 prostate:ENST00000431146:2.44433437646378 lymph_node:ENST00000252597:0.963393597199292
ENSG00000133424 prostate:ENST00000397394:2.79007917170166 lymph_node:ENST00000402320:2.80293333260424
ENSG00000134138 prostate:ENST00000397624:0.860115230700554 lymph_node:ENST00000314177:0.330668228770632
ENSG00000138162 prostate:ENST00000490979:3.71016133233689 lymph_node:ENST00000369001:1.49456902076884
ENSG00000145241 prostate:ENST00000273853:1.54648736058016 lymph_node:ENST00000515140:1.63165832908953
ENSG00000145283 prostate:ENST00000273905:4.10144481913663 lymph_node:ENST00000505535:2.04756073359838
ENSG00000146070 prostate:ENST00000537365:1.96706700909694 lymph_node:ENST00000274793:2.71306517240907
ENSG00000149328 prostate:ENST00000525089:0.902469695065204 lymph_node:ENST00000534718:0.354152059208413
ENSG00000154719 prostate:ENST00000419219:11.4218123574308 lymph_node:ENST00000352957:7.19126935534147
ENSG00000161996 prostate:ENST00000315764:0.135656455701896 lymph_node:ENST00000546896:0.215415291092746
ENSG00000164344 prostate:ENST00000513864:1.34595602648697 lymph_node:ENST00000511608:0.788404040981825
ENSG00000177674 prostate:ENST00000376629:2.72706295734482 lymph_node:ENST00000314340:3.76065706843193
ENSG00000180398 prostate:ENST00000409913:1.08212740059626 lymph_node:ENST00000409800:1.38513897457643
ENSG00000185670 prostate:ENST00000527994:1.34665921495945 lymph_node:ENST00000530112:1.82539438397987
ENSG00000186446 prostate:ENST00000396048:3.56742406927688 lymph_node:ENST00000332489:1.4910963248217
ENSG00000197603 prostate:ENST00000425232:1.65409932713646 lymph_node:ENST00000274258:1.113540160419
ENSG00000198707 prostate:ENST00000547691:1.93320043457518 lymph_node:ENST00000397838:1.25264876617617
ENSG00000204954 prostate:ENST00000547975:1.59289581485193 lymph_node:ENST00000378090:1.58005772652156
ENSG00000008952 skeletal_muscle:ENST00000537426:12.5285607636002 adipose:ENST00000544081:13.846563797056
ENSG00000011451 skeletal_muscle:ENST00000263381:1.99439492863732 adipose:ENST00000416927:4.48207863526333
ENSG00000016864 skeletal_muscle:ENST00000481643:1.62349324225478 adipose:ENST00000394783:0.780996323053678
ENSG00000025156 skeletal_muscle:ENST00000368455:3.48493691194914 adipose:ENST00000452194:3.53634301777263
ENSG00000042753 skeletal_muscle:ENST00000263270:24.964452711021 adipose:ENST00000352203:16.9874279497006
ENSG00000050426 skeletal_muscle:ENST00000552739:0.547852871616734 adipose:ENST00000547555:1.54661127359352
ENSG00000068793 skeletal_muscle:ENST00000313077:2.10855902496059 adipose:ENST00000435939:0.988493193085601
ENSG00000070495 skeletal_muscle:ENST00000445478:19.2606847646707 adipose:ENST00000397625:11.1797088919255
ENSG00000072952 skeletal_muscle:ENST00000552103:1.33571914478027 adipose:ENST00000424001:3.31939290570532
ENSG00000078687 skeletal_muscle:ENST00000335749:3.10338164546125 adipose:ENST00000301624:2.99321700500035
ENSG00000085415 skeletal_muscle:ENST00000399892:3.14132895598463 adipose:ENST00000262124:5.02688653782206
ENSG00000085832 skeletal_muscle:ENST00000371733:18.0167100078342 adipose:ENST00000371730:10.192135006934
ENSG00000089280 skeletal_muscle:ENST00000564493:1.66625138187747 adipose:ENST00000474990:3.10290508823394
ENSG00000092931 skeletal_muscle:ENST00000336509:7.7211537930028 adipose:ENST00000355954:4.63152315075329
ENSG00000100014 skeletal_muscle:ENST00000437398:1.57076401276272 adipose:ENST00000314328:0.783054922326897
ENSG00000100528 skeletal_muscle:ENST00000216416:27.8548028732112 adipose:ENST00000395573:26.5097348018959
ENSG00000101546 skeletal_muscle:ENST00000306735:3.22963871606035 adipose:ENST00000262197:3.78195288516909
ENSG00000105323 skeletal_muscle:ENST00000270069:14.8613799560575 adipose:ENST00000378215:28.6161162444572
ENSG00000107736 skeletal_muscle:ENST00000398788:0.548309466895543 adipose:ENST00000299366:0.325157279076809
ENSG00000109184 skeletal_muscle:ENST00000334635:1.60235185671664 adipose:ENST00000381441:1.47556375500875
ENSG00000113838 skeletal_muscle:ENST00000338733:3.75393255030589 adipose:ENST00000424280:1.45196951458509
ENSG00000114948 skeletal_muscle:ENST00000444281:1.15467585093339 adipose:ENST00000264377:1.37519579666803
ENSG00000122566 skeletal_muscle:ENST00000356674:10.8523203154274 adipose:ENST00000409814:11.704478355818
ENSG00000127554 skeletal_muscle:ENST00000567719:1.6849710615677 adipose:ENST00000248114:1.92597571521825
ENSG00000129197 skeletal_muscle:ENST00000536255:2.93671932489021 adipose:ENST00000540734:3.09483495249209
ENSG00000130177 skeletal_muscle:ENST00000356221:4.60313263015961 adipose:ENST00000252458:3.82689277980607
ENSG00000132254 skeletal_muscle:ENST00000445086:1.41973737267318 adipose:ENST00000531037:1.42571255403423
ENSG00000132561 skeletal_muscle:ENST00000524308:2.93970200499469 adipose:ENST00000522025:1.40058146366784
ENSG00000132670 skeletal_muscle:ENST00000380393:2.591800429366 adipose:ENST00000356147:1.71209864487699
ENSG00000133112 skeletal_muscle:ENST00000528619:29.5484798197876 adipose:ENST00000379056:22.6615731290672
ENSG00000133895 skeletal_muscle:ENST00000312049:1.76631281645286 adipose:ENST00000377321:0.831904518682382
ENSG00000133943 skeletal_muscle:ENST00000256324:0.505568018828126 adipose:ENST00000517306:0.411412024096146
ENSG00000136108 skeletal_muscle:ENST00000378037:2.97019954197164 adipose:ENST00000490903:2.27350655294272
ENSG00000136279 skeletal_muscle:ENST00000432854:2.12168558578579 adipose:ENST00000494774:0.770571917102575
ENSG00000137154 skeletal_muscle:ENST00000315377:6.00525422527708 adipose:ENST00000380381:4.43914682846213
ENSG00000137216 skeletal_muscle:ENST00000371893:1.25320428453921 adipose:ENST00000533121:1.7842973851676
ENSG00000137880 skeletal_muscle:ENST00000561160:1.35045134123005 adipose:ENST00000559445:1.47227916632467
ENSG00000144591 skeletal_muscle:ENST00000373924:0.688433374537055 adipose:ENST00000358215:0.48164600667349
ENSG00000146376 skeletal_muscle:ENST00000275189:3.51352209822637 adipose:ENST00000368149:2.58371472900392
ENSG00000151366 skeletal_muscle:ENST00000324742:0.729611822618926 adipose:ENST00000528164:1.03029805108956
ENSG00000151575 skeletal_muscle:ENST00000560827:1.62744391633124 adipose:ENST00000560582:1.75888108428047
ENSG00000159346 skeletal_muscle:ENST00000436244:10.0258669914728 adipose:ENST00000340990:2.80509921190344
ENSG00000163536 skeletal_muscle:ENST00000472747:1.57277191277882 adipose:ENST00000295777:0.748536518826128
ENSG00000164077 skeletal_muscle:ENST00000455683:0.8223643988386 adipose:ENST00000417270:0.455076339755581
ENSG00000166471 skeletal_muscle:ENST00000528080:2.39944709274036 adipose:ENST00000524543:2.10159081349328
ENSG00000168297 skeletal_muscle:ENST00000479134:2.99092749430554 adipose:ENST00000536750:3.92422943783219
ENSG00000169718 skeletal_muscle:ENST00000538833:1.83838222597156 adipose:ENST00000542088:3.30567909836174
ENSG00000175221 skeletal_muscle:ENST00000395808:5.36606262964861 adipose:ENST00000534906:2.522461647346
ENSG00000175387 skeletal_muscle:ENST00000402690:7.72672769194893 adipose:ENST00000356825:3.73437789620585
ENSG00000177119 skeletal_muscle:ENST00000320560:11.2554417423456 adipose:ENST00000441606:9.3858420936967
ENSG00000182173 skeletal_muscle:ENST00000333213:2.06947543372281 adipose:ENST00000545228:1.44249094155819
ENSG00000183087 skeletal_muscle:ENST00000327773:0.685036508092796 adipose:ENST00000450766:1.01951528168425
ENSG00000183495 skeletal_muscle:ENST00000330386:3.58287947731599 adipose:ENST00000332482:2.55944567654712
ENSG00000183684 skeletal_muscle:ENST00000331204:1.97993006251809 adipose:ENST00000505490:1.83594610335223
ENSG00000185019 skeletal_muscle:ENST00000348031:8.34154688068024 adipose:ENST00000217173:5.38062740106447
ENSG00000185689 skeletal_muscle:ENST00000380175:3.06610289634436 adipose:ENST00000427996:1.09045992492624
ENSG00000188107 skeletal_muscle:ENST00000370621:2.00984337949499 adipose:ENST00000370616:0.557646324899275
ENSG00000196083 skeletal_muscle:ENST00000422485:0.143485455005693 adipose:ENST00000342550:0.863958563117414
ENSG00000204262 skeletal_muscle:ENST00000374866:3.03633737044306 adipose:ENST00000452536:3.83555058899044
ENSG00000219626 skeletal_muscle:ENST00000457370:1.00120426943066 adipose:ENST00000448919:2.4293561262371
ENSG00000243989 skeletal_muscle:ENST00000458031:0.477315620292338 adipose:ENST00000494103:0.391021189602092
ENSG00000249115 skeletal_muscle:ENST00000379045:2.28209150390259 adipose:ENST00000203166:2.64995529273843
ENSG00000007047 skeletal_muscle:ENST00000300843:2.80018679595511 adrenal:ENST00000538583:1.86593604833822
ENSG00000008952 skeletal_muscle:ENST00000537426:12.5285607636002 adrenal:ENST00000544081:11.9843099246164
ENSG00000040487 skeletal_muscle:ENST00000375155:1.27495652978527 adrenal:ENST00000432465:2.72125557793647
ENSG00000042753 skeletal_muscle:ENST00000263270:24.964452711021 adrenal:ENST00000352203:17.2799840723955
ENSG00000058804 skeletal_muscle:ENST00000540001:6.25176626395538 adrenal:ENST00000360494:6.3084178666945
ENSG00000067191 skeletal_muscle:ENST00000344140:3.11069245689647 adrenal:ENST00000394303:5.62952424122116
ENSG00000068793 skeletal_muscle:ENST00000313077:2.10855902496059 adrenal:ENST00000435939:1.39737280512198
ENSG00000070501 skeletal_muscle:ENST00000517393:2.22283548760235 adrenal:ENST00000521492:1.22075542863763
ENSG00000075089 skeletal_muscle:ENST00000546902:1.25939233650712 adrenal:ENST00000552376:1.67906560112812
ENSG00000087053 skeletal_muscle:ENST00000352297:2.34085110337445 adrenal:ENST00000393223:4.22207071012153
ENSG00000100503 skeletal_muscle:ENST00000476352:4.66506200749191 adrenal:ENST00000389868:2.00241205966969
ENSG00000104973 skeletal_muscle:ENST00000312865:3.16406249411905 adrenal:ENST00000536547:1.13312138288658
ENSG00000105323 skeletal_muscle:ENST00000270069:14.8613799560575 adrenal:ENST00000378215:29.9064928728798
ENSG00000108468 skeletal_muscle:ENST00000225603:4.33308446766082 adrenal:ENST00000393408:2.75048852747803
ENSG00000108515 skeletal_muscle:ENST00000519602:2.92009297124118 adrenal:ENST00000521659:1.47361962187089
ENSG00000109111 skeletal_muscle:ENST00000314616:25.7208342084138 adrenal:ENST00000347486:12.6698337647192
ENSG00000109184 skeletal_muscle:ENST00000334635:1.60235185671664 adrenal:ENST00000381441:2.18875372873911
ENSG00000111846 skeletal_muscle:ENST00000316170:0.680481918350355 adrenal:ENST00000379597:0.424108088103143
ENSG00000112701 skeletal_muscle:ENST00000447266:3.05566551863135 adrenal:ENST00000538088:2.13279681058061
ENSG00000113838 skeletal_muscle:ENST00000338733:3.75393255030589 adrenal:ENST00000424280:2.52101979783726
ENSG00000115295 skeletal_muscle:ENST00000320081:3.75762386195728 adrenal:ENST00000379543:2.95010729492435
ENSG00000115310 skeletal_muscle:ENST00000394609:39.4444254826541 adrenal:ENST00000317610:105.051048691477
ENSG00000119139 skeletal_muscle:ENST00000535702:3.13862918653196 adrenal:ENST00000539225:1.78584883453311
ENSG00000121417 skeletal_muscle:ENST00000240731:0.422210074499512 adrenal:ENST00000391703:1.51316293994817
ENSG00000121797 skeletal_muscle:ENST00000399036:0.486162482842819 adrenal:ENST00000357392:0.782525706697746
ENSG00000124067 skeletal_muscle:ENST00000316341:3.33507513003494 adrenal:ENST00000537830:1.98489956457878
ENSG00000124225 skeletal_muscle:ENST00000347215:1.33837978974521 adrenal:ENST00000395816:1.90172645821608
ENSG00000132254 skeletal_muscle:ENST00000445086:1.41973737267318 adrenal:ENST00000531037:1.98770315182152
ENSG00000133895 skeletal_muscle:ENST00000312049:1.76631281645286 adrenal:ENST00000377321:1.51036792563246
ENSG00000135441 skeletal_muscle:ENST00000548925:2.36019191898718 adrenal:ENST00000549147:2.38744572536265
ENSG00000137216 skeletal_muscle:ENST00000371893:1.25320428453921 adrenal:ENST00000533121:1.1738291086589
ENSG00000137872 skeletal_muscle:ENST00000559064:0.640007868260948 adrenal:ENST00000389428:0.243992300789107
ENSG00000137880 skeletal_muscle:ENST00000561160:1.35045134123005 adrenal:ENST00000559445:1.14145852795616
ENSG00000138032 skeletal_muscle:ENST00000282412:5.32001427220278 adrenal:ENST00000345249:2.74501668863565
ENSG00000139990 skeletal_muscle:ENST00000341516:10.3433237716635 adrenal:ENST00000554215:4.26546103146195
ENSG00000144746 skeletal_muscle:ENST00000273258:1.49974511501461 adrenal:ENST00000412089:1.5271654940551
ENSG00000146463 skeletal_muscle:ENST00000314607:3.05410704364165 adrenal:ENST00000373297:2.74228309175752
ENSG00000151575 skeletal_muscle:ENST00000560827:1.62744391633124 adrenal:ENST00000560582:1.85049796880697
ENSG00000156858 skeletal_muscle:ENST00000300835:0.728315422338577 adrenal:ENST00000565977:2.36378007874857
ENSG00000158856 skeletal_muscle:ENST00000523782:0.568951021587792 adrenal:ENST00000518616:0.828831662783956
ENSG00000160050 skeletal_muscle:ENST00000373602:2.95414628012547 adrenal:ENST00000469003:1.23805248897619
ENSG00000160932 skeletal_muscle:ENST00000292494:3.91754783575177 adrenal:ENST00000521182:2.75009296896627
ENSG00000167637 skeletal_muscle:ENST00000310738:1.240322714474 adrenal:ENST00000324461:1.52429631098966
ENSG00000172270 skeletal_muscle:ENST00000353555:120.683556212882 adrenal:ENST00000346916:156.263436654768
ENSG00000173145 skeletal_muscle:ENST00000371350:3.35775439504769 adrenal:ENST00000371361:1.24327361254041
ENSG00000174738 skeletal_muscle:ENST00000312521:3.84400266381366 adrenal:ENST00000383773:5.06515309861148
ENSG00000175221 skeletal_muscle:ENST00000395808:5.36606262964861 adrenal:ENST00000534906:3.0733499944323
ENSG00000175387 skeletal_muscle:ENST00000402690:7.72672769194893 adrenal:ENST00000356825:2.70319875168772
ENSG00000176986 skeletal_muscle:ENST00000540668:3.44900290606716 adrenal:ENST00000465076:5.62590798492279
ENSG00000180596 skeletal_muscle:ENST00000314332:6.18977935602433 adrenal:ENST00000396984:4.94348892840957
ENSG00000196235 skeletal_muscle:ENST00000402194:4.04631468497662 adrenal:ENST00000359191:8.77528404165579
ENSG00000198707 skeletal_muscle:ENST00000397838:1.11685975788215 adrenal:ENST00000547691:1.52081603130135
ENSG00000204262 skeletal_muscle:ENST00000374866:3.03633737044306 adrenal:ENST00000452536:3.17669357931845
ENSG00000213024 skeletal_muscle:ENST00000422090:19.0716960383274 adrenal:ENST00000413454:16.9564831203802
ENSG00000214872 skeletal_muscle:ENST00000527972:6.14800789065443 adrenal:ENST00000457912:2.99104901381722
ENSG00000007047 skeletal_muscle:ENST00000300843:2.80018679595511 brain:ENST00000538583:1.67663265510089
ENSG00000030304 skeletal_muscle:ENST00000416899:1.14013497497146 brain:ENST00000374438:0.25621341953071
ENSG00000042753 skeletal_muscle:ENST00000263270:24.964452711021 brain:ENST00000352203:10.9305421316259
ENSG00000048740 skeletal_muscle:ENST00000315874:2.94318954641303 brain:ENST00000379261:1.95262177037468
ENSG00000064225 skeletal_muscle:ENST00000483910:0.519796365303644 brain:ENST00000265261:1.21613937821499
ENSG00000072274 skeletal_muscle:ENST00000540528:2.47942866249838 brain:ENST00000420415:1.32672027113008
ENSG00000078687 skeletal_muscle:ENST00000335749:3.10338164546125 brain:ENST00000301624:4.31881999695532
ENSG00000091428 skeletal_muscle:ENST00000397087:0.32894575953544 brain:ENST00000409036:0.997491071928494
ENSG00000100014 skeletal_muscle:ENST00000437398:1.57076401276272 brain:ENST00000314328:0.60817167448674
ENSG00000100280 skeletal_muscle:ENST00000356015:1.1446441699562 brain:ENST00000357586:2.71466296484314
ENSG00000100731 skeletal_muscle:ENST00000304743:7.01363285644164 brain:ENST00000238570:3.20812156922489
ENSG00000105373 skeletal_muscle:ENST00000246802:1.92903843036871 brain:ENST00000446535:1.28532805183432
ENSG00000105552 skeletal_muscle:ENST00000545387:6.00312080810616 brain:ENST00000402551:1.85179100935046
ENSG00000107736 skeletal_muscle:ENST00000398788:0.548309466895543 brain:ENST00000442677:0.812244910489886
ENSG00000108312 skeletal_muscle:ENST00000533177:1.2592933048755 brain:ENST00000302904:2.63495099813782
ENSG00000108468 skeletal_muscle:ENST00000225603:4.33308446766082 brain:ENST00000393408:4.68864571033583
ENSG00000115875 skeletal_muscle:ENST00000432873:4.99650220462061 brain:ENST00000313117:2.25819244841076
ENSG00000121578 skeletal_muscle:ENST00000359213:0.323599357821885 brain:ENST00000480814:1.10929107891087
ENSG00000124225 skeletal_muscle:ENST00000347215:1.33837978974521 brain:ENST00000395816:1.29451938945318
ENSG00000125450 skeletal_muscle:ENST00000541827:2.02618025787283 brain:ENST00000447371:1.35404700346335
ENSG00000128829 skeletal_muscle:ENST00000558823:1.58015567240814 brain:ENST00000559624:0.488160487280098
ENSG00000128944 skeletal_muscle:ENST00000448395:0.84337230434947 brain:ENST00000249776:0.805458034540956
ENSG00000129484 skeletal_muscle:ENST00000250416:1.68722020432247 brain:ENST00000527915:1.73461196368382
ENSG00000130177 skeletal_muscle:ENST00000356221:4.60313263015961 brain:ENST00000252458:7.14782015005755
ENSG00000132670 skeletal_muscle:ENST00000380393:2.591800429366 brain:ENST00000356147:2.43968674776604
ENSG00000133110 skeletal_muscle:ENST00000379742:1.0017893585852 brain:ENST00000379743:0.3136667016517
ENSG00000134253 skeletal_muscle:ENST00000256649:1.79884433437293 brain:ENST00000369464:1.96664300668735
ENSG00000137872 skeletal_muscle:ENST00000559064:0.640007868260948 brain:ENST00000537942:1.53768366412937
ENSG00000140009 skeletal_muscle:ENST00000557772:0.415085026034785 brain:ENST00000554572:0.208792913125332
ENSG00000148187 skeletal_muscle:ENST00000394315:1.43044218785019 brain:ENST00000373728:0.365749679293288
ENSG00000158411 skeletal_muscle:ENST00000422537:0.896042438837984 brain:ENST00000289359:0.337737441480768
ENSG00000161526 skeletal_muscle:ENST00000293208:3.80002874791822 brain:ENST00000355423:6.41932559434058
ENSG00000161904 skeletal_muscle:ENST00000293760:0.952147163228321 brain:ENST00000506578:0.47468925031563
ENSG00000163312 skeletal_muscle:ENST00000508591:5.20162734665389 brain:ENST00000510985:2.79290970848563
ENSG00000164164 skeletal_muscle:ENST00000454497:2.6216358864215 brain:ENST00000509620:0.651373931481078
ENSG00000166579 skeletal_muscle:ENST00000380025:2.59655072266718 brain:ENST00000402554:2.90363919747501
ENSG00000168887 skeletal_muscle:ENST00000420686:1.87714900555278 brain:ENST00000306336:1.93432960356911
ENSG00000172757 skeletal_muscle:ENST00000527344:1.51858547094202 brain:ENST00000531413:1.82008432587178
ENSG00000173153 skeletal_muscle:ENST00000000442:1.29305033876646 brain:ENST00000468670:0.521009217812394
ENSG00000183283 skeletal_muscle:ENST00000449723:1.71915346904973 brain:ENST00000436900:1.32464796584942
ENSG00000185813 skeletal_muscle:ENST00000538721:1.45428545707532 brain:ENST00000538936:2.15065789683543
ENSG00000188107 skeletal_muscle:ENST00000370621:2.00984337949499 brain:ENST00000398580:0.983171208653926
ENSG00000196154 skeletal_muscle:ENST00000545360:2.29421608598293 brain:ENST00000354332:0.539057644761137
ENSG00000196235 skeletal_muscle:ENST00000402194:4.04631468497662 brain:ENST00000359191:3.30792221975339
ENSG00000204262 skeletal_muscle:ENST00000374866:3.03633737044306 brain:ENST00000452536:1.64351410906617
ENSG00000213337 skeletal_muscle:ENST00000443120:9.45167467977892 brain:ENST00000393537:4.28615888866837
ENSG00000219626 skeletal_muscle:ENST00000457370:1.00120426943066 brain:ENST00000448919:2.64730695021963
ENSG00000249115 skeletal_muscle:ENST00000379045:2.28209150390259 brain:ENST00000203166:3.22603701834395
ENSG00000005339 skeletal_muscle:ENST00000382070:7.44053233179528 breast:ENST00000323508:10.6011940897105
ENSG00000042753 skeletal_muscle:ENST00000263270:24.964452711021 breast:ENST00000352203:17.6024836829328
ENSG00000058272 skeletal_muscle:ENST00000341878:0.914862319660927 breast:ENST00000312727:0.867241641669891
ENSG00000064225 skeletal_muscle:ENST00000483910:0.519796365303644 breast:ENST00000265261:0.905285037632583
ENSG00000067369 skeletal_muscle:ENST00000382039:3.86853805158639 breast:ENST00000413546:0.7282660289802
ENSG00000081059 skeletal_muscle:ENST00000321603:0.229307166293247 breast:ENST00000378560:1.08020899298743
ENSG00000088387 skeletal_muscle:ENST00000400220:0.73851476863891 breast:ENST00000400228:1.75721972124474
ENSG00000092470 skeletal_muscle:ENST00000381246:1.80712690487904 breast:ENST00000263795:2.02809669826138
ENSG00000100299 skeletal_muscle:ENST00000547805:0.368341645608378 breast:ENST00000216124:1.15156439789907
ENSG00000104824 skeletal_muscle:ENST00000221419:7.07945445597782 breast:ENST00000423415:2.25927412266034
ENSG00000104835 skeletal_muscle:ENST00000221431:4.74824431590124 breast:ENST00000392076:4.85184007765592
ENSG00000105373 skeletal_muscle:ENST00000246802:1.92903843036871 breast:ENST00000446535:1.27831180540563
ENSG00000108387 skeletal_muscle:ENST00000393086:0.784656890329783 breast:ENST00000317268:0.835801667539519
ENSG00000108423 skeletal_muscle:ENST00000376094:1.28978428302147 breast:ENST00000346141:3.38619236510536
ENSG00000108825 skeletal_muscle:ENST00000424284:0.81982891985892 breast:ENST00000409446:0.246501782442518
ENSG00000109099 skeletal_muscle:ENST00000395938:62.7301701794188 breast:ENST00000312280:66.4861890642621
ENSG00000109184 skeletal_muscle:ENST00000334635:1.60235185671664 breast:ENST00000381441:2.84324399740959
ENSG00000111652 skeletal_muscle:ENST00000534877:0.922627314618333 breast:ENST00000442593:0.682361976007525
ENSG00000113838 skeletal_muscle:ENST00000338733:3.75393255030589 breast:ENST00000424280:2.73431753217957
ENSG00000114423 skeletal_muscle:ENST00000407712:2.49459574885892 breast:ENST00000394030:1.70776510542018
ENSG00000114948 skeletal_muscle:ENST00000444281:1.15467585093339 breast:ENST00000264377:1.66681997981895
ENSG00000115295 skeletal_muscle:ENST00000320081:3.75762386195728 breast:ENST00000379543:4.22166555886756
ENSG00000115540 skeletal_muscle:ENST00000233892:4.14838299854953 breast:ENST00000323303:10.8074609546562
ENSG00000119004 skeletal_muscle:ENST00000431118:0.693384780867277 breast:ENST00000421618:0.629313972740589
ENSG00000119725 skeletal_muscle:ENST00000553517:1.14800249326254 breast:ENST00000324593:1.88816724836212
ENSG00000121417 skeletal_muscle:ENST00000240731:0.422210074499512 breast:ENST00000391703:0.697642594745361
ENSG00000121542 skeletal_muscle:ENST00000481965:1.82147883088868 breast:ENST00000309934:3.53511283359799
ENSG00000124225 skeletal_muscle:ENST00000347215:1.33837978974521 breast:ENST00000395816:1.06080688232878
ENSG00000125246 skeletal_muscle:ENST00000376354:1.70839008175565 breast:ENST00000443887:1.11369504723798
ENSG00000126773 skeletal_muscle:ENST00000404681:3.94559346167548 breast:ENST00000555740:1.15406126000026
ENSG00000127554 skeletal_muscle:ENST00000567719:1.6849710615677 breast:ENST00000248114:2.15677162229024
ENSG00000131100 skeletal_muscle:ENST00000399796:2.60938207825329 breast:ENST00000399798:1.55486336230885
ENSG00000131759 skeletal_muscle:ENST00000425707:4.54519172861221 breast:ENST00000254066:0.946632843274373
ENSG00000132561 skeletal_muscle:ENST00000524308:2.93970200499469 breast:ENST00000518154:6.44633963326158
ENSG00000132670 skeletal_muscle:ENST00000380393:2.591800429366 breast:ENST00000356147:1.99581286593062
ENSG00000133112 skeletal_muscle:ENST00000528619:29.5484798197876 breast:ENST00000379056:24.5366635549616
ENSG00000134291 skeletal_muscle:ENST00000553217:0.247022673921295 breast:ENST00000429772:1.24134464089198
ENSG00000134769 skeletal_muscle:ENST00000556176:1.82851149708783 breast:ENST00000399121:1.34301035003009
ENSG00000135547 skeletal_muscle:ENST00000368364:6.86352843966499 breast:ENST00000368365:12.4409340008654
ENSG00000137154 skeletal_muscle:ENST00000315377:6.00525422527708 breast:ENST00000380381:3.38281514246204
ENSG00000140455 skeletal_muscle:ENST00000560202:1.53200712479404 breast:ENST00000559192:3.26717682050833
ENSG00000141452 skeletal_muscle:ENST00000542734:8.92467719053022 breast:ENST00000269221:5.20617698064641
ENSG00000143952 skeletal_muscle:ENST00000416400:4.05492290881335 breast:ENST00000354504:6.42941789784834
ENSG00000144591 skeletal_muscle:ENST00000373924:0.688433374537055 breast:ENST00000358215:0.41484083700688
ENSG00000144746 skeletal_muscle:ENST00000273258:1.49974511501461 breast:ENST00000412089:1.55333577657314
ENSG00000144908 skeletal_muscle:ENST00000490367:0.563784793882865 breast:ENST00000488356:0.238747269961154
ENSG00000146376 skeletal_muscle:ENST00000275189:3.51352209822637 breast:ENST00000368149:1.88200714076067
ENSG00000146463 skeletal_muscle:ENST00000314607:3.05410704364165 breast:ENST00000373297:3.86478920751836
ENSG00000147364 skeletal_muscle:ENST00000382824:5.31618882133595 breast:ENST00000519274:3.72263179224709
ENSG00000148634 skeletal_muscle:ENST00000395198:1.33851303084549 breast:ENST00000412272:1.55686072171815
ENSG00000151575 skeletal_muscle:ENST00000560827:1.62744391633124 breast:ENST00000561221:0.984818852272474
ENSG00000158411 skeletal_muscle:ENST00000422537:0.896042438837984 breast:ENST00000289359:0.602398927523909
ENSG00000161904 skeletal_muscle:ENST00000293760:0.952147163228321 breast:ENST00000506578:0.836763234940166
ENSG00000166471 skeletal_muscle:ENST00000528080:2.39944709274036 breast:ENST00000524543:3.81427411848518
ENSG00000166579 skeletal_muscle:ENST00000380025:2.59655072266718 breast:ENST00000334527:2.22135102039556
ENSG00000168297 skeletal_muscle:ENST00000479134:2.99092749430554 breast:ENST00000536750:3.63021242182954
ENSG00000169718 skeletal_muscle:ENST00000538833:1.83838222597156 breast:ENST00000542088:2.68316176576594
ENSG00000170043 skeletal_muscle:ENST00000303731:13.1006989754023 breast:ENST00000540486:8.55201326472806
ENSG00000172348 skeletal_muscle:ENST00000306764:27.8158363213345 breast:ENST00000330430:19.6053003669909
ENSG00000176853 skeletal_muscle:ENST00000518976:1.29111664207653 breast:ENST00000395537:2.24397736059774
ENSG00000177119 skeletal_muscle:ENST00000320560:11.2554417423456 breast:ENST00000441606:12.4643512319183
ENSG00000178741 skeletal_muscle:ENST00000568783:1.66142723979738 breast:ENST00000322347:6.02980615809476
ENSG00000182173 skeletal_muscle:ENST00000333213:2.06947543372281 breast:ENST00000545228:1.26622282191245
ENSG00000189046 skeletal_muscle:ENST00000440112:1.03808607447597 breast:ENST00000435370:0.590926479770611
ENSG00000204262 skeletal_muscle:ENST00000374866:3.03633737044306 breast:ENST00000452536:4.90956205147154
ENSG00000243989 skeletal_muscle:ENST00000458031:0.477315620292338 breast:ENST00000494103:0.784168459064762
ENSG00000016864 skeletal_muscle:ENST00000481643:1.62349324225478 colon:ENST00000394783:1.61997977173956
ENSG00000065427 skeletal_muscle:ENST00000568378:4.7324884095297 colon:ENST00000302445:6.49464081137051
ENSG00000078687 skeletal_muscle:ENST00000335749:3.10338164546125 colon:ENST00000301624:2.25707665573452
ENSG00000085415 skeletal_muscle:ENST00000399892:3.14132895598463 colon:ENST00000262124:4.54648161456143
ENSG00000090097 skeletal_muscle:ENST00000322099:1.14522201223431 colon:ENST00000428823:0.190682181774101
ENSG00000092470 skeletal_muscle:ENST00000381246:1.80712690487904 colon:ENST00000263795:1.77322334443606
ENSG00000092871 skeletal_muscle:ENST00000394597:1.6137535975648 colon:ENST00000268850:1.53924638599027
ENSG00000100731 skeletal_muscle:ENST00000304743:7.01363285644164 colon:ENST00000238570:4.72502732627429
ENSG00000103494 skeletal_muscle:ENST00000563746:0.4562959580317 colon:ENST00000262135:0.674004277777401
ENSG00000104835 skeletal_muscle:ENST00000221431:4.74824431590124 colon:ENST00000392076:6.13628803642318
ENSG00000104973 skeletal_muscle:ENST00000312865:3.16406249411905 colon:ENST00000536547:0.990699907113287
ENSG00000105373 skeletal_muscle:ENST00000246802:1.92903843036871 colon:ENST00000446535:2.26214149214497
ENSG00000107937 skeletal_muscle:ENST00000360803:7.4330880238421 colon:ENST00000545048:2.22696753451909
ENSG00000109184 skeletal_muscle:ENST00000334635:1.60235185671664 colon:ENST00000381441:2.23105669063917
ENSG00000115966 skeletal_muscle:ENST00000409437:5.99045845497736 colon:ENST00000345739:3.44355618254274
ENSG00000130177 skeletal_muscle:ENST00000356221:4.60313263015961 colon:ENST00000252458:5.04792601107882
ENSG00000137880 skeletal_muscle:ENST00000561160:1.35045134123005 colon:ENST00000559445:1.14255801680897
ENSG00000146463 skeletal_muscle:ENST00000314607:3.05410704364165 colon:ENST00000373297:3.51302544657583
ENSG00000147364 skeletal_muscle:ENST00000382824:5.31618882133595 colon:ENST00000519274:2.94059524745951
ENSG00000147852 skeletal_muscle:ENST00000382092:8.1762259820366 colon:ENST00000382099:3.9224108922168
ENSG00000148187 skeletal_muscle:ENST00000394315:1.43044218785019 colon:ENST00000373728:0.565243686443408
ENSG00000151135 skeletal_muscle:ENST00000280756:0.663501540168268 colon:ENST00000548125:1.10919844753603
ENSG00000160932 skeletal_muscle:ENST00000292494:3.91754783575177 colon:ENST00000521182:2.88864723754665
ENSG00000163755 skeletal_muscle:ENST00000460120:1.38222190983285 colon:ENST00000460822:1.53946150203261
ENSG00000165983 skeletal_muscle:ENST00000298942:1.28484509070774 colon:ENST00000423462:1.17661729846406
ENSG00000168297 skeletal_muscle:ENST00000479134:2.99092749430554 colon:ENST00000536750:1.60834449041431
ENSG00000168491 skeletal_muscle:ENST00000510617:3.79013468048735 colon:ENST00000307588:3.14108141542846
ENSG00000168958 skeletal_muscle:ENST00000392059:0.296580404186301 colon:ENST00000337110:0.365544485594278
ENSG00000178741 skeletal_muscle:ENST00000568783:1.66142723979738 colon:ENST00000322347:4.22868930938704
ENSG00000196923 skeletal_muscle:ENST00000355572:10.5649059134918 colon:ENST00000359895:4.71579102803404
ENSG00000197971 skeletal_muscle:ENST00000397865:5.89675703288727 colon:ENST00000397860:12.1960009173533
ENSG00000213024 skeletal_muscle:ENST00000422090:19.0716960383274 colon:ENST00000413454:16.1364912541931
ENSG00000025770 skeletal_muscle:ENST00000522304:2.50028238453911 heart:ENST00000380768:0.473325566167434
ENSG00000040487 skeletal_muscle:ENST00000375155:1.27495652978527 heart:ENST00000432465:1.00839142199934
ENSG00000040933 skeletal_muscle:ENST00000074304:1.07944896316594 heart:ENST00000545415:1.03199994978754
ENSG00000070081 skeletal_muscle:ENST00000527580:1.92074747792528 heart:ENST00000458064:2.73156285668561
ENSG00000092871 skeletal_muscle:ENST00000394597:1.6137535975648 heart:ENST00000268850:0.74500707175029
ENSG00000095002 skeletal_muscle:ENST00000413880:0.812158532419322 heart:ENST00000543555:1.34375134768926
ENSG00000099814 skeletal_muscle:ENST00000418279:0.614638631138207 heart:ENST00000453495:0.340469552834832
ENSG00000100354 skeletal_muscle:ENST00000301923:1.54182062074684 heart:ENST00000335727:1.75084883286666
ENSG00000111880 skeletal_muscle:ENST00000265607:4.71251482763927 heart:ENST00000369485:2.19312703428482
ENSG00000114423 skeletal_muscle:ENST00000407712:2.49459574885892 heart:ENST00000438603:3.37006345368392
ENSG00000125450 skeletal_muscle:ENST00000541827:2.02618025787283 heart:ENST00000540768:0.84982289741794
ENSG00000127603 skeletal_muscle:ENST00000539218:1.39728533954682 heart:ENST00000442046:1.46566203286373
ENSG00000136933 skeletal_muscle:ENST00000394125:1.2419501165315 heart:ENST00000373538:0.964463488717578
ENSG00000149179 skeletal_muscle:ENST00000525895:0.831674184485828 heart:ENST00000378615:0.331512390084602
ENSG00000156535 skeletal_muscle:ENST00000422508:3.35665068901301 heart:ENST00000437994:2.00362982092365
ENSG00000162298 skeletal_muscle:ENST00000307289:3.06039908077552 heart:ENST00000377190:0.978583261291153
ENSG00000165071 skeletal_muscle:ENST00000522780:3.90280437615486 heart:ENST00000377901:3.74505980914762
ENSG00000169398 skeletal_muscle:ENST00000519465:0.598011126769069 heart:ENST00000523539:0.356770045196074
ENSG00000174197 skeletal_muscle:ENST00000566586:1.18399044422146 heart:ENST00000570161:0.926030965052587
ENSG00000176024 skeletal_muscle:ENST00000391794:2.81210468301268 heart:ENST00000535279:1.2269287637955
ENSG00000177119 skeletal_muscle:ENST00000320560:11.2554417423456 heart:ENST00000441606:9.14848877226931
ENSG00000183814 skeletal_muscle:ENST00000366801:1.15644993586678 heart:ENST00000460719:1.55205022221905
ENSG00000185813 skeletal_muscle:ENST00000538721:1.45428545707532 heart:ENST00000538936:1.35569333435569
ENSG00000196083 skeletal_muscle:ENST00000422485:0.143485455005693 heart:ENST00000342550:0.34105684979374
ENSG00000198561 skeletal_muscle:ENST00000415361:0.488791085097866 heart:ENST00000534647:2.28163828770515
ENSG00000211450 skeletal_muscle:ENST00000528798:1.92444705963105 heart:ENST00000534386:3.18149937124487
ENSG00000010244 skeletal_muscle:ENST00000341711:7.54483630784827 kidney:ENST00000394670:7.26548907465113
ENSG00000042753 skeletal_muscle:ENST00000263270:24.964452711021 kidney:ENST00000352203:14.8188662221633
ENSG00000048052 skeletal_muscle:ENST00000406072:1.68897857156769 kidney:ENST00000405010:2.50031657161326
ENSG00000069329 skeletal_muscle:ENST00000562420:6.54497109048648 kidney:ENST00000568784:8.36924030422593
ENSG00000072952 skeletal_muscle:ENST00000552103:1.33571914478027 kidney:ENST00000424001:2.94123198382386
ENSG00000075089 skeletal_muscle:ENST00000546902:1.25939233650712 kidney:ENST00000552376:0.548580108696034
ENSG00000092931 skeletal_muscle:ENST00000336509:7.7211537930028 kidney:ENST00000355954:5.24310048147896
ENSG00000100354 skeletal_muscle:ENST00000301923:1.54182062074684 kidney:ENST00000400140:0.801469548540999
ENSG00000100483 skeletal_muscle:ENST00000395860:1.24742040323831 kidney:ENST00000358490:1.32250758399327
ENSG00000100842 skeletal_muscle:ENST00000351354:1.04023978002468 kidney:ENST00000216733:1.63906497974208
ENSG00000106392 skeletal_muscle:ENST00000436587:6.54273406133082 kidney:ENST00000223122:2.56535055205164
ENSG00000108825 skeletal_muscle:ENST00000424284:0.81982891985892 kidney:ENST00000430739:0.711787131676541
ENSG00000108826 skeletal_muscle:ENST00000225969:1.12003779508215 kidney:ENST00000508200:1.895117841703
ENSG00000111834 skeletal_muscle:ENST00000447842:1.22967615852652 kidney:ENST00000229554:1.6131070402253
ENSG00000113838 skeletal_muscle:ENST00000338733:3.75393255030589 kidney:ENST00000424280:4.09232199858095
ENSG00000114423 skeletal_muscle:ENST00000407712:2.49459574885892 kidney:ENST00000394030:1.38534413470174
ENSG00000121417 skeletal_muscle:ENST00000240731:0.422210074499512 kidney:ENST00000391703:1.51491189003133
ENSG00000125503 skeletal_muscle:ENST00000263433:6.50056785260122 kidney:ENST00000376393:5.45946613264109
ENSG00000128944 skeletal_muscle:ENST00000448395:0.84337230434947 kidney:ENST00000249776:0.762153914261126
ENSG00000132376 skeletal_muscle:ENST00000350761:0.494709608809731 kidney:ENST00000406424:0.898791862300046
ENSG00000132670 skeletal_muscle:ENST00000380393:2.591800429366 kidney:ENST00000356147:1.08918609591101
ENSG00000135250 skeletal_muscle:ENST00000357311:1.90887876776646 kidney:ENST00000393651:2.80127184184565
ENSG00000136108 skeletal_muscle:ENST00000378037:2.97019954197164 kidney:ENST00000258607:2.3396066070614
ENSG00000137575 skeletal_muscle:ENST00000422546:0.442755118303283 kidney:ENST00000413219:0.995172460246218
ENSG00000137872 skeletal_muscle:ENST00000559064:0.640007868260948 kidney:ENST00000537942:1.15630110839783
ENSG00000138495 skeletal_muscle:ENST00000490145:1.27179413369345 kidney:ENST00000261070:1.35392521346504
ENSG00000139910 skeletal_muscle:ENST00000483536:0.630268502550763 kidney:ENST00000465357:0.6488793859198
ENSG00000141540 skeletal_muscle:ENST00000269346:5.1688833206812 kidney:ENST00000441391:2.23597903409665
ENSG00000148719 skeletal_muscle:ENST00000394903:1.79743340438988 kidney:ENST00000338820:0.566166294468071
ENSG00000149179 skeletal_muscle:ENST00000525895:0.831674184485828 kidney:ENST00000378615:0.418655132330661
ENSG00000157020 skeletal_muscle:ENST00000350697:0.590010511645117 kidney:ENST00000383801:0.385622932752959
ENSG00000163485 skeletal_muscle:ENST00000309502:0.362006352310848 kidney:ENST00000337894:0.77836651952397
ENSG00000165983 skeletal_muscle:ENST00000298942:1.28484509070774 kidney:ENST00000423462:0.782052072001878
ENSG00000166451 skeletal_muscle:ENST00000562943:2.41986280874466 kidney:ENST00000439957:2.53301010883802
ENSG00000172757 skeletal_muscle:ENST00000527344:1.51858547094202 kidney:ENST00000531413:2.79790323296311
ENSG00000177119 skeletal_muscle:ENST00000320560:11.2554417423456 kidney:ENST00000441606:13.1242623435866
ENSG00000180104 skeletal_muscle:ENST00000340158:3.77473265001341 kidney:ENST00000503889:1.76391207718636
ENSG00000185261 skeletal_muscle:ENST00000513200:2.43606145192728 kidney:ENST00000329378:1.55036664457874
ENSG00000196235 skeletal_muscle:ENST00000402194:4.04631468497662 kidney:ENST00000359191:5.28933733062896
ENSG00000204262 skeletal_muscle:ENST00000374866:3.03633737044306 kidney:ENST00000452536:2.7945594137373
ENSG00000249115 skeletal_muscle:ENST00000379045:2.28209150390259 kidney:ENST00000203166:2.05723386438659
ENSG00000004534 skeletal_muscle:ENST00000425608:1.83070211671407 liver:ENST00000454079:1.06157199647966
ENSG00000066654 skeletal_muscle:ENST00000381337:0.777703707923139 liver:ENST00000431224:0.9068842426626
ENSG00000081059 skeletal_muscle:ENST00000321603:0.229307166293247 liver:ENST00000395023:0.620913766502647
ENSG00000085415 skeletal_muscle:ENST00000399892:3.14132895598463 liver:ENST00000262124:4.49377174103091
ENSG00000091592 skeletal_muscle:ENST00000537069:0.82599502525308 liver:ENST00000345221:0.673900195117763
ENSG00000100722 skeletal_muscle:ENST00000393530:1.27217100167658 liver:ENST00000359301:0.803024048567285
ENSG00000101417 skeletal_muscle:ENST00000409299:2.96415522239609 liver:ENST00000344022:1.60953954004593
ENSG00000102606 skeletal_muscle:ENST00000370623:2.38824918762412 liver:ENST00000426073:1.36778451979622
ENSG00000103021 skeletal_muscle:ENST00000443128:3.29115349878182 liver:ENST00000219299:1.23823324202699
ENSG00000106404 skeletal_muscle:ENST00000308344:0.566052553368663 liver:ENST00000401528:0.941016532490451
ENSG00000108312 skeletal_muscle:ENST00000533177:1.2592933048755 liver:ENST00000302904:3.81620138833041
ENSG00000121578 skeletal_muscle:ENST00000359213:0.323599357821885 liver:ENST00000480814:0.812215225039733
ENSG00000125246 skeletal_muscle:ENST00000376354:1.70839008175565 liver:ENST00000416504:1.48036785064588
ENSG00000129484 skeletal_muscle:ENST00000250416:1.68722020432247 liver:ENST00000527915:0.744983243727616
ENSG00000133895 skeletal_muscle:ENST00000312049:1.76631281645286 liver:ENST00000377321:1.31371926186872
ENSG00000136933 skeletal_muscle:ENST00000394125:1.2419501165315 liver:ENST00000373538:1.78498652583687
ENSG00000144366 skeletal_muscle:ENST00000359135:1.12117778199026 liver:ENST00000409580:1.03594301019654
ENSG00000149346 skeletal_muscle:ENST00000488816:1.26707155807118 liver:ENST00000334534:1.09282369158169
ENSG00000163755 skeletal_muscle:ENST00000460120:1.38222190983285 liver:ENST00000460822:2.97881975638277
ENSG00000165731 skeletal_muscle:ENST00000355710:0.705999683433372 liver:ENST00000340058:1.27115912080277
ENSG00000167716 skeletal_muscle:ENST00000409644:1.36985954424504 liver:ENST00000354680:0.762943963445698
ENSG00000177119 skeletal_muscle:ENST00000320560:11.2554417423456 liver:ENST00000441606:10.4704869974455
ENSG00000184508 skeletal_muscle:ENST00000330334:0.762320630259084 liver:ENST00000394272:1.61417733429864
ENSG00000196235 skeletal_muscle:ENST00000402194:4.04631468497662 liver:ENST00000359191:3.87354536530022
ENSG00000204262 skeletal_muscle:ENST00000374866:3.03633737044306 liver:ENST00000452536:3.17220248846735
ENSG00000004700 skeletal_muscle:ENST00000444129:3.89087156631916 lung:ENST00000536964:4.46058649267161
ENSG00000007047 skeletal_muscle:ENST00000300843:2.80018679595511 lung:ENST00000538583:2.32462984303343
ENSG00000066654 skeletal_muscle:ENST00000381337:0.777703707923139 lung:ENST00000431224:0.786406212847008
ENSG00000070495 skeletal_muscle:ENST00000445478:19.2606847646707 lung:ENST00000397625:28.8341694792718
ENSG00000072274 skeletal_muscle:ENST00000540528:2.47942866249838 lung:ENST00000420415:1.81175568679507
ENSG00000072952 skeletal_muscle:ENST00000552103:1.33571914478027 lung:ENST00000424001:1.58712933160992
ENSG00000078687 skeletal_muscle:ENST00000335749:3.10338164546125 lung:ENST00000301624:1.97487022351854
ENSG00000085760 skeletal_muscle:ENST00000418823:2.21951182644623 lung:ENST00000404297:0.769934533246406
ENSG00000102606 skeletal_muscle:ENST00000370623:2.38824918762412 lung:ENST00000426073:2.27882766110916
ENSG00000104835 skeletal_muscle:ENST00000221431:4.74824431590124 lung:ENST00000392076:3.55589131428795
ENSG00000104973 skeletal_muscle:ENST00000312865:3.16406249411905 lung:ENST00000536547:0.939055087041905
ENSG00000105707 skeletal_muscle:ENST00000392226:5.06385705725218 lung:ENST00000262626:1.99678417267545
ENSG00000108100 skeletal_muscle:ENST00000456784:2.38061085348576 lung:ENST00000339497:4.83671103414379
ENSG00000111785 skeletal_muscle:ENST00000392837:1.06121825686135 lung:ENST00000552619:0.720517297117628
ENSG00000123297 skeletal_muscle:ENST00000540550:2.20782670397426 lung:ENST00000323833:1.08571816757432
ENSG00000124225 skeletal_muscle:ENST00000347215:1.33837978974521 lung:ENST00000395816:0.900269077978751
ENSG00000125703 skeletal_muscle:ENST00000371120:1.8076740126935 lung:ENST00000317868:1.24141077655422
ENSG00000129484 skeletal_muscle:ENST00000250416:1.68722020432247 lung:ENST00000527915:0.869233083466608
ENSG00000132670 skeletal_muscle:ENST00000380393:2.591800429366 lung:ENST00000356147:1.64605445855325
ENSG00000136279 skeletal_muscle:ENST00000432854:2.12168558578579 lung:ENST00000452661:0.914919655520349
ENSG00000137872 skeletal_muscle:ENST00000559064:0.640007868260948 lung:ENST00000537942:0.794945804174978
ENSG00000144233 skeletal_muscle:ENST00000393001:5.45997834897835 lung:ENST00000272647:7.97972277894872
ENSG00000144837 skeletal_muscle:ENST00000495992:17.7121096063901 lung:ENST00000273371:6.33720170437906
ENSG00000148719 skeletal_muscle:ENST00000394903:1.79743340438988 lung:ENST00000338820:1.67110953532808
ENSG00000154553 skeletal_muscle:ENST00000284770:16.3323509816874 lung:ENST00000284771:9.24153274802877
ENSG00000165071 skeletal_muscle:ENST00000522780:3.90280437615486 lung:ENST00000523829:3.12900017724129
ENSG00000168522 skeletal_muscle:ENST00000342116:0.385921619609841 lung:ENST00000526755:0.695848159980371
ENSG00000170456 skeletal_muscle:ENST00000306833:5.64137119443957 lung:ENST00000546299:5.86382476468297
ENSG00000171811 skeletal_muscle:ENST00000435957:2.55404109910134 lung:ENST00000368585:1.12013184570148
ENSG00000171865 skeletal_muscle:ENST00000436842:0.741692388966912 lung:ENST00000315212:1.40427064317695
ENSG00000183495 skeletal_muscle:ENST00000330386:3.58287947731599 lung:ENST00000332482:2.13608499870617
ENSG00000183684 skeletal_muscle:ENST00000331204:1.97993006251809 lung:ENST00000505490:2.17072611103589
ENSG00000197798 skeletal_muscle:ENST00000533050:3.05050031652641 lung:ENST00000360194:2.38418110880501
ENSG00000198718 skeletal_muscle:ENST00000361577:1.99524838720363 lung:ENST00000382233:1.221059841509
ENSG00000213337 skeletal_muscle:ENST00000443120:9.45167467977892 lung:ENST00000393537:4.16728164449234
ENSG00000215018 skeletal_muscle:ENST00000399429:2.19065120494122 lung:ENST00000430711:1.96672527104181
ENSG00000007047 skeletal_muscle:ENST00000300843:2.80018679595511 lymph_node:ENST00000538583:3.06487546734696
ENSG00000009780 skeletal_muscle:ENST00000373949:1.8975219355855 lymph_node:ENST00000373954:1.10122824899012
ENSG00000015133 skeletal_muscle:ENST00000427583:3.03551451478711 lymph_node:ENST00000389856:2.09385807526203
ENSG00000022976 skeletal_muscle:ENST00000559098:0.521315770063763 lymph_node:ENST00000262236:0.337666944445839
ENSG00000041880 skeletal_muscle:ENST00000431474:1.05668192617891 lymph_node:ENST00000398755:1.48710737646863
ENSG00000072274 skeletal_muscle:ENST00000540528:2.47942866249838 lymph_node:ENST00000420415:2.92959361841686
ENSG00000075089 skeletal_muscle:ENST00000546902:1.25939233650712 lymph_node:ENST00000552376:1.23532314459209
ENSG00000079263 skeletal_muscle:ENST00000373645:1.34376103183313 lymph_node:ENST00000417495:1.12868031235165
ENSG00000092470 skeletal_muscle:ENST00000381246:1.80712690487904 lymph_node:ENST00000263795:3.60639141725371
ENSG00000100483 skeletal_muscle:ENST00000395860:1.24742040323831 lymph_node:ENST00000358490:1.92229851212524
ENSG00000100503 skeletal_muscle:ENST00000476352:4.66506200749191 lymph_node:ENST00000389868:5.09207233229216
ENSG00000100578 skeletal_muscle:ENST00000423743:0.797061447648144 lymph_node:ENST00000555397:1.22023095819128
ENSG00000104936 skeletal_muscle:ENST00000291270:3.48068405156004 lymph_node:ENST00000343373:4.73954414023584
ENSG00000104973 skeletal_muscle:ENST00000312865:3.16406249411905 lymph_node:ENST00000536547:1.57372641488451
ENSG00000108515 skeletal_muscle:ENST00000519602:2.92009297124118 lymph_node:ENST00000521659:1.02315328550126
ENSG00000113838 skeletal_muscle:ENST00000338733:3.75393255030589 lymph_node:ENST00000424280:4.17399430365669
ENSG00000119725 skeletal_muscle:ENST00000553517:1.14800249326254 lymph_node:ENST00000324593:1.9019802708844
ENSG00000123415 skeletal_muscle:ENST00000337581:4.11644017114105 lymph_node:ENST00000508394:1.70445638194695
ENSG00000131503 skeletal_muscle:ENST00000253810:3.35080357599888 lymph_node:ENST00000433049:1.25500453070471
ENSG00000134769 skeletal_muscle:ENST00000556176:1.82851149708783 lymph_node:ENST00000444659:2.73550746834689
ENSG00000137872 skeletal_muscle:ENST00000559064:0.640007868260948 lymph_node:ENST00000537942:0.538140005954569
ENSG00000137880 skeletal_muscle:ENST00000561160:1.35045134123005 lymph_node:ENST00000559445:2.09307299665999
ENSG00000140990 skeletal_muscle:ENST00000268668:20.4572609047658 lymph_node:ENST00000543683:8.01312429120702
ENSG00000146463 skeletal_muscle:ENST00000314607:3.05410704364165 lymph_node:ENST00000373297:4.25163650524849
ENSG00000148719 skeletal_muscle:ENST00000394903:1.79743340438988 lymph_node:ENST00000338820:1.44912120311069
ENSG00000156026 skeletal_muscle:ENST00000373053:8.34895991368984 lymph_node:ENST00000357157:3.81077458650134
ENSG00000162585 skeletal_muscle:ENST00000420515:1.30698565154953 lymph_node:ENST00000414253:1.26412905467216
ENSG00000163633 skeletal_muscle:ENST00000512468:1.66453411368382 lymph_node:ENST00000462714:1.02705093821844
ENSG00000164970 skeletal_muscle:ENST00000379087:5.05514581674427 lymph_node:ENST00000379081:3.37378477696054
ENSG00000166716 skeletal_muscle:ENST00000559607:1.28708079289814 lymph_node:ENST00000299927:1.80665714885403
ENSG00000174996 skeletal_muscle:ENST00000394067:3.13009998308734 lymph_node:ENST00000394065:1.94200057153129
ENSG00000176024 skeletal_muscle:ENST00000391794:2.81210468301268 lymph_node:ENST00000535279:3.91824687192172
ENSG00000185504 skeletal_muscle:ENST00000361039:0.493351543217292 lymph_node:ENST00000425898:1.02867293805188
ENSG00000185813 skeletal_muscle:ENST00000538721:1.45428545707532 lymph_node:ENST00000538936:2.46591907779287
ENSG00000197763 skeletal_muscle:ENST00000518740:2.90827560640514 lymph_node:ENST00000523403:1.66345007069907
ENSG00000197971 skeletal_muscle:ENST00000397865:5.89675703288727 lymph_node:ENST00000397860:6.75610204055826
ENSG00000213024 skeletal_muscle:ENST00000422090:19.0716960383274 lymph_node:ENST00000413454:17.1575273381861
ENSG00000007047 skeletal_muscle:ENST00000300843:2.80018679595511 prostate:ENST00000538583:2.67544789966516
ENSG00000022976 skeletal_muscle:ENST00000559098:0.521315770063763 prostate:ENST00000561251:0.399972069684436
ENSG00000041880 skeletal_muscle:ENST00000431474:1.05668192617891 prostate:ENST00000398755:1.11622422308909
ENSG00000066654 skeletal_muscle:ENST00000381337:0.777703707923139 prostate:ENST00000431224:1.0899399138244
ENSG00000072952 skeletal_muscle:ENST00000552103:1.33571914478027 prostate:ENST00000424001:2.3000975343683
ENSG00000087053 skeletal_muscle:ENST00000352297:2.34085110337445 prostate:ENST00000393223:4.48446335304125
ENSG00000092470 skeletal_muscle:ENST00000381246:1.80712690487904 prostate:ENST00000263795:3.75743053418455
ENSG00000100503 skeletal_muscle:ENST00000476352:4.66506200749191 prostate:ENST00000389868:1.96518794527951
ENSG00000103494 skeletal_muscle:ENST00000563746:0.4562959580317 prostate:ENST00000262135:0.622350586933962
ENSG00000104973 skeletal_muscle:ENST00000312865:3.16406249411905 prostate:ENST00000536547:1.086188810557
ENSG00000107201 skeletal_muscle:ENST00000379883:1.34258795367352 prostate:ENST00000379882:2.32951045196525
ENSG00000108825 skeletal_muscle:ENST00000424284:0.81982891985892 prostate:ENST00000430739:0.396552752493815
ENSG00000110218 skeletal_muscle:ENST00000227638:9.28915996366212 prostate:ENST00000436171:10.6624486074291
ENSG00000112339 skeletal_muscle:ENST00000367826:10.419131589416 prostate:ENST00000527578:8.68873405970925
ENSG00000114554 skeletal_muscle:ENST00000251772:1.98165727844012 prostate:ENST00000393409:0.880857127287631
ENSG00000116138 skeletal_muscle:ENST00000475133:4.78938901773033 prostate:ENST00000375847:2.69286346390002
ENSG00000119844 skeletal_muscle:ENST00000238855:0.505376958301933 prostate:ENST00000238856:0.669223107195888
ENSG00000121417 skeletal_muscle:ENST00000240731:0.422210074499512 prostate:ENST00000391703:1.76218794901889
ENSG00000122591 skeletal_muscle:ENST00000440481:2.40590206177113 prostate:ENST00000432176:1.22660491201785
ENSG00000125246 skeletal_muscle:ENST00000376354:1.70839008175565 prostate:ENST00000376360:1.70342769099947
ENSG00000131503 skeletal_muscle:ENST00000253810:3.35080357599888 prostate:ENST00000433049:1.50872581805347
ENSG00000136279 skeletal_muscle:ENST00000432854:2.12168558578579 prostate:ENST00000494774:1.26091118504915
ENSG00000137880 skeletal_muscle:ENST00000561160:1.35045134123005 prostate:ENST00000559445:0.863067306181863
ENSG00000151575 skeletal_muscle:ENST00000560827:1.62744391633124 prostate:ENST00000560582:1.19002827394858
ENSG00000154553 skeletal_muscle:ENST00000284770:16.3323509816874 prostate:ENST00000284771:12.5278901604869
ENSG00000159063 skeletal_muscle:ENST00000526849:0.475247216834588 prostate:ENST00000525783:0.940642414914415
ENSG00000159208 skeletal_muscle:ENST00000369095:15.448585006738 prostate:ENST00000369094:8.89797530012737
ENSG00000162520 skeletal_muscle:ENST00000409190:67.7546921827487 prostate:ENST00000373484:32.615372607998
ENSG00000164970 skeletal_muscle:ENST00000379087:5.05514581674427 prostate:ENST00000379081:3.30249944837936
ENSG00000165060 skeletal_muscle:ENST00000396366:1.34134717488468 prostate:ENST00000498653:2.69033260693781
ENSG00000166471 skeletal_muscle:ENST00000528080:2.39944709274036 prostate:ENST00000524543:1.8144256838753
ENSG00000167460 skeletal_muscle:ENST00000538887:3.67021374647729 prostate:ENST00000344824:5.6367436784881
ENSG00000167645 skeletal_muscle:ENST00000329420:1.94698725100033 prostate:ENST00000392124:3.84610319450751
ENSG00000170734 skeletal_muscle:ENST00000535400:3.07474849893668 prostate:ENST00000372236:1.51179964200153
ENSG00000181827 skeletal_muscle:ENST00000559447:4.67034102193757 prostate:ENST00000423270:2.04712244822421
ENSG00000183684 skeletal_muscle:ENST00000331204:1.97993006251809 prostate:ENST00000505490:1.8372390916486
ENSG00000185813 skeletal_muscle:ENST00000538721:1.45428545707532 prostate:ENST00000538936:1.17978978194039
ENSG00000198707 skeletal_muscle:ENST00000397838:1.11685975788215 prostate:ENST00000547691:1.93320043457518
ENSG00000204634 skeletal_muscle:ENST00000409318:8.1420452080139 prostate:ENST00000376840:3.87197888174912
ENSG00000219626 skeletal_muscle:ENST00000457370:1.00120426943066 prostate:ENST00000448919:2.72269936742874
ENSG00000254772 skeletal_muscle:ENST00000329251:1.30771553929239 prostate:ENST00000378019:1.16395951240989
ENSG00000066427 testis:ENST00000393287:0.562109497709663 adipose:ENST00000545170:0.170392537729333
ENSG00000079819 testis:ENST00000527411:1.67100577712484 adipose:ENST00000527423:1.27636088822504
ENSG00000085832 testis:ENST00000371733:23.692732628327 adipose:ENST00000371730:10.192135006934
ENSG00000088756 testis:ENST00000419673:3.95459982479803 adipose:ENST00000314319:2.44857680025225
ENSG00000088833 testis:ENST00000353088:1.24970047591671 adipose:ENST00000555944:1.17484235829142
ENSG00000105364 testis:ENST00000307422:1.27596632734107 adipose:ENST00000253099:1.42068608664684
ENSG00000108039 testis:ENST00000322238:1.27573773306055 adipose:ENST00000369683:0.915265702322578
ENSG00000111666 testis:ENST00000552215:8.83555395141456 adipose:ENST00000549872:1.84478052291939
ENSG00000119203 testis:ENST00000460593:1.29858836642108 adipose:ENST00000540142:0.411314722039595
ENSG00000119487 testis:ENST00000350766:6.68349913606796 adipose:ENST00000373498:6.67125378310421
ENSG00000119917 testis:ENST00000371811:16.0957552443948 adipose:ENST00000371818:9.69161628303484
ENSG00000131747 testis:ENST00000423485:2.48738251700287 adipose:ENST00000348049:0.456429641370783
ENSG00000132680 testis:ENST00000368321:2.06997726439872 adipose:ENST00000368320:2.16037871773235
ENSG00000135436 testis:ENST00000257894:0.932218033197907 adipose:ENST00000532262:0.372115404648422
ENSG00000139537 testis:ENST00000320516:5.898862044969 adipose:ENST00000266984:3.66052932306953
ENSG00000145012 testis:ENST00000312675:17.2656367874128 adipose:ENST00000543006:18.1685397320184
ENSG00000145335 testis:ENST00000345009:1.9374547264502 adipose:ENST00000420646:0.754779256111349
ENSG00000165046 testis:ENST00000527175:1.5645567383234 adipose:ENST00000523268:0.3743467757196
ENSG00000169255 testis:ENST00000392779:1.4587796770905 adipose:ENST00000392780:0.515571659634642
ENSG00000177873 testis:ENST00000447116:0.627096300604546 adipose:ENST00000429348:0.620811714679002
ENSG00000178202 testis:ENST00000434945:1.03782421760384 adipose:ENST00000323468:0.937972462249329
ENSG00000180113 testis:ENST00000371334:2.66304422140133 adipose:ENST00000544460:2.86527499032939
ENSG00000183495 testis:ENST00000330386:4.24216428876006 adipose:ENST00000332482:2.55944567654712
ENSG00000185019 testis:ENST00000348031:6.45829511920459 adipose:ENST00000217173:5.38062740106447
ENSG00000185689 testis:ENST00000380175:0.934363734951702 adipose:ENST00000427996:1.09045992492624
ENSG00000214022 testis:ENST00000444957:0.832458532366893 adipose:ENST00000425389:1.23327814331999
ENSG00000030304 testis:ENST00000416899:3.06688082706292 adrenal:ENST00000374438:1.78492540390841
ENSG00000079819 testis:ENST00000527411:1.67100577712484 adrenal:ENST00000527423:1.54308017129467
ENSG00000084234 testis:ENST00000543137:31.0429551525514 adrenal:ENST00000263574:30.6775187854336
ENSG00000100036 testis:ENST00000451479:5.13227633062405 adrenal:ENST00000343605:2.61091667748261
ENSG00000104973 testis:ENST00000538643:0.811885530905121 adrenal:ENST00000536547:1.13312138288658
ENSG00000105983 testis:ENST00000448926:1.16312427584263 adrenal:ENST00000359422:1.0232774958906
ENSG00000111669 testis:ENST00000229270:1.32107447164177 adrenal:ENST00000396705:1.46574336228099
ENSG00000123636 testis:ENST00000392783:7.11661934593033 adrenal:ENST00000343439:2.20014952222038
ENSG00000124222 testis:ENST00000361830:17.4747002186092 adrenal:ENST00000355957:15.2632773801046
ENSG00000125245 testis:ENST00000340807:2.21967591803356 adrenal:ENST00000397470:2.75567175350128
ENSG00000130856 testis:ENST00000253159:1.50580467863818 adrenal:ENST00000543926:1.04550265191632
ENSG00000134245 testis:ENST00000369686:2.34990795138522 adrenal:ENST00000256640:3.27640200203353
ENSG00000135436 testis:ENST00000257894:0.932218033197907 adrenal:ENST00000551047:0.565515820144268
ENSG00000139163 testis:ENST00000266517:1.15246873276667 adrenal:ENST00000381409:1.5789447363232
ENSG00000139233 testis:ENST00000446587:1.21401235715051 adrenal:ENST00000266604:1.7460166582254
ENSG00000143416 testis:ENST00000447402:0.894119356107824 adrenal:ENST00000455397:0.42613223415391
ENSG00000145979 testis:ENST00000356436:0.76459979038724 adrenal:ENST00000421203:0.582141238519935
ENSG00000149380 testis:ENST00000525968:1.42914175356229 adrenal:ENST00000524388:0.475919493943354
ENSG00000158315 testis:ENST00000372990:2.40368851111852 adrenal:ENST00000538156:2.64970732913212
ENSG00000158486 testis:ENST00000261383:1.18757072231751 adrenal:ENST00000544558:1.87634481235534
ENSG00000164946 testis:ENST00000380894:0.369181257392912 adrenal:ENST00000422223:0.475802112371452
ENSG00000165046 testis:ENST00000527175:1.5645567383234 adrenal:ENST00000523268:0.7929981003846
ENSG00000170469 testis:ENST00000509959:1.69070382976253 adrenal:ENST00000302091:0.943764750804875
ENSG00000177830 testis:ENST00000534207:0.236578390382867 adrenal:ENST00000454838:0.500837892786894
ENSG00000188878 testis:ENST00000389570:5.26738886794936 adrenal:ENST00000427433:1.51214431408046
ENSG00000197748 testis:ENST00000457071:2.43118307571345 adrenal:ENST00000369720:1.32383279751363
ENSG00000214530 testis:ENST00000334805:1.62578106300896 adrenal:ENST00000543304:0.671922647330699
ENSG00000006468 testis:ENST00000405358:1.01570138159571 brain:ENST00000399357:0.674877079304963
ENSG00000038427 testis:ENST00000343200:13.8395366474095 brain:ENST00000342785:9.71269176054765
ENSG00000048052 testis:ENST00000406072:5.25868508088287 brain:ENST00000405010:3.2189711315423
ENSG00000051341 testis:ENST00000543272:1.98159214643854 brain:ENST00000393672:0.636152106749522
ENSG00000072952 testis:ENST00000424001:0.894104747807704 brain:ENST00000436272:0.690169252983538
ENSG00000075043 testis:ENST00000344425:1.3705229400365 brain:ENST00000370226:0.613751471878982
ENSG00000083067 testis:ENST00000377101:0.972958892997257 brain:ENST00000377110:0.873379947416102
ENSG00000083799 testis:ENST00000566679:3.4339053957337 brain:ENST00000540145:5.30776074504879
ENSG00000085831 testis:ENST00000413473:3.36114753945049 brain:ENST00000447632:0.702686761525168
ENSG00000085832 testis:ENST00000371733:23.692732628327 brain:ENST00000371730:20.5840014364915
ENSG00000101146 testis:ENST00000395840:1.63230446282217 brain:ENST00000371242:2.01418665978872
ENSG00000105426 testis:ENST00000544524:4.66385185206515 brain:ENST00000353284:3.68399174315553
ENSG00000111913 testis:ENST00000562221:2.54498537119146 brain:ENST00000259698:2.40740551274957
ENSG00000112759 testis:ENST00000371755:1.18408460816592 brain:ENST00000371740:0.391792497260283
ENSG00000113262 testis:ENST00000231188:1.06955102647475 brain:ENST00000319065:0.691179862053125
ENSG00000120549 testis:ENST00000376451:3.01589508024528 brain:ENST00000396445:2.18781882673522
ENSG00000121766 testis:ENST00000344147:15.5948679300524 brain:ENST00000373714:23.1422886473977
ENSG00000135838 testis:ENST00000367553:3.16749008587566 brain:ENST00000367554:1.31052050139662
ENSG00000136367 testis:ENST00000419474:1.1104656576289 brain:ENST00000560206:0.696954168578146
ENSG00000138794 testis:ENST00000352981:1.53602163774882 brain:ENST00000265164:0.630084955772278
ENSG00000143549 testis:ENST00000368530:1.48807876240578 brain:ENST00000368531:4.20311340431194
ENSG00000144233 testis:ENST00000272647:5.89633556738046 brain:ENST00000393001:2.57142065899718
ENSG00000144867 testis:ENST00000466490:30.5345811454495 brain:ENST00000466636:16.1637656592412
ENSG00000144868 testis:ENST00000393130:0.668731839953268 brain:ENST00000508711:0.420711868827132
ENSG00000146282 testis:ENST00000369536:1.06650960351631 brain:ENST00000369523:1.14571903296905
ENSG00000148180 testis:ENST00000373808:3.02205243112532 brain:ENST00000394353:1.24327596684952
ENSG00000148634 testis:ENST00000412272:2.59576523954746 brain:ENST00000395198:1.31839958889395
ENSG00000155368 testis:ENST00000535757:2.48139177325596 brain:ENST00000355857:1.45965032153918
ENSG00000164037 testis:ENST00000514972:1.44188517297769 brain:ENST00000296422:0.499664145034467
ENSG00000164338 testis:ENST00000296792:4.12189380093505 brain:ENST00000508686:1.00354659361713
ENSG00000165948 testis:ENST00000393115:0.470923887859546 brain:ENST00000557066:0.151550905772513
ENSG00000166317 testis:ENST00000372873:2.63093457490046 brain:ENST00000372872:1.02611978196118
ENSG00000166359 testis:ENST00000355868:4.56132766853032 brain:ENST00000361680:4.1077082759733
ENSG00000182050 testis:ENST00000332156:0.647407493543936 brain:ENST00000393205:0.994141049101681
ENSG00000184226 testis:ENST00000377861:1.06389867524195 brain:ENST00000544246:2.15776148434625
ENSG00000184574 testis:ENST00000435659:2.45450617202841 brain:ENST00000329858:1.05718458203244
ENSG00000187699 testis:ENST00000443551:9.7876841339567 brain:ENST00000340623:8.439268670355
ENSG00000188316 testis:ENST00000341276:0.902942229769065 brain:ENST00000409522:2.28528455001759
ENSG00000197763 testis:ENST00000518740:3.49141617759521 brain:ENST00000524230:1.59343771068756
ENSG00000198586 testis:ENST00000442919:9.19713676847616 brain:ENST00000360843:4.20586288041913
ENSG00000005189 testis:ENST00000564687:1.7108865899425 breast:ENST00000566993:0.202702930198766
ENSG00000065665 testis:ENST00000379020:1.92887622167919 breast:ENST00000379033:1.14754009658764
ENSG00000068781 testis:ENST00000394749:12.7350528118748 breast:ENST00000394751:9.70214804550495
ENSG00000071243 testis:ENST00000339121:1.53167515507866 breast:ENST00000445699:1.85460752776352
ENSG00000079819 testis:ENST00000527411:1.67100577712484 breast:ENST00000527423:1.86139747651696
ENSG00000083799 testis:ENST00000566679:3.4339053957337 breast:ENST00000540145:2.26329035556376
ENSG00000088833 testis:ENST00000353088:1.24970047591671 breast:ENST00000555944:0.873668780970602
ENSG00000091428 testis:ENST00000409036:0.640505422499247 breast:ENST00000397087:1.04151833943859
ENSG00000100578 testis:ENST00000555397:2.2270275414792 breast:ENST00000423743:1.97686202243441
ENSG00000101146 testis:ENST00000395840:1.63230446282217 breast:ENST00000371242:1.00014072477191
ENSG00000107643 testis:ENST00000374179:1.12255394834582 breast:ENST00000374182:1.77108586595632
ENSG00000108825 testis:ENST00000430739:0.820544565987695 breast:ENST00000409446:0.246501782442518
ENSG00000109180 testis:ENST00000509122:2.59627890059812 breast:ENST00000513391:2.59619940803352
ENSG00000111913 testis:ENST00000562221:2.54498537119146 breast:ENST00000259698:1.34232111535355
ENSG00000115841 testis:ENST00000402091:2.57692656204422 breast:ENST00000406384:3.36031142208257
ENSG00000118004 testis:ENST00000404205:0.651499145555253 breast:ENST00000349077:0.854898097659273
ENSG00000126858 testis:ENST00000333942:15.402963041809 breast:ENST00000394692:8.33792294699482
ENSG00000130489 testis:ENST00000535425:3.6089593326726 breast:ENST00000395693:1.52149904670536
ENSG00000135114 testis:ENST00000257570:1.268094198028 breast:ENST00000339275:0.990050172951218
ENSG00000138162 testis:ENST00000490979:0.695769050747551 breast:ENST00000369001:0.609206506269502
ENSG00000142867 testis:ENST00000271015:17.9701442936484 breast:ENST00000370580:11.4667430677398
ENSG00000146674 testis:ENST00000381086:1.40341084592927 breast:ENST00000442142:1.14358149960586
ENSG00000151575 testis:ENST00000560582:3.87620462170936 breast:ENST00000561221:0.984818852272474
ENSG00000157168 testis:ENST00000518206:0.498510464577484 breast:ENST00000338921:0.169618676359752
ENSG00000162039 testis:ENST00000325962:9.31954231102221 breast:ENST00000452149:1.18085824478543
ENSG00000162924 testis:ENST00000394479:3.32185900714092 breast:ENST00000295025:1.91130906564641
ENSG00000163803 testis:ENST00000329020:1.6288066908407 breast:ENST00000422425:0.539814278804584
ENSG00000165046 testis:ENST00000527175:1.5645567383234 breast:ENST00000523268:1.15758283626489
ENSG00000169599 testis:ENST00000462320:3.41681189161756 breast:ENST00000438184:1.0097221111639
ENSG00000172493 testis:ENST00000541943:3.15786133709686 breast:ENST00000395146:3.43627615539945
ENSG00000176986 testis:ENST00000345254:1.8950034160414 breast:ENST00000465076:1.60537652878018
ENSG00000178202 testis:ENST00000434945:1.03782421760384 breast:ENST00000323468:1.03553568179091
ENSG00000180481 testis:ENST00000441218:1.80666710779131 breast:ENST00000320460:0.937066560403964
ENSG00000184226 testis:ENST00000377861:1.06389867524195 breast:ENST00000544246:0.849932024173816
ENSG00000185565 testis:ENST00000333617:3.73869966364123 breast:ENST00000490035:0.937027902193748
ENSG00000188313 testis:ENST00000493432:6.50428018853231 breast:ENST00000448205:9.7052350350191
ENSG00000205221 testis:ENST00000389975:4.33162874147301 breast:ENST00000379241:2.82337617730594
ENSG00000213593 testis:ENST00000278422:0.852882516055011 breast:ENST00000378312:0.740238002637644
ENSG00000214530 testis:ENST00000334805:1.62578106300896 breast:ENST00000543304:0.372381317395953
ENSG00000010244 testis:ENST00000341711:3.51397346824482 colon:ENST00000394673:4.61234754170342
ENSG00000066279 testis:ENST00000367406:0.771895678603485 colon:ENST00000294732:0.777086528063035
ENSG00000066427 testis:ENST00000393287:0.562109497709663 colon:ENST00000545170:0.309303529991231
ENSG00000100949 testis:ENST00000560243:0.186027613571717 colon:ENST00000559974:0.139558481234488
ENSG00000106608 testis:ENST00000402306:2.15207015287129 colon:ENST00000443736:2.670797557848
ENSG00000108061 testis:ENST00000265277:14.6669477771134 colon:ENST00000369452:7.68670752070261
ENSG00000111913 testis:ENST00000562221:2.54498537119146 colon:ENST00000259698:1.13175070299462
ENSG00000115966 testis:ENST00000409437:7.79519266629298 colon:ENST00000345739:3.44355618254274
ENSG00000130518 testis:ENST00000359737:1.17733258422366 colon:ENST00000392412:1.17248340041506
ENSG00000134627 testis:ENST00000299001:2.92321837368028 colon:ENST00000446230:1.44222006939855
ENSG00000139737 testis:ENST00000358679:3.9199500397259 colon:ENST00000267219:2.54681899765198
ENSG00000147364 testis:ENST00000382824:4.82476595759656 colon:ENST00000519274:2.94059524745951
ENSG00000164919 testis:ENST00000520468:0.863120727720496 colon:ENST00000523016:1.15172748544422
ENSG00000165046 testis:ENST00000527175:1.5645567383234 colon:ENST00000523268:0.973273904516988
ENSG00000172757 testis:ENST00000531413:1.69825699893475 colon:ENST00000530413:2.85106604609921
ENSG00000175166 testis:ENST00000439383:0.545109494065996 colon:ENST00000358216:0.341307725563588
ENSG00000175221 testis:ENST00000541440:1.66328175290885 colon:ENST00000269814:1.78796969043795
ENSG00000182050 testis:ENST00000332156:0.647407493543936 colon:ENST00000393205:0.310240089676098
ENSG00000198420 testis:ENST00000478172:1.9891404271999 colon:ENST00000491908:0.780317218264327
ENSG00000198467 testis:ENST00000360958:24.3511756500124 colon:ENST00000329305:16.2374710042659
ENSG00000205221 testis:ENST00000389975:4.33162874147301 colon:ENST00000379241:5.16792845725342
ENSG00000213593 testis:ENST00000278422:0.852882516055011 colon:ENST00000378312:0.589955407310503
ENSG00000041982 testis:ENST00000345230:2.07602276672053 heart:ENST00000535648:0.666705370619204
ENSG00000065518 testis:ENST00000485064:1.22807154695361 heart:ENST00000492739:1.44425882016579
ENSG00000079277 testis:ENST00000341183:0.178206785432256 heart:ENST00000371949:0.419611481581346
ENSG00000079819 testis:ENST00000527411:1.67100577712484 heart:ENST00000529709:0.786990067205848
ENSG00000085117 testis:ENST00000227155:3.33318603520418 heart:ENST00000524750:1.15369299999059
ENSG00000085377 testis:ENST00000448705:5.84050550193619 heart:ENST00000535457:3.88112876581936
ENSG00000088833 testis:ENST00000353088:1.24970047591671 heart:ENST00000555944:0.898261485890119
ENSG00000089280 testis:ENST00000474990:3.47635690761051 heart:ENST00000564493:3.36229614450656
ENSG00000091164 testis:ENST00000217515:7.84150036059913 heart:ENST00000540155:4.6811182183654
ENSG00000095203 testis:ENST00000311609:1.52763971974612 heart:ENST00000262536:1.58573618523724
ENSG00000101146 testis:ENST00000395840:1.63230446282217 heart:ENST00000371242:0.651778284361646
ENSG00000103381 testis:ENST00000433677:3.49683359684208 heart:ENST00000261660:1.63295188657066
ENSG00000103507 testis:ENST00000567682:7.54119599336657 heart:ENST00000394950:4.38295114935026
ENSG00000106366 testis:ENST00000445463:5.36452062522429 heart:ENST00000223095:2.57744554845
ENSG00000106459 testis:ENST00000353868:1.96627594568498 heart:ENST00000393230:1.1375913266256
ENSG00000108094 testis:ENST00000374746:2.1043568159742 heart:ENST00000374742:1.29815450320378
ENSG00000109971 testis:ENST00000528292:1.62426065490016 heart:ENST00000526686:0.650006887057584
ENSG00000111666 testis:ENST00000552215:8.83555395141456 heart:ENST00000229266:3.60836134226036
ENSG00000121933 testis:ENST00000414219:0.854280936889033 heart:ENST00000241356:0.463067030868795
ENSG00000125447 testis:ENST00000351904:4.77462678377918 heart:ENST00000245541:1.81053260058434
ENSG00000127824 testis:ENST00000392088:2.721218405832 heart:ENST00000447205:1.33140846504881
ENSG00000128829 testis:ENST00000558823:2.13339355763175 heart:ENST00000263791:0.472154566099502
ENSG00000132406 testis:ENST00000382753:1.29549792186268 heart:ENST00000538516:1.10099772344203
ENSG00000136754 testis:ENST00000490841:2.35175585254427 heart:ENST00000376160:0.66643648134004
ENSG00000140365 testis:ENST00000562610:1.082409934941 heart:ENST00000567195:0.876128701340541
ENSG00000140632 testis:ENST00000436648:0.752666718467499 heart:ENST00000381983:0.995629663035601
ENSG00000141076 testis:ENST00000352319:1.2238840468836 heart:ENST00000567235:3.06648573022556
ENSG00000151065 testis:ENST00000540622:1.25134172748458 heart:ENST00000535873:0.838120737737704
ENSG00000163288 testis:ENST00000538619:0.6333106575866 heart:ENST00000295454:0.444156308098678
ENSG00000165802 testis:ENST00000371482:3.72893009723987 heart:ENST00000541195:1.79824522264241
ENSG00000166333 testis:ENST00000537806:0.864006645526215 heart:ENST00000420936:0.803125988296748
ENSG00000167646 testis:ENST00000530077:1.00643517077159 heart:ENST00000528476:0.370176182583256
ENSG00000169718 testis:ENST00000542088:3.50535287845527 heart:ENST00000306796:2.21025786409883
ENSG00000172270 testis:ENST00000346916:229.531675501856 heart:ENST00000353555:301.03069362339
ENSG00000177426 testis:ENST00000400167:1.1419365963477 heart:ENST00000405385:0.162104215005638
ENSG00000184574 testis:ENST00000435659:2.45450617202841 heart:ENST00000431922:3.15768610034955
ENSG00000188649 testis:ENST00000451649:1.07683767753079 heart:ENST00000424464:0.465533910846
ENSG00000188807 testis:ENST00000416541:1.05592691942705 heart:ENST00000340305:1.92175771237206
ENSG00000198561 testis:ENST00000428599:0.618338318803902 heart:ENST00000534647:2.28163828770515
ENSG00000204628 testis:ENST00000509148:0.674473307445716 heart:ENST00000506312:1.54555346908064
ENSG00000204954 testis:ENST00000378090:1.34807245807796 heart:ENST00000549478:0.896503535408846
ENSG00000213782 testis:ENST00000352940:1.29788857839408 heart:ENST00000358007:0.624687004431886
ENSG00000048052 testis:ENST00000406072:5.25868508088287 kidney:ENST00000405010:2.50031657161326
ENSG00000070501 testis:ENST00000521492:1.12342366691453 kidney:ENST00000517393:1.93128524692687
ENSG00000070601 testis:ENST00000377765:3.23137290920726 kidney:ENST00000539465:1.46456869496661
ENSG00000070756 testis:ENST00000520142:0.68675384400216 kidney:ENST00000519363:0.284571387430762
ENSG00000079335 testis:ENST00000542213:0.442875193405246 kidney:ENST00000336454:1.47592198401846
ENSG00000088727 testis:ENST00000425853:2.45264761659189 kidney:ENST00000432493:1.74189243185861
ENSG00000095794 testis:ENST00000488328:1.07315902609849 kidney:ENST00000344351:0.326955185997165
ENSG00000099814 testis:ENST00000418279:3.63847484891022 kidney:ENST00000556508:1.30589012851372
ENSG00000101146 testis:ENST00000395840:1.63230446282217 kidney:ENST00000371242:1.98387299123409
ENSG00000108352 testis:ENST00000436615:3.16140237548856 kidney:ENST00000264644:1.2143505823616
ENSG00000109971 testis:ENST00000528292:1.62426065490016 kidney:ENST00000534319:0.428006346120322
ENSG00000111325 testis:ENST00000536150:1.10349533277079 kidney:ENST00000228922:0.387499855327048
ENSG00000111669 testis:ENST00000229270:1.32107447164177 kidney:ENST00000396705:1.23252947191618
ENSG00000111913 testis:ENST00000562221:2.54498537119146 kidney:ENST00000259698:2.1664527876978
ENSG00000115841 testis:ENST00000402091:2.57692656204422 kidney:ENST00000406384:6.37876570518277
ENSG00000124562 testis:ENST00000374017:4.06308643538964 kidney:ENST00000244520:5.90001868740796
ENSG00000126602 testis:ENST00000538171:3.42807396525895 kidney:ENST00000246957:5.68042573421066
ENSG00000130518 testis:ENST00000359737:1.17733258422366 kidney:ENST00000392412:1.58285393617733
ENSG00000131747 testis:ENST00000423485:2.48738251700287 kidney:ENST00000269577:0.469486377379005
ENSG00000134245 testis:ENST00000369686:2.34990795138522 kidney:ENST00000256640:1.3468642723476
ENSG00000136811 testis:ENST00000372791:1.18432480115062 kidney:ENST00000372796:0.603322209956175
ENSG00000137054 testis:ENST00000377798:5.56870204649579 kidney:ENST00000377792:1.24741117026332
ENSG00000139537 testis:ENST00000320516:5.898862044969 kidney:ENST00000266984:4.72053202495965
ENSG00000140043 testis:ENST00000555661:1.84985655632667 kidney:ENST00000267568:1.22195935358287
ENSG00000140264 testis:ENST00000409614:9.75400624809848 kidney:ENST00000339624:10.5684057118646
ENSG00000141562 testis:ENST00000345415:3.63161639641573 kidney:ENST00000457415:0.865013489540367
ENSG00000142867 testis:ENST00000271015:17.9701442936484 kidney:ENST00000370580:20.2732619582399
ENSG00000143549 testis:ENST00000368530:1.48807876240578 kidney:ENST00000341485:0.655065740935513
ENSG00000146674 testis:ENST00000381086:1.40341084592927 kidney:ENST00000442142:1.06185115593011
ENSG00000154265 testis:ENST00000392677:4.12891485302664 kidney:ENST00000392676:5.02318292922602
ENSG00000162521 testis:ENST00000492348:6.59973476070062 kidney:ENST00000373493:1.87661174139848
ENSG00000164919 testis:ENST00000520468:0.863120727720496 kidney:ENST00000520517:2.01202940237601
ENSG00000168944 testis:ENST00000306481:1.63514572989712 kidney:ENST00000328236:0.85603594707657
ENSG00000174226 testis:ENST00000518342:0.680342709529912 kidney:ENST00000311812:0.767534452080427
ENSG00000175575 testis:ENST00000376384:2.95176779480658 kidney:ENST00000544552:0.769133353613775
ENSG00000178202 testis:ENST00000434945:1.03782421760384 kidney:ENST00000323468:1.17076802190649
ENSG00000188316 testis:ENST00000341276:0.902942229769065 kidney:ENST00000409522:1.5224716067783
ENSG00000196476 testis:ENST00000382369:3.45794542314096 kidney:ENST00000400269:1.89456306177908
ENSG00000198586 testis:ENST00000442919:9.19713676847616 kidney:ENST00000360843:3.77112344941692
ENSG00000002726 testis:ENST00000487631:2.00115471506838 liver:ENST00000467291:0.504742803737634
ENSG00000013810 testis:ENST00000313288:2.10746057510459 liver:ENST00000343760:0.426773550617289
ENSG00000070501 testis:ENST00000521492:1.12342366691453 liver:ENST00000517393:1.03752016591253
ENSG00000080822 testis:ENST00000341181:2.41406505713413 liver:ENST00000510545:0.432797466394903
ENSG00000083799 testis:ENST00000566679:3.4339053957337 liver:ENST00000540145:2.63538629268604
ENSG00000091164 testis:ENST00000217515:7.84150036059913 liver:ENST00000540155:3.92702575938994
ENSG00000100528 testis:ENST00000395573:74.4299712209299 liver:ENST00000216416:33.9914906154408
ENSG00000102606 testis:ENST00000370623:1.04743840652951 liver:ENST00000426073:1.36778451979622
ENSG00000103507 testis:ENST00000567682:7.54119599336657 liver:ENST00000394950:3.23756282061122
ENSG00000105373 testis:ENST00000446535:3.05309183904773 liver:ENST00000246802:1.85904813826636
ENSG00000105519 testis:ENST00000222125:0.945688778491745 liver:ENST00000452990:0.889396317102636
ENSG00000105559 testis:ENST00000355496:7.06894043402138 liver:ENST00000263265:3.87648679040712
ENSG00000109576 testis:ENST00000509167:1.98230600296966 liver:ENST00000337664:1.49604080596428
ENSG00000111913 testis:ENST00000562221:2.54498537119146 liver:ENST00000259698:1.73527533760915
ENSG00000113838 testis:ENST00000424280:5.1481014220162 liver:ENST00000338733:1.72257229766903
ENSG00000114770 testis:ENST00000392579:0.722788633085631 liver:ENST00000446941:0.409360327976904
ENSG00000115368 testis:ENST00000314761:1.18274499590834 liver:ENST00000436347:0.609490953005496
ENSG00000119636 testis:ENST00000394009:10.4331130659524 liver:ENST00000492247:4.24297350581763
ENSG00000127554 testis:ENST00000248114:3.20644983610278 liver:ENST00000567719:1.87375132100569
ENSG00000127824 testis:ENST00000392088:2.721218405832 liver:ENST00000248437:1.27514943048006
ENSG00000136813 testis:ENST00000338205:3.44079512278537 liver:ENST00000374383:4.00729282718273
ENSG00000138111 testis:ENST00000369930:3.49473084564902 liver:ENST00000238936:0.77098634000554
ENSG00000138674 testis:ENST00000513858:2.94280728319964 liver:ENST00000348405:1.9106897950342
ENSG00000143578 testis:ENST00000368600:0.474460480630941 liver:ENST00000368603:0.486528370109961
ENSG00000145777 testis:ENST00000420978:1.17569223825178 liver:ENST00000379706:1.18940463833434
ENSG00000148180 testis:ENST00000373808:3.02205243112532 liver:ENST00000373805:1.06486075842747
ENSG00000151117 testis:ENST00000280734:1.77642420483811 liver:ENST00000535380:0.626113026541598
ENSG00000155368 testis:ENST00000535757:2.48139177325596 liver:ENST00000355857:3.04203297417531
ENSG00000156265 testis:ENST00000399928:1.12151405456624 liver:ENST00000339024:0.420167210415324
ENSG00000157551 testis:ENST00000328656:0.464147500310899 liver:ENST00000398934:0.526930568810869
ENSG00000166833 testis:ENST00000536595:1.50384460997311 liver:ENST00000311043:2.25235534297135
ENSG00000169410 testis:ENST00000544966:7.22732106803328 liver:ENST00000306726:5.13017860063857
ENSG00000169919 testis:ENST00000421103:1.28639278109144 liver:ENST00000345660:1.16890021355017
ENSG00000172575 testis:ENST00000431814:1.74272136949515 liver:ENST00000415523:0.641271594912568
ENSG00000172757 testis:ENST00000531413:1.69825699893475 liver:ENST00000527344:2.57095125714806
ENSG00000187045 testis:ENST00000429068:1.39975360189239 liver:ENST00000406725:2.00183083180209
ENSG00000188807 testis:ENST00000416541:1.05592691942705 liver:ENST00000340305:1.56098139776481
ENSG00000204628 testis:ENST00000509148:0.674473307445716 liver:ENST00000506312:1.73300985348324
ENSG00000214530 testis:ENST00000334805:1.62578106300896 liver:ENST00000536290:0.700648287742646
ENSG00000030304 testis:ENST00000416899:3.06688082706292 lung:ENST00000374448:0.64780215739738
ENSG00000066427 testis:ENST00000393287:0.562109497709663 lung:ENST00000429774:0.28473555347523
ENSG00000068781 testis:ENST00000394749:12.7350528118748 lung:ENST00000394751:11.0980573266536
ENSG00000077380 testis:ENST00000534253:0.210623093698528 lung:ENST00000423910:0.264061332330746
ENSG00000083799 testis:ENST00000566679:3.4339053957337 lung:ENST00000540145:3.19659868172054
ENSG00000089280 testis:ENST00000474990:3.47635690761051 lung:ENST00000564493:2.66204635437506
ENSG00000090097 testis:ENST00000428823:0.46367785659749 lung:ENST00000322099:0.840772974373505
ENSG00000091164 testis:ENST00000217515:7.84150036059913 lung:ENST00000540155:3.860488054726
ENSG00000099814 testis:ENST00000418279:3.63847484891022 lung:ENST00000453495:0.996342762034729
ENSG00000100503 testis:ENST00000311149:2.73763773243308 lung:ENST00000389868:1.96727789418459
ENSG00000101019 testis:ENST00000374377:6.35896478989662 lung:ENST00000457259:3.90450836226516
ENSG00000101146 testis:ENST00000395840:1.63230446282217 lung:ENST00000371242:0.722789991802141
ENSG00000104529 testis:ENST00000531281:0.450118872229538 lung:ENST00000530109:0.241483429363864
ENSG00000104907 testis:ENST00000221504:2.2646922478852 lung:ENST00000357720:2.43210088921687
ENSG00000114805 testis:ENST00000334686:3.15284276888547 lung:ENST00000414191:1.22298984448843
ENSG00000119673 testis:ENST00000538782:0.828632243995926 lung:ENST00000238651:1.1608386101025
ENSG00000120549 testis:ENST00000376451:3.01589508024528 lung:ENST00000396445:1.49521127970358
ENSG00000125245 testis:ENST00000340807:2.21967591803356 lung:ENST00000397470:2.43869003793616
ENSG00000128908 testis:ENST00000263793:0.926859534735325 lung:ENST00000361937:0.898626029024344
ENSG00000129194 testis:ENST00000538513:3.30709725160571 lung:ENST00000250055:3.94506264176862
ENSG00000131747 testis:ENST00000423485:2.48738251700287 lung:ENST00000348049:1.06597783725479
ENSG00000132514 testis:ENST00000254868:2.07695330360808 lung:ENST00000416562:2.84420363988475
ENSG00000134245 testis:ENST00000369686:2.34990795138522 lung:ENST00000256640:1.35107538349474
ENSG00000134627 testis:ENST00000299001:2.92321837368028 lung:ENST00000446230:1.44476685552017
ENSG00000135535 testis:ENST00000324953:2.1100683847562 lung:ENST00000275080:2.29927610185796
ENSG00000139637 testis:ENST00000547864:3.06695362381046 lung:ENST00000267103:1.00550443655226
ENSG00000140264 testis:ENST00000409614:9.75400624809848 lung:ENST00000339624:14.1109548754574
ENSG00000140691 testis:ENST00000268314:1.75852536792678 lung:ENST00000408912:1.36440527784468
ENSG00000143036 testis:ENST00000271227:0.896881632285344 lung:ENST00000532670:1.685230355157
ENSG00000154727 testis:ENST00000354828:1.90788009302141 lung:ENST00000400075:1.18147170596043
ENSG00000163520 testis:ENST00000295760:4.37209265973979 lung:ENST00000421373:2.88144806350696
ENSG00000164919 testis:ENST00000520468:0.863120727720496 lung:ENST00000520517:0.855513197050945
ENSG00000165916 testis:ENST00000524447:0.716483434808128 lung:ENST00000528362:0.658375134261066
ENSG00000167210 testis:ENST00000398686:0.588517256827696 lung:ENST00000335730:0.542674141606578
ENSG00000169919 testis:ENST00000421103:1.28639278109144 lung:ENST00000345660:0.772278289553903
ENSG00000172493 testis:ENST00000541943:3.15786133709686 lung:ENST00000395146:3.99996056530165
ENSG00000174197 testis:ENST00000566586:1.96690362968912 lung:ENST00000545763:0.489354595110288
ENSG00000180113 testis:ENST00000371334:2.66304422140133 lung:ENST00000544460:4.25204138527412
ENSG00000182134 testis:ENST00000458431:0.704532422460475 lung:ENST00000525790:0.302852834761022
ENSG00000183495 testis:ENST00000330386:4.24216428876006 lung:ENST00000332482:2.13608499870617
ENSG00000186010 testis:ENST00000507754:9.1020730484234 lung:ENST00000252576:4.37187132326837
ENSG00000196683 testis:ENST00000405021:1.49111019389461 lung:ENST00000358435:1.45879940811364
ENSG00000198885 testis:ENST00000361124:2.09015186258262 lung:ENST00000439118:0.992471274914835
ENSG00000198948 testis:ENST00000393704:1.03789170560636 lung:ENST00000361618:0.53886747287696
ENSG00000205221 testis:ENST00000389975:4.33162874147301 lung:ENST00000379241:1.01318526780577
ENSG00000214530 testis:ENST00000334805:1.62578106300896 lung:ENST00000543304:0.652485919036674
ENSG00000226124 testis:ENST00000416668:0.833416236153638 lung:ENST00000420128:0.909651478890175
ENSG00000009780 testis:ENST00000373949:3.82841211235753 lymph_node:ENST00000373954:1.10122824899012
ENSG00000042317 testis:ENST00000356583:1.14677946668262 lymph_node:ENST00000393545:0.451904935662927
ENSG00000066032 testis:ENST00000343114:1.02015735120839 lymph_node:ENST00000496558:0.218087780472206
ENSG00000088727 testis:ENST00000425853:2.45264761659189 lymph_node:ENST00000432493:3.24124919642033
ENSG00000088756 testis:ENST00000419673:3.95459982479803 lymph_node:ENST00000314319:3.30151347800038
ENSG00000089356 testis:ENST00000346446:0.46858772701764 lymph_node:ENST00000406988:0.756635426062658
ENSG00000095397 testis:ENST00000265134:2.94126068512057 lymph_node:ENST00000374059:3.18423586547551
ENSG00000095794 testis:ENST00000488328:1.07315902609849 lymph_node:ENST00000460270:1.16590707433658
ENSG00000099991 testis:ENST00000337989:3.07218531793448 lymph_node:ENST00000403176:5.12723522123174
ENSG00000100413 testis:ENST00000355209:1.46798772319511 lymph_node:ENST00000396504:1.00891682690671
ENSG00000103351 testis:ENST00000445795:7.66773775897532 lymph_node:ENST00000341633:3.21870593148194
ENSG00000105707 testis:ENST00000262626:1.01450535343412 lymph_node:ENST00000541345:1.19328184410015
ENSG00000105865 testis:ENST00000265720:0.505946023613498 lymph_node:ENST00000436411:0.964063862747578
ENSG00000105983 testis:ENST00000448926:1.16312427584263 lymph_node:ENST00000359422:0.841989771948435
ENSG00000108823 testis:ENST00000262018:0.286419906542114 lymph_node:ENST00000511303:0.412651551349409
ENSG00000108883 testis:ENST00000262414:4.65161296089279 lymph_node:ENST00000402521:5.50485519576299
ENSG00000111666 testis:ENST00000552215:8.83555395141456 lymph_node:ENST00000549872:2.79219222301419
ENSG00000113734 testis:ENST00000351486:3.56097563898375 lymph_node:ENST00000352523:1.41267982507962
ENSG00000115841 testis:ENST00000402091:2.57692656204422 lymph_node:ENST00000406384:3.47332717324232
ENSG00000117632 testis:ENST00000455785:3.36416406734899 lymph_node:ENST00000357865:1.55644340669959
ENSG00000121775 testis:ENST00000441402:1.4141928395569 lymph_node:ENST00000373634:1.72381098899557
ENSG00000125386 testis:ENST00000324666:2.16453359298677 lymph_node:ENST00000382839:1.72120358192699
ENSG00000130363 testis:ENST00000449822:1.58494778006038 lymph_node:ENST00000367069:1.66430747960856
ENSG00000130518 testis:ENST00000359737:1.17733258422366 lymph_node:ENST00000392412:1.66097585570478
ENSG00000131747 testis:ENST00000423485:2.48738251700287 lymph_node:ENST00000348049:2.45252369345746
ENSG00000133121 testis:ENST00000336934:4.41832817520639 lymph_node:ENST00000399365:5.34843633130728
ENSG00000134245 testis:ENST00000369686:2.34990795138522 lymph_node:ENST00000256640:1.46469774772473
ENSG00000134809 testis:ENST00000257245:10.4089111182991 lymph_node:ENST00000525587:3.71090591028001
ENSG00000141564 testis:ENST00000544334:3.49729371133743 lymph_node:ENST00000306801:3.57875717271755
ENSG00000142867 testis:ENST00000271015:17.9701442936484 lymph_node:ENST00000370580:21.9907687783661
ENSG00000145241 testis:ENST00000273853:2.52285559160722 lymph_node:ENST00000515140:1.63165832908953
ENSG00000149636 testis:ENST00000373733:1.59636084917731 lymph_node:ENST00000448110:2.15310269512967
ENSG00000155368 testis:ENST00000535757:2.48139177325596 lymph_node:ENST00000355857:2.14424330714236
ENSG00000156970 testis:ENST00000287598:2.250922000966 lymph_node:ENST00000412359:1.79365177191303
ENSG00000163166 testis:ENST00000295321:2.69933612946488 lymph_node:ENST00000433551:2.99271738005347
ENSG00000163491 testis:ENST00000295720:2.77579834215323 lymph_node:ENST00000429845:0.531872851913731
ENSG00000165682 testis:ENST00000428126:1.99136913972107 lymph_node:ENST00000398937:1.70185475770932
ENSG00000165915 testis:ENST00000354884:0.887192555035017 lymph_node:ENST00000362021:1.22654792375629
ENSG00000166578 testis:ENST00000299732:1.52226433290791 lymph_node:ENST00000546692:1.0043180735316
ENSG00000171453 testis:ENST00000372344:2.7659921112349 lymph_node:ENST00000495762:3.20986713972713
ENSG00000172493 testis:ENST00000541943:3.15786133709686 lymph_node:ENST00000395146:3.5331703440354
ENSG00000172757 testis:ENST00000531413:1.69825699893475 lymph_node:ENST00000527344:2.75017333676232
ENSG00000176024 testis:ENST00000391794:7.42706385569321 lymph_node:ENST00000535279:3.91824687192172
ENSG00000186010 testis:ENST00000507754:9.1020730484234 lymph_node:ENST00000252576:2.98978708518536
ENSG00000197763 testis:ENST00000518740:3.49141617759521 lymph_node:ENST00000523403:1.66345007069907
ENSG00000198003 testis:ENST00000356392:3.93169502676917 lymph_node:ENST00000543934:1.63239129821098
ENSG00000198015 testis:ENST00000393128:3.75840008275419 lymph_node:ENST00000361630:2.00062153480616
ENSG00000198075 testis:ENST00000272452:1.44968148514657 lymph_node:ENST00000409309:2.6420973776158
ENSG00000198483 testis:ENST00000453670:4.07904418009525 lymph_node:ENST00000355594:2.81599106733926
ENSG00000198707 testis:ENST00000552770:2.09600688403638 lymph_node:ENST00000397838:1.25264876617617
ENSG00000011332 testis:ENST00000437720:0.263051040947892 ovary:ENST00000414789:0.221122551689127
ENSG00000069424 testis:ENST00000378097:0.711304008405695 ovary:ENST00000378083:0.905688917698774
ENSG00000081059 testis:ENST00000395023:0.975572092540422 ovary:ENST00000378560:1.67893152567584
ENSG00000095794 testis:ENST00000488328:1.07315902609849 ovary:ENST00000460270:1.40910606162507
ENSG00000101146 testis:ENST00000395840:1.63230446282217 ovary:ENST00000371242:1.26926400487165
ENSG00000103502 testis:ENST00000569956:2.40644875001664 ovary:ENST00000561555:2.10136063987307
ENSG00000105426 testis:ENST00000544524:4.66385185206515 ovary:ENST00000353284:4.87824544240961
ENSG00000111913 testis:ENST00000562221:2.54498537119146 ovary:ENST00000259698:1.43390947295306
ENSG00000117501 testis:ENST00000367759:1.75761378567262 ovary:ENST00000367758:1.04531792096749
ENSG00000121775 testis:ENST00000441402:1.4141928395569 ovary:ENST00000373634:1.33710124802497
ENSG00000124222 testis:ENST00000361830:17.4747002186092 ovary:ENST00000355957:12.7638317978144
ENSG00000139197 testis:ENST00000266564:1.58534376902125 ovary:ENST00000266563:0.953810474856847
ENSG00000155508 testis:ENST00000285896:1.89588371172871 ovary:ENST00000403027:1.32570555502069
ENSG00000156265 testis:ENST00000399928:1.12151405456624 ovary:ENST00000341618:0.725272138318336
ENSG00000173401 testis:ENST00000378695:3.3913208359164 ovary:ENST00000312442:3.59086646115346
ENSG00000180113 testis:ENST00000371334:2.66304422140133 ovary:ENST00000544460:3.47497133337503
ENSG00000185664 testis:ENST00000550464:0.446149756766574 ovary:ENST00000548747:0.197320235231264
ENSG00000196388 testis:ENST00000355025:19.0893075959548 ovary:ENST00000396829:20.1833901737362
ENSG00000196418 testis:ENST00000340684:1.99728442237059 ovary:ENST00000366499:1.30875779456568
ENSG00000197928 testis:ENST00000416063:3.73083344358337 ovary:ENST00000333952:5.02202603093461
ENSG00000203943 testis:ENST00000370667:4.65607676777088 ovary:ENST00000370668:1.62064052491895
ENSG00000006837 testis:ENST00000520592:1.01395732491481 prostate:ENST00000521755:0.856925837617603
ENSG00000012048 testis:ENST00000354071:3.02209668245594 prostate:ENST00000346315:0.95611557354035
ENSG00000048162 testis:ENST00000507413:2.05887924767249 prostate:ENST00000389158:1.62436199936278
ENSG00000065427 testis:ENST00000302445:9.03056730956316 prostate:ENST00000568378:3.99551368086758
ENSG00000070413 testis:ENST00000537045:1.51437032728998 prostate:ENST00000263196:1.60902524157982
ENSG00000072274 testis:ENST00000420415:1.01527670101333 prostate:ENST00000540528:0.931483938642147
ENSG00000080224 testis:ENST00000506349:4.06570807031216 prostate:ENST00000470610:1.56374928991868
ENSG00000084693 testis:ENST00000360131:5.76159719149236 prostate:ENST00000487078:2.40579797019196
ENSG00000085871 testis:ENST00000265498:2.47292420219402 prostate:ENST00000506797:2.69771622849354
ENSG00000090097 testis:ENST00000428823:0.46367785659749 prostate:ENST00000322099:0.838464576809004
ENSG00000099814 testis:ENST00000418279:3.63847484891022 prostate:ENST00000453495:1.48850021910133
ENSG00000099991 testis:ENST00000337989:3.07218531793448 prostate:ENST00000403176:3.90375741317506
ENSG00000100263 testis:ENST00000216085:2.37473629705117 prostate:ENST00000413137:0.873535475141732
ENSG00000104529 testis:ENST00000531281:0.450118872229538 prostate:ENST00000530109:0.574417008954734
ENSG00000105426 testis:ENST00000544524:4.66385185206515 prostate:ENST00000353284:6.18548689194757
ENSG00000105854 testis:ENST00000455123:4.50124204450671 prostate:ENST00000355659:5.25260470918288
ENSG00000106355 testis:ENST00000409909:1.82345679400466 prostate:ENST00000409987:2.30659633725306
ENSG00000106366 testis:ENST00000445463:5.36452062522429 prostate:ENST00000223095:2.89672384436205
ENSG00000111913 testis:ENST00000562221:2.54498537119146 prostate:ENST00000259698:2.18357334476052
ENSG00000115368 testis:ENST00000314761:1.18274499590834 prostate:ENST00000436347:1.47081293892806
ENSG00000115841 testis:ENST00000402091:2.57692656204422 prostate:ENST00000406384:5.09538605848363
ENSG00000117632 testis:ENST00000455785:3.36416406734899 prostate:ENST00000357865:1.90886127595136
ENSG00000124193 testis:ENST00000244020:17.6450658006956 prostate:ENST00000483871:20.9928167438487
ENSG00000125885 testis:ENST00000378883:1.34175737391759 prostate:ENST00000265187:1.69207127855193
ENSG00000127824 testis:ENST00000392088:2.721218405832 prostate:ENST00000248437:0.851652358378553
ENSG00000127922 testis:ENST00000413065:0.466678517778154 prostate:ENST00000417009:2.20060201532459
ENSG00000130363 testis:ENST00000449822:1.58494778006038 prostate:ENST00000367069:2.00660521444887
ENSG00000131781 testis:ENST00000254090:1.37060370593808 prostate:ENST00000369272:1.6390443598586
ENSG00000135298 testis:ENST00000238918:3.43771402392304 prostate:ENST00000546190:4.6285366699652
ENSG00000137216 testis:ENST00000533121:2.65438393673709 prostate:ENST00000371893:2.36257251767905
ENSG00000138796 testis:ENST00000454409:1.3178687535867 prostate:ENST00000309522:2.27887729806743
ENSG00000138814 testis:ENST00000512215:2.47131526584448 prostate:ENST00000323055:2.853031828704
ENSG00000140264 testis:ENST00000409614:9.75400624809848 prostate:ENST00000339624:12.0573723356072
ENSG00000142867 testis:ENST00000271015:17.9701442936484 prostate:ENST00000370580:14.2001944806605
ENSG00000143036 testis:ENST00000271227:0.896881632285344 prostate:ENST00000532670:1.52857947474017
ENSG00000145012 testis:ENST00000312675:17.2656367874128 prostate:ENST00000543006:30.7375253510308
ENSG00000145113 testis:ENST00000339251:0.172080844457213 prostate:ENST00000448861:0.258815577476665
ENSG00000146674 testis:ENST00000381086:1.40341084592927 prostate:ENST00000442142:1.55666292250366
ENSG00000149636 testis:ENST00000373733:1.59636084917731 prostate:ENST00000448110:0.501937168900104
ENSG00000155368 testis:ENST00000535757:2.48139177325596 prostate:ENST00000355857:1.76102579256293
ENSG00000155508 testis:ENST00000285896:1.89588371172871 prostate:ENST00000403027:0.75492235273392
ENSG00000165916 testis:ENST00000524447:0.716483434808128 prostate:ENST00000298852:1.20101146890953
ENSG00000165948 testis:ENST00000393115:0.470923887859546 prostate:ENST00000554544:0.465698900405878
ENSG00000168763 testis:ENST00000377060:3.998758080389 prostate:ENST00000305510:4.94125746672372
ENSG00000171960 testis:ENST00000455203:2.12520042349646 prostate:ENST00000304979:3.80685749763295
ENSG00000172757 testis:ENST00000531413:1.69825699893475 prostate:ENST00000527344:3.13835054795946
ENSG00000174939 testis:ENST00000308748:3.35008010909029 prostate:ENST00000566693:2.68375370444244
ENSG00000177674 testis:ENST00000314340:1.9564313193875 prostate:ENST00000376629:2.72706295734482
ENSG00000177830 testis:ENST00000534207:0.236578390382867 prostate:ENST00000429789:0.301703362025715
ENSG00000180113 testis:ENST00000371334:2.66304422140133 prostate:ENST00000544460:3.1130428444267
ENSG00000180398 testis:ENST00000409800:1.00530963214395 prostate:ENST00000409913:1.08212740059626
ENSG00000183785 testis:ENST00000316027:1.29785958650229 prostate:ENST00000416740:0.905354857469873
ENSG00000188649 testis:ENST00000451649:1.07683767753079 prostate:ENST00000424464:0.5642720030793
ENSG00000198420 testis:ENST00000478172:1.9891404271999 prostate:ENST00000460532:1.97521446717327
ENSG00000213593 testis:ENST00000278422:0.852882516055011 prostate:ENST00000378312:0.822138597823007
ENSG00000214530 testis:ENST00000334805:1.62578106300896 prostate:ENST00000536290:0.478808942955337
ENSG00000000457 testis:ENST00000367772:2.55254100710201 skeletal_muscle:ENST00000367770:1.09007655025908
ENSG00000008952 testis:ENST00000544081:11.6248632208179 skeletal_muscle:ENST00000537426:12.5285607636002
ENSG00000016864 testis:ENST00000491606:3.52484005733951 skeletal_muscle:ENST00000481643:1.62349324225478
ENSG00000041982 testis:ENST00000345230:2.07602276672053 skeletal_muscle:ENST00000346706:0.497753415481658
ENSG00000058804 testis:ENST00000360494:6.29360639616299 skeletal_muscle:ENST00000540001:6.25176626395538
ENSG00000065427 testis:ENST00000302445:9.03056730956316 skeletal_muscle:ENST00000568378:4.7324884095297
ENSG00000069122 testis:ENST00000545557:0.944748000443725 skeletal_muscle:ENST00000362015:2.18104300241035
ENSG00000069974 testis:ENST00000396307:1.53019575141951 skeletal_muscle:ENST00000396304:0.643758669996749
ENSG00000081059 testis:ENST00000395023:0.975572092540422 skeletal_muscle:ENST00000321603:0.229307166293247
ENSG00000085415 testis:ENST00000262124:4.01000704504939 skeletal_muscle:ENST00000399892:3.14132895598463
ENSG00000087884 testis:ENST00000525409:1.24529117027071 skeletal_muscle:ENST00000393427:1.62054160947606
ENSG00000089280 testis:ENST00000474990:3.47635690761051 skeletal_muscle:ENST00000564493:1.66625138187747
ENSG00000090097 testis:ENST00000428823:0.46367785659749 skeletal_muscle:ENST00000322099:1.14522201223431
ENSG00000092470 testis:ENST00000263795:3.97192285829736 skeletal_muscle:ENST00000381246:1.80712690487904
ENSG00000100056 testis:ENST00000252137:1.49271466038025 skeletal_muscle:ENST00000434568:1.04506488446574
ENSG00000103507 testis:ENST00000567682:7.54119599336657 skeletal_muscle:ENST00000394950:2.80274788789723
ENSG00000105323 testis:ENST00000378215:34.1097456557717 skeletal_muscle:ENST00000270069:14.8613799560575
ENSG00000105373 testis:ENST00000446535:3.05309183904773 skeletal_muscle:ENST00000246802:1.92903843036871
ENSG00000109184 testis:ENST00000381441:2.75640352151459 skeletal_muscle:ENST00000334635:1.60235185671664
ENSG00000113838 testis:ENST00000424280:5.1481014220162 skeletal_muscle:ENST00000338733:3.75393255030589
ENSG00000119139 testis:ENST00000539225:2.90323231722707 skeletal_muscle:ENST00000535702:3.13862918653196
ENSG00000121417 testis:ENST00000391703:0.924337582794038 skeletal_muscle:ENST00000240731:0.422210074499512
ENSG00000122591 testis:ENST00000432176:1.37826192529661 skeletal_muscle:ENST00000440481:2.40590206177113
ENSG00000125450 testis:ENST00000540768:1.82361205357325 skeletal_muscle:ENST00000541827:2.02618025787283
ENSG00000127554 testis:ENST00000248114:3.20644983610278 skeletal_muscle:ENST00000567719:1.6849710615677
ENSG00000134291 testis:ENST00000449758:0.705389931125356 skeletal_muscle:ENST00000553217:0.247022673921295
ENSG00000135441 testis:ENST00000549147:0.798890374815859 skeletal_muscle:ENST00000548925:2.36019191898718
ENSG00000135547 testis:ENST00000368365:13.120345783943 skeletal_muscle:ENST00000368364:6.86352843966499
ENSG00000137216 testis:ENST00000533121:2.65438393673709 skeletal_muscle:ENST00000371893:1.25320428453921
ENSG00000137494 testis:ENST00000531815:0.30099355752594 skeletal_muscle:ENST00000526731:0.357763477967532
ENSG00000137872 testis:ENST00000537942:0.622028439120986 skeletal_muscle:ENST00000559064:0.640007868260948
ENSG00000138375 testis:ENST00000358207:0.783893582788453 skeletal_muscle:ENST00000427645:0.949183528936396
ENSG00000138399 testis:ENST00000453929:4.94326540967854 skeletal_muscle:ENST00000453153:2.12900891673899
ENSG00000138796 testis:ENST00000454409:1.3178687535867 skeletal_muscle:ENST00000309522:2.0273888515734
ENSG00000139597 testis:ENST00000530622:1.51925144006224 skeletal_muscle:ENST00000380139:1.11098411981095
ENSG00000140199 testis:ENST00000559664:0.510070806980655 skeletal_muscle:ENST00000561080:0.413925813946894
ENSG00000145029 testis:ENST00000273598:0.595934261182376 skeletal_muscle:ENST00000423832:0.461720710455
ENSG00000148634 testis:ENST00000412272:2.59576523954746 skeletal_muscle:ENST00000395198:1.33851303084549
ENSG00000151575 testis:ENST00000560582:3.87620462170936 skeletal_muscle:ENST00000560827:1.62744391633124
ENSG00000161526 testis:ENST00000355423:6.62296288527716 skeletal_muscle:ENST00000293208:3.80002874791822
ENSG00000162231 testis:ENST00000531709:3.06965931106457 skeletal_muscle:ENST00000527902:1.34472814131798
ENSG00000162521 testis:ENST00000492348:6.59973476070062 skeletal_muscle:ENST00000373493:2.79796637261102
ENSG00000163755 testis:ENST00000296051:1.61001481372737 skeletal_muscle:ENST00000460120:1.38222190983285
ENSG00000164897 testis:ENST00000476627:0.567083141067143 skeletal_muscle:ENST00000297533:0.443827489162024
ENSG00000166716 testis:ENST00000299927:2.08956407216579 skeletal_muscle:ENST00000559607:1.28708079289814
ENSG00000168522 testis:ENST00000526755:0.926446280467588 skeletal_muscle:ENST00000342116:0.385921619609841
ENSG00000169908 testis:ENST00000383054:2.99658922087027 skeletal_muscle:ENST00000305366:4.70836731603594
ENSG00000172757 testis:ENST00000531413:1.69825699893475 skeletal_muscle:ENST00000527344:1.51858547094202
ENSG00000173401 testis:ENST00000378695:3.3913208359164 skeletal_muscle:ENST00000312442:2.22357882777759
ENSG00000176853 testis:ENST00000395537:2.65085558194369 skeletal_muscle:ENST00000518976:1.29111664207653
ENSG00000179008 testis:ENST00000321731:5.15350901041655 skeletal_muscle:ENST00000557138:4.2088466542225
ENSG00000196083 testis:ENST00000342550:0.299803593310363 skeletal_muscle:ENST00000422485:0.143485455005693
ENSG00000204262 testis:ENST00000452536:3.01096177255139 skeletal_muscle:ENST00000374866:3.03633737044306
ENSG00000213024 testis:ENST00000413454:19.6414857899841 skeletal_muscle:ENST00000422090:19.0716960383274
ENSG00000001630 testis:ENST00000496998:1.43433037847362 white_blood_cells:ENST00000003100:0.982553772096353
ENSG00000042753 testis:ENST00000352203:21.8525916996381 white_blood_cells:ENST00000263270:27.2829018055063
ENSG00000081307 testis:ENST00000264991:0.599607375450752 white_blood_cells:ENST00000494238:0.92116631654087
ENSG00000085377 testis:ENST00000448705:5.84050550193619 white_blood_cells:ENST00000535457:8.48121779124758
ENSG00000085871 testis:ENST00000265498:2.47292420219402 white_blood_cells:ENST00000506797:2.23373354204524
ENSG00000089280 testis:ENST00000474990:3.47635690761051 white_blood_cells:ENST00000564493:1.73963979412892
ENSG00000091164 testis:ENST00000217515:7.84150036059913 white_blood_cells:ENST00000540155:8.52562248144207
ENSG00000101146 testis:ENST00000395840:1.63230446282217 white_blood_cells:ENST00000371242:1.00966629984585
ENSG00000103507 testis:ENST00000567682:7.54119599336657 white_blood_cells:ENST00000219794:4.863296650595
ENSG00000104529 testis:ENST00000531281:0.450118872229538 white_blood_cells:ENST00000530109:0.220131366862184
ENSG00000104611 testis:ENST00000265807:2.24836478194423 white_blood_cells:ENST00000519207:0.747529693906596
ENSG00000104907 testis:ENST00000221504:2.2646922478852 white_blood_cells:ENST00000357720:3.15901418401186
ENSG00000106245 testis:ENST00000456893:1.44047097918279 white_blood_cells:ENST00000431419:1.0106657562488
ENSG00000106588 testis:ENST00000223321:4.87293128060307 white_blood_cells:ENST00000445517:2.41101025296055
ENSG00000108039 testis:ENST00000322238:1.27573773306055 white_blood_cells:ENST00000369683:1.07796207054909
ENSG00000108423 testis:ENST00000346141:6.41950813921501 white_blood_cells:ENST00000325752:1.99295106202419
ENSG00000109111 testis:ENST00000347486:8.44691629420844 white_blood_cells:ENST00000314616:15.5531731114555
ENSG00000115841 testis:ENST00000402091:2.57692656204422 white_blood_cells:ENST00000406384:3.83629332604189
ENSG00000119673 testis:ENST00000538782:0.828632243995926 white_blood_cells:ENST00000238651:1.03143626011633
ENSG00000122952 testis:ENST00000318387:1.93559841346608 white_blood_cells:ENST00000395405:0.752415508899451
ENSG00000128513 testis:ENST00000393329:1.52321876725137 white_blood_cells:ENST00000357628:2.45450140335578
ENSG00000130518 testis:ENST00000359737:1.17733258422366 white_blood_cells:ENST00000392412:1.95726478064827
ENSG00000134825 testis:ENST00000543510:1.05592959266042 white_blood_cells:ENST00000537328:2.23526972825216
ENSG00000136813 testis:ENST00000338205:3.44079512278537 white_blood_cells:ENST00000374383:3.96203339085564
ENSG00000137074 testis:ENST00000309615:1.27148291081694 white_blood_cells:ENST00000460940:0.584225482936731
ENSG00000139197 testis:ENST00000266564:1.58534376902125 white_blood_cells:ENST00000266563:0.634541828077779
ENSG00000143549 testis:ENST00000368530:1.48807876240578 white_blood_cells:ENST00000341372:1.63144550121096
ENSG00000143552 testis:ENST00000368553:1.79590279969373 white_blood_cells:ENST00000271854:1.07661549070641
ENSG00000143578 testis:ENST00000368600:0.474460480630941 white_blood_cells:ENST00000368607:0.284013680455751
ENSG00000145555 testis:ENST00000513610:4.09350597631947 white_blood_cells:ENST00000274203:0.548792355918752
ENSG00000148634 testis:ENST00000412272:2.59576523954746 white_blood_cells:ENST00000395198:2.20290268270423
ENSG00000156711 testis:ENST00000373770:2.70928041741612 white_blood_cells:ENST00000373766:3.35019011410552
ENSG00000163376 testis:ENST00000417314:13.9130868713202 white_blood_cells:ENST00000295568:3.9687736662722
ENSG00000165689 testis:ENST00000357365:0.618863586493956 white_blood_cells:ENST00000371725:0.760782100437131
ENSG00000165916 testis:ENST00000524447:0.716483434808128 white_blood_cells:ENST00000298852:1.40062513830859
ENSG00000172493 testis:ENST00000541943:3.15786133709686 white_blood_cells:ENST00000395146:2.97895317930055
ENSG00000173402 testis:ENST00000308775:1.45166303108115 white_blood_cells:ENST00000515359:0.563364800077817
ENSG00000174939 testis:ENST00000308748:3.35008010909029 white_blood_cells:ENST00000566693:3.05894074594863
ENSG00000177873 testis:ENST00000447116:0.627096300604546 white_blood_cells:ENST00000429348:1.33128440489392
ENSG00000180953 testis:ENST00000478497:1.5874313974916 white_blood_cells:ENST00000485386:1.34400079691307
ENSG00000183814 testis:ENST00000460719:3.38846951918384 white_blood_cells:ENST00000366801:1.9541902800583
ENSG00000184702 testis:ENST00000406395:0.353256709068635 white_blood_cells:ENST00000431044:1.66190471542185
ENSG00000198707 testis:ENST00000552770:2.09600688403638 white_blood_cells:ENST00000397838:1.48597707657748
ENSG00000214530 testis:ENST00000334805:1.62578106300896 white_blood_cells:ENST00000536728:0.685492123313195
ENSG00000216588 testis:ENST00000428245:1.99587583092837 white_blood_cells:ENST00000402988:3.32641799643657
ENSG00000256061 testis:ENST00000321149:3.24176074944818 white_blood_cells:ENST00000420792:1.92279458982225
ENSG00000009844 thyroid:ENST00000427932:2.41804917947978 adipose:ENST00000367630:0.852856870305864
ENSG00000015171 thyroid:ENST00000381607:2.83323148492705 adipose:ENST00000402736:1.75943913383454
ENSG00000025156 thyroid:ENST00000368455:2.33655671703611 adipose:ENST00000452194:3.53634301777263
ENSG00000084234 thyroid:ENST00000263574:56.0836254935664 adipose:ENST00000278756:48.7415348788164
ENSG00000095794 thyroid:ENST00000344351:0.553016829592092 adipose:ENST00000460270:0.597457293779835
ENSG00000111641 thyroid:ENST00000322166:0.910821489771288 adipose:ENST00000399466:0.471128526775722
ENSG00000117335 thyroid:ENST00000367047:2.36611943350192 adipose:ENST00000360212:2.51379044128622
ENSG00000131018 thyroid:ENST00000539504:0.871096430300915 adipose:ENST00000367248:0.247209212308897
ENSG00000144744 thyroid:ENST00000349511:24.3262529823604 adipose:ENST00000361055:13.33706904703
ENSG00000151466 thyroid:ENST00000434680:0.410196737081549 adipose:ENST00000506368:0.530985044171516
ENSG00000155256 thyroid:ENST00000370613:2.3789585053405 adipose:ENST00000357540:0.511309582245528
ENSG00000169255 thyroid:ENST00000392779:2.18154162158628 adipose:ENST00000392780:0.515571659634642
ENSG00000169682 thyroid:ENST00000311008:0.801022537917469 adipose:ENST00000334536:2.02861012130421
ENSG00000170325 thyroid:ENST00000423662:0.771890379892099 adipose:ENST00000304538:0.751795562395623
ENSG00000183495 thyroid:ENST00000330386:2.71901428227747 adipose:ENST00000332482:2.55944567654712
ENSG00000197885 thyroid:ENST00000412028:1.20560882331647 adipose:ENST00000421515:0.780383197572906
ENSG00000198718 thyroid:ENST00000556823:1.81652929189084 adipose:ENST00000361462:0.61041625165361
ENSG00000206559 thyroid:ENST00000421010:1.35130991869587 adipose:ENST00000420223:1.19245000025758
ENSG00000206562 thyroid:ENST00000443029:0.706760775724561 adipose:ENST00000453819:1.64258122472602
ENSG00000017797 thyroid:ENST00000458039:1.29740126888887 adrenal:ENST00000019317:1.4435196036065
ENSG00000069869 thyroid:ENST00000503468:0.950886589601969 adrenal:ENST00000435532:2.26040688635134
ENSG00000070413 thyroid:ENST00000263196:3.34849737443916 adrenal:ENST00000537045:1.67172693722356
ENSG00000086061 thyroid:ENST00000544625:4.68886970487074 adrenal:ENST00000330899:6.56845162562831
ENSG00000088305 thyroid:ENST00000456297:0.48474665940241 adrenal:ENST00000348286:0.396347998476847
ENSG00000100368 thyroid:ENST00000262825:6.41771052171043 adrenal:ENST00000403662:6.40206725013699
ENSG00000108786 thyroid:ENST00000225929:4.05741497932514 adrenal:ENST00000225928:5.77596440259503
ENSG00000110693 thyroid:ENST00000396356:1.98100072310863 adrenal:ENST00000352083:1.40920013672524
ENSG00000123636 thyroid:ENST00000392783:4.2462874971196 adrenal:ENST00000343439:2.20014952222038
ENSG00000131018 thyroid:ENST00000539504:0.871096430300915 adrenal:ENST00000367247:0.645201483403146
ENSG00000136504 thyroid:ENST00000424009:0.70370690785643 adrenal:ENST00000503935:0.61313873058104
ENSG00000138032 thyroid:ENST00000282412:4.903232926225 adrenal:ENST00000345249:2.74501668863565
ENSG00000139410 thyroid:ENST00000547802:1.6015391902888 adrenal:ENST00000345635:1.25069053609418
ENSG00000147576 thyroid:ENST00000419955:0.539886325522984 adrenal:ENST00000276576:0.224477983544375
ENSG00000147642 thyroid:ENST00000529175:0.867399585732895 adrenal:ENST00000408908:0.103132472903634
ENSG00000163803 thyroid:ENST00000436544:0.96558571118015 adrenal:ENST00000422425:0.415270829802275
ENSG00000186815 thyroid:ENST00000550785:2.20932879800664 adrenal:ENST00000541517:1.39761503973461
ENSG00000188629 thyroid:ENST00000434737:1.36247685804941 adrenal:ENST00000446085:1.51607836363616
ENSG00000198515 thyroid:ENST00000358519:2.34044671394677 adrenal:ENST00000504722:0.400703690252109
ENSG00000217128 thyroid:ENST00000307954:5.82692988460112 adrenal:ENST00000307968:5.46933995463607
ENSG00000012048 thyroid:ENST00000351666:2.14003674198364 brain:ENST00000309486:0.355060620951967
ENSG00000013561 thyroid:ENST00000356143:0.86971966963631 brain:ENST00000394514:1.09337146383391
ENSG00000023191 thyroid:ENST00000397604:5.91893159071024 brain:ENST00000397614:2.74914466356223
ENSG00000048052 thyroid:ENST00000406072:1.69951573705616 brain:ENST00000405010:3.2189711315423
ENSG00000054523 thyroid:ENST00000377093:3.60915805070653 brain:ENST00000377086:5.4886571162032
ENSG00000067191 thyroid:ENST00000344140:1.71598189264181 brain:ENST00000539338:2.03151551854095
ENSG00000080709 thyroid:ENST00000512097:0.521974529679488 brain:ENST00000503706:1.3685117576698
ENSG00000084072 thyroid:ENST00000475350:0.565584365994168 brain:ENST00000495526:0.415090122015516
ENSG00000100083 thyroid:ENST00000325180:0.62325570114101 brain:ENST00000337437:0.188797822357088
ENSG00000100412 thyroid:ENST00000544234:1.75391647438559 brain:ENST00000216254:2.70841876289054
ENSG00000108468 thyroid:ENST00000225603:2.9581859336642 brain:ENST00000393408:4.68864571033583
ENSG00000111261 thyroid:ENST00000545735:1.60245513504971 brain:ENST00000355566:1.05728347179183
ENSG00000114670 thyroid:ENST00000510688:0.402150278725642 brain:ENST00000429253:0.293850497647728
ENSG00000121210 thyroid:ENST00000240487:1.96167233934553 brain:ENST00000440693:0.318910464212775
ENSG00000125744 thyroid:ENST00000430715:3.7238093606432 brain:ENST00000344680:5.57625219127198
ENSG00000129197 thyroid:ENST00000381209:4.25406950678002 brain:ENST00000536255:5.12892908564216
ENSG00000129295 thyroid:ENST00000519595:1.78525464628091 brain:ENST00000522789:0.611929210556461
ENSG00000130363 thyroid:ENST00000297262:0.847560278483985 brain:ENST00000449822:1.55401489885738
ENSG00000134253 thyroid:ENST00000256649:2.48985486249114 brain:ENST00000369464:1.96664300668735
ENSG00000140526 thyroid:ENST00000355100:15.997286145252 brain:ENST00000352732:10.8345129900405
ENSG00000143549 thyroid:ENST00000368530:7.3413151390818 brain:ENST00000368531:4.20311340431194
ENSG00000145901 thyroid:ENST00000315050:0.89941805988712 brain:ENST00000417127:0.379711160481374
ENSG00000147642 thyroid:ENST00000529175:0.867399585732895 brain:ENST00000528331:1.15228868630159
ENSG00000148288 thyroid:ENST00000372040:0.718639950784014 brain:ENST00000372043:0.258269198017074
ENSG00000148634 thyroid:ENST00000412272:1.45063695171646 brain:ENST00000395198:1.31839958889395
ENSG00000149131 thyroid:ENST00000340687:1.84831718997379 brain:ENST00000528996:0.896291967174636
ENSG00000157426 thyroid:ENST00000513376:0.559764654418729 brain:ENST00000451613:0.707763017738705
ENSG00000164970 thyroid:ENST00000297620:1.78478906429048 brain:ENST00000379081:1.58335527277452
ENSG00000166925 thyroid:ENST00000300181:2.05606132540808 brain:ENST00000423266:1.8291088555031
ENSG00000174175 thyroid:ENST00000446728:0.812451179441264 brain:ENST00000426706:0.265781370344128
ENSG00000183621 thyroid:ENST00000444692:2.5584609283966 brain:ENST00000361310:0.304031091359362
ENSG00000186815 thyroid:ENST00000550785:2.20932879800664 brain:ENST00000541517:1.39151466701359
ENSG00000187609 thyroid:ENST00000465160:0.48423126862237 brain:ENST00000478344:0.301250256416886
ENSG00000204084 thyroid:ENST00000373023:1.13469055135276 brain:ENST00000373029:1.01941601167914
ENSG00000214872 thyroid:ENST00000527972:1.94988304555524 brain:ENST00000457912:1.2919455185469
ENSG00000251369 thyroid:ENST00000344222:3.68692437528882 brain:ENST00000325134:5.17520635826839
ENSG00000006740 thyroid:ENST00000340825:1.98102041763507 breast:ENST00000379672:0.557472907901822
ENSG00000058272 thyroid:ENST00000341878:1.90164651825943 breast:ENST00000312727:0.867241641669891
ENSG00000064225 thyroid:ENST00000486249:0.846035978375515 breast:ENST00000265261:0.905285037632583
ENSG00000066654 thyroid:ENST00000381337:1.74496278481581 breast:ENST00000431224:1.42888034228689
ENSG00000084234 thyroid:ENST00000263574:56.0836254935664 breast:ENST00000543137:46.1964243127944
ENSG00000086061 thyroid:ENST00000544625:4.68886970487074 breast:ENST00000330899:7.85515972174205
ENSG00000101019 thyroid:ENST00000374377:3.21152948563535 breast:ENST00000359226:1.39746042169011
ENSG00000109180 thyroid:ENST00000509122:4.06489247057891 breast:ENST00000513391:2.59619940803352
ENSG00000111641 thyroid:ENST00000322166:0.910821489771288 breast:ENST00000382421:0.322828683084406
ENSG00000112695 thyroid:ENST00000460985:2.00860054520103 breast:ENST00000472311:1.18688616166993
ENSG00000129197 thyroid:ENST00000381209:4.25406950678002 breast:ENST00000536255:1.90700382032197
ENSG00000138078 thyroid:ENST00000409957:4.90463757269669 breast:ENST00000409411:3.13351172582626
ENSG00000144648 thyroid:ENST00000442925:0.409578195178164 breast:ENST00000422265:0.467280831233399
ENSG00000153317 thyroid:ENST00000357668:3.96651108096157 breast:ENST00000343135:6.41480525203104
ENSG00000157168 thyroid:ENST00000518206:0.507322884033474 breast:ENST00000338921:0.169618676359752
ENSG00000163803 thyroid:ENST00000436544:0.96558571118015 breast:ENST00000422425:0.539814278804584
ENSG00000186815 thyroid:ENST00000550785:2.20932879800664 breast:ENST00000541517:1.19509517934061
ENSG00000196189 thyroid:ENST00000368284:0.844434241690639 breast:ENST00000368282:0.27929762675564
ENSG00000196235 thyroid:ENST00000359191:6.1953922561612 breast:ENST00000402194:2.21642881752485
ENSG00000251369 thyroid:ENST00000344222:3.68692437528882 breast:ENST00000325134:3.43654428667941
ENSG00000010244 thyroid:ENST00000341711:7.36031724232266 colon:ENST00000394673:4.61234754170342
ENSG00000012048 thyroid:ENST00000351666:2.14003674198364 colon:ENST00000309486:0.338189647304575
ENSG00000058272 thyroid:ENST00000341878:1.90164651825943 colon:ENST00000312727:1.67821941798862
ENSG00000064042 thyroid:ENST00000381753:10.0072739023896 colon:ENST00000396595:4.63798623269138
ENSG00000072134 thyroid:ENST00000347697:2.8200204864397 colon:ENST00000314728:3.78251703822359
ENSG00000084234 thyroid:ENST00000263574:56.0836254935664 colon:ENST00000278756:35.6941578915113
ENSG00000087884 thyroid:ENST00000393427:4.54455697713522 colon:ENST00000525034:3.24514761647822
ENSG00000100612 thyroid:ENST00000216500:3.19015245585292 colon:ENST00000557185:1.6638569842853
ENSG00000102606 thyroid:ENST00000426073:3.11474891196547 colon:ENST00000370623:4.17156216472577
ENSG00000106070 thyroid:ENST00000439599:1.08035112356757 colon:ENST00000398810:0.823277333433952
ENSG00000108039 thyroid:ENST00000369683:1.55726498467463 colon:ENST00000322238:0.611479234739367
ENSG00000131018 thyroid:ENST00000539504:0.871096430300915 colon:ENST00000367247:0.449884487464205
ENSG00000140153 thyroid:ENST00000424963:0.430863179635992 colon:ENST00000401892:0.62597115439071
ENSG00000142661 thyroid:ENST00000374442:1.83557976528875 colon:ENST00000338909:0.345712606447256
ENSG00000146733 thyroid:ENST00000395471:0.633532205858807 colon:ENST00000275605:0.49806210025353
ENSG00000147799 thyroid:ENST00000377307:1.79688302658023 colon:ENST00000276826:1.68222984108649
ENSG00000154265 thyroid:ENST00000392676:3.29239834009582 colon:ENST00000392677:3.16985060244402
ENSG00000154269 thyroid:ENST00000357639:0.257398060580483 colon:ENST00000414305:0.892648342949143
ENSG00000163584 thyroid:ENST00000475836:0.94091812502327 colon:ENST00000295830:3.15038469729754
ENSG00000166130 thyroid:ENST00000393042:7.63334962834605 colon:ENST00000420861:12.9067762676877
ENSG00000168491 thyroid:ENST00000510617:4.17465468069122 colon:ENST00000307588:3.14108141542846
ENSG00000169682 thyroid:ENST00000311008:0.801022537917469 colon:ENST00000334536:1.24229520954996
ENSG00000171202 thyroid:ENST00000304511:1.4559008557996 colon:ENST00000531366:0.837881895749486
ENSG00000178078 thyroid:ENST00000314714:1.51366695544334 colon:ENST00000424810:2.19324450398255
ENSG00000003402 thyroid:ENST00000441224:4.83123193386032 heart:ENST00000433445:2.47474505087391
ENSG00000009844 thyroid:ENST00000427932:2.41804917947978 heart:ENST00000367630:0.813740916820339
ENSG00000041982 thyroid:ENST00000346706:0.732254132087562 heart:ENST00000535648:0.666705370619204
ENSG00000058804 thyroid:ENST00000360494:2.52149304227624 heart:ENST00000540001:1.70263315139605
ENSG00000079277 thyroid:ENST00000341183:0.363790641978715 heart:ENST00000371949:0.419611481581346
ENSG00000080822 thyroid:ENST00000341181:3.01516040531834 heart:ENST00000394185:1.08701912365153
ENSG00000092931 thyroid:ENST00000355954:10.7943526036421 heart:ENST00000336509:6.24167787758599
ENSG00000101407 thyroid:ENST00000373447:3.71637602039843 heart:ENST00000449821:2.17946556610039
ENSG00000102606 thyroid:ENST00000426073:3.11474891196547 heart:ENST00000370623:0.762807859574845
ENSG00000103051 thyroid:ENST00000567324:1.16122121618379 heart:ENST00000323786:0.303606219428631
ENSG00000103381 thyroid:ENST00000433677:3.10113462290607 heart:ENST00000261660:1.63295188657066
ENSG00000106355 thyroid:ENST00000450169:6.08441507493272 heart:ENST00000409987:1.88766801432954
ENSG00000106459 thyroid:ENST00000353868:2.24768750484951 heart:ENST00000393230:1.1375913266256
ENSG00000108094 thyroid:ENST00000374746:3.32281115005933 heart:ENST00000374742:1.29815450320378
ENSG00000109971 thyroid:ENST00000528292:1.5230174525432 heart:ENST00000526686:0.650006887057584
ENSG00000111666 thyroid:ENST00000552215:4.77015683468915 heart:ENST00000229266:3.60836134226036
ENSG00000112319 thyroid:ENST00000355167:1.17350976890918 heart:ENST00000367895:1.65721257853881
ENSG00000115758 thyroid:ENST00000234111:10.7390723948581 heart:ENST00000405333:3.91144635830136
ENSG00000116641 thyroid:ENST00000404627:0.986271392211172 heart:ENST00000340370:0.291101301857846
ENSG00000117222 thyroid:ENST00000367164:7.41282991356104 heart:ENST00000264515:4.31725442070569
ENSG00000117528 thyroid:ENST00000394233:1.30290242443265 heart:ENST00000370214:1.69276008258401
ENSG00000119820 thyroid:ENST00000238831:10.0494037676399 heart:ENST00000437765:5.3789922856846
ENSG00000125447 thyroid:ENST00000351904:5.6120772403179 heart:ENST00000245541:1.81053260058434
ENSG00000125611 thyroid:ENST00000324913:2.30699097851195 heart:ENST00000454841:1.11526265552712
ENSG00000127824 thyroid:ENST00000248437:4.04203881227825 heart:ENST00000447205:1.33140846504881
ENSG00000134769 thyroid:ENST00000444659:1.71844762728069 heart:ENST00000556176:2.70524093183101
ENSG00000136279 thyroid:ENST00000494774:1.01937276343727 heart:ENST00000432854:2.13643467496912
ENSG00000136754 thyroid:ENST00000490841:3.91311421589366 heart:ENST00000376160:0.66643648134004
ENSG00000136816 thyroid:ENST00000437263:14.1812440927219 heart:ENST00000259339:7.96686342853911
ENSG00000138162 thyroid:ENST00000514539:2.79687659843496 heart:ENST00000508411:3.34735478965126
ENSG00000140153 thyroid:ENST00000424963:0.430863179635992 heart:ENST00000401892:0.272206598764157
ENSG00000142459 thyroid:ENST00000538904:2.4121848266618 heart:ENST00000270530:2.04716422711793
ENSG00000142973 thyroid:ENST00000464439:1.94057835901942 heart:ENST00000371923:0.948756985424711
ENSG00000143815 thyroid:ENST00000338179:3.77678098041681 heart:ENST00000441022:0.834191439312712
ENSG00000147364 thyroid:ENST00000519274:4.86062751420648 heart:ENST00000382824:5.08325227618695
ENSG00000147872 thyroid:ENST00000411567:5.32414156452684 heart:ENST00000276914:3.74494719678952
ENSG00000149100 thyroid:ENST00000531120:3.24983230383822 heart:ENST00000524896:0.866749438847102
ENSG00000149564 thyroid:ENST00000278927:3.62529528607139 heart:ENST00000417453:2.86686080590527
ENSG00000154240 thyroid:ENST00000317442:2.97208144087619 heart:ENST00000392769:2.07617645133784
ENSG00000162298 thyroid:ENST00000307289:1.63240289952822 heart:ENST00000377190:0.978583261291153
ENSG00000163520 thyroid:ENST00000295760:4.0963429553877 heart:ENST00000421373:1.84910464814442
ENSG00000165887 thyroid:ENST00000455090:7.8612160079253 heart:ENST00000370655:9.88188836352803
ENSG00000166833 thyroid:ENST00000311043:3.13082102025819 heart:ENST00000530408:3.02687385024762
ENSG00000168724 thyroid:ENST00000303525:1.15642896692083 heart:ENST00000382021:0.376000111844939
ENSG00000171202 thyroid:ENST00000304511:1.4559008557996 heart:ENST00000532180:1.53777599794361
ENSG00000171960 thyroid:ENST00000440068:2.31285448602451 heart:ENST00000461351:2.58378505340183
ENSG00000172270 thyroid:ENST00000346916:158.515940622015 heart:ENST00000353555:301.03069362339
ENSG00000174197 thyroid:ENST00000566586:2.05549824529672 heart:ENST00000570161:0.926030965052587
ENSG00000177556 thyroid:ENST00000521264:0.734439042393676 heart:ENST00000520382:1.51393937542964
ENSG00000185689 thyroid:ENST00000427996:1.00739892685039 heart:ENST00000380175:1.27569999432395
ENSG00000196235 thyroid:ENST00000359191:6.1953922561612 heart:ENST00000432763:2.05827005303131
ENSG00000204084 thyroid:ENST00000373023:1.13469055135276 heart:ENST00000373027:0.43890385231618
ENSG00000215041 thyroid:ENST00000315614:2.54454838984577 heart:ENST00000399464:1.76507039633045
ENSG00000229644 thyroid:ENST00000440465:4.0420854574687 heart:ENST00000543053:3.87009523306673
ENSG00000255529 thyroid:ENST00000380557:0.690545166773174 heart:ENST00000380563:3.42880862615475
ENSG00000004487 thyroid:ENST00000542151:2.21143509831534 kidney:ENST00000356634:4.66450099917386
ENSG00000030066 thyroid:ENST00000530326:1.157235790445 kidney:ENST00000426372:1.68771130525281
ENSG00000037897 thyroid:ENST00000551117:1.71497830260339 kidney:ENST00000324871:0.81175927595107
ENSG00000048052 thyroid:ENST00000406072:1.69951573705616 kidney:ENST00000405010:2.50031657161326
ENSG00000070756 thyroid:ENST00000520142:0.762024751863741 kidney:ENST00000519363:0.284571387430762
ENSG00000070814 thyroid:ENST00000513538:1.18250752056674 kidney:ENST00000377797:2.76609682737174
ENSG00000072134 thyroid:ENST00000347697:2.8200204864397 kidney:ENST00000314728:2.89653081761663
ENSG00000073614 thyroid:ENST00000261253:0.968104410308751 kidney:ENST00000399787:2.47593739322882
ENSG00000079277 thyroid:ENST00000341183:0.363790641978715 kidney:ENST00000371949:0.631754089587504
ENSG00000100412 thyroid:ENST00000544234:1.75391647438559 kidney:ENST00000216254:3.51768194153536
ENSG00000103507 thyroid:ENST00000567682:14.2558829159913 kidney:ENST00000219794:5.57688136481268
ENSG00000104497 thyroid:ENST00000353788:1.96931632113093 kidney:ENST00000396330:2.77657377235585
ENSG00000108825 thyroid:ENST00000424284:0.656945371477796 kidney:ENST00000430739:0.711787131676541
ENSG00000109971 thyroid:ENST00000528292:1.5230174525432 kidney:ENST00000534319:0.428006346120322
ENSG00000117335 thyroid:ENST00000367047:2.36611943350192 kidney:ENST00000360212:1.83706771737307
ENSG00000117528 thyroid:ENST00000394233:1.30290242443265 kidney:ENST00000370214:2.11741609316321
ENSG00000118046 thyroid:ENST00000405031:1.11147528706317 kidney:ENST00000326873:2.06422288724477
ENSG00000119013 thyroid:ENST00000454214:5.37045442054047 kidney:ENST00000237889:2.98504594256435
ENSG00000120733 thyroid:ENST00000545151:11.0363454157098 kidney:ENST00000394866:3.75969746730436
ENSG00000122566 thyroid:ENST00000409814:32.310609920013 kidney:ENST00000356674:24.2396851446169
ENSG00000124067 thyroid:ENST00000541864:2.56648419263589 kidney:ENST00000316341:1.80255934714772
ENSG00000129351 thyroid:ENST00000250241:4.82955429928051 kidney:ENST00000407004:5.1307536489275
ENSG00000131018 thyroid:ENST00000539504:0.871096430300915 kidney:ENST00000367247:0.810870779211317
ENSG00000137210 thyroid:ENST00000473276:2.3483818021727 kidney:ENST00000379530:1.85048452250239
ENSG00000139436 thyroid:ENST00000343646:0.611415227683689 kidney:ENST00000338373:0.512047719074013
ENSG00000144857 thyroid:ENST00000484034:0.451407568831355 kidney:ENST00000273395:0.384660884616477
ENSG00000148498 thyroid:ENST00000374794:1.14962402967539 kidney:ENST00000545260:2.01318280221783
ENSG00000149131 thyroid:ENST00000340687:1.84831718997379 kidney:ENST00000528996:1.00690171811346
ENSG00000150527 thyroid:ENST00000396165:2.53989174360097 kidney:ENST00000348007:2.24052343291515
ENSG00000153237 thyroid:ENST00000409889:0.644959300461245 kidney:ENST00000375617:0.413435977450952
ENSG00000157020 thyroid:ENST00000337354:0.612535227068723 kidney:ENST00000383801:0.385622932752959
ENSG00000158856 thyroid:ENST00000523782:2.8464507630312 kidney:ENST00000518616:2.40993185591932
ENSG00000162521 thyroid:ENST00000544435:3.35011618374173 kidney:ENST00000373493:1.87661174139848
ENSG00000162913 thyroid:ENST00000295012:0.743230227853579 kidney:ENST00000472613:0.848064096537836
ENSG00000164970 thyroid:ENST00000297620:1.78478906429048 kidney:ENST00000379081:1.72035040548299
ENSG00000166963 thyroid:ENST00000300231:17.6225004765077 kidney:ENST00000399453:14.0787337418023
ENSG00000172716 thyroid:ENST00000308377:8.341075850719 kidney:ENST00000394566:7.00267797497537
ENSG00000186815 thyroid:ENST00000550785:2.20932879800664 kidney:ENST00000541517:1.78740134384957
ENSG00000197457 thyroid:ENST00000370053:1.70626838507717 kidney:ENST00000540534:0.960189232437646
ENSG00000198026 thyroid:ENST00000322927:1.56628227734843 kidney:ENST00000243961:1.73461533916402
ENSG00000251369 thyroid:ENST00000344222:3.68692437528882 kidney:ENST00000325134:4.76193597442312
ENSG00000004700 thyroid:ENST00000314748:0.692099915534414 liver:ENST00000421138:1.00262494507346
ENSG00000030066 thyroid:ENST00000530326:1.157235790445 liver:ENST00000426372:1.37636870268082
ENSG00000084234 thyroid:ENST00000263574:56.0836254935664 liver:ENST00000543137:38.9406227422152
ENSG00000090266 thyroid:ENST00000476279:2.9494330591441 liver:ENST00000247866:1.39808685696442
ENSG00000100412 thyroid:ENST00000544234:1.75391647438559 liver:ENST00000216254:2.39880835841805
ENSG00000100897 thyroid:ENST00000557802:0.630274623034047 liver:ENST00000396936:0.388832747363641
ENSG00000101407 thyroid:ENST00000373447:3.71637602039843 liver:ENST00000449821:3.17682865812089
ENSG00000101473 thyroid:ENST00000457981:0.897353743956268 liver:ENST00000488679:1.08567364242799
ENSG00000103044 thyroid:ENST00000306560:1.66887072548237 liver:ENST00000219322:1.46070543097111
ENSG00000104299 thyroid:ENST00000521022:0.253392412940905 liver:ENST00000541706:0.204973463459367
ENSG00000104497 thyroid:ENST00000353788:1.96931632113093 liver:ENST00000345957:0.851921319202287
ENSG00000104973 thyroid:ENST00000536547:0.698386127696157 liver:ENST00000312865:0.583237918412118
ENSG00000105519 thyroid:ENST00000222125:0.762424615698472 liver:ENST00000452990:0.889396317102636
ENSG00000108094 thyroid:ENST00000374746:3.32281115005933 liver:ENST00000374742:2.68482028157603
ENSG00000110717 thyroid:ENST00000313468:0.930468134515775 liver:ENST00000528492:1.21942772302178
ENSG00000112234 thyroid:ENST00000369244:6.18592233959018 liver:ENST00000229971:4.68648968187364
ENSG00000114054 thyroid:ENST00000478469:2.22632104081448 liver:ENST00000482086:1.62924868942595
ENSG00000117222 thyroid:ENST00000367164:7.41282991356104 liver:ENST00000264515:3.99645109630505
ENSG00000119013 thyroid:ENST00000454214:5.37045442054047 liver:ENST00000237889:1.93387965751002
ENSG00000119599 thyroid:ENST00000353777:0.474712056933074 liver:ENST00000394234:0.601497432827434
ENSG00000119820 thyroid:ENST00000238831:10.0494037676399 liver:ENST00000437765:4.00297420750816
ENSG00000123297 thyroid:ENST00000540550:2.96664088214707 liver:ENST00000323833:1.35922546700298
ENSG00000124067 thyroid:ENST00000541864:2.56648419263589 liver:ENST00000316341:1.18300246135976
ENSG00000127554 thyroid:ENST00000248114:2.24406187506991 liver:ENST00000567719:1.87375132100569
ENSG00000130638 thyroid:ENST00000252934:0.823368322328331 liver:ENST00000396011:0.523306993679179
ENSG00000133422 thyroid:ENST00000397641:2.47913232011479 liver:ENST00000429468:2.03555619851053
ENSG00000136813 thyroid:ENST00000338205:3.29990808849853 liver:ENST00000374383:4.00729282718273
ENSG00000137216 thyroid:ENST00000533121:0.77223049986984 liver:ENST00000371893:1.14225707310488
ENSG00000138078 thyroid:ENST00000409957:4.90463757269669 liver:ENST00000409411:2.52395430901791
ENSG00000139644 thyroid:ENST00000547798:2.359435533323 liver:ENST00000267115:2.14697378616712
ENSG00000139697 thyroid:ENST00000420886:4.48610170348984 liver:ENST00000267176:3.28563137291626
ENSG00000143653 thyroid:ENST00000366509:4.48953847977295 liver:ENST00000366510:2.83723568981145
ENSG00000144366 thyroid:ENST00000359135:2.60662324695861 liver:ENST00000409580:1.03594301019654
ENSG00000145012 thyroid:ENST00000312675:7.44626815865165 liver:ENST00000543006:5.88439545274638
ENSG00000146834 thyroid:ENST00000425355:3.07064774298482 liver:ENST00000414441:1.64749584767292
ENSG00000149591 thyroid:ENST00000530649:6.03536811965113 liver:ENST00000375278:1.72114952654624
ENSG00000154814 thyroid:ENST00000285083:5.2778485036753 liver:ENST00000442255:1.62138424120416
ENSG00000156453 thyroid:ENST00000515351:0.417650079998525 liver:ENST00000394536:1.74125248493511
ENSG00000156958 thyroid:ENST00000327171:1.32678058298677 liver:ENST00000396509:1.45666352646739
ENSG00000169410 thyroid:ENST00000544966:7.07922280359602 liver:ENST00000306726:5.13017860063857
ENSG00000171160 thyroid:ENST00000515674:2.01210314897602 liver:ENST00000370635:2.14147266184307
ENSG00000171202 thyroid:ENST00000304511:1.4559008557996 liver:ENST00000532180:1.17973615635503
ENSG00000171469 thyroid:ENST00000424629:1.69216498269024 liver:ENST00000302851:0.759049638151549
ENSG00000172954 thyroid:ENST00000309052:1.5290953570369 liver:ENST00000379509:1.40618705943246
ENSG00000173153 thyroid:ENST00000468670:0.964574309303248 liver:ENST00000000442:1.06025729522497
ENSG00000175221 thyroid:ENST00000534906:2.70496623942009 liver:ENST00000538572:1.58354505897661
ENSG00000177239 thyroid:ENST00000475449:0.59261862797102 liver:ENST00000550113:0.722818884740159
ENSG00000178078 thyroid:ENST00000314714:1.51366695544334 liver:ENST00000424810:1.6253016136203
ENSG00000182173 thyroid:ENST00000545228:1.70710610624133 liver:ENST00000333213:2.01489575725323
ENSG00000185670 thyroid:ENST00000527994:2.49599979306936 liver:ENST00000530112:2.85163131851655
ENSG00000205423 thyroid:ENST00000565457:1.0394276571704 liver:ENST00000568890:0.550755561906565
ENSG00000213024 thyroid:ENST00000413454:12.6393866106263 liver:ENST00000422090:5.30680520361609
ENSG00000213337 thyroid:ENST00000443120:7.87921867995095 liver:ENST00000393537:8.6821663463729
ENSG00000242372 thyroid:ENST00000374450:0.409611044962812 liver:ENST00000440766:1.26924959209374
ENSG00000006837 thyroid:ENST00000520592:1.91026868508001 lung:ENST00000521755:0.422881445047827
ENSG00000058804 thyroid:ENST00000360494:2.52149304227624 lung:ENST00000540001:2.27065279085783
ENSG00000060762 thyroid:ENST00000341756:39.987725559525 lung:ENST00000360961:24.6035117523085
ENSG00000065427 thyroid:ENST00000302445:3.39844908340773 lung:ENST00000568378:3.09073846605792
ENSG00000067191 thyroid:ENST00000344140:1.71598189264181 lung:ENST00000539338:1.34431378138781
ENSG00000089280 thyroid:ENST00000474990:7.69153433496935 lung:ENST00000564493:2.66204635437506
ENSG00000089335 thyroid:ENST00000457781:0.9726871018749 lung:ENST00000505365:0.59077921240062
ENSG00000089876 thyroid:ENST00000415732:2.88657544972806 lung:ENST00000284688:3.47361275364915
ENSG00000095397 thyroid:ENST00000265134:1.36497626091701 lung:ENST00000374059:1.66519369137521
ENSG00000100503 thyroid:ENST00000311149:4.21646490213944 lung:ENST00000389868:1.96727789418459
ENSG00000100583 thyroid:ENST00000216471:7.81814669696007 lung:ENST00000533095:2.90384679911698
ENSG00000101019 thyroid:ENST00000374377:3.21152948563535 lung:ENST00000457259:3.90450836226516
ENSG00000102572 thyroid:ENST00000376547:2.1452144485906 lung:ENST00000376541:1.32603271656323
ENSG00000105819 thyroid:ENST00000249269:4.44932941645012 lung:ENST00000428154:1.51510283158573
ENSG00000108786 thyroid:ENST00000225929:4.05741497932514 lung:ENST00000225928:5.66800561328542
ENSG00000111641 thyroid:ENST00000322166:0.910821489771288 lung:ENST00000399466:0.814638816765318
ENSG00000111666 thyroid:ENST00000552215:4.77015683468915 lung:ENST00000549872:1.66405711117508
ENSG00000112578 thyroid:ENST00000230340:1.33129009946912 lung:ENST00000372996:1.0731909637536
ENSG00000114779 thyroid:ENST00000439982:1.77063244727789 lung:ENST00000361143:1.02925390442863
ENSG00000115762 thyroid:ENST00000234115:1.07813331227421 lung:ENST00000403716:1.02183765158911
ENSG00000115875 thyroid:ENST00000425778:5.39765624339722 lung:ENST00000432873:3.17293180319332
ENSG00000118308 thyroid:ENST00000361433:0.232015479489246 lung:ENST00000536173:1.02412915572268
ENSG00000119013 thyroid:ENST00000454214:5.37045442054047 lung:ENST00000237889:2.77729963507562
ENSG00000119820 thyroid:ENST00000238831:10.0494037676399 lung:ENST00000437765:6.84678132085212
ENSG00000119977 thyroid:ENST00000430368:1.48332673047289 lung:ENST00000343162:0.84367578608437
ENSG00000120915 thyroid:ENST00000517536:7.44215393963201 lung:ENST00000415449:2.64053373124598
ENSG00000122085 thyroid:ENST00000391980:1.81814844353889 lung:ENST00000406593:0.396124869968706
ENSG00000129197 thyroid:ENST00000381209:4.25406950678002 lung:ENST00000536255:2.80799792112114
ENSG00000130159 thyroid:ENST00000252440:4.06212785311092 lung:ENST00000270517:4.40588803201723
ENSG00000131018 thyroid:ENST00000539504:0.871096430300915 lung:ENST00000367247:0.889180326279022
ENSG00000132680 thyroid:ENST00000368320:3.83746090276871 lung:ENST00000368321:2.90650411033416
ENSG00000133112 thyroid:ENST00000379056:35.6434763988132 lung:ENST00000528619:29.2490604646626
ENSG00000134014 thyroid:ENST00000517975:3.75260614918382 lung:ENST00000523357:3.67351999873519
ENSG00000134744 thyroid:ENST00000528642:2.19044427381911 lung:ENST00000494469:2.12024857075286
ENSG00000138039 thyroid:ENST00000428232:0.640776058291706 lung:ENST00000401907:0.581923385101868
ENSG00000143036 thyroid:ENST00000271227:1.2833333643674 lung:ENST00000532670:1.685230355157
ENSG00000143653 thyroid:ENST00000366509:4.48953847977295 lung:ENST00000366510:2.59597710048643
ENSG00000144591 thyroid:ENST00000455657:0.640537332468408 lung:ENST00000373924:0.82196045597773
ENSG00000145107 thyroid:ENST00000446879:0.351600043683359 lung:ENST00000440822:1.31820738307579
ENSG00000145335 thyroid:ENST00000420646:0.64202952172574 lung:ENST00000336904:2.20317240468554
ENSG00000150455 thyroid:ENST00000392679:6.44266771793942 lung:ENST00000479770:3.53582784714745
ENSG00000154479 thyroid:ENST00000421028:2.32256846195061 lung:ENST00000447353:2.53345420895949
ENSG00000154727 thyroid:ENST00000354828:1.42921317525266 lung:ENST00000400075:1.18147170596043
ENSG00000159496 thyroid:ENST00000290691:0.7518390238253 lung:ENST00000452208:0.982547265698217
ENSG00000161642 thyroid:ENST00000550779:1.11130059631126 lung:ENST00000338010:0.610716469260554
ENSG00000162931 thyroid:ENST00000295033:0.664571980831046 lung:ENST00000366697:0.533233629050344
ENSG00000163520 thyroid:ENST00000295760:4.0963429553877 lung:ENST00000421373:2.88144806350696
ENSG00000165916 thyroid:ENST00000530912:1.336147048244 lung:ENST00000528362:0.658375134261066
ENSG00000166741 thyroid:ENST00000545255:7.57733013713528 lung:ENST00000542647:6.72158047916119
ENSG00000168589 thyroid:ENST00000561880:1.90451142940049 lung:ENST00000305904:2.05928957835222
ENSG00000169398 thyroid:ENST00000517712:4.11050918897253 lung:ENST00000538769:1.41505795052551
ENSG00000169715 thyroid:ENST00000330439:2.14577205195758 lung:ENST00000306061:1.90418263236111
ENSG00000170734 thyroid:ENST00000372236:2.90686806232256 lung:ENST00000535400:4.14699286483867
ENSG00000171202 thyroid:ENST00000304511:1.4559008557996 lung:ENST00000528105:1.58079187602415
ENSG00000171453 thyroid:ENST00000372344:1.25706954934109 lung:ENST00000372389:1.18431947052668
ENSG00000178922 thyroid:ENST00000372427:4.4061214344703 lung:ENST00000470662:1.3789820822717
ENSG00000182173 thyroid:ENST00000545228:1.70710610624133 lung:ENST00000333213:2.30166439234581
ENSG00000183495 thyroid:ENST00000330386:2.71901428227747 lung:ENST00000332482:2.13608499870617
ENSG00000184702 thyroid:ENST00000406172:0.306388083285048 lung:ENST00000431044:0.57535230895724
ENSG00000185133 thyroid:ENST00000331075:5.9159808390641 lung:ENST00000404453:0.819043100672996
ENSG00000186815 thyroid:ENST00000550785:2.20932879800664 lung:ENST00000541517:1.03669713286938
ENSG00000189171 thyroid:ENST00000392623:4.51643260044575 lung:ENST00000392622:4.29219615254426
ENSG00000196235 thyroid:ENST00000359191:6.1953922561612 lung:ENST00000402194:2.74851429400123
ENSG00000204084 thyroid:ENST00000373023:1.13469055135276 lung:ENST00000373027:0.62565880487814
ENSG00000213024 thyroid:ENST00000413454:12.6393866106263 lung:ENST00000422090:7.00785227465571
ENSG00000008952 thyroid:ENST00000544081:17.1969358932174 lymph_node:ENST00000537426:19.4376081206637
ENSG00000009780 thyroid:ENST00000373949:2.02237963178745 lymph_node:ENST00000373954:1.10122824899012
ENSG00000043514 thyroid:ENST00000372825:0.980673971887002 lymph_node:ENST00000441669:0.953424468796798
ENSG00000066654 thyroid:ENST00000381337:1.74496278481581 lymph_node:ENST00000431224:2.01949349977032
ENSG00000078140 thyroid:ENST00000261427:32.8058437635002 lymph_node:ENST00000510719:11.9195864850689
ENSG00000091732 thyroid:ENST00000360708:1.42606203688498 lymph_node:ENST00000467642:1.76585514560051
ENSG00000095794 thyroid:ENST00000344351:0.553016829592092 lymph_node:ENST00000460270:1.16590707433658
ENSG00000100412 thyroid:ENST00000544234:1.75391647438559 lymph_node:ENST00000216254:3.70735525248689
ENSG00000102572 thyroid:ENST00000376547:2.1452144485906 lymph_node:ENST00000376541:2.03179042923181
ENSG00000103351 thyroid:ENST00000445795:5.75841892514241 lymph_node:ENST00000341633:3.21870593148194
ENSG00000105357 thyroid:ENST00000376965:1.95698278901173 lymph_node:ENST00000425460:0.758376249051974
ENSG00000105707 thyroid:ENST00000262626:1.05119721111612 lymph_node:ENST00000541345:1.19328184410015
ENSG00000105865 thyroid:ENST00000265720:1.52367333830494 lymph_node:ENST00000436411:0.964063862747578
ENSG00000106355 thyroid:ENST00000450169:6.08441507493272 lymph_node:ENST00000409987:2.20508046708525
ENSG00000106853 thyroid:ENST00000466771:22.0746354736989 lymph_node:ENST00000309195:5.53598205339456
ENSG00000108883 thyroid:ENST00000262414:2.36753498059989 lymph_node:ENST00000402521:5.50485519576299
ENSG00000113387 thyroid:ENST00000265073:4.2938086679539 lymph_node:ENST00000511615:1.83802454623475
ENSG00000113643 thyroid:ENST00000231572:0.994976852354045 lymph_node:ENST00000520013:0.847445612990268
ENSG00000115129 thyroid:ENST00000313482:1.15019807283843 lymph_node:ENST00000335934:1.83722405709603
ENSG00000118197 thyroid:ENST00000367346:2.89552902129372 lymph_node:ENST00000429498:3.1572691657603
ENSG00000119977 thyroid:ENST00000430368:1.48332673047289 lymph_node:ENST00000343162:1.80140024949223
ENSG00000122566 thyroid:ENST00000409814:32.310609920013 lymph_node:ENST00000356674:24.7638340725222
ENSG00000133112 thyroid:ENST00000379056:35.6434763988132 lymph_node:ENST00000528619:32.9611387605196
ENSG00000134744 thyroid:ENST00000528642:2.19044427381911 lymph_node:ENST00000494469:4.46480270131374
ENSG00000137054 thyroid:ENST00000377798:10.8212192352295 lymph_node:ENST00000377792:5.12846882842122
ENSG00000137073 thyroid:ENST00000379260:2.30945637602948 lymph_node:ENST00000360802:1.70183397248936
ENSG00000139410 thyroid:ENST00000547802:1.6015391902888 lymph_node:ENST00000345635:1.77898600011226
ENSG00000140153 thyroid:ENST00000424963:0.430863179635992 lymph_node:ENST00000401892:0.76847016601168
ENSG00000141564 thyroid:ENST00000544334:3.85066919007439 lymph_node:ENST00000306801:3.57875717271755
ENSG00000143443 thyroid:ENST00000368926:6.51765313290696 lymph_node:ENST00000433087:3.3936856129823
ENSG00000147364 thyroid:ENST00000519274:4.86062751420648 lymph_node:ENST00000382824:5.13619713402644
ENSG00000156453 thyroid:ENST00000515351:0.417650079998525 lymph_node:ENST00000394536:1.62971042718429
ENSG00000164815 thyroid:ENST00000545943:0.9084711295815 lymph_node:ENST00000297431:0.691287064557012
ENSG00000165861 thyroid:ENST00000318876:7.29574645538674 lymph_node:ENST00000556143:3.14924350848428
ENSG00000176024 thyroid:ENST00000391794:4.39669197081186 lymph_node:ENST00000535279:3.91824687192172
ENSG00000177239 thyroid:ENST00000475449:0.59261862797102 lymph_node:ENST00000550113:0.694684590991107
ENSG00000182979 thyroid:ENST00000434050:3.64335147936198 lymph_node:ENST00000435036:2.8470425244973
ENSG00000185670 thyroid:ENST00000527994:2.49599979306936 lymph_node:ENST00000530112:1.82539438397987
ENSG00000186815 thyroid:ENST00000550785:2.20932879800664 lymph_node:ENST00000541517:0.949990853323731
ENSG00000198919 thyroid:ENST00000361582:2.40033765989003 lymph_node:ENST00000495008:2.0239921625163
ENSG00000048342 thyroid:ENST00000515124:1.15219239372008 ovary:ENST00000506643:0.81645954258075
ENSG00000058272 thyroid:ENST00000341878:1.90164651825943 ovary:ENST00000312727:0.741547441441285
ENSG00000084234 thyroid:ENST00000263574:56.0836254935664 ovary:ENST00000543137:32.4973697887859
ENSG00000102606 thyroid:ENST00000426073:3.11474891196547 ovary:ENST00000370623:2.23982899241995
ENSG00000104299 thyroid:ENST00000521022:0.253392412940905 ovary:ENST00000541706:0.311282267531777
ENSG00000106603 thyroid:ENST00000223336:1.09586828525371 ovary:ENST00000438444:0.453914109844008
ENSG00000110693 thyroid:ENST00000396356:1.98100072310863 ovary:ENST00000352083:2.21853426980915
ENSG00000129351 thyroid:ENST00000250241:4.82955429928051 ovary:ENST00000318511:5.70643397799529
ENSG00000132849 thyroid:ENST00000395513:1.90171814419247 ovary:ENST00000371156:1.21937042315962
ENSG00000134802 thyroid:ENST00000352187:0.37836442306992 ovary:ENST00000395124:0.624981493605725
ENSG00000143341 thyroid:ENST00000367492:0.515734464679829 ovary:ENST00000271588:0.825383118776268
ENSG00000155508 thyroid:ENST00000285896:1.65079459411832 ovary:ENST00000403027:1.32570555502069
ENSG00000164970 thyroid:ENST00000297620:1.78478906429048 ovary:ENST00000379081:1.34948127280456
ENSG00000166741 thyroid:ENST00000545255:7.57733013713528 ovary:ENST00000542647:4.6387484559291
ENSG00000175221 thyroid:ENST00000534906:2.70496623942009 ovary:ENST00000541440:0.778110514596246
ENSG00000186815 thyroid:ENST00000550785:2.20932879800664 ovary:ENST00000541517:1.60620891000071
ENSG00000188687 thyroid:ENST00000359484:1.1896889290611 ovary:ENST00000346834:0.41104836588816
ENSG00000196189 thyroid:ENST00000368284:0.844434241690639 ovary:ENST00000368285:0.208579474749523
ENSG00000003402 thyroid:ENST00000441224:4.83123193386032 prostate:ENST00000433445:1.42196831222096
ENSG00000005801 thyroid:ENST00000354599:3.80711101298795 prostate:ENST00000343338:1.59894831657569
ENSG00000006837 thyroid:ENST00000520592:1.91026868508001 prostate:ENST00000521755:0.856925837617603
ENSG00000016864 thyroid:ENST00000394783:2.09837353257414 prostate:ENST00000481643:0.828593179580324
ENSG00000044459 thyroid:ENST00000380641:1.27362847901675 prostate:ENST00000380647:1.40194446865927
ENSG00000048162 thyroid:ENST00000507413:1.59191840249574 prostate:ENST00000389158:1.62436199936278
ENSG00000054938 thyroid:ENST00000393519:0.626211041504847 prostate:ENST00000376332:1.81981719070976
ENSG00000069869 thyroid:ENST00000503468:0.950886589601969 prostate:ENST00000435532:1.78973318709455
ENSG00000072274 thyroid:ENST00000420415:0.872517162787607 prostate:ENST00000540528:0.931483938642147
ENSG00000073282 thyroid:ENST00000437221:0.939116194603844 prostate:ENST00000354600:1.80946073801524
ENSG00000079277 thyroid:ENST00000341183:0.363790641978715 prostate:ENST00000371949:0.442382701603307
ENSG00000079805 thyroid:ENST00000314646:1.64117472411918 prostate:ENST00000359692:2.24753739458889
ENSG00000089280 thyroid:ENST00000474990:7.69153433496935 prostate:ENST00000569760:2.95337929655402
ENSG00000092931 thyroid:ENST00000355954:10.7943526036421 prostate:ENST00000336509:8.88752908420332
ENSG00000100263 thyroid:ENST00000216085:2.09041289073201 prostate:ENST00000413137:0.873535475141732
ENSG00000101019 thyroid:ENST00000374377:3.21152948563535 prostate:ENST00000457259:2.20552155392128
ENSG00000101407 thyroid:ENST00000373447:3.71637602039843 prostate:ENST00000449821:4.61889410497461
ENSG00000102572 thyroid:ENST00000376547:2.1452144485906 prostate:ENST00000376541:2.34208472300342
ENSG00000108312 thyroid:ENST00000302904:3.81832123457651 prostate:ENST00000343638:0.85200870377316
ENSG00000109689 thyroid:ENST00000467087:1.63159409634076 prostate:ENST00000412829:1.30483057362141
ENSG00000113318 thyroid:ENST00000535995:1.13851504491298 prostate:ENST00000265081:3.19602574783032
ENSG00000113643 thyroid:ENST00000231572:0.994976852354045 prostate:ENST00000538719:1.92584744474377
ENSG00000117222 thyroid:ENST00000367164:7.41282991356104 prostate:ENST00000264515:6.47296872115931
ENSG00000117335 thyroid:ENST00000367047:2.36611943350192 prostate:ENST00000360212:2.44673486115583
ENSG00000118197 thyroid:ENST00000367346:2.89552902129372 prostate:ENST00000429498:1.96411337655575
ENSG00000119844 thyroid:ENST00000238855:0.529408530277354 prostate:ENST00000238856:0.669223107195888
ENSG00000119977 thyroid:ENST00000430368:1.48332673047289 prostate:ENST00000343162:0.849232332032754
ENSG00000130307 thyroid:ENST00000252597:2.1448299011934 prostate:ENST00000431146:2.44433437646378
ENSG00000132170 thyroid:ENST00000287820:0.911033995988142 prostate:ENST00000397015:0.468527811904548
ENSG00000132680 thyroid:ENST00000368320:3.83746090276871 prostate:ENST00000368321:2.94059446310601
ENSG00000133112 thyroid:ENST00000379056:35.6434763988132 prostate:ENST00000528619:23.1872511686187
ENSG00000134769 thyroid:ENST00000444659:1.71844762728069 prostate:ENST00000399097:1.98665833837281
ENSG00000135390 thyroid:ENST00000338662:0.62717532140839 prostate:ENST00000549164:0.443769520023172
ENSG00000138078 thyroid:ENST00000409957:4.90463757269669 prostate:ENST00000409411:6.21684913470216
ENSG00000138162 thyroid:ENST00000514539:2.79687659843496 prostate:ENST00000490979:3.71016133233689
ENSG00000139644 thyroid:ENST00000547798:2.359435533323 prostate:ENST00000267115:2.17364957287057
ENSG00000143036 thyroid:ENST00000271227:1.2833333643674 prostate:ENST00000532670:1.52857947474017
ENSG00000143653 thyroid:ENST00000366509:4.48953847977295 prostate:ENST00000366510:6.50681122414852
ENSG00000146834 thyroid:ENST00000425355:3.07064774298482 prostate:ENST00000414441:1.75394131904108
ENSG00000147677 thyroid:ENST00000521861:5.62117828889851 prostate:ENST00000276682:3.99819783794339
ENSG00000155508 thyroid:ENST00000285896:1.65079459411832 prostate:ENST00000403027:0.75492235273392
ENSG00000159063 thyroid:ENST00000530910:1.01210703674594 prostate:ENST00000525783:0.940642414914415
ENSG00000159445 thyroid:ENST00000368814:1.69300325577394 prostate:ENST00000489410:1.27022301438984
ENSG00000161040 thyroid:ENST00000349747:0.784959387283518 prostate:ENST00000448002:0.925742107593643
ENSG00000163110 thyroid:ENST00000508216:2.70558572405933 prostate:ENST00000437932:2.86278422316996
ENSG00000163803 thyroid:ENST00000436544:0.96558571118015 prostate:ENST00000422425:0.593348071900147
ENSG00000164815 thyroid:ENST00000545943:0.9084711295815 prostate:ENST00000297431:0.85403489679129
ENSG00000164970 thyroid:ENST00000297620:1.78478906429048 prostate:ENST00000379081:3.30249944837936
ENSG00000165916 thyroid:ENST00000530912:1.336147048244 prostate:ENST00000298852:1.20101146890953
ENSG00000166741 thyroid:ENST00000545255:7.57733013713528 prostate:ENST00000542647:3.5246907366475
ENSG00000168884 thyroid:ENST00000503235:0.794084601515145 prostate:ENST00000315423:2.05068860786278
ENSG00000169696 thyroid:ENST00000344865:3.02341918638273 prostate:ENST00000306729:1.18882250491427
ENSG00000170325 thyroid:ENST00000423662:0.771890379892099 prostate:ENST00000304538:1.05928254011139
ENSG00000171202 thyroid:ENST00000304511:1.4559008557996 prostate:ENST00000532180:1.94445333903912
ENSG00000171960 thyroid:ENST00000440068:2.31285448602451 prostate:ENST00000304979:3.80685749763295
ENSG00000173153 thyroid:ENST00000468670:0.964574309303248 prostate:ENST00000000442:1.39296618070517
ENSG00000175221 thyroid:ENST00000534906:2.70496623942009 prostate:ENST00000538572:0.933997168300993
ENSG00000177239 thyroid:ENST00000475449:0.59261862797102 prostate:ENST00000550113:0.54615941022917
ENSG00000178078 thyroid:ENST00000314714:1.51366695544334 prostate:ENST00000424810:1.9878210199755
ENSG00000178971 thyroid:ENST00000449476:3.44843002259682 prostate:ENST00000315684:4.97492011236642
ENSG00000180398 thyroid:ENST00000409800:0.997792346232048 prostate:ENST00000409913:1.08212740059626
ENSG00000181019 thyroid:ENST00000379047:16.3447588754029 prostate:ENST00000439109:7.95459461311355
ENSG00000182173 thyroid:ENST00000545228:1.70710610624133 prostate:ENST00000333213:2.24426495633878
ENSG00000186815 thyroid:ENST00000550785:2.20932879800664 prostate:ENST00000541517:1.62401031778879
ENSG00000198420 thyroid:ENST00000478172:2.0010540930446 prostate:ENST00000460532:1.97521446717327
ENSG00000198467 thyroid:ENST00000360958:104.553891149906 prostate:ENST00000329305:21.3868475058442
ENSG00000205423 thyroid:ENST00000565457:1.0394276571704 prostate:ENST00000568890:0.627954129141105
ENSG00000213337 thyroid:ENST00000443120:7.87921867995095 prostate:ENST00000393537:8.48194611288345
ENSG00000214872 thyroid:ENST00000527972:1.94988304555524 prostate:ENST00000399154:1.17513475815823
ENSG00000229644 thyroid:ENST00000440465:4.0420854574687 prostate:ENST00000543053:3.21411778159055
ENSG00000243989 thyroid:ENST00000494103:0.666649095790095 prostate:ENST00000458031:0.665207613451405
ENSG00000003402 thyroid:ENST00000441224:4.83123193386032 skeletal_muscle:ENST00000433445:1.76097842533404
ENSG00000016864 thyroid:ENST00000394783:2.09837353257414 skeletal_muscle:ENST00000481643:1.62349324225478
ENSG00000055044 thyroid:ENST00000426814:1.36431967998184 skeletal_muscle:ENST00000264279:4.70509433239369
ENSG00000070756 thyroid:ENST00000520142:0.762024751863741 skeletal_muscle:ENST00000520804:0.5908741273631
ENSG00000071243 thyroid:ENST00000339121:0.722000615495371 skeletal_muscle:ENST00000427726:0.945516688959974
ENSG00000078687 thyroid:ENST00000301624:2.34664688479543 skeletal_muscle:ENST00000335749:3.10338164546125
ENSG00000092931 thyroid:ENST00000355954:10.7943526036421 skeletal_muscle:ENST00000336509:7.7211537930028
ENSG00000100299 thyroid:ENST00000216124:1.10223904092105 skeletal_muscle:ENST00000547805:0.368341645608378
ENSG00000100354 thyroid:ENST00000335727:1.87211330137577 skeletal_muscle:ENST00000301923:1.54182062074684
ENSG00000100483 thyroid:ENST00000358490:1.3475123644071 skeletal_muscle:ENST00000395860:1.24742040323831
ENSG00000102606 thyroid:ENST00000426073:3.11474891196547 skeletal_muscle:ENST00000370623:2.38824918762412
ENSG00000104497 thyroid:ENST00000353788:1.96931632113093 skeletal_muscle:ENST00000396330:3.01081836287106
ENSG00000105323 thyroid:ENST00000378215:29.5556555952348 skeletal_muscle:ENST00000270069:14.8613799560575
ENSG00000108312 thyroid:ENST00000302904:3.81832123457651 skeletal_muscle:ENST00000533177:1.2592933048755
ENSG00000108423 thyroid:ENST00000346141:4.05066621042167 skeletal_muscle:ENST00000376094:1.28978428302147
ENSG00000109184 thyroid:ENST00000381441:2.25944434361172 skeletal_muscle:ENST00000334635:1.60235185671664
ENSG00000115875 thyroid:ENST00000425778:5.39765624339722 skeletal_muscle:ENST00000432873:4.99650220462061
ENSG00000117153 thyroid:ENST00000367259:2.03375261094749 skeletal_muscle:ENST00000367258:0.604395875779082
ENSG00000119139 thyroid:ENST00000539225:3.19724906067675 skeletal_muscle:ENST00000535702:3.13862918653196
ENSG00000121542 thyroid:ENST00000309934:3.86582398926478 skeletal_muscle:ENST00000481965:1.82147883088868
ENSG00000124067 thyroid:ENST00000541864:2.56648419263589 skeletal_muscle:ENST00000316341:3.33507513003494
ENSG00000124588 thyroid:ENST00000380454:4.48837884386341 skeletal_muscle:ENST00000380455:5.55306769553239
ENSG00000125246 thyroid:ENST00000443887:1.26093204283576 skeletal_muscle:ENST00000376354:1.70839008175565
ENSG00000125450 thyroid:ENST00000540768:1.59224043698043 skeletal_muscle:ENST00000541827:2.02618025787283
ENSG00000127022 thyroid:ENST00000452673:360.2191624984 skeletal_muscle:ENST00000247461:169.349125898347
ENSG00000127554 thyroid:ENST00000248114:2.24406187506991 skeletal_muscle:ENST00000567719:1.6849710615677
ENSG00000130177 thyroid:ENST00000252458:6.74156116832686 skeletal_muscle:ENST00000356221:4.60313263015961
ENSG00000131100 thyroid:ENST00000399798:1.08794805643789 skeletal_muscle:ENST00000399796:2.60938207825329
ENSG00000132254 thyroid:ENST00000531037:2.88146610330205 skeletal_muscle:ENST00000445086:1.41973737267318
ENSG00000132561 thyroid:ENST00000518154:4.8818860604562 skeletal_muscle:ENST00000524308:2.93970200499469
ENSG00000133112 thyroid:ENST00000379056:35.6434763988132 skeletal_muscle:ENST00000528619:29.5484798197876
ENSG00000133895 thyroid:ENST00000377321:1.3471321536898 skeletal_muscle:ENST00000312049:1.76631281645286
ENSG00000134744 thyroid:ENST00000528642:2.19044427381911 skeletal_muscle:ENST00000494469:1.3724806180934
ENSG00000134769 thyroid:ENST00000444659:1.71844762728069 skeletal_muscle:ENST00000556176:1.82851149708783
ENSG00000137154 thyroid:ENST00000380381:4.10436502926372 skeletal_muscle:ENST00000315377:6.00525422527708
ENSG00000137216 thyroid:ENST00000533121:0.77223049986984 skeletal_muscle:ENST00000371893:1.25320428453921
ENSG00000139644 thyroid:ENST00000547798:2.359435533323 skeletal_muscle:ENST00000267115:2.31761266808449
ENSG00000141449 thyroid:ENST00000424526:3.26557727499374 skeletal_muscle:ENST00000431264:4.9587276628934
ENSG00000144591 thyroid:ENST00000455657:0.640537332468408 skeletal_muscle:ENST00000373924:0.688433374537055
ENSG00000147364 thyroid:ENST00000519274:4.86062751420648 skeletal_muscle:ENST00000382824:5.31618882133595
ENSG00000148634 thyroid:ENST00000412272:1.45063695171646 skeletal_muscle:ENST00000395198:1.33851303084549
ENSG00000149179 thyroid:ENST00000378615:0.579375824891997 skeletal_muscle:ENST00000525895:0.831674184485828
ENSG00000151065 thyroid:ENST00000535873:4.68186988570518 skeletal_muscle:ENST00000280665:2.31226954066661
ENSG00000151135 thyroid:ENST00000548125:1.78427217377796 skeletal_muscle:ENST00000280756:0.663501540168268
ENSG00000156958 thyroid:ENST00000327171:1.32678058298677 skeletal_muscle:ENST00000559454:0.267468032631973
ENSG00000159208 thyroid:ENST00000369094:8.19339954425959 skeletal_muscle:ENST00000369095:15.448585006738
ENSG00000160691 thyroid:ENST00000448116:7.87024139465346 skeletal_muscle:ENST00000368449:4.31862917919145
ENSG00000161904 thyroid:ENST00000506578:1.02005458581231 skeletal_muscle:ENST00000293760:0.952147163228321
ENSG00000163520 thyroid:ENST00000295760:4.0963429553877 skeletal_muscle:ENST00000421373:1.3406096427116
ENSG00000165119 thyroid:ENST00000376268:10.203895434802 skeletal_muscle:ENST00000376256:3.45961787834146
ENSG00000165887 thyroid:ENST00000455090:7.8612160079253 skeletal_muscle:ENST00000370655:4.08210251742375
ENSG00000166741 thyroid:ENST00000545255:7.57733013713528 skeletal_muscle:ENST00000542647:4.00802346444761
ENSG00000170734 thyroid:ENST00000372236:2.90686806232256 skeletal_muscle:ENST00000535400:3.07474849893668
ENSG00000173153 thyroid:ENST00000468670:0.964574309303248 skeletal_muscle:ENST00000000442:1.29305033876646
ENSG00000182173 thyroid:ENST00000545228:1.70710610624133 skeletal_muscle:ENST00000333213:2.06947543372281
ENSG00000185261 thyroid:ENST00000329378:1.58653742965366 skeletal_muscle:ENST00000513200:2.43606145192728
ENSG00000185813 thyroid:ENST00000538936:1.1854268393375 skeletal_muscle:ENST00000538721:1.45428545707532
ENSG00000188321 thyroid:ENST00000317221:4.87749590497042 skeletal_muscle:ENST00000538743:2.25291675591381
ENSG00000196235 thyroid:ENST00000359191:6.1953922561612 skeletal_muscle:ENST00000402194:4.04631468497662
ENSG00000196588 thyroid:ENST00000402042:2.62286090881182 skeletal_muscle:ENST00000407029:1.88477191637138
ENSG00000196724 thyroid:ENST00000545403:0.67535988411723 skeletal_muscle:ENST00000425570:0.72364277400106
ENSG00000204262 thyroid:ENST00000452536:2.46322388522953 skeletal_muscle:ENST00000374866:3.03633737044306
ENSG00000229644 thyroid:ENST00000440465:4.0420854574687 skeletal_muscle:ENST00000543053:3.72308798764176
ENSG00000243989 thyroid:ENST00000494103:0.666649095790095 skeletal_muscle:ENST00000458031:0.477315620292338
ENSG00000249115 thyroid:ENST00000203166:4.10882615606337 skeletal_muscle:ENST00000379045:2.28209150390259
ENSG00000251369 thyroid:ENST00000344222:3.68692437528882 skeletal_muscle:ENST00000506609:1.30270166052981
ENSG00000012048 thyroid:ENST00000351666:2.14003674198364 testis:ENST00000354071:3.02209668245594
ENSG00000070413 thyroid:ENST00000263196:3.34849737443916 testis:ENST00000537045:1.51437032728998
ENSG00000073282 thyroid:ENST00000437221:0.939116194603844 testis:ENST00000354600:2.31833341945024
ENSG00000080709 thyroid:ENST00000512097:0.521974529679488 testis:ENST00000503706:1.3008574386467
ENSG00000083067 thyroid:ENST00000360823:0.403585438241758 testis:ENST00000377101:0.972958892997257
ENSG00000083799 thyroid:ENST00000540145:2.52505166095409 testis:ENST00000566679:3.4339053957337
ENSG00000084234 thyroid:ENST00000263574:56.0836254935664 testis:ENST00000543137:31.0429551525514
ENSG00000101146 thyroid:ENST00000371242:1.29211226951575 testis:ENST00000395840:1.63230446282217
ENSG00000108039 thyroid:ENST00000369683:1.55726498467463 testis:ENST00000322238:1.27573773306055
ENSG00000109771 thyroid:ENST00000505916:1.08856634793701 testis:ENST00000510776:1.40612071046882
ENSG00000111196 thyroid:ENST00000543929:2.06915801280769 testis:ENST00000545236:0.721705727024393
ENSG00000111913 thyroid:ENST00000259698:1.13975889052147 testis:ENST00000562221:2.54498537119146
ENSG00000115841 thyroid:ENST00000406384:4.75976788962456 testis:ENST00000402091:2.57692656204422
ENSG00000126562 thyroid:ENST00000442804:1.39292618537068 testis:ENST00000246914:1.33723725565009
ENSG00000130518 thyroid:ENST00000392412:3.41269268227496 testis:ENST00000359737:1.17733258422366
ENSG00000135074 thyroid:ENST00000394020:4.25454453646933 testis:ENST00000257527:6.79188156448221
ENSG00000137074 thyroid:ENST00000397172:0.566864806977577 testis:ENST00000309615:1.27148291081694
ENSG00000143653 thyroid:ENST00000366509:4.48953847977295 testis:ENST00000366510:4.16438409656438
ENSG00000145335 thyroid:ENST00000420646:0.64202952172574 testis:ENST00000345009:1.9374547264502
ENSG00000147364 thyroid:ENST00000519274:4.86062751420648 testis:ENST00000382824:4.82476595759656
ENSG00000148498 thyroid:ENST00000374794:1.14962402967539 testis:ENST00000545260:1.19657117193127
ENSG00000149179 thyroid:ENST00000378615:0.579375824891997 testis:ENST00000525895:1.06030783248611
ENSG00000164919 thyroid:ENST00000523016:1.00722979921392 testis:ENST00000520468:0.863120727720496
ENSG00000166741 thyroid:ENST00000545255:7.57733013713528 testis:ENST00000542647:4.12167132855278
ENSG00000173401 thyroid:ENST00000312442:1.82644662205478 testis:ENST00000378695:3.3913208359164
ENSG00000175221 thyroid:ENST00000534906:2.70496623942009 testis:ENST00000541440:1.66328175290885
ENSG00000176986 thyroid:ENST00000465076:1.8671657773242 testis:ENST00000345254:1.8950034160414
ENSG00000185689 thyroid:ENST00000427996:1.00739892685039 testis:ENST00000380175:0.934363734951702
ENSG00000204084 thyroid:ENST00000373023:1.13469055135276 testis:ENST00000373029:1.53881146606435
ENSG00000214530 thyroid:ENST00000543304:0.527749228114318 testis:ENST00000334805:1.62578106300896
ENSG00000240021 thyroid:ENST00000419909:1.45842309378607 testis:ENST00000442872:1.73733571367094
ENSG00000003402 thyroid:ENST00000441224:4.83123193386032 white_blood_cells:ENST00000433445:4.60667637475958
ENSG00000005801 thyroid:ENST00000354599:3.80711101298795 white_blood_cells:ENST00000343338:2.40634924551511
ENSG00000016864 thyroid:ENST00000394783:2.09837353257414 white_blood_cells:ENST00000481643:0.659169560104211
ENSG00000017797 thyroid:ENST00000458039:1.29740126888887 white_blood_cells:ENST00000019317:2.10773946018395
ENSG00000048162 thyroid:ENST00000507413:1.59191840249574 white_blood_cells:ENST00000389158:1.37636542142577
ENSG00000072778 thyroid:ENST00000350303:11.327658378651 white_blood_cells:ENST00000322910:3.0859859847952
ENSG00000079277 thyroid:ENST00000341183:0.363790641978715 white_blood_cells:ENST00000371949:0.488808065614234
ENSG00000082438 thyroid:ENST00000409184:0.907787940993592 white_blood_cells:ENST00000392717:0.684100648792773
ENSG00000084774 thyroid:ENST00000456311:0.511622967457493 white_blood_cells:ENST00000264705:0.386140791307375
ENSG00000087253 thyroid:ENST00000566915:34.2700227071603 white_blood_cells:ENST00000262134:40.1513969427792
ENSG00000088882 thyroid:ENST00000421947:1.98906336982263 white_blood_cells:ENST00000380605:1.97639698778623
ENSG00000091164 thyroid:ENST00000217515:18.8133174042203 white_blood_cells:ENST00000540155:8.52562248144207
ENSG00000092931 thyroid:ENST00000355954:10.7943526036421 white_blood_cells:ENST00000336509:8.8787532454086
ENSG00000100991 thyroid:ENST00000451813:9.50561571884695 white_blood_cells:ENST00000252015:8.70186682128514
ENSG00000101407 thyroid:ENST00000373447:3.71637602039843 white_blood_cells:ENST00000449821:5.45973433888995
ENSG00000101470 thyroid:ENST00000372555:14.6683470451773 white_blood_cells:ENST00000372557:4.85500226180376
ENSG00000101473 thyroid:ENST00000457981:0.897353743956268 white_blood_cells:ENST00000217455:0.483782371132931
ENSG00000102606 thyroid:ENST00000426073:3.11474891196547 white_blood_cells:ENST00000370623:1.64591597101115
ENSG00000103051 thyroid:ENST00000567324:1.16122121618379 white_blood_cells:ENST00000323786:0.10205875479652
ENSG00000103507 thyroid:ENST00000567682:14.2558829159913 white_blood_cells:ENST00000219794:4.863296650595
ENSG00000104497 thyroid:ENST00000353788:1.96931632113093 white_blood_cells:ENST00000396330:3.59988497636011
ENSG00000106355 thyroid:ENST00000450169:6.08441507493272 white_blood_cells:ENST00000409987:2.73822470046581
ENSG00000106588 thyroid:ENST00000223321:3.10241489152251 white_blood_cells:ENST00000445517:2.41101025296055
ENSG00000108840 thyroid:ENST00000336057:2.82561514121335 white_blood_cells:ENST00000225983:2.47005735220871
ENSG00000110717 thyroid:ENST00000313468:0.930468134515775 white_blood_cells:ENST00000528492:1.0059399052339
ENSG00000111671 thyroid:ENST00000519357:1.90149013585679 white_blood_cells:ENST00000524270:2.75330001897005
ENSG00000111817 thyroid:ENST00000452085:1.66011048251271 white_blood_cells:ENST00000359564:1.38047021576494
ENSG00000113552 thyroid:ENST00000458112:1.0386191697427 white_blood_cells:ENST00000311337:1.54064982502359
ENSG00000114779 thyroid:ENST00000439982:1.77063244727789 white_blood_cells:ENST00000361143:0.972885551290567
ENSG00000116874 thyroid:ENST00000235521:1.1845101839607 white_blood_cells:ENST00000537870:0.530050080597068
ENSG00000117281 thyroid:ENST00000235933:3.62099388839852 white_blood_cells:ENST00000369288:6.68997731508351
ENSG00000122566 thyroid:ENST00000409814:32.310609920013 white_blood_cells:ENST00000356674:21.854030250107
ENSG00000124067 thyroid:ENST00000541864:2.56648419263589 white_blood_cells:ENST00000316341:2.73941626012242
ENSG00000124172 thyroid:ENST00000243997:3.21104721571243 white_blood_cells:ENST00000395663:1.75005222935523
ENSG00000126261 thyroid:ENST00000439527:2.03652934337656 white_blood_cells:ENST00000542624:4.33876010210732
ENSG00000127328 thyroid:ENST00000550536:0.849897821555946 white_blood_cells:ENST00000549760:0.746933687620697
ENSG00000129197 thyroid:ENST00000381209:4.25406950678002 white_blood_cells:ENST00000536255:4.61106760664965
ENSG00000131018 thyroid:ENST00000539504:0.871096430300915 white_blood_cells:ENST00000367247:0.353731926567307
ENSG00000133112 thyroid:ENST00000379056:35.6434763988132 white_blood_cells:ENST00000528619:33.1389978679007
ENSG00000134291 thyroid:ENST00000429772:0.815533271265405 white_blood_cells:ENST00000449758:0.965841440415978
ENSG00000136813 thyroid:ENST00000338205:3.29990808849853 white_blood_cells:ENST00000374383:3.96203339085564
ENSG00000137154 thyroid:ENST00000380381:4.10436502926372 white_blood_cells:ENST00000315377:8.17537332652144
ENSG00000137824 thyroid:ENST00000558777:0.655806478637542 white_blood_cells:ENST00000338376:0.669307531727203
ENSG00000145107 thyroid:ENST00000446879:0.351600043683359 white_blood_cells:ENST00000440822:1.083974879672
ENSG00000147677 thyroid:ENST00000521861:5.62117828889851 white_blood_cells:ENST00000276682:3.68810280628181
ENSG00000147872 thyroid:ENST00000411567:5.32414156452684 white_blood_cells:ENST00000276914:3.27875186438119
ENSG00000148634 thyroid:ENST00000412272:1.45063695171646 white_blood_cells:ENST00000395198:2.20290268270423
ENSG00000151065 thyroid:ENST00000535873:4.68186988570518 white_blood_cells:ENST00000280665:5.63877633630626
ENSG00000154262 thyroid:ENST00000284425:3.48079437493979 white_blood_cells:ENST00000446604:2.89385358421396
ENSG00000154265 thyroid:ENST00000392676:3.29239834009582 white_blood_cells:ENST00000392677:2.24076546268916
ENSG00000156711 thyroid:ENST00000373770:3.33877687189425 white_blood_cells:ENST00000373766:3.35019011410552
ENSG00000163110 thyroid:ENST00000508216:2.70558572405933 white_blood_cells:ENST00000317968:3.22162983754522
ENSG00000163803 thyroid:ENST00000436544:0.96558571118015 white_blood_cells:ENST00000436775:1.47310849262434
ENSG00000171617 thyroid:ENST00000510316:4.62163135969324 white_blood_cells:ENST00000302351:4.52626735942899
ENSG00000171960 thyroid:ENST00000440068:2.31285448602451 white_blood_cells:ENST00000304979:3.51754250410493
ENSG00000173402 thyroid:ENST00000308775:1.06582621818461 white_blood_cells:ENST00000515359:0.563364800077817
ENSG00000175221 thyroid:ENST00000534906:2.70496623942009 white_blood_cells:ENST00000395808:3.04133843818371
ENSG00000196141 thyroid:ENST00000360760:1.77686186341403 white_blood_cells:ENST00000409385:0.904214079120131
[truncated: 50,945 more chars]
