# Supplementary material for: Transcriptome analysis of human tissues and cell lines reveals one dominant transcript per gene
Source: Genome Biol. 2013 Jul 1;14(7):R70. doi: 10.1186/gb-2013-14-7-r70 (PMC4053754; doi:10.1186/gb-2013-14-7-r70)
Supplement: Additional file 3 — Supplementary Files [file gb-2013-14-7-r70-S3.ZIP › supp_files/supp_file_4c.txt]

# gene_id       sample_A:major_transcript_sample_A:fpkm sample_B:major_transcript_sample_B:fpkm
ENSG00000172493 adipose:ENST00000395146:5.68711170449465 colon:ENST00000541943:5.37900798100761
ENSG00000039537 adipose:ENST00000263413:10.9474346037239 heart:ENST00000337836:14.7210960802384
ENSG00000092841 adipose:ENST00000548580:7.17035282352069 heart:ENST00000549017:8.45754569814907
ENSG00000173409 adipose:ENST00000366658:14.5675908687047 heart:ENST00000459891:6.0129701004016
ENSG00000229644 adipose:ENST00000440465:15.2763068739046 liver:ENST00000543053:9.87793780206452
ENSG00000102606 adrenal:ENST00000370623:8.0955160696016 brain:ENST00000375723:7.02269529698085
ENSG00000140526 adrenal:ENST00000355100:6.84944596050359 brain:ENST00000352732:10.8345129900405
ENSG00000108786 adrenal:ENST00000225928:5.77596440259503 breast:ENST00000225929:7.15541821427588
ENSG00000088930 adrenal:ENST00000539513:12.9036977350796 colon:ENST00000377191:6.61569947919768
ENSG00000092199 adrenal:ENST00000320084:9.52825444966895 colon:ENST00000449098:5.15072813095369
ENSG00000172493 adrenal:ENST00000395146:6.11283645142949 colon:ENST00000541943:5.37900798100761
ENSG00000188313 adrenal:ENST00000493432:13.9004048347363 colon:ENST00000448205:11.5570828356731
ENSG00000092841 adrenal:ENST00000548580:14.9959735831766 heart:ENST00000549017:8.45754569814907
ENSG00000141540 adrenal:ENST00000441391:6.28618946977235 heart:ENST00000269346:9.28835564789333
ENSG00000169715 adrenal:ENST00000330439:8.21387195265513 liver:ENST00000568293:5.58583891290745
ENSG00000140526 brain:ENST00000352732:10.8345129900405 breast:ENST00000355100:7.25962195053704
ENSG00000125744 brain:ENST00000344680:5.57625219127198 colon:ENST00000430715:5.64686587508321
ENSG00000138293 brain:ENST00000344348:5.24573085404189 colon:ENST00000374087:8.5741867620548
ENSG00000197971 brain:ENST00000397865:8.09451065691881 colon:ENST00000397860:12.1960009173533
ENSG00000102606 brain:ENST00000375723:7.02269529698085 kidney:ENST00000370623:5.35922743966446
ENSG00000088930 breast:ENST00000539513:6.82305963250221 colon:ENST00000377191:6.61569947919768
ENSG00000128739 breast:ENST00000444203:5.167767378428 heart:ENST00000390687:5.11948683155952
ENSG00000042753 colon:ENST00000352203:16.8152771090384 heart:ENST00000263270:9.01944522499495
ENSG00000092841 colon:ENST00000548580:17.2562854187908 heart:ENST00000549017:8.45754569814907
ENSG00000088930 colon:ENST00000377191:6.61569947919768 kidney:ENST00000539513:7.93946718713561
ENSG00000172716 colon:ENST00000308377:12.8652505550321 kidney:ENST00000394566:7.00267797497537
ENSG00000188313 colon:ENST00000448205:11.5570828356731 liver:ENST00000493432:5.75248333248882
ENSG00000100483 lung:ENST00000395860:5.31937658432862 adrenal:ENST00000358490:6.89539219534806
ENSG00000163399 lung:ENST00000369496:12.6281698946549 adrenal:ENST00000339159:5.33487958711391
ENSG00000138293 lung:ENST00000374087:10.0123664995347 brain:ENST00000344348:5.24573085404189
ENSG00000108786 lung:ENST00000225928:5.66800561328542 breast:ENST00000225929:7.15541821427588
ENSG00000088930 lung:ENST00000539513:8.16957930938748 colon:ENST00000377191:6.61569947919768
ENSG00000084676 lung:ENST00000395856:7.51837123617542 kidney:ENST00000288599:7.03930842033195
ENSG00000129351 lung:ENST00000449870:6.45120718608259 kidney:ENST00000407004:5.1307536489275
ENSG00000064042 lymph_node:ENST00000396595:8.49730981774475 adipose:ENST00000381753:5.42017181224404
ENSG00000163520 lymph_node:ENST00000421373:6.04995861530314 adipose:ENST00000295760:5.06721393172679
ENSG00000008952 lymph_node:ENST00000537426:19.4376081206637 adrenal:ENST00000544081:11.9843099246164
ENSG00000072736 lymph_node:ENST00000346183:8.5986895832552 adrenal:ENST00000349223:10.5595217327116
ENSG00000106366 lymph_node:ENST00000223095:5.4747708959655 adrenal:ENST00000445463:6.58891469738606
ENSG00000163399 lymph_node:ENST00000369496:7.64695694889378 adrenal:ENST00000339159:5.33487958711391
ENSG00000229644 lymph_node:ENST00000543053:5.13839639554201 adrenal:ENST00000440465:5.86516231876877
ENSG00000064042 lymph_node:ENST00000396595:8.49730981774475 brain:ENST00000381753:9.20538874687106
ENSG00000083799 lymph_node:ENST00000311559:6.86671823961003 brain:ENST00000540145:5.30776074504879
ENSG00000102606 lymph_node:ENST00000370623:14.6384585818708 brain:ENST00000375723:7.02269529698085
ENSG00000153317 lymph_node:ENST00000357668:12.2324944389379 breast:ENST00000343135:6.41480525203104
ENSG00000106366 lymph_node:ENST00000223095:5.4747708959655 colon:ENST00000445463:7.73615938028525
ENSG00000163520 lymph_node:ENST00000421373:6.04995861530314 colon:ENST00000295760:9.71071158924294
ENSG00000084676 lymph_node:ENST00000395856:10.7620857675179 kidney:ENST00000288599:7.03930842033195
ENSG00000108883 lymph_node:ENST00000402521:5.50485519576299 kidney:ENST00000262414:6.65767422867884
ENSG00000133121 lymph_node:ENST00000399365:5.34843633130728 lung:ENST00000336934:6.35306207941023
ENSG00000170315 lymph_node:ENST00000302182:7.12966681783126 lung:ENST00000535788:8.10065062699186
ENSG00000072422 ovary:ENST00000357917:7.70366011626042 adrenal:ENST00000337910:5.58866324142894
ENSG00000140526 ovary:ENST00000355100:10.9295978431091 brain:ENST00000352732:10.8345129900405
ENSG00000153317 ovary:ENST00000357668:5.16788540073796 breast:ENST00000343135:6.41480525203104
ENSG00000039537 ovary:ENST00000263413:14.4385631186418 heart:ENST00000337836:14.7210960802384
ENSG00000089280 ovary:ENST00000474990:8.08650164628994 kidney:ENST00000569760:5.09141381010904
ENSG00000145012 ovary:ENST00000312675:8.6755391138435 kidney:ENST00000543006:7.62105861956987
ENSG00000008952 ovary:ENST00000544081:20.4722385042988 lymph_node:ENST00000537426:19.4376081206637
ENSG00000089280 ovary:ENST00000474990:8.08650164628994 lymph_node:ENST00000569760:6.67686187536265
ENSG00000118260 ovary:ENST00000432329:10.1917884475851 prostate:ENST00000353267:11.6521047017174
ENSG00000125503 ovary:ENST00000376393:7.66564525388612 skeletal_muscle:ENST00000263433:6.50056785260122
ENSG00000122566 ovary:ENST00000409814:26.7754496108399 white_blood_cells:ENST00000356674:21.854030250107
ENSG00000160691 ovary:ENST00000448116:9.80705449703364 white_blood_cells:ENST00000368449:7.15914732377438
ENSG00000101773 prostate:ENST00000327155:7.06166339267481 adrenal:ENST00000399721:5.87656054013963
ENSG00000100991 prostate:ENST00000252015:6.58088403285927 brain:ENST00000451813:6.34750528498132
ENSG00000121766 prostate:ENST00000344147:23.0521954005034 brain:ENST00000373714:23.1422886473977
ENSG00000125744 prostate:ENST00000430715:6.51982678380407 brain:ENST00000344680:5.57625219127198
ENSG00000138078 prostate:ENST00000409411:6.21684913470216 brain:ENST00000409957:7.44579242041102
ENSG00000138293 prostate:ENST00000374087:10.9167864290548 brain:ENST00000344348:5.24573085404189
ENSG00000140526 prostate:ENST00000355100:10.2384898239592 brain:ENST00000352732:10.8345129900405
ENSG00000092931 prostate:ENST00000336509:8.88752908420332 breast:ENST00000355954:9.40350476158727
ENSG00000100991 prostate:ENST00000252015:6.58088403285927 breast:ENST00000451813:9.7497237241825
ENSG00000105854 prostate:ENST00000355659:5.25260470918288 breast:ENST00000455123:5.17559669482538
ENSG00000124193 prostate:ENST00000483871:20.9928167438487 breast:ENST00000244020:16.9333940182801
ENSG00000048052 prostate:ENST00000405010:5.93123755417655 colon:ENST00000406072:6.45859883670326
ENSG00000138078 prostate:ENST00000409411:6.21684913470216 kidney:ENST00000444696:5.75316547461907
ENSG00000172716 prostate:ENST00000308377:6.2745884819202 kidney:ENST00000394566:7.00267797497537
ENSG00000137575 prostate:ENST00000422546:8.83092141100568 lymph_node:ENST00000260130:12.5694551501639
ENSG00000138078 prostate:ENST00000409411:6.21684913470216 lymph_node:ENST00000409957:5.129075476652
ENSG00000120549 skeletal_muscle:ENST00000376451:17.2875397770757 adipose:ENST00000396445:8.16733018869107
ENSG00000125503 skeletal_muscle:ENST00000263433:6.50056785260122 adipose:ENST00000376393:8.80640210704404
ENSG00000064042 skeletal_muscle:ENST00000313875:8.95601512992146 adrenal:ENST00000381753:8.95100570023173
ENSG00000119487 skeletal_muscle:ENST00000444226:7.42694713690444 adrenal:ENST00000350766:8.29097050117294
ENSG00000141540 skeletal_muscle:ENST00000269346:5.1688833206812 adrenal:ENST00000441391:6.28618946977235
ENSG00000159208 skeletal_muscle:ENST00000369095:15.448585006738 adrenal:ENST00000369094:6.82570398865601
ENSG00000168309 skeletal_muscle:ENST00000360997:28.1655661298931 adrenal:ENST00000394481:22.0584794725581
ENSG00000064042 skeletal_muscle:ENST00000313875:8.95601512992146 brain:ENST00000381753:9.20538874687106
ENSG00000125503 skeletal_muscle:ENST00000263433:6.50056785260122 brain:ENST00000376393:7.6067537644059
ENSG00000064042 skeletal_muscle:ENST00000313875:8.95601512992146 breast:ENST00000381753:12.5504215750162
ENSG00000092931 skeletal_muscle:ENST00000336509:7.7211537930028 breast:ENST00000355954:9.40350476158727
ENSG00000125503 skeletal_muscle:ENST00000263433:6.50056785260122 breast:ENST00000376393:7.20422955861028
ENSG00000126858 skeletal_muscle:ENST00000354266:6.98235558522682 breast:ENST00000394692:8.33792294699482
ENSG00000042753 skeletal_muscle:ENST00000263270:24.964452711021 colon:ENST00000352203:16.8152771090384
ENSG00000088930 skeletal_muscle:ENST00000539513:7.96157000892392 colon:ENST00000377191:6.61569947919768
ENSG00000156026 skeletal_muscle:ENST00000373053:8.34895991368984 colon:ENST00000357157:5.32799789335475
ENSG00000064042 skeletal_muscle:ENST00000313875:8.95601512992146 heart:ENST00000381753:13.3715625811148
ENSG00000048828 skeletal_muscle:ENST00000277165:8.17986795099864 kidney:ENST00000340893:5.51420290848045
ENSG00000126858 skeletal_muscle:ENST00000354266:6.98235558522682 kidney:ENST00000394692:7.20763909166487
ENSG00000171992 skeletal_muscle:ENST00000519664:8.34496962075514 liver:ENST00000307662:14.8171469128853
ENSG00000213337 skeletal_muscle:ENST00000443120:9.45167467977892 liver:ENST00000393537:8.6821663463729
ENSG00000064042 skeletal_muscle:ENST00000313875:8.95601512992146 lung:ENST00000381753:13.1164813463266
ENSG00000163312 skeletal_muscle:ENST00000508591:5.20162734665389 lung:ENST00000510985:5.90644779579322
ENSG00000080815 skeletal_muscle:ENST00000357710:8.44614115156708 prostate:ENST00000261970:5.92796787420812
ENSG00000213337 skeletal_muscle:ENST00000443120:9.45167467977892 prostate:ENST00000393537:8.48194611288345
ENSG00000142867 testis:ENST00000271015:17.9701442936484 adipose:ENST00000370580:13.225759220956
ENSG00000114200 testis:ENST00000264381:9.69673469075854 adrenal:ENST00000497011:5.47304310305438
ENSG00000142867 testis:ENST00000271015:17.9701442936484 adrenal:ENST00000370580:13.4907977489374
ENSG00000138293 testis:ENST00000374087:6.26088011074989 brain:ENST00000344348:5.24573085404189
ENSG00000142867 testis:ENST00000271015:17.9701442936484 colon:ENST00000370580:15.2748436091396
ENSG00000187699 testis:ENST00000443551:9.7876841339567 colon:ENST00000340623:11.8505738324745
ENSG00000144712 testis:ENST00000295989:5.51000594550717 heart:ENST00000456430:5.09153544939597
ENSG00000177119 testis:ENST00000320560:8.38839086917047 heart:ENST00000441606:9.14848877226931
ENSG00000187699 testis:ENST00000443551:9.7876841339567 heart:ENST00000340623:6.78463994405583
ENSG00000177119 testis:ENST00000320560:8.38839086917047 liver:ENST00000441606:10.4704869974455
ENSG00000186010 testis:ENST00000507754:9.1020730484234 liver:ENST00000252576:5.0932694698421
ENSG00000080007 testis:ENST00000370336:9.19984774841997 lung:ENST00000539829:5.02811038861447
ENSG00000106366 testis:ENST00000445463:5.36452062522429 lymph_node:ENST00000223095:5.4747708959655
ENSG00000187699 testis:ENST00000443551:9.7876841339567 lymph_node:ENST00000340623:8.05221107114701
ENSG00000118260 testis:ENST00000353267:8.15931329359124 ovary:ENST00000432329:10.1917884475851
ENSG00000142867 testis:ENST00000271015:17.9701442936484 ovary:ENST00000370580:9.51274781451558
ENSG00000187699 testis:ENST00000443551:9.7876841339567 ovary:ENST00000340623:6.49899547831403
ENSG00000048052 testis:ENST00000406072:5.25868508088287 prostate:ENST00000405010:5.93123755417655
ENSG00000187699 testis:ENST00000443551:9.7876841339567 prostate:ENST00000340623:5.10404365926872
ENSG00000042753 testis:ENST00000352203:21.8525916996381 skeletal_muscle:ENST00000263270:24.964452711021
ENSG00000115392 testis:ENST00000403295:7.8089768493116 skeletal_muscle:ENST00000402135:8.59668254151579
ENSG00000125503 testis:ENST00000376393:13.6865965525694 skeletal_muscle:ENST00000263433:6.50056785260122
ENSG00000139218 testis:ENST00000465950:5.922310965708 skeletal_muscle:ENST00000369367:12.7846710445867
ENSG00000186010 testis:ENST00000507754:9.1020730484234 skeletal_muscle:ENST00000252576:6.22019805067632
ENSG00000058804 testis:ENST00000360494:6.29360639616299 white_blood_cells:ENST00000540001:6.31428777298216
ENSG00000119487 testis:ENST00000350766:6.68349913606796 white_blood_cells:ENST00000373498:6.61571136236135
ENSG00000166741 thyroid:ENST00000545255:7.57733013713528 adipose:ENST00000542647:10.6969533037707
ENSG00000138293 thyroid:ENST00000374087:5.43594802101505 brain:ENST00000344348:5.24573085404189
ENSG00000164081 thyroid:ENST00000416589:16.2454461441924 brain:ENST00000341333:9.14330945963569
ENSG00000166741 thyroid:ENST00000545255:7.57733013713528 breast:ENST00000542647:5.02510640751852
ENSG00000214265 thyroid:ENST00000551312:11.4800255598465 heart:ENST00000338327:10.6930417494046
ENSG00000089280 thyroid:ENST00000474990:7.69153433496935 kidney:ENST00000569760:5.09141381010904
ENSG00000145012 thyroid:ENST00000312675:7.44626815865165 kidney:ENST00000543006:7.62105861956987
ENSG00000149932 thyroid:ENST00000561899:5.00820874870441 lung:ENST00000279396:5.09560321150684
ENSG00000064042 thyroid:ENST00000381753:10.0072739023896 lymph_node:ENST00000396595:8.49730981774475
ENSG00000100991 thyroid:ENST00000451813:9.50561571884695 prostate:ENST00000252015:6.58088403285927
ENSG00000064042 thyroid:ENST00000381753:10.0072739023896 skeletal_muscle:ENST00000313875:8.95601512992146
ENSG00000125503 thyroid:ENST00000376393:6.49401981185184 skeletal_muscle:ENST00000263433:6.50056785260122
ENSG00000160691 thyroid:ENST00000448116:7.87024139465346 white_blood_cells:ENST00000368449:7.15914732377438
ENSG00000130159 white_blood_cells:ENST00000270517:9.5984327601196 adipose:ENST00000252440:5.64961268005527
ENSG00000058804 white_blood_cells:ENST00000540001:6.31428777298216 adrenal:ENST00000360494:6.3084178666945
ENSG00000117281 white_blood_cells:ENST00000369288:6.68997731508351 adrenal:ENST00000235933:5.5350458973965
ENSG00000137154 white_blood_cells:ENST00000315377:8.17537332652144 adrenal:ENST00000380381:8.05030559158383
ENSG00000145012 white_blood_cells:ENST00000312675:10.9840807687374 brain:ENST00000543006:11.6917306275608
ENSG00000092931 white_blood_cells:ENST00000336509:8.8787532454086 breast:ENST00000355954:9.40350476158727
ENSG00000153317 white_blood_cells:ENST00000357668:12.5170465271773 breast:ENST00000343135:6.41480525203104
ENSG00000160691 white_blood_cells:ENST00000368449:7.15914732377438 breast:ENST00000448116:13.7739941595278
ENSG00000072518 white_blood_cells:ENST00000413835:6.85594265120833 colon:ENST00000315032:5.04096885439536
ENSG00000104835 white_blood_cells:ENST00000221431:7.84637006387043 colon:ENST00000392076:6.13628803642318
ENSG00000116786 white_blood_cells:ENST00000375793:8.40537735210688 heart:ENST00000375799:10.3335004542321
ENSG00000177119 white_blood_cells:ENST00000320560:13.8067041045465 heart:ENST00000441606:9.14848877226931
ENSG00000124570 white_blood_cells:ENST00000380529:7.36752189499617 kidney:ENST00000380500:9.83720334693554
ENSG00000145012 white_blood_cells:ENST00000312675:10.9840807687374 kidney:ENST00000543006:7.62105861956987
ENSG00000177119 white_blood_cells:ENST00000320560:13.8067041045465 liver:ENST00000441606:10.4704869974455
ENSG00000124570 white_blood_cells:ENST00000380529:7.36752189499617 lung:ENST00000380500:5.45448343422496
ENSG00000136875 white_blood_cells:ENST00000374198:8.77799900600559 lung:ENST00000374199:7.72981093411193
ENSG00000144233 white_blood_cells:ENST00000393001:14.6917582219459 lung:ENST00000272647:7.97972277894872
ENSG00000176473 white_blood_cells:ENST00000402312:5.03460664143821 lung:ENST00000554998:5.89117297995912
ENSG00000134014 white_blood_cells:ENST00000523357:7.75055332318756 lymph_node:ENST00000517975:7.19012318059625
ENSG00000117281 white_blood_cells:ENST00000369288:6.68997731508351 skeletal_muscle:ENST00000235933:7.57159715286181
ENSG00000134014 white_blood_cells:ENST00000523357:7.75055332318756 skeletal_muscle:ENST00000517975:11.8609568164388
