# Supplementary material for: Transcriptome analysis of human tissues and cell lines reveals one dominant transcript per gene
Source: Genome Biol. 2013 Jul 1;14(7):R70. doi: 10.1186/gb-2013-14-7-r70 (PMC4053754; doi:10.1186/gb-2013-14-7-r70)
Supplement: Additional file 3 — Supplementary Files [file gb-2013-14-7-r70-S3.ZIP › supp_files/supp_file_5a.txt]

# gene_id       sample_A:major_transcript_sample_A:fpkm sample_B:major_transcript_sample_B:fpkm
ENSG00000001630 cell_gm12878_SRR307897:ENST00000496998:4.45573356356019 cell_gm12878_SRR307898:ENST00000003100:7.8805065971307
ENSG00000005175 cell_gm12878_SRR307897:ENST00000432584:7.66604401254842 cell_gm12878_SRR307898:ENST00000005386:2.71642847395754
ENSG00000006652 cell_gm12878_SRR307897:ENST00000462155:1.00860179691751 cell_gm12878_SRR307898:ENST00000403825:1.3389790249616
ENSG00000007174 cell_gm12878_SRR307897:ENST00000262442:0.3707419574432 cell_gm12878_SRR307898:ENST00000396001:0.505808524065969
ENSG00000010704 cell_gm12878_SRR307897:ENST00000317896:0.660539397465656 cell_gm12878_SRR307898:ENST00000485729:0.658045078251646
ENSG00000011114 cell_gm12878_SRR307897:ENST00000334746:2.02237938217084 cell_gm12878_SRR307898:ENST00000355125:0.99813999609177
ENSG00000011143 cell_gm12878_SRR307897:ENST00000313863:1.47215566317869 cell_gm12878_SRR307898:ENST00000393119:5.31519331600814
ENSG00000011523 cell_gm12878_SRR307897:ENST00000260569:1.76639525499166 cell_gm12878_SRR307898:ENST00000377990:3.90210305546345
ENSG00000029534 cell_gm12878_SRR307897:ENST00000518061:0.248890088340003 cell_gm12878_SRR307898:ENST00000522231:0.236217755412248
ENSG00000030110 cell_gm12878_SRR307897:ENST00000442998:5.95743315450631 cell_gm12878_SRR307898:ENST00000374460:9.09168016477472
ENSG00000032742 cell_gm12878_SRR307897:ENST00000540318:0.713064177652788 cell_gm12878_SRR307898:ENST00000351808:0.63901607917621
ENSG00000047932 cell_gm12878_SRR307897:ENST00000368498:91.0802243370335 cell_gm12878_SRR307898:ENST00000052569:37.9055574961014
ENSG00000055609 cell_gm12878_SRR307897:ENST00000360104:1.12681971891797 cell_gm12878_SRR307898:ENST00000558665:1.52039587802309
ENSG00000060762 cell_gm12878_SRR307897:ENST00000341756:31.8392699546176 cell_gm12878_SRR307898:ENST00000360961:15.0206003387264
ENSG00000065150 cell_gm12878_SRR307897:ENST00000389591:3.50951325395394 cell_gm12878_SRR307898:ENST00000469360:1.47958788937265
ENSG00000065328 cell_gm12878_SRR307897:ENST00000378714:1.0395461587316 cell_gm12878_SRR307898:ENST00000479669:1.09749951999494
ENSG00000066427 cell_gm12878_SRR307897:ENST00000359366:0.436696611214602 cell_gm12878_SRR307898:ENST00000393287:0.16601526106759
ENSG00000067369 cell_gm12878_SRR307897:ENST00000414758:5.98918079843304 cell_gm12878_SRR307898:ENST00000382044:5.14534445202456
ENSG00000068650 cell_gm12878_SRR307897:ENST00000375645:0.875331240414054 cell_gm12878_SRR307898:ENST00000375630:1.00110545583258
ENSG00000068793 cell_gm12878_SRR307897:ENST00000313077:1.79597894285119 cell_gm12878_SRR307898:ENST00000561263:1.16543788182763
ENSG00000070495 cell_gm12878_SRR307897:ENST00000344991:10.0795274093871 cell_gm12878_SRR307898:ENST00000397625:20.3816299117492
ENSG00000071051 cell_gm12878_SRR307897:ENST00000451463:2.47893599843735 cell_gm12878_SRR307898:ENST00000393348:1.71757486622428
ENSG00000072062 cell_gm12878_SRR307897:ENST00000535695:1.31834825333156 cell_gm12878_SRR307898:ENST00000350356:2.48036538840469
ENSG00000072518 cell_gm12878_SRR307897:ENST00000425897:1.12907396375454 cell_gm12878_SRR307898:ENST00000408948:1.77939101297067
ENSG00000074590 cell_gm12878_SRR307897:ENST00000549704:0.358712300630062 cell_gm12878_SRR307898:ENST00000261402:0.700018792700624
ENSG00000075420 cell_gm12878_SRR307897:ENST00000336824:1.13795447443173 cell_gm12878_SRR307898:ENST00000443501:0.873801446446998
ENSG00000076928 cell_gm12878_SRR307897:ENST00000337665:1.83091295863572 cell_gm12878_SRR307898:ENST00000354532:3.10411051755582
ENSG00000078269 cell_gm12878_SRR307897:ENST00000367122:0.416907386880125 cell_gm12878_SRR307898:ENST00000367113:0.6001384796736
ENSG00000078687 cell_gm12878_SRR307897:ENST00000301624:0.808478786410597 cell_gm12878_SRR307898:ENST00000335749:1.09283490622949
ENSG00000079332 cell_gm12878_SRR307897:ENST00000373238:3.12367374132543 cell_gm12878_SRR307898:ENST00000452767:1.98574490613437
ENSG00000080503 cell_gm12878_SRR307897:ENST00000382182:4.81084037713675 cell_gm12878_SRR307898:ENST00000439732:3.56031078620525
ENSG00000080854 cell_gm12878_SRR307897:ENST00000527648:0.538124472391881 cell_gm12878_SRR307898:ENST00000533160:0.936042288272883
ENSG00000081189 cell_gm12878_SRR307897:ENST00000424173:1.51185996640383 cell_gm12878_SRR307898:ENST00000508569:1.71831930423486
ENSG00000084764 cell_gm12878_SRR307897:ENST00000458529:0.283205941951548 cell_gm12878_SRR307898:ENST00000233121:0.25470937931053
ENSG00000086666 cell_gm12878_SRR307897:ENST00000560392:0.543166819778327 cell_gm12878_SRR307898:ENST00000564367:1.10002113234863
ENSG00000087299 cell_gm12878_SRR307897:ENST00000421284:1.33593567557347 cell_gm12878_SRR307898:ENST00000557131:1.52130722388795
ENSG00000089280 cell_gm12878_SRR307897:ENST00000568901:3.70836322832441 cell_gm12878_SRR307898:ENST00000474990:5.29554182462965
ENSG00000090266 cell_gm12878_SRR307897:ENST00000460088:10.1156361096741 cell_gm12878_SRR307898:ENST00000247866:9.7285390908484
ENSG00000091157 cell_gm12878_SRR307897:ENST00000398311:3.74156138332631 cell_gm12878_SRR307898:ENST00000357574:2.0000293557445
ENSG00000092020 cell_gm12878_SRR307897:ENST00000557074:0.790207528826496 cell_gm12878_SRR307898:ENST00000555219:1.52811515103817
ENSG00000093144 cell_gm12878_SRR307897:ENST00000368295:0.922665191483534 cell_gm12878_SRR307898:ENST00000460558:1.63389489911564
ENSG00000095002 cell_gm12878_SRR307897:ENST00000543555:6.18901931956107 cell_gm12878_SRR307898:ENST00000454849:3.16944267778483
ENSG00000097007 cell_gm12878_SRR307897:ENST00000393293:18.3927148627446 cell_gm12878_SRR307898:ENST00000318560:9.61364645568367
ENSG00000097033 cell_gm12878_SRR307897:ENST00000535010:3.42944000703807 cell_gm12878_SRR307898:ENST00000482504:4.6035201646019
ENSG00000099204 cell_gm12878_SRR307897:ENST00000392952:3.57743230632292 cell_gm12878_SRR307898:ENST00000440467:3.52168904310965
ENSG00000099999 cell_gm12878_SRR307897:ENST00000469933:0.806731840360712 cell_gm12878_SRR307898:ENST00000215798:1.10937505052181
ENSG00000100395 cell_gm12878_SRR307897:ENST00000452106:1.08282348157632 cell_gm12878_SRR307898:ENST00000216237:1.32346005427207
ENSG00000100401 cell_gm12878_SRR307897:ENST00000452543:2.78808488667232 cell_gm12878_SRR307898:ENST00000356244:4.16754935561343
ENSG00000100902 cell_gm12878_SRR307897:ENST00000556221:1.7999326053589 cell_gm12878_SRR307898:ENST00000554541:1.2513717600595
ENSG00000101191 cell_gm12878_SRR307897:ENST00000370368:12.1530083570259 cell_gm12878_SRR307898:ENST00000354665:12.6773338788582
ENSG00000101457 cell_gm12878_SRR307897:ENST00000456939:7.09875856604939 cell_gm12878_SRR307898:ENST00000372622:8.35047375922518
ENSG00000103222 cell_gm12878_SRR307897:ENST00000345148:1.74891466807418 cell_gm12878_SRR307898:ENST00000349029:3.45693176532389
ENSG00000103426 cell_gm12878_SRR307897:ENST00000539968:1.48388541201014 cell_gm12878_SRR307898:ENST00000251166:3.37237185102635
ENSG00000103494 cell_gm12878_SRR307897:ENST00000568653:1.15213459932053 cell_gm12878_SRR307898:ENST00000563746:0.641527967460375
ENSG00000103522 cell_gm12878_SRR307897:ENST00000395755:2.49814524283022 cell_gm12878_SRR307898:ENST00000395754:4.75061460292782
ENSG00000103852 cell_gm12878_SRR307897:ENST00000394129:0.2568358407848 cell_gm12878_SRR307898:ENST00000560860:0.189157064452913
ENSG00000108262 cell_gm12878_SRR307897:ENST00000394869:1.36595450360853 cell_gm12878_SRR307898:ENST00000225394:3.11239029215278
ENSG00000109466 cell_gm12878_SRR307897:ENST00000421009:2.72977315532279 cell_gm12878_SRR307898:ENST00000506761:1.17647699637864
ENSG00000109534 cell_gm12878_SRR307897:ENST00000394631:6.99813621518071 cell_gm12878_SRR307898:ENST00000226796:5.69795426597972
ENSG00000110060 cell_gm12878_SRR307897:ENST00000530811:4.96782942312679 cell_gm12878_SRR307898:ENST00000227474:6.54155769130245
ENSG00000110768 cell_gm12878_SRR307897:ENST00000265963:1.52905420703379 cell_gm12878_SRR307898:ENST00000534641:1.14402795491947
ENSG00000110906 cell_gm12878_SRR307897:ENST00000540355:2.84648920209288 cell_gm12878_SRR307898:ENST00000542262:1.51136605062521
ENSG00000111144 cell_gm12878_SRR307897:ENST00000552789:3.10487766916018 cell_gm12878_SRR307898:ENST00000228740:2.3882927060608
ENSG00000112339 cell_gm12878_SRR307897:ENST00000529882:10.3693869725433 cell_gm12878_SRR307898:ENST00000367820:12.922938682953
ENSG00000112759 cell_gm12878_SRR307897:ENST00000427851:6.0645152897844 cell_gm12878_SRR307898:ENST00000371755:5.7638676868018
ENSG00000113712 cell_gm12878_SRR307897:ENST00000504676:3.09945723516774 cell_gm12878_SRR307898:ENST00000515748:2.85209238270461
ENSG00000114867 cell_gm12878_SRR307897:ENST00000422614:2.42848661600037 cell_gm12878_SRR307898:ENST00000427607:2.99020858441445
ENSG00000114988 cell_gm12878_SRR307897:ENST00000434524:1.59636183780778 cell_gm12878_SRR307898:ENST00000264963:2.30682309961286
ENSG00000115762 cell_gm12878_SRR307897:ENST00000234115:1.77821866492507 cell_gm12878_SRR307898:ENST00000403716:1.23272752737253
ENSG00000116044 cell_gm12878_SRR307897:ENST00000446151:1.78372101855147 cell_gm12878_SRR307898:ENST00000397063:2.87870295126304
ENSG00000116670 cell_gm12878_SRR307897:ENST00000376667:0.994243167704816 cell_gm12878_SRR307898:ENST00000376692:1.25048926728405
ENSG00000117114 cell_gm12878_SRR307897:ENST00000370713:2.50348125897908 cell_gm12878_SRR307898:ENST00000359929:1.39121531369332
ENSG00000117226 cell_gm12878_SRR307897:ENST00000445969:0.247625453907544 cell_gm12878_SRR307898:ENST00000370481:0.151346806737798
ENSG00000117614 cell_gm12878_SRR307897:ENST00000354361:3.80544547206478 cell_gm12878_SRR307898:ENST00000236273:5.65090337971021
ENSG00000117984 cell_gm12878_SRR307897:ENST00000433655:0.509382106346398 cell_gm12878_SRR307898:ENST00000429746:0.932623936573442
ENSG00000118096 cell_gm12878_SRR307897:ENST00000534156:0.709336031309334 cell_gm12878_SRR307898:ENST00000264021:0.432619917480818
ENSG00000118197 cell_gm12878_SRR307897:ENST00000429498:3.97966382053611 cell_gm12878_SRR307898:ENST00000436897:2.12543036200451
ENSG00000118292 cell_gm12878_SRR307897:ENST00000369099:0.877848567618531 cell_gm12878_SRR307898:ENST00000369102:0.837635916641989
ENSG00000118513 cell_gm12878_SRR307897:ENST00000339290:0.233946209048968 cell_gm12878_SRR307898:ENST00000528343:0.452471119363176
ENSG00000119401 cell_gm12878_SRR307897:ENST00000373983:3.34454329875571 cell_gm12878_SRR307898:ENST00000450136:2.4692922097971
ENSG00000120539 cell_gm12878_SRR307897:ENST00000375940:6.92745701194589 cell_gm12878_SRR307898:ENST00000375946:3.50526456005666
ENSG00000120594 cell_gm12878_SRR307897:ENST00000377252:0.638646669819512 cell_gm12878_SRR307898:ENST00000536022:1.03822123276671
ENSG00000121067 cell_gm12878_SRR307897:ENST00000347630:2.93373920068391 cell_gm12878_SRR307898:ENST00000504102:1.88647318593607
ENSG00000121903 cell_gm12878_SRR307897:ENST00000401072:0.75233317374959 cell_gm12878_SRR307898:ENST00000326544:0.63653863463751
ENSG00000124532 cell_gm12878_SRR307897:ENST00000378386:4.44208137745771 cell_gm12878_SRR307898:ENST00000274747:2.5510331918043
ENSG00000124562 cell_gm12878_SRR307897:ENST00000244520:49.7867362130272 cell_gm12878_SRR307898:ENST00000374018:15.9710383930764
ENSG00000124587 cell_gm12878_SRR307897:ENST00000244546:1.42644972338629 cell_gm12878_SRR307898:ENST00000304611:3.0969918527148
ENSG00000125450 cell_gm12878_SRR307897:ENST00000245544:3.01989043016682 cell_gm12878_SRR307898:ENST00000541827:5.97541463845108
ENSG00000125454 cell_gm12878_SRR307897:ENST00000402418:1.42831764828876 cell_gm12878_SRR307898:ENST00000442286:3.30913801520464
ENSG00000125735 cell_gm12878_SRR307897:ENST00000326176:15.3153539382296 cell_gm12878_SRR307898:ENST00000245912:14.6147342420655
ENSG00000127152 cell_gm12878_SRR307897:ENST00000345514:3.69762268280512 cell_gm12878_SRR307898:ENST00000357195:2.17561913788324
ENSG00000127334 cell_gm12878_SRR307897:ENST00000344096:5.74160088507144 cell_gm12878_SRR307898:ENST00000393555:1.79519243918079
ENSG00000129566 cell_gm12878_SRR307897:ENST00000553984:1.71668521256363 cell_gm12878_SRR307898:ENST00000556549:1.26066697547973
ENSG00000129696 cell_gm12878_SRR307897:ENST00000360742:6.6478219367492 cell_gm12878_SRR307898:ENST00000523305:1.83994720116877
ENSG00000131115 cell_gm12878_SRR307897:ENST00000418980:16.0736564723563 cell_gm12878_SRR307898:ENST00000328297:8.98461721089863
ENSG00000131370 cell_gm12878_SRR307897:ENST00000412806:21.1755934071 cell_gm12878_SRR307898:ENST00000253688:20.3848088403516
ENSG00000131626 cell_gm12878_SRR307897:ENST00000525922:0.241138306304794 cell_gm12878_SRR307898:ENST00000526369:0.650606594596619
ENSG00000131845 cell_gm12878_SRR307897:ENST00000391705:8.91869485727231 cell_gm12878_SRR307898:ENST00000282286:8.9162905297833
ENSG00000132819 cell_gm12878_SRR307897:ENST00000344785:8.15948289076015 cell_gm12878_SRR307898:ENST00000356208:12.2549365715422
ENSG00000133612 cell_gm12878_SRR307897:ENST00000397232:0.201467705659986 cell_gm12878_SRR307898:ENST00000469901:0.279375912393925
ENSG00000133983 cell_gm12878_SRR307897:ENST00000555601:9.3332750954208 cell_gm12878_SRR307898:ENST00000389912:6.18957405813454
ENSG00000134470 cell_gm12878_SRR307897:ENST00000530685:0.581631594431314 cell_gm12878_SRR307898:ENST00000429135:0.949454943661771
ENSG00000134627 cell_gm12878_SRR307897:ENST00000299001:5.3797362269036 cell_gm12878_SRR307898:ENST00000537419:2.16906843511268
ENSG00000135372 cell_gm12878_SRR307897:ENST00000529523:2.09416745637238 cell_gm12878_SRR307898:ENST00000257829:2.86738820582491
ENSG00000136504 cell_gm12878_SRR307897:ENST00000503935:0.887111535643683 cell_gm12878_SRR307898:ENST00000506533:1.3433130914973
ENSG00000137218 cell_gm12878_SRR307897:ENST00000426290:0.870245067141548 cell_gm12878_SRR307898:ENST00000373018:0.870571586646355
ENSG00000137500 cell_gm12878_SRR307897:ENST00000455220:0.595250413135173 cell_gm12878_SRR307898:ENST00000525503:0.278963835661706
ENSG00000137824 cell_gm12878_SRR307897:ENST00000558777:1.70733158631006 cell_gm12878_SRR307898:ENST00000338376:1.15546265770277
ENSG00000137880 cell_gm12878_SRR307897:ENST00000559445:0.53682175916471 cell_gm12878_SRR307898:ENST00000260447:0.925618332482659
ENSG00000138495 cell_gm12878_SRR307897:ENST00000484810:2.65323849485707 cell_gm12878_SRR307898:ENST00000468918:5.30179051856629
ENSG00000138777 cell_gm12878_SRR307897:ENST00000351450:2.12689884840326 cell_gm12878_SRR307898:ENST00000504028:1.19500143148171
ENSG00000139974 cell_gm12878_SRR307897:ENST00000451406:0.17475084009623 cell_gm12878_SRR307898:ENST00000529212:0.374224615142764
ENSG00000141380 cell_gm12878_SRR307897:ENST00000269137:23.8250769921337 cell_gm12878_SRR307898:ENST00000539244:14.9564192368656
ENSG00000141391 cell_gm12878_SRR307897:ENST00000440960:2.71569125682175 cell_gm12878_SRR307898:ENST00000336990:1.69244163250549
ENSG00000142186 cell_gm12878_SRR307897:ENST00000279270:1.27940090103489 cell_gm12878_SRR307898:ENST00000420247:1.36497685822255
ENSG00000142347 cell_gm12878_SRR307897:ENST00000305795:1.67171176001702 cell_gm12878_SRR307898:ENST00000338257:1.14115754547178
ENSG00000143622 cell_gm12878_SRR307897:ENST00000539040:12.8116266656696 cell_gm12878_SRR307898:ENST00000368322:13.2658244788856
ENSG00000144837 cell_gm12878_SRR307897:ENST00000494440:9.92414439745526 cell_gm12878_SRR307898:ENST00000273371:10.2749743945339
ENSG00000145675 cell_gm12878_SRR307897:ENST00000274335:0.911643779586426 cell_gm12878_SRR307898:ENST00000520675:0.672625525374507
ENSG00000148832 cell_gm12878_SRR307897:ENST00000278060:0.504002428888505 cell_gm12878_SRR307898:ENST00000368544:1.05300110546094
ENSG00000148985 cell_gm12878_SRR307897:ENST00000479072:0.257031665328449 cell_gm12878_SRR307898:ENST00000496834:0.39507752895543
ENSG00000149357 cell_gm12878_SRR307897:ENST00000544594:4.50111588873736 cell_gm12878_SRR307898:ENST00000278671:5.35868295470366
ENSG00000149554 cell_gm12878_SRR307897:ENST00000532669:2.1279974698494 cell_gm12878_SRR307898:ENST00000544373:2.15907241397021
ENSG00000150045 cell_gm12878_SRR307897:ENST00000279544:3.71672027609951 cell_gm12878_SRR307898:ENST00000535631:1.61200047992567
ENSG00000151366 cell_gm12878_SRR307897:ENST00000525085:2.95935269942154 cell_gm12878_SRR307898:ENST00000528164:2.32108677667257
ENSG00000151881 cell_gm12878_SRR307897:ENST00000512085:4.86377114317767 cell_gm12878_SRR307898:ENST00000506860:8.01475394979382
ENSG00000152359 cell_gm12878_SRR307897:ENST00000502826:2.55471910808646 cell_gm12878_SRR307898:ENST00000506164:2.62392727783305
ENSG00000153044 cell_gm12878_SRR307897:ENST00000502689:6.38048986510335 cell_gm12878_SRR307898:ENST00000283006:6.42083502415457
ENSG00000153786 cell_gm12878_SRR307897:ENST00000566909:0.77386646613231 cell_gm12878_SRR307898:ENST00000569488:1.32761170620599
ENSG00000156831 cell_gm12878_SRR307897:ENST00000522563:0.758073353853219 cell_gm12878_SRR307898:ENST00000287437:0.708316760643336
ENSG00000157193 cell_gm12878_SRR307897:ENST00000306052:4.11659164010442 cell_gm12878_SRR307898:ENST00000475501:2.99772205175759
ENSG00000157224 cell_gm12878_SRR307897:ENST00000287916:2.85021981801698 cell_gm12878_SRR307898:ENST00000496677:2.34721823426994
ENSG00000159363 cell_gm12878_SRR307897:ENST00000510069:0.456949753346469 cell_gm12878_SRR307898:ENST00000502418:0.358060919570154
ENSG00000160221 cell_gm12878_SRR307897:ENST00000348499:21.3613497460719 cell_gm12878_SRR307898:ENST00000291577:13.6809287768529
ENSG00000160299 cell_gm12878_SRR307897:ENST00000418394:1.48873539837758 cell_gm12878_SRR307898:ENST00000359568:1.97569411367121
ENSG00000160679 cell_gm12878_SRR307897:ENST00000403433:6.71504158792975 cell_gm12878_SRR307898:ENST00000368694:11.4197937172822
ENSG00000160703 cell_gm12878_SRR307897:ENST00000397884:1.02080491946307 cell_gm12878_SRR307898:ENST00000409991:0.422736240300974
ENSG00000160746 cell_gm12878_SRR307897:ENST00000451430:3.28956102340145 cell_gm12878_SRR307898:ENST00000396091:6.77194166344175
ENSG00000161618 cell_gm12878_SRR307897:ENST00000455361:0.619564658022057 cell_gm12878_SRR307898:ENST00000293350:1.38182299396344
ENSG00000163320 cell_gm12878_SRR307897:ENST00000309534:5.25990119304237 cell_gm12878_SRR307898:ENST00000467332:3.22749462045504
ENSG00000163349 cell_gm12878_SRR307897:ENST00000369558:5.55075589088255 cell_gm12878_SRR307898:ENST00000361587:3.44869880693292
ENSG00000163848 cell_gm12878_SRR307897:ENST00000492394:4.59185067001016 cell_gm12878_SRR307898:ENST00000465763:2.74928579480458
ENSG00000164037 cell_gm12878_SRR307897:ENST00000452285:0.328159155346699 cell_gm12878_SRR307898:ENST00000504216:0.271258693680903
ENSG00000164458 cell_gm12878_SRR307897:ENST00000366876:0.982086733817584 cell_gm12878_SRR307898:ENST00000296946:2.03971036400352
ENSG00000164587 cell_gm12878_SRR307897:ENST00000521466:14.3971789249164 cell_gm12878_SRR307898:ENST00000312037:8.45214491560356
ENSG00000165118 cell_gm12878_SRR307897:ENST00000314700:11.8349109803516 cell_gm12878_SRR307898:ENST00000376344:7.38821008489005
ENSG00000167460 cell_gm12878_SRR307897:ENST00000344824:9.04422090045019 cell_gm12878_SRR307898:ENST00000300933:14.5195918413879
ENSG00000167515 cell_gm12878_SRR307897:ENST00000567895:0.666050257219515 cell_gm12878_SRR307898:ENST00000567312:1.51643411253934
ENSG00000168026 cell_gm12878_SRR307897:ENST00000440121:0.227780126467516 cell_gm12878_SRR307898:ENST00000425163:0.172723566448025
ENSG00000168679 cell_gm12878_SRR307897:ENST00000461647:0.447891075685646 cell_gm12878_SRR307898:ENST00000472422:1.00166219370853
ENSG00000169193 cell_gm12878_SRR307897:ENST00000409765:1.2340791699472 cell_gm12878_SRR307898:ENST00000307471:0.738483895644092
ENSG00000169682 cell_gm12878_SRR307897:ENST00000566059:0.631797916555392 cell_gm12878_SRR307898:ENST00000565975:0.442288026778356
ENSG00000170153 cell_gm12878_SRR307897:ENST00000379512:1.02079031354911 cell_gm12878_SRR307898:ENST00000420921:1.08010035415854
ENSG00000171234 cell_gm12878_SRR307897:ENST00000508661:1.63122010223053 cell_gm12878_SRR307898:ENST00000305231:1.43992671669301
ENSG00000171310 cell_gm12878_SRR307897:ENST00000549260:16.2483467604086 cell_gm12878_SRR307898:ENST00000549016:11.5786735523273
ENSG00000171603 cell_gm12878_SRR307897:ENST00000361311:1.88942249821798 cell_gm12878_SRR307898:ENST00000435891:1.75860043013183
ENSG00000171681 cell_gm12878_SRR307897:ENST00000544627:0.495567775148653 cell_gm12878_SRR307898:ENST00000540793:1.31526586034345
ENSG00000172530 cell_gm12878_SRR307897:ENST00000485772:0.316977120102779 cell_gm12878_SRR307898:ENST00000479780:0.422576417063635
ENSG00000173585 cell_gm12878_SRR307897:ENST00000357632:0.373752077713896 cell_gm12878_SRR307898:ENST00000395963:0.958030746406724
ENSG00000175175 cell_gm12878_SRR307897:ENST00000308249:18.0840363618231 cell_gm12878_SRR307898:ENST00000443121:9.39169692479815
ENSG00000176105 cell_gm12878_SRR307897:ENST00000359834:4.82654307979379 cell_gm12878_SRR307898:ENST00000314574:3.41106527292176
ENSG00000176473 cell_gm12878_SRR307897:ENST00000557710:0.883158377980654 cell_gm12878_SRR307898:ENST00000402312:1.52045293882292
ENSG00000176890 cell_gm12878_SRR307897:ENST00000323274:72.350699314875 cell_gm12878_SRR307898:ENST00000323250:41.6333719311528
ENSG00000176927 cell_gm12878_SRR307897:ENST00000536908:0.234087887184344 cell_gm12878_SRR307898:ENST00000378738:0.23311783352301
ENSG00000177459 cell_gm12878_SRR307897:ENST00000545282:6.27930306667882 cell_gm12878_SRR307898:ENST00000318528:3.42099689635876
ENSG00000180979 cell_gm12878_SRR307897:ENST00000563454:0.700248371182353 cell_gm12878_SRR307898:ENST00000570160:1.45061602948898
ENSG00000181381 cell_gm12878_SRR307897:ENST00000260184:0.510970657405425 cell_gm12878_SRR307898:ENST00000511577:0.336850813848878
ENSG00000181924 cell_gm12878_SRR307897:ENST00000545127:5.97617959711707 cell_gm12878_SRR307898:ENST00000355693:5.5888649514469
ENSG00000182158 cell_gm12878_SRR307897:ENST00000544877:2.40495581943753 cell_gm12878_SRR307898:ENST00000330387:3.77487012838541
ENSG00000182718 cell_gm12878_SRR307897:ENST00000560014:0.234982265175199 cell_gm12878_SRR307898:ENST00000451270:0.453805593431216
ENSG00000183044 cell_gm12878_SRR307897:ENST00000396600:2.7681996738283 cell_gm12878_SRR307898:ENST00000268251:1.54693565172879
ENSG00000183579 cell_gm12878_SRR307897:ENST00000462485:1.20284630809143 cell_gm12878_SRR307898:ENST00000332811:3.25491703119129
ENSG00000183621 cell_gm12878_SRR307897:ENST00000361310:0.730077592464007 cell_gm12878_SRR307898:ENST00000444692:0.627466953872168
ENSG00000183762 cell_gm12878_SRR307897:ENST00000453585:0.297973529017286 cell_gm12878_SRR307898:ENST00000400335:0.417092710940269
ENSG00000185551 cell_gm12878_SRR307897:ENST00000421109:2.51672407547099 cell_gm12878_SRR307898:ENST00000559679:2.52832024954381
ENSG00000185664 cell_gm12878_SRR307897:ENST00000546543:0.184707013167506 cell_gm12878_SRR307898:ENST00000549564:0.137002552523881
ENSG00000185689 cell_gm12878_SRR307897:ENST00000436110:4.10967772072666 cell_gm12878_SRR307898:ENST00000427996:3.76151150378525
ENSG00000185842 cell_gm12878_SRR307897:ENST00000366848:0.53909601692553 cell_gm12878_SRR307898:ENST00000366850:0.405031223759364
ENSG00000186815 cell_gm12878_SRR307897:ENST00000335509:0.643743547491155 cell_gm12878_SRR307898:ENST00000541517:0.980085521043642
ENSG00000187258 cell_gm12878_SRR307897:ENST00000360581:1.44822186130346 cell_gm12878_SRR307898:ENST00000465305:2.12157244578762
ENSG00000188191 cell_gm12878_SRR307897:ENST00000414568:19.4123692062691 cell_gm12878_SRR307898:ENST00000400758:12.7742837669581
ENSG00000188554 cell_gm12878_SRR307897:ENST00000341165:10.7905322514894 cell_gm12878_SRR307898:ENST00000542611:7.84348407184601
ENSG00000188859 cell_gm12878_SRR307897:ENST00000441649:1.20612902021699 cell_gm12878_SRR307898:ENST00000354422:0.989679385855656
ENSG00000189164 cell_gm12878_SRR307897:ENST00000317566:2.85372705736608 cell_gm12878_SRR307898:ENST00000436120:3.20163291826383
ENSG00000196151 cell_gm12878_SRR307897:ENST00000392796:4.01388898514359 cell_gm12878_SRR307898:ENST00000358147:2.7587808629197
ENSG00000196689 cell_gm12878_SRR307897:ENST00000399759:0.698767034947692 cell_gm12878_SRR307898:ENST00000399756:1.12136632450441
ENSG00000196878 cell_gm12878_SRR307897:ENST00000415782:0.634669725267005 cell_gm12878_SRR307898:ENST00000391911:0.30597508055264
ENSG00000197037 cell_gm12878_SRR307897:ENST00000431485:1.61730685241717 cell_gm12878_SRR307898:ENST00000394152:1.36419673893028
ENSG00000197451 cell_gm12878_SRR307897:ENST00000515193:4.0195198878602 cell_gm12878_SRR307898:ENST00000358344:6.9280641934729
ENSG00000197586 cell_gm12878_SRR307897:ENST00000525986:0.45737877434947 cell_gm12878_SRR307898:ENST00000376666:0.900471914235064
ENSG00000197971 cell_gm12878_SRR307897:ENST00000397863:38.6597670687207 cell_gm12878_SRR307898:ENST00000397860:23.7872726468855
ENSG00000198121 cell_gm12878_SRR307897:ENST00000374430:0.931424226055466 cell_gm12878_SRR307898:ENST00000538760:1.81440375386472
ENSG00000198466 cell_gm12878_SRR307897:ENST00000339656:2.86517020497706 cell_gm12878_SRR307898:ENST00000419854:2.02548480561596
ENSG00000203734 cell_gm12878_SRR307897:ENST00000401414:1.74057549279524 cell_gm12878_SRR307898:ENST00000423192:0.913690627489683
ENSG00000204920 cell_gm12878_SRR307897:ENST00000425747:2.06808347306739 cell_gm12878_SRR307898:ENST00000270014:4.12626199264122
ENSG00000205129 cell_gm12878_SRR307897:ENST00000378850:1.6057270753365 cell_gm12878_SRR307898:ENST00000508698:1.59396212485638
ENSG00000211455 cell_gm12878_SRR307897:ENST00000389032:10.7117325057996 cell_gm12878_SRR307898:ENST00000545470:6.35816346631773
ENSG00000244462 cell_gm12878_SRR307897:ENST00000431148:3.18095489352075 cell_gm12878_SRR307898:ENST00000424458:1.52531194197128
ENSG00000254936 cell_gm12878_SRR307897:ENST00000526648:3.34851907603285 cell_gm12878_SRR307898:ENST00000500944:3.85598184235341
ENSG00000258875 cell_gm12878_SRR307897:ENST00000554096:7.1156116114416 cell_gm12878_SRR307898:ENST00000553725:4.41309282014448
ENSG00000004866 cell_gm12878_SRR307897:ENST00000422922:1.51580726157882 cell_hela-s3_SRR315330:ENST00000265437:1.80290855118972
ENSG00000006125 cell_gm12878_SRR307897:ENST00000312678:26.8670477918537 cell_hela-s3_SRR315330:ENST00000262325:14.7278496563678
ENSG00000008282 cell_gm12878_SRR307897:ENST00000455385:14.1405644358242 cell_hela-s3_SRR315330:ENST00000011473:15.8583711136879
ENSG00000011143 cell_gm12878_SRR307897:ENST00000313863:1.47215566317869 cell_hela-s3_SRR315330:ENST00000537529:2.79436325885288
ENSG00000011260 cell_gm12878_SRR307897:ENST00000506849:4.67521154220739 cell_hela-s3_SRR315330:ENST00000514174:3.71922125114134
ENSG00000011478 cell_gm12878_SRR307897:ENST00000366382:4.18665723849882 cell_hela-s3_SRR315330:ENST00000012049:3.99214000052899
ENSG00000018510 cell_gm12878_SRR307897:ENST00000536686:5.6353666352426 cell_hela-s3_SRR315330:ENST00000264167:8.7188210244527
ENSG00000033327 cell_gm12878_SRR307897:ENST00000340149:0.800748359922378 cell_hela-s3_SRR315330:ENST00000361507:0.636347439741407
ENSG00000041880 cell_gm12878_SRR307897:ENST00000431474:1.11778926545171 cell_hela-s3_SRR315330:ENST00000398755:1.02724664010353
ENSG00000048342 cell_gm12878_SRR307897:ENST00000515124:0.320673954564222 cell_hela-s3_SRR315330:ENST00000506643:0.767671492368525
ENSG00000049759 cell_gm12878_SRR307897:ENST00000382850:0.704576569226133 cell_hela-s3_SRR315330:ENST00000431212:1.51895562332748
ENSG00000071994 cell_gm12878_SRR307897:ENST00000392090:3.65117698814359 cell_hela-s3_SRR315330:ENST00000453163:2.26154489994202
ENSG00000072134 cell_gm12878_SRR307897:ENST00000395628:0.359703611206777 cell_hela-s3_SRR315330:ENST00000347697:0.705523967992131
ENSG00000072210 cell_gm12878_SRR307897:ENST00000446398:8.9349022386104 cell_hela-s3_SRR315330:ENST00000395575:14.2561067649391
ENSG00000072364 cell_gm12878_SRR307897:ENST00000421773:6.36922755650555 cell_hela-s3_SRR315330:ENST00000265343:9.90033750444803
ENSG00000074054 cell_gm12878_SRR307897:ENST00000455322:2.46561784531416 cell_hela-s3_SRR315330:ENST00000397587:1.40362684008886
ENSG00000076604 cell_gm12878_SRR307897:ENST00000394924:2.20217068692729 cell_hela-s3_SRR315330:ENST00000262395:2.20753013612547
ENSG00000076924 cell_gm12878_SRR307897:ENST00000358368:1.12141324173266 cell_hela-s3_SRR315330:ENST00000534844:1.10648192419772
ENSG00000079462 cell_gm12878_SRR307897:ENST00000538771:2.39447483631225 cell_hela-s3_SRR315330:ENST00000262890:3.64129188448201
ENSG00000079999 cell_gm12878_SRR307897:ENST00000171111:5.5422485256777 cell_hela-s3_SRR315330:ENST00000393623:10.8827746493769
ENSG00000081059 cell_gm12878_SRR307897:ENST00000395023:0.646680821796557 cell_hela-s3_SRR315330:ENST00000519037:0.264417648846539
ENSG00000081985 cell_gm12878_SRR307897:ENST00000544434:0.360296496176307 cell_hela-s3_SRR315330:ENST00000262345:0.602064892902735
ENSG00000085276 cell_gm12878_SRR307897:ENST00000492586:0.626443696923565 cell_hela-s3_SRR315330:ENST00000264674:2.58977418509109
ENSG00000085433 cell_gm12878_SRR307897:ENST00000530772:3.53720645810418 cell_hela-s3_SRR315330:ENST00000369962:6.60505002236139
ENSG00000087111 cell_gm12878_SRR307897:ENST00000308360:2.46891146493628 cell_hela-s3_SRR315330:ENST00000268758:1.21755694435692
ENSG00000088808 cell_gm12878_SRR307897:ENST00000553739:0.342995028382441 cell_hela-s3_SRR315330:ENST00000380023:0.310704222024533
ENSG00000089280 cell_gm12878_SRR307897:ENST00000568901:3.70836322832441 cell_hela-s3_SRR315330:ENST00000474990:7.80461253514174
ENSG00000089916 cell_gm12878_SRR307897:ENST00000556109:2.97422333601113 cell_hela-s3_SRR315330:ENST00000553588:3.45960564338842
ENSG00000091651 cell_gm12878_SRR307897:ENST00000563599:4.13468470214833 cell_hela-s3_SRR315330:ENST00000219097:8.50101647522243
ENSG00000092199 cell_gm12878_SRR307897:ENST00000320084:14.1261952342661 cell_hela-s3_SRR315330:ENST00000449098:7.25827076434177
ENSG00000092871 cell_gm12878_SRR307897:ENST00000394597:8.43388212026359 cell_hela-s3_SRR315330:ENST00000315249:5.04298909355793
ENSG00000099256 cell_gm12878_SRR307897:ENST00000376376:3.26872189479157 cell_hela-s3_SRR315330:ENST00000320152:6.27848956561401
ENSG00000099785 cell_gm12878_SRR307897:ENST00000393944:1.39768494060248 cell_hela-s3_SRR315330:ENST00000381035:0.694013976295634
ENSG00000099999 cell_gm12878_SRR307897:ENST00000469933:0.806731840360712 cell_hela-s3_SRR315330:ENST00000215798:0.858548085147191
ENSG00000100372 cell_gm12878_SRR307897:ENST00000542412:1.57661156399117 cell_hela-s3_SRR315330:ENST00000544408:1.22368688137399
ENSG00000100403 cell_gm12878_SRR307897:ENST00000352645:1.59614818187565 cell_hela-s3_SRR315330:ENST00000351589:1.43349894770149
ENSG00000100478 cell_gm12878_SRR307897:ENST00000556232:0.211340725773328 cell_hela-s3_SRR315330:ENST00000554609:0.532308546786435
ENSG00000100802 cell_gm12878_SRR307897:ENST00000397382:1.55993189127734 cell_hela-s3_SRR315330:ENST00000397377:1.72570406013879
ENSG00000103145 cell_gm12878_SRR307897:ENST00000354679:2.10368326068539 cell_hela-s3_SRR315330:ENST00000396916:4.62839628164311
ENSG00000103426 cell_gm12878_SRR307897:ENST00000539968:1.48388541201014 cell_hela-s3_SRR315330:ENST00000251166:0.80329996042857
ENSG00000103653 cell_gm12878_SRR307897:ENST00000569462:2.347074988273 cell_hela-s3_SRR315330:ENST00000439220:0.877490406517224
ENSG00000104518 cell_gm12878_SRR307897:ENST00000533888:2.00966428726525 cell_hela-s3_SRR315330:ENST00000533348:3.08825852114141
ENSG00000104894 cell_gm12878_SRR307897:ENST00000323906:4.89242451253127 cell_hela-s3_SRR315330:ENST00000391859:4.0670971919494
ENSG00000105136 cell_gm12878_SRR307897:ENST00000415379:0.544202361844558 cell_hela-s3_SRR315330:ENST00000347466:0.651631007536489
ENSG00000105669 cell_gm12878_SRR307897:ENST00000262812:1.76103123988654 cell_hela-s3_SRR315330:ENST00000538245:1.06849764590058
ENSG00000105676 cell_gm12878_SRR307897:ENST00000541725:0.420192874433838 cell_hela-s3_SRR315330:ENST00000392336:0.302515926320935
ENSG00000105968 cell_gm12878_SRR307897:ENST00000350771:18.0709737486631 cell_hela-s3_SRR315330:ENST00000222690:28.498331792004
ENSG00000106823 cell_gm12878_SRR307897:ENST00000375540:1.36234471009792 cell_hela-s3_SRR315330:ENST00000344604:3.63543467402324
ENSG00000107372 cell_gm12878_SRR307897:ENST00000376962:9.56637512170555 cell_hela-s3_SRR315330:ENST00000376960:8.93302854704494
ENSG00000107404 cell_gm12878_SRR307897:ENST00000378888:0.714564817787261 cell_hela-s3_SRR315330:ENST00000378891:0.784873531112939
ENSG00000108384 cell_gm12878_SRR307897:ENST00000413590:0.920213334827308 cell_hela-s3_SRR315330:ENST00000421782:0.995152854330997
ENSG00000108799 cell_gm12878_SRR307897:ENST00000428826:11.3342941957042 cell_hela-s3_SRR315330:ENST00000264646:9.43680900912245
ENSG00000109180 cell_gm12878_SRR307897:ENST00000505922:3.2937584389838 cell_hela-s3_SRR315330:ENST00000509122:2.45956882780099
ENSG00000109917 cell_gm12878_SRR307897:ENST00000431973:9.38205301759217 cell_hela-s3_SRR315330:ENST00000444935:6.34867670111553
ENSG00000111144 cell_gm12878_SRR307897:ENST00000552789:3.10487766916018 cell_hela-s3_SRR315330:ENST00000228740:2.62529968890134
ENSG00000111300 cell_gm12878_SRR307897:ENST00000547133:4.54210263411132 cell_hela-s3_SRR315330:ENST00000261745:5.12495429494627
ENSG00000111445 cell_gm12878_SRR307897:ENST00000449641:5.11046806673347 cell_hela-s3_SRR315330:ENST00000229043:4.50244160558614
ENSG00000111907 cell_gm12878_SRR307897:ENST00000368402:0.434127691061396 cell_hela-s3_SRR315330:ENST00000392482:0.770793287474821
ENSG00000113231 cell_gm12878_SRR307897:ENST00000264917:2.15897452808423 cell_hela-s3_SRR315330:ENST00000505283:1.55960992680487
ENSG00000113356 cell_gm12878_SRR307897:ENST00000399107:2.27389123060437 cell_hela-s3_SRR315330:ENST00000504930:1.66184024680928
ENSG00000113552 cell_gm12878_SRR307897:ENST00000503794:0.286513008670468 cell_hela-s3_SRR315330:ENST00000311337:1.04178148937474
ENSG00000114346 cell_gm12878_SRR307897:ENST00000444250:3.33789694999942 cell_hela-s3_SRR315330:ENST00000392692:11.7496209232829
ENSG00000114650 cell_gm12878_SRR307897:ENST00000495603:0.341696812622312 cell_hela-s3_SRR315330:ENST00000265565:0.61608853933435
ENSG00000114738 cell_gm12878_SRR307897:ENST00000430409:0.840613297824595 cell_hela-s3_SRR315330:ENST00000357955:1.17328600655534
ENSG00000115310 cell_gm12878_SRR307897:ENST00000394609:23.1704663475687 cell_hela-s3_SRR315330:ENST00000317610:44.1496412710428
ENSG00000116729 cell_gm12878_SRR307897:ENST00000354777:0.342488137005317 cell_hela-s3_SRR315330:ENST00000471243:1.05191368479059
ENSG00000116793 cell_gm12878_SRR307897:ENST00000369604:2.16501217749869 cell_hela-s3_SRR315330:ENST00000412670:6.85697450340408
ENSG00000117281 cell_gm12878_SRR307897:ENST00000369288:1.83307064617803 cell_hela-s3_SRR315330:ENST00000235933:2.00703746317245
ENSG00000117385 cell_gm12878_SRR307897:ENST00000236040:0.881984204428088 cell_hela-s3_SRR315330:ENST00000540027:0.906700797862652
ENSG00000117984 cell_gm12878_SRR307897:ENST00000433655:0.509382106346398 cell_hela-s3_SRR315330:ENST00000429746:1.41758175041495
ENSG00000118162 cell_gm12878_SRR307897:ENST00000338134:5.05225964196731 cell_hela-s3_SRR315330:ENST00000536339:8.37645638252048
ENSG00000118518 cell_gm12878_SRR307897:ENST00000309649:30.4393026221186 cell_hela-s3_SRR315330:ENST00000356799:9.22945914177681
ENSG00000119242 cell_gm12878_SRR307897:ENST00000539551:0.898557036878778 cell_hela-s3_SRR315330:ENST00000238156:0.792770261687986
ENSG00000119401 cell_gm12878_SRR307897:ENST00000373983:3.34454329875571 cell_hela-s3_SRR315330:ENST00000450136:2.34097087347948
ENSG00000120832 cell_gm12878_SRR307897:ENST00000392830:0.983658866861803 cell_hela-s3_SRR315330:ENST00000548101:1.80205436720095
ENSG00000122643 cell_gm12878_SRR307897:ENST00000409787:1.89574359833355 cell_hela-s3_SRR315330:ENST00000381626:1.57150203814948
ENSG00000122729 cell_gm12878_SRR307897:ENST00000541043:1.21078065183928 cell_hela-s3_SRR315330:ENST00000309951:2.47774122230869
ENSG00000123268 cell_gm12878_SRR307897:ENST00000552510:8.96855365296617 cell_hela-s3_SRR315330:ENST00000262053:8.79076495474468
ENSG00000123983 cell_gm12878_SRR307897:ENST00000421680:1.95015257971755 cell_hela-s3_SRR315330:ENST00000535678:2.00557603187511
ENSG00000124207 cell_gm12878_SRR307897:ENST00000396192:13.0664022661319 cell_hela-s3_SRR315330:ENST00000262982:18.7678892976447
ENSG00000124562 cell_gm12878_SRR307897:ENST00000244520:49.7867362130272 cell_hela-s3_SRR315330:ENST00000374018:19.1900500632267
ENSG00000124587 cell_gm12878_SRR307897:ENST00000244546:1.42644972338629 cell_hela-s3_SRR315330:ENST00000304611:3.17279268770263
ENSG00000124702 cell_gm12878_SRR307897:ENST00000426116:4.9261218784916 cell_hela-s3_SRR315330:ENST00000394096:2.58262273249503
ENSG00000125870 cell_gm12878_SRR307897:ENST00000246071:26.361284523895 cell_hela-s3_SRR315330:ENST00000377943:15.8085017980534
ENSG00000127527 cell_gm12878_SRR307897:ENST00000535753:1.47640106138633 cell_hela-s3_SRR315330:ENST00000455140:1.44857569047167
ENSG00000128512 cell_gm12878_SRR307897:ENST00000428053:0.159230937831223 cell_hela-s3_SRR315330:ENST00000423057:0.528747178575613
ENSG00000129422 cell_gm12878_SRR307897:ENST00000381861:0.118983192488524 cell_hela-s3_SRR315330:ENST00000262102:0.724089836517442
ENSG00000132326 cell_gm12878_SRR307897:ENST00000254657:1.1754533036769 cell_hela-s3_SRR315330:ENST00000254658:1.41903748612209
ENSG00000133612 cell_gm12878_SRR307897:ENST00000397232:0.201467705659986 cell_hela-s3_SRR315330:ENST00000461065:0.554745903185148
ENSG00000134013 cell_gm12878_SRR307897:ENST00000520871:1.1041562645461 cell_hela-s3_SRR315330:ENST00000389131:2.57968434162369
ENSG00000134376 cell_gm12878_SRR307897:ENST00000484075:0.310426692858712 cell_hela-s3_SRR315330:ENST00000448952:1.41379631173166
ENSG00000136279 cell_gm12878_SRR307897:ENST00000494774:0.925094160300955 cell_hela-s3_SRR315330:ENST00000539475:0.808608990307242
ENSG00000137074 cell_gm12878_SRR307897:ENST00000476858:0.265139109947313 cell_hela-s3_SRR315330:ENST00000397172:0.993594781651286
ENSG00000137103 cell_gm12878_SRR307897:ENST00000439587:0.714816522092709 cell_hela-s3_SRR315330:ENST00000377996:0.291541651331862
ENSG00000137806 cell_gm12878_SRR307897:ENST00000260361:11.5103196486265 cell_hela-s3_SRR315330:ENST00000560978:4.15497330508742
ENSG00000137821 cell_gm12878_SRR307897:ENST00000260382:0.241896103556407 cell_hela-s3_SRR315330:ENST00000560158:0.218757091440127
ENSG00000138381 cell_gm12878_SRR307897:ENST00000260952:30.0213308749744 cell_hela-s3_SRR315330:ENST00000420250:28.4508988515064
ENSG00000138660 cell_gm12878_SRR307897:ENST00000512741:13.4709697635786 cell_hela-s3_SRR315330:ENST00000274000:9.21528041152293
ENSG00000138777 cell_gm12878_SRR307897:ENST00000351450:2.12689884840326 cell_hela-s3_SRR315330:ENST00000509031:2.57211073439764
ENSG00000139734 cell_gm12878_SRR307897:ENST00000413168:0.724575672545096 cell_hela-s3_SRR315330:ENST00000400324:0.728216807198914
ENSG00000140043 cell_gm12878_SRR307897:ENST00000555661:0.499402671225063 cell_hela-s3_SRR315330:ENST00000555976:0.766780018872614
ENSG00000140854 cell_gm12878_SRR307897:ENST00000379661:0.26600809522773 cell_hela-s3_SRR315330:ENST00000566785:0.46425703351095
ENSG00000141736 cell_gm12878_SRR307897:ENST00000406381:0.702093230640559 cell_hela-s3_SRR315330:ENST00000541774:1.48964489001654
ENSG00000142453 cell_gm12878_SRR307897:ENST00000327064:4.64671346165089 cell_hela-s3_SRR315330:ENST00000344150:3.65038873901038
ENSG00000142657 cell_gm12878_SRR307897:ENST00000270776:2.21564837643319 cell_hela-s3_SRR315330:ENST00000543846:4.76241744257723
ENSG00000143252 cell_gm12878_SRR307897:ENST00000392169:1.29791015992361 cell_hela-s3_SRR315330:ENST00000513009:1.04046259810807
ENSG00000143847 cell_gm12878_SRR307897:ENST00000433350:1.49424341894565 cell_hela-s3_SRR315330:ENST00000367240:0.852999337011263
ENSG00000144741 cell_gm12878_SRR307897:ENST00000413054:1.96707444563877 cell_hela-s3_SRR315330:ENST00000354883:1.22624574316954
ENSG00000145029 cell_gm12878_SRR307897:ENST00000430622:0.42255947453261 cell_hela-s3_SRR315330:ENST00000273598:0.608499877988496
ENSG00000145623 cell_gm12878_SRR307897:ENST00000509237:3.93839859451236 cell_hela-s3_SRR315330:ENST00000274276:6.05850185450311
ENSG00000145741 cell_gm12878_SRR307897:ENST00000507081:11.7552090204644 cell_hela-s3_SRR315330:ENST00000509708:4.25765608053372
ENSG00000148180 cell_gm12878_SRR307897:ENST00000373806:0.252329967090673 cell_hela-s3_SRR315330:ENST00000341272:0.21835142767237
ENSG00000148187 cell_gm12878_SRR307897:ENST00000373729:3.56346185041294 cell_hela-s3_SRR315330:ENST00000344641:6.48373574314101
ENSG00000148985 cell_gm12878_SRR307897:ENST00000479072:0.257031665328449 cell_hela-s3_SRR315330:ENST00000496834:0.376997206212233
ENSG00000149554 cell_gm12878_SRR307897:ENST00000532669:2.1279974698494 cell_hela-s3_SRR315330:ENST00000534070:2.32477377786545
ENSG00000149657 cell_gm12878_SRR307897:ENST00000279068:6.51299543633809 cell_hela-s3_SRR315330:ENST00000479741:5.82777768321352
ENSG00000150401 cell_gm12878_SRR307897:ENST00000375399:0.931624773946508 cell_hela-s3_SRR315330:ENST00000465938:0.780714206012468
ENSG00000152601 cell_gm12878_SRR307897:ENST00000478535:2.35927067857663 cell_hela-s3_SRR315330:ENST00000463374:1.62699745260122
ENSG00000152894 cell_gm12878_SRR307897:ENST00000532331:0.451753464015525 cell_hela-s3_SRR315330:ENST00000368227:0.58034181571738
ENSG00000153786 cell_gm12878_SRR307897:ENST00000566909:0.77386646613231 cell_hela-s3_SRR315330:ENST00000569488:1.40586856859007
ENSG00000154153 cell_gm12878_SRR307897:ENST00000306320:0.554344038332787 cell_hela-s3_SRR315330:ENST00000399793:0.825038350726808
ENSG00000156261 cell_gm12878_SRR307897:ENST00000432178:20.0842886924905 cell_hela-s3_SRR315330:ENST00000540844:36.4249680943874
ENSG00000157212 cell_gm12878_SRR307897:ENST00000397192:0.626161174299012 cell_hela-s3_SRR315330:ENST00000357094:0.887428017049793
ENSG00000157349 cell_gm12878_SRR307897:ENST00000568460:0.66142985135616 cell_hela-s3_SRR315330:ENST00000288071:1.3652251659115
ENSG00000157800 cell_gm12878_SRR307897:ENST00000326232:0.429269178047652 cell_hela-s3_SRR315330:ENST00000469636:1.12570810367071
ENSG00000159063 cell_gm12878_SRR307897:ENST00000525783:1.28988299737965 cell_hela-s3_SRR315330:ENST00000530454:1.68157991186092
ENSG00000159352 cell_gm12878_SRR307897:ENST00000368881:1.94180663089785 cell_hela-s3_SRR315330:ENST00000453615:5.63336540638433
ENSG00000159905 cell_gm12878_SRR307897:ENST00000539505:3.31906990978205 cell_hela-s3_SRR315330:ENST00000251269:2.88909859833458
ENSG00000160446 cell_gm12878_SRR307897:ENST00000452105:0.48551239895295 cell_hela-s3_SRR315330:ENST00000372663:0.435232754479692
ENSG00000161016 cell_gm12878_SRR307897:ENST00000262584:11.2749137146447 cell_hela-s3_SRR315330:ENST00000531975:9.22002968642672
ENSG00000161800 cell_gm12878_SRR307897:ENST00000312377:3.10770831975437 cell_hela-s3_SRR315330:ENST00000552157:3.25904227567477
ENSG00000162980 cell_gm12878_SRR307897:ENST00000428992:2.43341578281828 cell_hela-s3_SRR315330:ENST00000452215:1.20814499863065
ENSG00000163312 cell_gm12878_SRR307897:ENST00000510985:3.4679919512835 cell_hela-s3_SRR315330:ENST00000295488:4.75501718987249
ENSG00000163349 cell_gm12878_SRR307897:ENST00000369558:5.55075589088255 cell_hela-s3_SRR315330:ENST00000443627:4.11845269976003
ENSG00000163608 cell_gm12878_SRR307897:ENST00000472166:3.31208720433265 cell_hela-s3_SRR315330:ENST00000412848:2.45809212288363
ENSG00000164182 cell_gm12878_SRR307897:ENST00000296597:2.29114475787837 cell_hela-s3_SRR315330:ENST00000502658:3.70042257756788
ENSG00000165916 cell_gm12878_SRR307897:ENST00000531653:2.10032946949591 cell_hela-s3_SRR315330:ENST00000527906:3.11539938591654
ENSG00000166261 cell_gm12878_SRR307897:ENST00000529691:1.87388054850251 cell_hela-s3_SRR315330:ENST00000336139:3.01991869214093
ENSG00000166262 cell_gm12878_SRR307897:ENST00000558579:1.23924113220282 cell_hela-s3_SRR315330:ENST00000559573:2.19033753573271
ENSG00000166321 cell_gm12878_SRR307897:ENST00000357321:2.68275144339624 cell_hela-s3_SRR315330:ENST00000372997:4.10378303343239
ENSG00000166925 cell_gm12878_SRR307897:ENST00000393991:1.13375448807188 cell_hela-s3_SRR315330:ENST00000300181:0.714870688008563
ENSG00000166987 cell_gm12878_SRR307897:ENST00000551351:0.217167842382988 cell_hela-s3_SRR315330:ENST00000546632:0.38126075823858
ENSG00000167775 cell_gm12878_SRR307897:ENST00000537716:1.92406357108969 cell_hela-s3_SRR315330:ENST00000323539:2.70803364080465
ENSG00000167904 cell_gm12878_SRR307897:ENST00000519780:1.32341217036594 cell_hela-s3_SRR315330:ENST00000522576:1.78859238930197
ENSG00000168522 cell_gm12878_SRR307897:ENST00000525699:2.87540909957413 cell_hela-s3_SRR315330:ENST00000526755:2.88519540953363
ENSG00000168734 cell_gm12878_SRR307897:ENST00000372886:2.5062023436359 cell_hela-s3_SRR315330:ENST00000372894:1.2060091863241
ENSG00000168904 cell_gm12878_SRR307897:ENST00000561276:1.49658967281947 cell_hela-s3_SRR315330:ENST00000301981:0.470685965588284
ENSG00000168944 cell_gm12878_SRR307897:ENST00000508442:1.68024743349387 cell_hela-s3_SRR315330:ENST00000328236:5.10917843387016
ENSG00000168958 cell_gm12878_SRR307897:ENST00000452930:5.52009138200872 cell_hela-s3_SRR315330:ENST00000409565:4.7512296776456
ENSG00000169607 cell_gm12878_SRR307897:ENST00000302450:0.720788228183772 cell_hela-s3_SRR315330:ENST00000541405:1.01305613620006
ENSG00000170445 cell_gm12878_SRR307897:ENST00000457527:3.97871601123738 cell_hela-s3_SRR315330:ENST00000438307:4.85709314308343
ENSG00000170464 cell_gm12878_SRR307897:ENST00000514052:2.69352722532587 cell_hela-s3_SRR315330:ENST00000302060:1.93106483571862
ENSG00000170734 cell_gm12878_SRR307897:ENST00000443535:12.8345556239137 cell_hela-s3_SRR315330:ENST00000372236:5.9681695816209
ENSG00000170776 cell_gm12878_SRR307897:ENST00000394510:1.06917657549997 cell_hela-s3_SRR315330:ENST00000458540:1.23381630897202
ENSG00000170791 cell_gm12878_SRR307897:ENST00000519367:1.61166468642677 cell_hela-s3_SRR315330:ENST00000355315:2.17896537303819
ENSG00000171858 cell_gm12878_SRR307897:ENST00000343986:5.4912264633186 cell_hela-s3_SRR315330:ENST00000450116:8.0469700383801
ENSG00000172239 cell_gm12878_SRR307897:ENST00000508537:0.599538837009983 cell_hela-s3_SRR315330:ENST00000511321:0.504153239773409
ENSG00000172346 cell_gm12878_SRR307897:ENST00000460790:1.08281509602967 cell_hela-s3_SRR315330:ENST00000306149:0.597974186141526
ENSG00000173113 cell_gm12878_SRR307897:ENST00000308774:6.03967001070571 cell_hela-s3_SRR315330:ENST00000539854:2.04868972656918
ENSG00000175575 cell_gm12878_SRR307897:ENST00000536582:0.574774113481147 cell_hela-s3_SRR315330:ENST00000376384:0.789538247068257
ENSG00000176102 cell_gm12878_SRR307897:ENST00000323959:5.61231338143859 cell_hela-s3_SRR315330:ENST00000431742:6.81316089412572
ENSG00000176105 cell_gm12878_SRR307897:ENST00000359834:4.82654307979379 cell_hela-s3_SRR315330:ENST00000314574:5.09779062390689
ENSG00000176153 cell_gm12878_SRR307897:ENST00000389614:1.59763036880852 cell_hela-s3_SRR315330:ENST00000553522:1.18494269274127
ENSG00000177453 cell_gm12878_SRR307897:ENST00000326035:0.344430500906146 cell_hela-s3_SRR315330:ENST00000512796:0.610319168927983
ENSG00000177548 cell_gm12878_SRR307897:ENST00000566762:3.13000289824412 cell_hela-s3_SRR315330:ENST00000544477:0.935805934291536
ENSG00000178188 cell_gm12878_SRR307897:ENST00000568868:0.640620826422562 cell_hela-s3_SRR315330:ENST00000337120:0.900351284814309
ENSG00000178802 cell_gm12878_SRR307897:ENST00000323744:0.518903461911856 cell_hela-s3_SRR315330:ENST00000535694:0.716225836840716
ENSG00000178950 cell_gm12878_SRR307897:ENST00000511229:0.28086042368676 cell_hela-s3_SRR315330:ENST00000505819:0.281692912863315
ENSG00000179988 cell_gm12878_SRR307897:ENST00000405485:0.94613926263098 cell_hela-s3_SRR315330:ENST00000406217:1.91521571127154
ENSG00000182197 cell_gm12878_SRR307897:ENST00000437196:1.22730173413413 cell_hela-s3_SRR315330:ENST00000436216:1.17580639528317
ENSG00000183621 cell_gm12878_SRR307897:ENST00000361310:0.730077592464007 cell_hela-s3_SRR315330:ENST00000444692:0.841934335043495
ENSG00000184226 cell_gm12878_SRR307897:ENST00000377861:1.3842043300553 cell_hela-s3_SRR315330:ENST00000544246:0.467155300052452
ENSG00000184428 cell_gm12878_SRR307897:ENST00000329245:0.585766940946426 cell_hela-s3_SRR315330:ENST00000521193:0.368763611485562
ENSG00000184939 cell_gm12878_SRR307897:ENST00000398253:2.12041436607574 cell_hela-s3_SRR315330:ENST00000327567:0.590250840488819
ENSG00000185359 cell_gm12878_SRR307897:ENST00000442335:2.34561588401486 cell_hela-s3_SRR315330:ENST00000329138:5.4774399980839
ENSG00000185664 cell_gm12878_SRR307897:ENST00000546543:0.184707013167506 cell_hela-s3_SRR315330:ENST00000549233:0.146858676989582
ENSG00000185842 cell_gm12878_SRR307897:ENST00000366848:0.53909601692553 cell_hela-s3_SRR315330:ENST00000433124:1.15610653027589
ENSG00000186591 cell_gm12878_SRR307897:ENST00000480245:6.71421967794561 cell_hela-s3_SRR315330:ENST00000355621:7.84345409744589
ENSG00000186815 cell_gm12878_SRR307897:ENST00000335509:0.643743547491155 cell_hela-s3_SRR315330:ENST00000541517:0.391741943065666
ENSG00000187609 cell_gm12878_SRR307897:ENST00000479452:0.250919259472144 cell_hela-s3_SRR315330:ENST00000478344:0.274139357539244
ENSG00000187735 cell_gm12878_SRR307897:ENST00000518784:0.478950819245405 cell_hela-s3_SRR315330:ENST00000396401:0.978459603433169
ENSG00000187961 cell_gm12878_SRR307897:ENST00000338591:0.335405534066699 cell_hela-s3_SRR315330:ENST00000455747:0.463160330947642
ENSG00000188486 cell_gm12878_SRR307897:ENST00000375167:1.02438164054139 cell_hela-s3_SRR315330:ENST00000530167:2.02292145360552
ENSG00000188725 cell_gm12878_SRR307897:ENST00000507416:14.0369704343669 cell_hela-s3_SRR315330:ENST00000339020:25.0658966268338
ENSG00000196227 cell_gm12878_SRR307897:ENST00000421092:10.4892836238854 cell_hela-s3_SRR315330:ENST00000360816:21.141014655236
ENSG00000196378 cell_gm12878_SRR307897:ENST00000429371:0.383060669575392 cell_hela-s3_SRR315330:ENST00000449516:0.329655285185741
ENSG00000197879 cell_gm12878_SRR307897:ENST00000438665:1.09802517294622 cell_hela-s3_SRR315330:ENST00000535856:1.18393100668934
ENSG00000198026 cell_gm12878_SRR307897:ENST00000426788:1.38900414463016 cell_hela-s3_SRR315330:ENST00000243961:1.28261606559273
ENSG00000198369 cell_gm12878_SRR307897:ENST00000356388:7.22741445748927 cell_hela-s3_SRR315330:ENST00000427238:5.02466001355859
ENSG00000198561 cell_gm12878_SRR307897:ENST00000531007:4.96027611922151 cell_hela-s3_SRR315330:ENST00000532245:3.7238074725663
ENSG00000204628 cell_gm12878_SRR307897:ENST00000506312:17.559190386056 cell_hela-s3_SRR315330:ENST00000507000:12.4496665956528
ENSG00000204843 cell_gm12878_SRR307897:ENST00000417090:0.725651316953422 cell_hela-s3_SRR315330:ENST00000458655:0.811117551862246
ENSG00000214226 cell_gm12878_SRR307897:ENST00000397861:2.67465405122407 cell_hela-s3_SRR315330:ENST00000397862:3.18853291321815
ENSG00000214530 cell_gm12878_SRR307897:ENST00000544767:0.417767965977462 cell_hela-s3_SRR315330:ENST00000334805:0.339546993102152
ENSG00000227500 cell_gm12878_SRR307897:ENST00000452128:0.55148528233614 cell_hela-s3_SRR315330:ENST00000316097:0.359858965195644
ENSG00000241127 cell_gm12878_SRR307897:ENST00000448268:6.53883747014771 cell_hela-s3_SRR315330:ENST00000223273:13.2001932008664
ENSG00000242114 cell_gm12878_SRR307897:ENST00000355143:0.925380526854284 cell_hela-s3_SRR315330:ENST00000266263:0.43874515916497
ENSG00000242372 cell_gm12878_SRR307897:ENST00000374450:2.66610748572917 cell_hela-s3_SRR315330:ENST00000440766:1.16016302061622
ENSG00000001630 cell_gm12878_SRR307897:ENST00000496998:4.45573356356019 cell_hela-s3_SRR315331:ENST00000003100:3.30497426317506
ENSG00000002834 cell_gm12878_SRR307897:ENST00000435347:0.98844693791616 cell_hela-s3_SRR315331:ENST00000318008:1.63148137208132
ENSG00000003509 cell_gm12878_SRR307897:ENST00000416653:0.683647085105403 cell_hela-s3_SRR315331:ENST00000441905:1.25103673303151
ENSG00000004866 cell_gm12878_SRR307897:ENST00000422922:1.51580726157882 cell_hela-s3_SRR315331:ENST00000265437:2.68487202863264
ENSG00000006282 cell_gm12878_SRR307897:ENST00000356488:0.242766264517019 cell_hela-s3_SRR315331:ENST00000393244:0.220925674055553
ENSG00000009780 cell_gm12878_SRR307897:ENST00000446647:1.33729577796075 cell_hela-s3_SRR315331:ENST00000530324:2.35770579415283
ENSG00000010244 cell_gm12878_SRR307897:ENST00000342555:28.7312885782104 cell_hela-s3_SRR315331:ENST00000321233:34.4238571388998
ENSG00000011275 cell_gm12878_SRR307897:ENST00000389900:1.84943684314248 cell_hela-s3_SRR315331:ENST00000425013:3.01601870391877
ENSG00000011478 cell_gm12878_SRR307897:ENST00000366382:4.18665723849882 cell_hela-s3_SRR315331:ENST00000012049:5.80040735788761
ENSG00000018510 cell_gm12878_SRR307897:ENST00000536686:5.6353666352426 cell_hela-s3_SRR315331:ENST00000264167:7.60719549379114
ENSG00000019485 cell_gm12878_SRR307897:ENST00000424263:0.625780793540578 cell_hela-s3_SRR315331:ENST00000534751:1.51748326011584
ENSG00000023330 cell_gm12878_SRR307897:ENST00000459884:3.97320699359594 cell_hela-s3_SRR315331:ENST00000484952:2.15726527090931
ENSG00000026652 cell_gm12878_SRR307897:ENST00000457520:0.526499538176437 cell_hela-s3_SRR315331:ENST00000320285:0.487326763216145
ENSG00000027847 cell_gm12878_SRR307897:ENST00000541139:1.28322828120943 cell_hela-s3_SRR315331:ENST00000029410:3.99384655086172
ENSG00000030110 cell_gm12878_SRR307897:ENST00000442998:5.95743315450631 cell_hela-s3_SRR315331:ENST00000374460:5.13609907866138
ENSG00000048342 cell_gm12878_SRR307897:ENST00000515124:0.320673954564222 cell_hela-s3_SRR315331:ENST00000503292:0.27202048063912
ENSG00000048405 cell_gm12878_SRR307897:ENST00000439506:6.192514704758 cell_hela-s3_SRR315331:ENST00000265827:2.64270145149194
ENSG00000049759 cell_gm12878_SRR307897:ENST00000382850:0.704576569226133 cell_hela-s3_SRR315331:ENST00000431212:2.27477457604988
ENSG00000054118 cell_gm12878_SRR307897:ENST00000478853:18.7113756750307 cell_hela-s3_SRR315331:ENST00000354618:24.847213509731
ENSG00000063176 cell_gm12878_SRR307897:ENST00000443164:0.794158291340175 cell_hela-s3_SRR315331:ENST00000245222:0.604400147750677
ENSG00000064547 cell_gm12878_SRR307897:ENST00000542587:1.96166112849383 cell_hela-s3_SRR315331:ENST00000407877:2.75327027175208
ENSG00000064763 cell_gm12878_SRR307897:ENST00000547759:1.95467534409255 cell_hela-s3_SRR315331:ENST00000182377:0.863257560943698
ENSG00000065000 cell_gm12878_SRR307897:ENST00000345016:1.59731661265667 cell_hela-s3_SRR315331:ENST00000343722:1.1410746342333
ENSG00000065150 cell_gm12878_SRR307897:ENST00000389591:3.50951325395394 cell_hela-s3_SRR315331:ENST00000469360:2.94353228437248
ENSG00000065518 cell_gm12878_SRR307897:ENST00000492739:10.5969985962928 cell_hela-s3_SRR315331:ENST00000184266:7.92333342711949
ENSG00000070081 cell_gm12878_SRR307897:ENST00000533926:2.09637043122177 cell_hela-s3_SRR315331:ENST00000533738:1.44836981883745
ENSG00000070366 cell_gm12878_SRR307897:ENST00000354901:2.20595682558626 cell_hela-s3_SRR315331:ENST00000544865:1.02271392586466
ENSG00000072518 cell_gm12878_SRR307897:ENST00000425897:1.12907396375454 cell_hela-s3_SRR315331:ENST00000408948:1.85795430609402
ENSG00000075292 cell_gm12878_SRR307897:ENST00000264447:2.21520997518934 cell_hela-s3_SRR315331:ENST00000377802:2.06314718566097
ENSG00000077454 cell_gm12878_SRR307897:ENST00000497245:0.37975255555867 cell_hela-s3_SRR315331:ENST00000310300:0.607870844092925
ENSG00000079385 cell_gm12878_SRR307897:ENST00000351134:0.9178408138758 cell_hela-s3_SRR315331:ENST00000446434:0.269632685714672
ENSG00000081059 cell_gm12878_SRR307897:ENST00000395023:0.646680821796557 cell_hela-s3_SRR315331:ENST00000521639:0.282877507406245
ENSG00000083168 cell_gm12878_SRR307897:ENST00000426524:2.53141854743352 cell_hela-s3_SRR315331:ENST00000265713:3.71425631664469
ENSG00000084764 cell_gm12878_SRR307897:ENST00000458529:0.283205941951548 cell_hela-s3_SRR315331:ENST00000402218:0.354840262463418
ENSG00000085433 cell_gm12878_SRR307897:ENST00000530772:3.53720645810418 cell_hela-s3_SRR315331:ENST00000369962:8.9914245933731
ENSG00000085491 cell_gm12878_SRR307897:ENST00000370041:3.639714295087 cell_hela-s3_SRR315331:ENST00000264128:1.94415425750711
ENSG00000087088 cell_gm12878_SRR307897:ENST00000515540:2.92854830307342 cell_hela-s3_SRR315331:ENST00000345358:1.2936005435364
ENSG00000090266 cell_gm12878_SRR307897:ENST00000460088:10.1156361096741 cell_hela-s3_SRR315331:ENST00000247866:10.010480943947
ENSG00000091157 cell_gm12878_SRR307897:ENST00000398311:3.74156138332631 cell_hela-s3_SRR315331:ENST00000357574:2.73863833899505
ENSG00000091651 cell_gm12878_SRR307897:ENST00000563599:4.13468470214833 cell_hela-s3_SRR315331:ENST00000568364:4.49188810482856
ENSG00000092871 cell_gm12878_SRR307897:ENST00000394597:8.43388212026359 cell_hela-s3_SRR315331:ENST00000315249:5.21671049840707
ENSG00000095794 cell_gm12878_SRR307897:ENST00000374726:0.252627351791324 cell_hela-s3_SRR315331:ENST00000356917:0.74501074953069
ENSG00000099940 cell_gm12878_SRR307897:ENST00000439214:5.63862023987352 cell_hela-s3_SRR315331:ENST00000215730:7.06348428528482
ENSG00000100227 cell_gm12878_SRR307897:ENST00000451060:2.29377789359676 cell_hela-s3_SRR315331:ENST00000454057:3.11270116941976
ENSG00000100296 cell_gm12878_SRR307897:ENST00000455450:1.3019169332151 cell_hela-s3_SRR315331:ENST00000397873:1.20891441626416
ENSG00000100403 cell_gm12878_SRR307897:ENST00000352645:1.59614818187565 cell_hela-s3_SRR315331:ENST00000351589:2.01069771821476
ENSG00000100744 cell_gm12878_SRR307897:ENST00000555757:3.94212897623191 cell_hela-s3_SRR315331:ENST00000438650:1.88790632558562
ENSG00000100902 cell_gm12878_SRR307897:ENST00000556221:1.7999326053589 cell_hela-s3_SRR315331:ENST00000553688:0.760653815900797
ENSG00000100991 cell_gm12878_SRR307897:ENST00000541994:7.24222151807125 cell_hela-s3_SRR315331:ENST00000252015:5.12414801820932
ENSG00000101246 cell_gm12878_SRR307897:ENST00000303260:3.95463453323929 cell_hela-s3_SRR315331:ENST00000324228:5.297106585182
ENSG00000101337 cell_gm12878_SRR307897:ENST00000217315:1.10685000966464 cell_hela-s3_SRR315331:ENST00000398022:2.67192835909368
ENSG00000101773 cell_gm12878_SRR307897:ENST00000360790:9.648904423586 cell_hela-s3_SRR315331:ENST00000327155:7.40336090303319
ENSG00000103145 cell_gm12878_SRR307897:ENST00000354679:2.10368326068539 cell_hela-s3_SRR315331:ENST00000396916:4.26259360555337
ENSG00000104131 cell_gm12878_SRR307897:ENST00000558353:5.09925562204611 cell_hela-s3_SRR315331:ENST00000261868:11.8863839352585
ENSG00000104783 cell_gm12878_SRR307897:ENST00000407385:3.36020007189224 cell_hela-s3_SRR315331:ENST00000262888:5.10887232741279
ENSG00000104805 cell_gm12878_SRR307897:ENST00000452087:0.747907675666758 cell_hela-s3_SRR315331:ENST00000263273:0.753095905002893
ENSG00000104894 cell_gm12878_SRR307897:ENST00000323906:4.89242451253127 cell_hela-s3_SRR315331:ENST00000391859:3.88779057858885
ENSG00000105323 cell_gm12878_SRR307897:ENST00000352456:4.52072197673397 cell_hela-s3_SRR315331:ENST00000263367:2.94528368364416
ENSG00000105429 cell_gm12878_SRR307897:ENST00000378073:1.05065227422923 cell_hela-s3_SRR315331:ENST00000334370:0.784025668900579
ENSG00000105552 cell_gm12878_SRR307897:ENST00000316273:6.02427851245249 cell_hela-s3_SRR315331:ENST00000545387:3.53043531606227
ENSG00000106355 cell_gm12878_SRR307897:ENST00000409987:5.75863276868575 cell_hela-s3_SRR315331:ENST00000450169:3.33061195308923
ENSG00000106771 cell_gm12878_SRR307897:ENST00000374586:3.38102511732922 cell_hela-s3_SRR315331:ENST00000413712:6.3562886195914
ENSG00000107959 cell_gm12878_SRR307897:ENST00000380989:0.88373312133107 cell_hela-s3_SRR315331:ENST00000380980:0.922881669757018
ENSG00000108179 cell_gm12878_SRR307897:ENST00000225174:21.0747271991774 cell_hela-s3_SRR315331:ENST00000394579:12.9480476081937
ENSG00000108384 cell_gm12878_SRR307897:ENST00000413590:0.920213334827308 cell_hela-s3_SRR315331:ENST00000421782:0.737585584493472
ENSG00000109919 cell_gm12878_SRR307897:ENST00000530558:4.47200154153453 cell_hela-s3_SRR315331:ENST00000302503:6.47699078430418
ENSG00000110693 cell_gm12878_SRR307897:ENST00000352083:1.35137902637887 cell_hela-s3_SRR315331:ENST00000396356:0.601675637321035
ENSG00000110911 cell_gm12878_SRR307897:ENST00000262051:0.733907357556369 cell_hela-s3_SRR315331:ENST00000262052:2.16646640954315
ENSG00000111652 cell_gm12878_SRR307897:ENST00000229251:0.641400904115079 cell_hela-s3_SRR315331:ENST00000534877:1.5358357018425
ENSG00000111817 cell_gm12878_SRR307897:ENST00000359564:3.18171933743061 cell_hela-s3_SRR315331:ENST00000540275:9.41073639348474
ENSG00000111907 cell_gm12878_SRR307897:ENST00000368402:0.434127691061396 cell_hela-s3_SRR315331:ENST00000392482:0.706232560536865
ENSG00000112592 cell_gm12878_SRR307897:ENST00000392091:7.97356158916792 cell_hela-s3_SRR315331:ENST00000421512:4.59846570961929
ENSG00000113231 cell_gm12878_SRR307897:ENST00000264917:2.15897452808423 cell_hela-s3_SRR315331:ENST00000505283:1.87200155363389
ENSG00000113356 cell_gm12878_SRR307897:ENST00000399107:2.27389123060437 cell_hela-s3_SRR315331:ENST00000504930:1.96313339330499
ENSG00000113716 cell_gm12878_SRR307897:ENST00000514469:4.58835403334459 cell_hela-s3_SRR315331:ENST00000502717:9.71528579544303
ENSG00000114125 cell_gm12878_SRR307897:ENST00000480908:3.15110073948993 cell_hela-s3_SRR315331:ENST00000393000:2.62937882792016
ENSG00000115310 cell_gm12878_SRR307897:ENST00000394609:23.1704663475687 cell_hela-s3_SRR315331:ENST00000317610:60.5682681273572
ENSG00000116670 cell_gm12878_SRR307897:ENST00000376667:0.994243167704816 cell_hela-s3_SRR315331:ENST00000376692:0.881507529557286
ENSG00000116729 cell_gm12878_SRR307897:ENST00000354777:0.342488137005317 cell_hela-s3_SRR315331:ENST00000471243:1.49599425462391
ENSG00000116731 cell_gm12878_SRR307897:ENST00000413440:3.44410612540025 cell_hela-s3_SRR315331:ENST00000343137:6.97058678544612
ENSG00000117385 cell_gm12878_SRR307897:ENST00000236040:0.881984204428088 cell_hela-s3_SRR315331:ENST00000540027:1.24308980739172
ENSG00000117984 cell_gm12878_SRR307897:ENST00000433655:0.509382106346398 cell_hela-s3_SRR315331:ENST00000429746:1.26639189998251
ENSG00000118046 cell_gm12878_SRR307897:ENST00000405031:3.25974384628629 cell_hela-s3_SRR315331:ENST00000326873:2.71960901591669
ENSG00000118096 cell_gm12878_SRR307897:ENST00000534156:0.709336031309334 cell_hela-s3_SRR315331:ENST00000264020:0.781810418838115
ENSG00000118197 cell_gm12878_SRR307897:ENST00000429498:3.97966382053611 cell_hela-s3_SRR315331:ENST00000436897:3.49336535773165
ENSG00000119242 cell_gm12878_SRR307897:ENST00000539551:0.898557036878778 cell_hela-s3_SRR315331:ENST00000238156:0.771804686158145
ENSG00000119326 cell_gm12878_SRR307897:ENST00000374594:3.16445814500338 cell_hela-s3_SRR315331:ENST00000325551:5.35738019718238
ENSG00000119403 cell_gm12878_SRR307897:ENST00000436309:1.60779430616905 cell_hela-s3_SRR315331:ENST00000312189:2.86188608727717
ENSG00000121067 cell_gm12878_SRR307897:ENST00000347630:2.93373920068391 cell_hela-s3_SRR315331:ENST00000504102:2.07323502819733
ENSG00000121775 cell_gm12878_SRR307897:ENST00000427288:0.713554300175719 cell_hela-s3_SRR315331:ENST00000441402:1.07700148808308
ENSG00000122958 cell_gm12878_SRR307897:ENST00000263559:2.89143259436741 cell_hela-s3_SRR315331:ENST00000395098:3.11080199840326
ENSG00000123268 cell_gm12878_SRR307897:ENST00000552510:8.96855365296617 cell_hela-s3_SRR315331:ENST00000551831:11.1779212787828
ENSG00000123815 cell_gm12878_SRR307897:ENST00000324464:5.54493765128527 cell_hela-s3_SRR315331:ENST00000243583:4.46475292968919
ENSG00000124787 cell_gm12878_SRR307897:ENST00000464646:1.91220532940767 cell_hela-s3_SRR315331:ENST00000319533:1.91467401032421
ENSG00000125247 cell_gm12878_SRR307897:ENST00000342624:1.27335587688116 cell_hela-s3_SRR315331:ENST00000475272:2.07983511746973
ENSG00000125885 cell_gm12878_SRR307897:ENST00000265187:9.78872982659463 cell_hela-s3_SRR315331:ENST00000378896:4.53579292595432
ENSG00000127561 cell_gm12878_SRR307897:ENST00000320633:0.988445502869633 cell_hela-s3_SRR315331:ENST00000562088:0.682281556933923
ENSG00000127837 cell_gm12878_SRR307897:ENST00000447885:1.67404116270977 cell_hela-s3_SRR315331:ENST00000422731:2.10969277595614
ENSG00000128944 cell_gm12878_SRR307897:ENST00000559083:2.90828873710683 cell_hela-s3_SRR315331:ENST00000561169:1.95412514472248
ENSG00000129158 cell_gm12878_SRR307897:ENST00000533241:0.585788335008154 cell_hela-s3_SRR315331:ENST00000525920:0.30842592962536
ENSG00000129197 cell_gm12878_SRR307897:ENST00000327154:27.4520912890382 cell_hela-s3_SRR315331:ENST00000381209:50.0823147902923
ENSG00000129422 cell_gm12878_SRR307897:ENST00000381861:0.118983192488524 cell_hela-s3_SRR315331:ENST00000400046:0.585163172925612
ENSG00000129566 cell_gm12878_SRR307897:ENST00000553984:1.71668521256363 cell_hela-s3_SRR315331:ENST00000556549:1.61178429784616
ENSG00000130816 cell_gm12878_SRR307897:ENST00000340748:6.15984045919601 cell_hela-s3_SRR315331:ENST00000541266:5.41226936152174
ENSG00000131845 cell_gm12878_SRR307897:ENST00000391705:8.91869485727231 cell_hela-s3_SRR315331:ENST00000282286:5.39230431046506
ENSG00000132405 cell_gm12878_SRR307897:ENST00000410031:0.986107501722775 cell_hela-s3_SRR315331:ENST00000448507:1.45008589844821
ENSG00000132471 cell_gm12878_SRR307897:ENST00000431190:1.33495592836911 cell_hela-s3_SRR315331:ENST00000254806:2.26455625638417
ENSG00000133316 cell_gm12878_SRR307897:ENST00000538098:6.81061281407812 cell_hela-s3_SRR315331:ENST00000278856:3.9109708702714
ENSG00000134013 cell_gm12878_SRR307897:ENST00000520871:1.1041562645461 cell_hela-s3_SRR315331:ENST00000389131:3.66493692427673
ENSG00000135372 cell_gm12878_SRR307897:ENST00000529523:2.09416745637238 cell_hela-s3_SRR315331:ENST00000257829:2.00837802759021
ENSG00000135390 cell_gm12878_SRR307897:ENST00000549164:2.83222418730022 cell_hela-s3_SRR315331:ENST00000394349:2.72153094979916
ENSG00000136108 cell_gm12878_SRR307897:ENST00000258607:9.59380214010715 cell_hela-s3_SRR315331:ENST00000378037:12.1039936065895
ENSG00000136504 cell_gm12878_SRR307897:ENST00000503935:0.887111535643683 cell_hela-s3_SRR315331:ENST00000506533:0.921052618715425
ENSG00000136986 cell_gm12878_SRR307897:ENST00000523036:6.1728709881151 cell_hela-s3_SRR315331:ENST00000259512:10.3269572541378
ENSG00000137218 cell_gm12878_SRR307897:ENST00000426290:0.870245067141548 cell_hela-s3_SRR315331:ENST00000259748:0.922482092760775
ENSG00000137575 cell_gm12878_SRR307897:ENST00000260130:1.38140258460205 cell_hela-s3_SRR315331:ENST00000413219:2.29875530554634
ENSG00000138078 cell_gm12878_SRR307897:ENST00000420756:6.42403931887976 cell_hela-s3_SRR315331:ENST00000409957:7.2403985306958
ENSG00000138835 cell_gm12878_SRR307897:ENST00000496113:0.624485824314419 cell_hela-s3_SRR315331:ENST00000317613:0.175540417856898
ENSG00000139405 cell_gm12878_SRR307897:ENST00000299731:1.28177690424029 cell_hela-s3_SRR315331:ENST00000548278:1.79251010672063
ENSG00000139436 cell_gm12878_SRR307897:ENST00000551494:1.36187836081003 cell_hela-s3_SRR315331:ENST00000361006:0.934340779040144
ENSG00000139974 cell_gm12878_SRR307897:ENST00000451406:0.17475084009623 cell_hela-s3_SRR315331:ENST00000529212:0.563999940391899
ENSG00000140009 cell_gm12878_SRR307897:ENST00000557772:0.997017790887379 cell_hela-s3_SRR315331:ENST00000542956:0.386322644170426
ENSG00000140025 cell_gm12878_SRR307897:ENST00000556609:1.34019486952992 cell_hela-s3_SRR315331:ENST00000555872:0.585200643292222
ENSG00000140043 cell_gm12878_SRR307897:ENST00000555661:0.499402671225063 cell_hela-s3_SRR315331:ENST00000555976:1.07962430464423
ENSG00000140153 cell_gm12878_SRR307897:ENST00000556511:0.125592820141253 cell_hela-s3_SRR315331:ENST00000401892:0.189664446923784
ENSG00000140612 cell_gm12878_SRR307897:ENST00000559729:2.69407153663834 cell_hela-s3_SRR315331:ENST00000560266:5.16015636594573
ENSG00000140943 cell_gm12878_SRR307897:ENST00000570012:1.66104638545217 cell_hela-s3_SRR315331:ENST00000343411:4.43001081479361
ENSG00000141127 cell_gm12878_SRR307897:ENST00000268835:3.61171652720379 cell_hela-s3_SRR315331:ENST00000536323:3.50635321509785
ENSG00000141380 cell_gm12878_SRR307897:ENST00000269137:23.8250769921337 cell_hela-s3_SRR315331:ENST00000545952:18.8908463310436
ENSG00000141503 cell_gm12878_SRR307897:ENST00000347992:1.00789505695393 cell_hela-s3_SRR315331:ENST00000542906:1.83743806482907
ENSG00000141510 cell_gm12878_SRR307897:ENST00000545858:0.562105878029357 cell_hela-s3_SRR315331:ENST00000269305:0.286049186099511
ENSG00000141556 cell_gm12878_SRR307897:ENST00000269368:5.12930961061771 cell_hela-s3_SRR315331:ENST00000355528:4.17226642782442
ENSG00000142252 cell_gm12878_SRR307897:ENST00000391951:12.2808156592451 cell_hela-s3_SRR315331:ENST00000270257:7.37691230526922
ENSG00000142453 cell_gm12878_SRR307897:ENST00000327064:4.64671346165089 cell_hela-s3_SRR315331:ENST00000344150:4.00229648945873
ENSG00000143479 cell_gm12878_SRR307897:ENST00000367108:0.851060018288948 cell_hela-s3_SRR315331:ENST00000367109:1.84821399744928
ENSG00000143622 cell_gm12878_SRR307897:ENST00000539040:12.8116266656696 cell_hela-s3_SRR315331:ENST00000368322:10.3105948418749
ENSG00000144214 cell_gm12878_SRR307897:ENST00000409448:1.15769227201977 cell_hela-s3_SRR315331:ENST00000308528:2.83467206255633
ENSG00000144468 cell_gm12878_SRR307897:ENST00000423616:5.58418628426936 cell_hela-s3_SRR315331:ENST00000448992:3.83606285091971
ENSG00000144559 cell_gm12878_SRR307897:ENST00000455809:1.24446036013169 cell_hela-s3_SRR315331:ENST00000273037:0.844240154363264
ENSG00000144713 cell_gm12878_SRR307897:ENST00000273223:2.24530149058682 cell_hela-s3_SRR315331:ENST00000396957:4.36716391887906
ENSG00000144815 cell_gm12878_SRR307897:ENST00000422132:1.871484177125 cell_hela-s3_SRR315331:ENST00000477909:2.92894049564589
ENSG00000145623 cell_gm12878_SRR307897:ENST00000509237:3.93839859451236 cell_hela-s3_SRR315331:ENST00000274276:7.65105890302915
ENSG00000145901 cell_gm12878_SRR307897:ENST00000517504:0.920981306361189 cell_hela-s3_SRR315331:ENST00000417127:0.838870727106156
ENSG00000146540 cell_gm12878_SRR307897:ENST00000444428:0.910586611364857 cell_hela-s3_SRR315331:ENST00000357429:1.32507520804143
ENSG00000148187 cell_gm12878_SRR307897:ENST00000373729:3.56346185041294 cell_hela-s3_SRR315331:ENST00000344641:6.84402667101939
ENSG00000148985 cell_gm12878_SRR307897:ENST00000479072:0.257031665328449 cell_hela-s3_SRR315331:ENST00000496834:0.632676761462941
ENSG00000149806 cell_gm12878_SRR307897:ENST00000525297:13.6183972414591 cell_hela-s3_SRR315331:ENST00000527548:9.40452927930758
ENSG00000149925 cell_gm12878_SRR307897:ENST00000562168:7.24592574633807 cell_hela-s3_SRR315331:ENST00000566130:5.6848732441989
ENSG00000152422 cell_gm12878_SRR307897:ENST00000511817:0.727073565527012 cell_hela-s3_SRR315331:ENST00000396027:0.829747063302753
ENSG00000153317 cell_gm12878_SRR307897:ENST00000343135:2.12486985955214 cell_hela-s3_SRR315331:ENST00000357668:4.67127573705079
ENSG00000154153 cell_gm12878_SRR307897:ENST00000306320:0.554344038332787 cell_hela-s3_SRR315331:ENST00000399793:0.738165503694341
ENSG00000155465 cell_gm12878_SRR307897:ENST00000554517:1.45328542417035 cell_hela-s3_SRR315331:ENST00000397532:0.265311460746935
ENSG00000156265 cell_gm12878_SRR307897:ENST00000419845:1.20658532382109 cell_hela-s3_SRR315331:ENST00000341618:0.442725781991907
ENSG00000156802 cell_gm12878_SRR307897:ENST00000519124:1.30437016818493 cell_hela-s3_SRR315331:ENST00000287394:2.00909159323727
ENSG00000157800 cell_gm12878_SRR307897:ENST00000326232:0.429269178047652 cell_hela-s3_SRR315331:ENST00000469636:1.20938402944082
ENSG00000159921 cell_gm12878_SRR307897:ENST00000396594:2.78654559576276 cell_hela-s3_SRR315331:ENST00000339267:2.53829711530201
ENSG00000160179 cell_gm12878_SRR307897:ENST00000347800:0.264652902984504 cell_hela-s3_SRR315331:ENST00000398449:0.450351383148917
ENSG00000160214 cell_gm12878_SRR307897:ENST00000483896:1.05633086894307 cell_hela-s3_SRR315331:ENST00000400387:0.911633776622915
ENSG00000160781 cell_gm12878_SRR307897:ENST00000335852:0.373581233454309 cell_hela-s3_SRR315331:ENST00000292291:0.218113396553563
ENSG00000161016 cell_gm12878_SRR307897:ENST00000262584:11.2749137146447 cell_hela-s3_SRR315331:ENST00000532702:12.1631035896971
ENSG00000162129 cell_gm12878_SRR307897:ENST00000544683:1.64002625134493 cell_hela-s3_SRR315331:ENST00000538039:0.863555479671465
ENSG00000162385 cell_gm12878_SRR307897:ENST00000371466:2.33780738245972 cell_hela-s3_SRR315331:ENST00000371470:1.3380342138937
ENSG00000162521 cell_gm12878_SRR307897:ENST00000463378:1.68334261820277 cell_hela-s3_SRR315331:ENST00000492348:2.32578973273055
ENSG00000162664 cell_gm12878_SRR307897:ENST00000361911:7.94506369282573 cell_hela-s3_SRR315331:ENST00000340281:15.4113192591177
ENSG00000162733 cell_gm12878_SRR307897:ENST00000367921:1.65797360739613 cell_hela-s3_SRR315331:ENST00000458105:0.875455461803158
ENSG00000162909 cell_gm12878_SRR307897:ENST00000366869:0.6912516315154 cell_hela-s3_SRR315331:ENST00000433674:0.353561488923215
ENSG00000163378 cell_gm12878_SRR307897:ENST00000540764:1.86364568180887 cell_hela-s3_SRR315331:ENST00000295571:0.79614022799321
ENSG00000163468 cell_gm12878_SRR307897:ENST00000415548:2.42409254381307 cell_hela-s3_SRR315331:ENST00000368259:1.81959373562145
ENSG00000163636 cell_gm12878_SRR307897:ENST00000482510:5.46150607105689 cell_hela-s3_SRR315331:ENST00000295901:2.25121999533782
ENSG00000163697 cell_gm12878_SRR307897:ENST00000543538:0.157807358997647 cell_hela-s3_SRR315331:ENST00000316212:0.1664887820066
ENSG00000163812 cell_gm12878_SRR307897:ENST00000433512:1.38394403221638 cell_hela-s3_SRR315331:ENST00000419642:2.00837647842462
ENSG00000164111 cell_gm12878_SRR307897:ENST00000501272:2.99726489170634 cell_hela-s3_SRR315331:ENST00000515017:6.71312608752014
ENSG00000164182 cell_gm12878_SRR307897:ENST00000296597:2.29114475787837 cell_hela-s3_SRR315331:ENST00000502658:3.35605840849965
ENSG00000164347 cell_gm12878_SRR307897:ENST00000506778:1.9804929828293 cell_hela-s3_SRR315331:ENST00000427854:2.32608636456448
ENSG00000164404 cell_gm12878_SRR307897:ENST00000378673:2.81705226446286 cell_hela-s3_SRR315331:ENST00000296875:3.5851675325846
ENSG00000165046 cell_gm12878_SRR307897:ENST00000526356:0.315813969044385 cell_hela-s3_SRR315331:ENST00000527175:0.344000692294579
ENSG00000165271 cell_gm12878_SRR307897:ENST00000379470:2.08059765349928 cell_hela-s3_SRR315331:ENST00000297990:1.83160690676426
ENSG00000165916 cell_gm12878_SRR307897:ENST00000531653:2.10032946949591 cell_hela-s3_SRR315331:ENST00000527906:3.7444669252682
ENSG00000165929 cell_gm12878_SRR307897:ENST00000435962:0.577217596541857 cell_hela-s3_SRR315331:ENST00000360594:2.18054909320123
ENSG00000166130 cell_gm12878_SRR307897:ENST00000342502:4.00853200173517 cell_hela-s3_SRR315331:ENST00000299157:9.6836537148646
ENSG00000166321 cell_gm12878_SRR307897:ENST00000357321:2.68275144339624 cell_hela-s3_SRR315331:ENST00000372997:3.31227672440654
ENSG00000166780 cell_gm12878_SRR307897:ENST00000300006:0.241163184248614 cell_hela-s3_SRR315331:ENST00000452191:0.411169670964172
ENSG00000166886 cell_gm12878_SRR307897:ENST00000342556:9.97161099291903 cell_hela-s3_SRR315331:ENST00000300131:4.27427276742844
ENSG00000167775 cell_gm12878_SRR307897:ENST00000537716:1.92406357108969 cell_hela-s3_SRR315331:ENST00000323539:3.66718152419478
ENSG00000167904 cell_gm12878_SRR307897:ENST00000519780:1.32341217036594 cell_hela-s3_SRR315331:ENST00000522576:1.63556570762121
ENSG00000168026 cell_gm12878_SRR307897:ENST00000440121:0.227780126467516 cell_hela-s3_SRR315331:ENST00000424305:0.184088652856704
ENSG00000168522 cell_gm12878_SRR307897:ENST00000525699:2.87540909957413 cell_hela-s3_SRR315331:ENST00000526755:2.77782580456063
ENSG00000169031 cell_gm12878_SRR307897:ENST00000328380:1.55322906222492 cell_hela-s3_SRR315331:ENST00000396578:1.77557365489432
ENSG00000169379 cell_gm12878_SRR307897:ENST00000335438:2.97658037259549 cell_hela-s3_SRR315331:ENST00000303097:2.24538943448598
ENSG00000169599 cell_gm12878_SRR307897:ENST00000462320:1.59281174262179 cell_hela-s3_SRR315331:ENST00000450796:0.997502651539168
ENSG00000169682 cell_gm12878_SRR307897:ENST00000566059:0.631797916555392 cell_hela-s3_SRR315331:ENST00000568388:0.823858017119811
ENSG00000170445 cell_gm12878_SRR307897:ENST00000457527:3.97871601123738 cell_hela-s3_SRR315331:ENST00000438307:4.816723597764
ENSG00000170464 cell_gm12878_SRR307897:ENST00000514052:2.69352722532587 cell_hela-s3_SRR315331:ENST00000302060:4.63020851547419
ENSG00000170471 cell_gm12878_SRR307897:ENST00000397042:1.15274513475226 cell_hela-s3_SRR315331:ENST00000397040:1.2473353144635
ENSG00000170734 cell_gm12878_SRR307897:ENST00000443535:12.8345556239137 cell_hela-s3_SRR315331:ENST00000372236:11.4792474377118
ENSG00000170776 cell_gm12878_SRR307897:ENST00000394510:1.06917657549997 cell_hela-s3_SRR315331:ENST00000458540:0.809886796426043
ENSG00000171681 cell_gm12878_SRR307897:ENST00000544627:0.495567775148653 cell_hela-s3_SRR315331:ENST00000536444:0.742654493807134
ENSG00000171806 cell_gm12878_SRR307897:ENST00000310392:17.3771995798082 cell_hela-s3_SRR315331:ENST00000303469:6.50678238953485
ENSG00000172239 cell_gm12878_SRR307897:ENST00000508537:0.599538837009983 cell_hela-s3_SRR315331:ENST00000511321:0.830511991108447
ENSG00000173113 cell_gm12878_SRR307897:ENST00000308774:6.03967001070571 cell_hela-s3_SRR315331:ENST00000539854:3.83961878166599
ENSG00000174442 cell_gm12878_SRR307897:ENST00000567816:6.1393130759769 cell_hela-s3_SRR315331:ENST00000564179:3.24438275840911
ENSG00000175115 cell_gm12878_SRR307897:ENST00000527380:1.56662973312134 cell_hela-s3_SRR315331:ENST00000320580:0.544489681487068
ENSG00000175193 cell_gm12878_SRR307897:ENST00000417784:1.91154485817027 cell_hela-s3_SRR315331:ENST00000450375:2.2800001490624
ENSG00000175575 cell_gm12878_SRR307897:ENST00000536582:0.574774113481147 cell_hela-s3_SRR315331:ENST00000310571:1.45458002126505
ENSG00000175582 cell_gm12878_SRR307897:ENST00000336083:5.0854255535133 cell_hela-s3_SRR315331:ENST00000536566:2.49624772705868
ENSG00000175634 cell_gm12878_SRR307897:ENST00000524934:0.776568525723525 cell_hela-s3_SRR315331:ENST00000312629:0.842524372366916
ENSG00000176105 cell_gm12878_SRR307897:ENST00000359834:4.82654307979379 cell_hela-s3_SRR315331:ENST00000314574:5.76148887083375
ENSG00000176371 cell_gm12878_SRR307897:ENST00000379353:0.547419754074393 cell_hela-s3_SRR315331:ENST00000334141:1.13411581669605
ENSG00000176894 cell_gm12878_SRR307897:ENST00000543589:2.65947147111183 cell_hela-s3_SRR315331:ENST00000539093:3.30854187502905
ENSG00000177548 cell_gm12878_SRR307897:ENST00000566762:3.13000289824412 cell_hela-s3_SRR315331:ENST00000544477:1.00766428215983
ENSG00000177600 cell_gm12878_SRR307897:ENST00000321153:3.5341479024865 cell_hela-s3_SRR315331:ENST00000530398:9.72467508511629
ENSG00000178188 cell_gm12878_SRR307897:ENST00000568868:0.640620826422562 cell_hela-s3_SRR315331:ENST00000566176:0.848685554742273
ENSG00000179841 cell_gm12878_SRR307897:ENST00000394718:1.36415882328915 cell_hela-s3_SRR315331:ENST00000320636:0.725154603986245
ENSG00000179988 cell_gm12878_SRR307897:ENST00000405485:0.94613926263098 cell_hela-s3_SRR315331:ENST00000406217:2.54548451398321
ENSG00000180596 cell_gm12878_SRR307897:ENST00000314332:19.7044285289079 cell_hela-s3_SRR315331:ENST00000396984:40.5266872314764
ENSG00000180979 cell_gm12878_SRR307897:ENST00000563454:0.700248371182353 cell_hela-s3_SRR315331:ENST00000397130:1.29892114276029
ENSG00000181513 cell_gm12878_SRR307897:ENST00000398322:1.61762364861307 cell_hela-s3_SRR315331:ENST00000321854:2.31197341073253
ENSG00000182628 cell_gm12878_SRR307897:ENST00000330137:3.2712556210241 cell_hela-s3_SRR315331:ENST00000437036:1.5733055685403
ENSG00000183258 cell_gm12878_SRR307897:ENST00000504781:5.26714064344935 cell_hela-s3_SRR315331:ENST00000330503:6.94336265731701
ENSG00000183621 cell_gm12878_SRR307897:ENST00000361310:0.730077592464007 cell_hela-s3_SRR315331:ENST00000444692:0.729726913271684
ENSG00000183765 cell_gm12878_SRR307897:ENST00000425190:2.46351792582544 cell_hela-s3_SRR315331:ENST00000382565:1.07264783574182
ENSG00000184007 cell_gm12878_SRR307897:ENST00000470404:14.1724383951959 cell_hela-s3_SRR315331:ENST00000344035:23.8370889485745
ENSG00000184574 cell_gm12878_SRR307897:ENST00000431922:4.8853361783494 cell_hela-s3_SRR315331:ENST00000329858:1.75910000101646
ENSG00000184887 cell_gm12878_SRR307897:ENST00000392554:0.474500223437748 cell_hela-s3_SRR315331:ENST00000327471:1.15205042509521
ENSG00000185414 cell_gm12878_SRR307897:ENST00000409145:1.49712113897683 cell_hela-s3_SRR315331:ENST00000338148:4.0258831588709
ENSG00000185551 cell_gm12878_SRR307897:ENST00000421109:2.51672407547099 cell_hela-s3_SRR315331:ENST00000559679:2.44042291276261
ENSG00000185664 cell_gm12878_SRR307897:ENST00000546543:0.184707013167506 cell_hela-s3_SRR315331:ENST00000548493:0.23407569205551
ENSG00000186591 cell_gm12878_SRR307897:ENST00000480245:6.71421967794561 cell_hela-s3_SRR315331:ENST00000355621:12.8992859032891
ENSG00000189227 cell_gm12878_SRR307897:ENST00000557807:1.14935929947004 cell_hela-s3_SRR315331:ENST00000342683:0.5906532230052
ENSG00000196365 cell_gm12878_SRR307897:ENST00000358403:7.21552040865261 cell_hela-s3_SRR315331:ENST00000540670:4.93959188508998
ENSG00000197170 cell_gm12878_SRR307897:ENST00000357146:4.59043227816794 cell_hela-s3_SRR315331:ENST00000356126:6.61504541317215
ENSG00000198369 cell_gm12878_SRR307897:ENST00000356388:7.22741445748927 cell_hela-s3_SRR315331:ENST00000427238:5.64874874527028
ENSG00000198746 cell_gm12878_SRR307897:ENST00000374122:0.706086990218368 cell_hela-s3_SRR315331:ENST00000361720:0.838243428285588
ENSG00000198961 cell_gm12878_SRR307897:ENST00000361557:30.0533789214358 cell_hela-s3_SRR315331:ENST00000361189:19.4186515652133
ENSG00000204843 cell_gm12878_SRR307897:ENST00000417090:0.725651316953422 cell_hela-s3_SRR315331:ENST00000409868:1.40642659182514
ENSG00000205133 cell_gm12878_SRR307897:ENST00000518748:0.244603198660089 cell_hela-s3_SRR315331:ENST00000521617:0.533872006489229
ENSG00000214530 cell_gm12878_SRR307897:ENST00000544767:0.417767965977462 cell_hela-s3_SRR315331:ENST00000334805:0.382316265798511
ENSG00000215375 cell_gm12878_SRR307897:ENST00000513662:0.338764025733986 cell_hela-s3_SRR315331:ENST00000400159:0.268285116152036
ENSG00000221886 cell_gm12878_SRR307897:ENST00000408953:4.09725774604688 cell_hela-s3_SRR315331:ENST00000523213:6.5757430032043
ENSG00000240230 cell_gm12878_SRR307897:ENST00000457254:4.83210157094335 cell_hela-s3_SRR315331:ENST00000344111:10.0319003919848
ENSG00000241127 cell_gm12878_SRR307897:ENST00000448268:6.53883747014771 cell_hela-s3_SRR315331:ENST00000223273:14.1806429984565
ENSG00000241962 cell_gm12878_SRR307897:ENST00000512183:3.8293416141097 cell_hela-s3_SRR315331:ENST00000308644:3.49102653126427
ENSG00000244462 cell_gm12878_SRR307897:ENST00000431148:3.18095489352075 cell_hela-s3_SRR315331:ENST00000424458:2.16966114392835
ENSG00000250021 cell_gm12878_SRR307897:ENST00000560940:1.75122677450619 cell_hela-s3_SRR315331:ENST00000398333:1.83242069212941
ENSG00000258289 cell_gm12878_SRR307897:ENST00000548752:11.4000358374225 cell_hela-s3_SRR315331:ENST00000359118:5.25906940202088
ENSG00000000460 cell_gm12878_SRR307897:ENST00000456684:1.11196279617441 cell_hepg2_SRR307926:ENST00000359326:0.547606392840227
ENSG00000001630 cell_gm12878_SRR307897:ENST00000496998:4.45573356356019 cell_hepg2_SRR307926:ENST00000003100:6.29767732038855
ENSG00000003509 cell_gm12878_SRR307897:ENST00000416653:0.683647085105403 cell_hepg2_SRR307926:ENST00000441905:1.02742537663704
ENSG00000006652 cell_gm12878_SRR307897:ENST00000462155:1.00860179691751 cell_hepg2_SRR307926:ENST00000403825:2.31402092333095
ENSG00000011052 cell_gm12878_SRR307897:ENST00000376392:3.14291083277762 cell_hepg2_SRR307926:ENST00000512737:1.04557703923577
ENSG00000011143 cell_gm12878_SRR307897:ENST00000313863:1.47215566317869 cell_hepg2_SRR307926:ENST00000393119:3.55944960170983
ENSG00000023330 cell_gm12878_SRR307897:ENST00000459884:3.97320699359594 cell_hepg2_SRR307926:ENST00000493402:1.94835587121811
ENSG00000031691 cell_gm12878_SRR307897:ENST00000371200:13.2444722070637 cell_hepg2_SRR307926:ENST00000335783:20.6159365725892
ENSG00000033627 cell_gm12878_SRR307897:ENST00000393829:5.40840075385924 cell_hepg2_SRR307926:ENST00000544137:6.58261742832017
ENSG00000048342 cell_gm12878_SRR307897:ENST00000515124:0.320673954564222 cell_hepg2_SRR307926:ENST00000506643:0.29394041400433
ENSG00000054611 cell_gm12878_SRR307897:ENST00000407381:1.51322746786107 cell_hepg2_SRR307926:ENST00000337137:0.724735390632099
ENSG00000055163 cell_gm12878_SRR307897:ENST00000541131:0.293735408054155 cell_hepg2_SRR307926:ENST00000522463:0.0875501058213502
ENSG00000058262 cell_gm12878_SRR307897:ENST00000481210:8.88536449202266 cell_hepg2_SRR307926:ENST00000243253:7.31763583457957
ENSG00000064547 cell_gm12878_SRR307897:ENST00000542587:1.96166112849383 cell_hepg2_SRR307926:ENST00000407877:2.14543981508319
ENSG00000064787 cell_gm12878_SRR307897:ENST00000448484:2.12817645516339 cell_hepg2_SRR307926:ENST00000371435:1.17719456851059
ENSG00000065000 cell_gm12878_SRR307897:ENST00000345016:1.59731661265667 cell_hepg2_SRR307926:ENST00000343722:2.1729785959351
ENSG00000065150 cell_gm12878_SRR307897:ENST00000389591:3.50951325395394 cell_hepg2_SRR307926:ENST00000469360:2.92708087479946
ENSG00000065518 cell_gm12878_SRR307897:ENST00000492739:10.5969985962928 cell_hepg2_SRR307926:ENST00000184266:3.61546341328694
ENSG00000068024 cell_gm12878_SRR307897:ENST00000345617:0.366916051956888 cell_hepg2_SRR307926:ENST00000544989:1.05568258002305
ENSG00000068028 cell_gm12878_SRR307897:ENST00000395126:1.90964791103101 cell_hepg2_SRR307926:ENST00000327761:2.57535540843056
ENSG00000068793 cell_gm12878_SRR307897:ENST00000313077:1.79597894285119 cell_hepg2_SRR307926:ENST00000561263:1.00086539742764
ENSG00000072062 cell_gm12878_SRR307897:ENST00000535695:1.31834825333156 cell_hepg2_SRR307926:ENST00000350356:4.1130671210654
ENSG00000073849 cell_gm12878_SRR307897:ENST00000442023:3.01072501974246 cell_hepg2_SRR307926:ENST00000448044:5.50391317127723
ENSG00000073910 cell_gm12878_SRR307897:ENST00000542859:0.275673230793194 cell_hepg2_SRR307926:ENST00000380217:0.611967772711751
ENSG00000074054 cell_gm12878_SRR307897:ENST00000455322:2.46561784531416 cell_hepg2_SRR307926:ENST00000463621:2.05138312961533
ENSG00000075702 cell_gm12878_SRR307897:ENST00000270301:1.43505527188129 cell_hepg2_SRR307926:ENST00000401500:1.99048116855975
ENSG00000077549 cell_gm12878_SRR307897:ENST00000457768:3.06336386383549 cell_hepg2_SRR307926:ENST00000375144:4.51110809153476
ENSG00000083828 cell_gm12878_SRR307897:ENST00000396150:7.21376886390031 cell_hepg2_SRR307926:ENST00000430084:2.04309194834374
ENSG00000084676 cell_gm12878_SRR307897:ENST00000538539:5.69792765362564 cell_hepg2_SRR307926:ENST00000288599:5.94416521453832
ENSG00000086504 cell_gm12878_SRR307897:ENST00000450882:6.26632628428169 cell_hepg2_SRR307926:ENST00000199706:6.63132487701545
ENSG00000087448 cell_gm12878_SRR307897:ENST00000381271:8.22283767445674 cell_hepg2_SRR307926:ENST00000539176:4.73539505996294
ENSG00000088808 cell_gm12878_SRR307897:ENST00000553739:0.342995028382441 cell_hepg2_SRR307926:ENST00000423488:0.253210599386269
ENSG00000090266 cell_gm12878_SRR307897:ENST00000460088:10.1156361096741 cell_hepg2_SRR307926:ENST00000247866:4.8427757557728
ENSG00000091106 cell_gm12878_SRR307897:ENST00000342905:0.871727534923174 cell_hepg2_SRR307926:ENST00000360906:0.925413289566004
ENSG00000092020 cell_gm12878_SRR307897:ENST00000557074:0.790207528826496 cell_hepg2_SRR307926:ENST00000555219:2.17779527351987
ENSG00000097007 cell_gm12878_SRR307897:ENST00000393293:18.3927148627446 cell_hepg2_SRR307926:ENST00000318560:8.21775681960992
ENSG00000099992 cell_gm12878_SRR307897:ENST00000393906:0.79732638106052 cell_hepg2_SRR307926:ENST00000403362:0.526189444118052
ENSG00000099999 cell_gm12878_SRR307897:ENST00000469933:0.806731840360712 cell_hepg2_SRR307926:ENST00000215798:1.22988607421507
ENSG00000100612 cell_gm12878_SRR307897:ENST00000536410:1.51386874627043 cell_hepg2_SRR307926:ENST00000557185:1.30319233582358
ENSG00000100802 cell_gm12878_SRR307897:ENST00000397382:1.55993189127734 cell_hepg2_SRR307926:ENST00000553931:1.22792475754452
ENSG00000100902 cell_gm12878_SRR307897:ENST00000556221:1.7999326053589 cell_hepg2_SRR307926:ENST00000553688:1.27107076913735
ENSG00000100934 cell_gm12878_SRR307897:ENST00000555017:26.5196641996781 cell_hepg2_SRR307926:ENST00000307712:25.5598682703069
ENSG00000101138 cell_gm12878_SRR307897:ENST00000415828:0.762443562457545 cell_hepg2_SRR307926:ENST00000425890:2.49423162887102
ENSG00000101290 cell_gm12878_SRR307897:ENST00000450570:2.98977727790633 cell_hepg2_SRR307926:ENST00000379062:2.75483053465354
ENSG00000102984 cell_gm12878_SRR307897:ENST00000562808:0.502880509497366 cell_hepg2_SRR307926:ENST00000566987:0.744250901110546
ENSG00000103152 cell_gm12878_SRR307897:ENST00000219431:3.60587103595029 cell_hepg2_SRR307926:ENST00000397817:6.42097357271154
ENSG00000103222 cell_gm12878_SRR307897:ENST00000345148:1.74891466807418 cell_hepg2_SRR307926:ENST00000399410:1.82656555620415
ENSG00000103426 cell_gm12878_SRR307897:ENST00000539968:1.48388541201014 cell_hepg2_SRR307926:ENST00000251166:2.55859446566326
ENSG00000104731 cell_gm12878_SRR307897:ENST00000270583:0.222874490497908 cell_hepg2_SRR307926:ENST00000567298:0.397174605481987
ENSG00000104866 cell_gm12878_SRR307897:ENST00000544897:0.647162221578376 cell_hepg2_SRR307926:ENST00000221462:0.883679426857055
ENSG00000104884 cell_gm12878_SRR307897:ENST00000391944:1.1159020469398 cell_hepg2_SRR307926:ENST00000391942:1.43507649107381
ENSG00000105323 cell_gm12878_SRR307897:ENST00000352456:4.52072197673397 cell_hepg2_SRR307926:ENST00000263367:3.42395508813907
ENSG00000105364 cell_gm12878_SRR307897:ENST00000253099:1.97696070990071 cell_hepg2_SRR307926:ENST00000307422:4.07883729882345
ENSG00000105676 cell_gm12878_SRR307897:ENST00000541725:0.420192874433838 cell_hepg2_SRR307926:ENST00000392336:0.602446657908165
ENSG00000106028 cell_gm12878_SRR307897:ENST00000484178:13.6591111240016 cell_hepg2_SRR307926:ENST00000498107:3.36996825826898
ENSG00000107404 cell_gm12878_SRR307897:ENST00000378888:0.714564817787261 cell_hepg2_SRR307926:ENST00000378891:1.19531910707872
ENSG00000107551 cell_gm12878_SRR307897:ENST00000374417:1.24459715615177 cell_hepg2_SRR307926:ENST00000340258:2.33253201423625
ENSG00000107957 cell_gm12878_SRR307897:ENST00000355946:2.99676743637191 cell_hepg2_SRR307926:ENST00000369774:4.01036605243502
ENSG00000107960 cell_gm12878_SRR307897:ENST00000369764:3.47992434209543 cell_hepg2_SRR307926:ENST00000224950:4.50988542817838
ENSG00000108107 cell_gm12878_SRR307897:ENST00000458349:0.468465568905254 cell_hepg2_SRR307926:ENST00000559463:1.65869666148646
ENSG00000108179 cell_gm12878_SRR307897:ENST00000225174:21.0747271991774 cell_hepg2_SRR307926:ENST00000394579:10.4428601053047
ENSG00000108384 cell_gm12878_SRR307897:ENST00000413590:0.920213334827308 cell_hepg2_SRR307926:ENST00000421782:0.993785838618257
ENSG00000108799 cell_gm12878_SRR307897:ENST00000428826:11.3342941957042 cell_hepg2_SRR307926:ENST00000435174:4.09843565179332
ENSG00000109332 cell_gm12878_SRR307897:ENST00000394803:1.62202692926017 cell_hepg2_SRR307926:ENST00000343106:1.35412017291538
ENSG00000109381 cell_gm12878_SRR307897:ENST00000420916:0.843595367434207 cell_hepg2_SRR307926:ENST00000379550:1.33662908017539
ENSG00000109756 cell_gm12878_SRR307897:ENST00000502485:2.72778927088525 cell_hepg2_SRR307926:ENST00000264431:5.17439032228381
ENSG00000109814 cell_gm12878_SRR307897:ENST00000514106:4.70254793345635 cell_hepg2_SRR307926:ENST00000316423:4.2299045257353
ENSG00000110031 cell_gm12878_SRR307897:ENST00000395074:1.72928686857712 cell_hepg2_SRR307926:ENST00000528954:0.501910166125165
ENSG00000110801 cell_gm12878_SRR307897:ENST00000540962:1.28356101139075 cell_hepg2_SRR307926:ENST00000538613:0.500429248506544
ENSG00000110906 cell_gm12878_SRR307897:ENST00000540355:2.84648920209288 cell_hepg2_SRR307926:ENST00000424763:1.5550546894714
ENSG00000111358 cell_gm12878_SRR307897:ENST00000228955:0.972717026542287 cell_hepg2_SRR307926:ENST00000543341:1.69850919987231
ENSG00000111412 cell_gm12878_SRR307897:ENST00000261318:18.2160448077285 cell_hepg2_SRR307926:ENST00000547606:12.8967800153604
ENSG00000113448 cell_gm12878_SRR307897:ENST00000509368:0.261430747893343 cell_hepg2_SRR307926:ENST00000356665:1.13635819818765
ENSG00000113558 cell_gm12878_SRR307897:ENST00000521216:6.16298444087368 cell_hepg2_SRR307926:ENST00000519718:2.18014590931948
ENSG00000113621 cell_gm12878_SRR307897:ENST00000509954:1.44738753861239 cell_hepg2_SRR307926:ENST00000508810:0.745563767990116
ENSG00000113716 cell_gm12878_SRR307897:ENST00000514469:4.58835403334459 cell_hepg2_SRR307926:ENST00000502717:8.36775329699844
ENSG00000114770 cell_gm12878_SRR307897:ENST00000427120:1.2575890441266 cell_hepg2_SRR307926:ENST00000437205:0.798631480905793
ENSG00000114867 cell_gm12878_SRR307897:ENST00000422614:2.42848661600037 cell_hepg2_SRR307926:ENST00000457456:5.41202001190774
ENSG00000114988 cell_gm12878_SRR307897:ENST00000434524:1.59636183780778 cell_hepg2_SRR307926:ENST00000264963:2.90105434419596
ENSG00000115310 cell_gm12878_SRR307897:ENST00000394609:23.1704663475687 cell_hepg2_SRR307926:ENST00000317610:49.5201850488561
ENSG00000116670 cell_gm12878_SRR307897:ENST00000376667:0.994243167704816 cell_hepg2_SRR307926:ENST00000376692:0.881460638895563
ENSG00000117614 cell_gm12878_SRR307897:ENST00000354361:3.80544547206478 cell_hepg2_SRR307926:ENST00000236273:3.67889816670561
ENSG00000118096 cell_gm12878_SRR307897:ENST00000534156:0.709336031309334 cell_hepg2_SRR307926:ENST00000264021:0.388298529016207
ENSG00000118292 cell_gm12878_SRR307897:ENST00000369099:0.877848567618531 cell_hepg2_SRR307926:ENST00000369102:0.815481998377779
ENSG00000118557 cell_gm12878_SRR307897:ENST00000237353:0.575427462198234 cell_hepg2_SRR307926:ENST00000537792:1.4704718863785
ENSG00000119242 cell_gm12878_SRR307897:ENST00000539551:0.898557036878778 cell_hepg2_SRR307926:ENST00000545891:0.846152735525882
ENSG00000119383 cell_gm12878_SRR307897:ENST00000417728:1.16547233738184 cell_hepg2_SRR307926:ENST00000393370:0.408465731844137
ENSG00000119403 cell_gm12878_SRR307897:ENST00000436309:1.60779430616905 cell_hepg2_SRR307926:ENST00000312189:1.58056577678968
ENSG00000119408 cell_gm12878_SRR307897:ENST00000539416:1.39427879797105 cell_hepg2_SRR307926:ENST00000545174:1.52304998111748
ENSG00000119912 cell_gm12878_SRR307897:ENST00000265986:6.55718768645845 cell_hepg2_SRR307926:ENST00000371581:4.94061417864075
ENSG00000120158 cell_gm12878_SRR307897:ENST00000381750:2.74443640111066 cell_hepg2_SRR307926:ENST00000441844:1.31177121825914
ENSG00000121067 cell_gm12878_SRR307897:ENST00000347630:2.93373920068391 cell_hepg2_SRR307926:ENST00000504102:2.15397788868905
ENSG00000121775 cell_gm12878_SRR307897:ENST00000427288:0.713554300175719 cell_hepg2_SRR307926:ENST00000441402:0.887201883736787
ENSG00000122729 cell_gm12878_SRR307897:ENST00000541043:1.21078065183928 cell_hepg2_SRR307926:ENST00000309951:2.93327145149315
ENSG00000123213 cell_gm12878_SRR307897:ENST00000514991:1.53774198811539 cell_hepg2_SRR307926:ENST00000340159:0.819511320117451
ENSG00000123815 cell_gm12878_SRR307897:ENST00000324464:5.54493765128527 cell_hepg2_SRR307926:ENST00000243583:6.10344277899283
ENSG00000124702 cell_gm12878_SRR307897:ENST00000426116:4.9261218784916 cell_hepg2_SRR307926:ENST00000326974:4.55815202258263
ENSG00000125846 cell_gm12878_SRR307897:ENST00000535822:2.70031614141507 cell_hepg2_SRR307926:ENST00000538547:6.93262262146254
ENSG00000126746 cell_gm12878_SRR307897:ENST00000355772:2.22774845953546 cell_hepg2_SRR307926:ENST00000538829:1.70807447605733
ENSG00000127561 cell_gm12878_SRR307897:ENST00000320633:0.988445502869633 cell_hepg2_SRR307926:ENST00000562088:0.691752118631265
ENSG00000128699 cell_gm12878_SRR307897:ENST00000392349:14.1648336086182 cell_hepg2_SRR307926:ENST00000458355:17.9111764376905
ENSG00000129535 cell_gm12878_SRR307897:ENST00000558280:1.24527640235763 cell_hepg2_SRR307926:ENST00000561028:1.75486759083356
ENSG00000129566 cell_gm12878_SRR307897:ENST00000553984:1.71668521256363 cell_hepg2_SRR307926:ENST00000556549:1.6404540937113
ENSG00000130640 cell_gm12878_SRR307897:ENST00000368563:1.64741898727858 cell_hepg2_SRR307926:ENST00000417178:1.89866900950972
ENSG00000133424 cell_gm12878_SRR307897:ENST00000421768:0.549729944051719 cell_hepg2_SRR307926:ENST00000397394:0.974812333090871
ENSG00000134013 cell_gm12878_SRR307897:ENST00000520871:1.1041562645461 cell_hepg2_SRR307926:ENST00000389131:0.646828517548497
ENSG00000134504 cell_gm12878_SRR307897:ENST00000317932:1.06362891392093 cell_hepg2_SRR307926:ENST00000417602:3.08220652295163
ENSG00000135148 cell_gm12878_SRR307897:ENST00000549358:1.89022886262564 cell_hepg2_SRR307926:ENST00000412615:2.0182165028511
ENSG00000135372 cell_gm12878_SRR307897:ENST00000529523:2.09416745637238 cell_hepg2_SRR307926:ENST00000257829:2.29386791635565
ENSG00000135451 cell_gm12878_SRR307897:ENST00000380327:0.656695437456488 cell_hepg2_SRR307926:ENST00000548311:1.13889787883237
ENSG00000135537 cell_gm12878_SRR307897:ENST00000431865:2.43348129224134 cell_hepg2_SRR307926:ENST00000430458:1.19013927454631
ENSG00000136273 cell_gm12878_SRR307897:ENST00000446009:0.748629821669722 cell_hepg2_SRR307926:ENST00000258774:1.57856562928201
ENSG00000136504 cell_gm12878_SRR307897:ENST00000503935:0.887111535643683 cell_hepg2_SRR307926:ENST00000506533:1.33243630702183
ENSG00000136867 cell_gm12878_SRR307897:ENST00000374220:1.70647725892801 cell_hepg2_SRR307926:ENST00000259392:1.35102331074747
ENSG00000136986 cell_gm12878_SRR307897:ENST00000523036:6.1728709881151 cell_hepg2_SRR307926:ENST00000259512:7.4338112069308
ENSG00000137500 cell_gm12878_SRR307897:ENST00000455220:0.595250413135173 cell_hepg2_SRR307926:ENST00000525503:0.728392525070804
ENSG00000138674 cell_gm12878_SRR307897:ENST00000506495:3.73845901470899 cell_hepg2_SRR307926:ENST00000515062:8.89192684776105
ENSG00000138777 cell_gm12878_SRR307897:ENST00000351450:2.12689884840326 cell_hepg2_SRR307926:ENST00000506815:0.782055448550621
ENSG00000139436 cell_gm12878_SRR307897:ENST00000551494:1.36187836081003 cell_hepg2_SRR307926:ENST00000361006:0.933323904206581
ENSG00000140612 cell_gm12878_SRR307897:ENST00000559729:2.69407153663834 cell_hepg2_SRR307926:ENST00000560266:2.65978036540832
ENSG00000140943 cell_gm12878_SRR307897:ENST00000570012:1.66104638545217 cell_hepg2_SRR307926:ENST00000343411:3.80196938373235
ENSG00000140987 cell_gm12878_SRR307897:ENST00000396852:1.33998498459731 cell_hepg2_SRR307926:ENST00000439568:1.96078176656207
ENSG00000141012 cell_gm12878_SRR307897:ENST00000568311:0.714132237285168 cell_hepg2_SRR307926:ENST00000567525:0.385661092177685
ENSG00000141552 cell_gm12878_SRR307897:ENST00000344877:9.16652135014898 cell_hepg2_SRR307926:ENST00000392376:8.35499953555192
ENSG00000141556 cell_gm12878_SRR307897:ENST00000269368:5.12930961061771 cell_hepg2_SRR307926:ENST00000355528:7.78902114177135
ENSG00000142065 cell_gm12878_SRR307897:ENST00000270001:2.87499871093695 cell_hepg2_SRR307926:ENST00000392172:3.51770356121308
ENSG00000142186 cell_gm12878_SRR307897:ENST00000279270:1.27940090103489 cell_hepg2_SRR307926:ENST00000527009:1.77619337573771
ENSG00000142347 cell_gm12878_SRR307897:ENST00000305795:1.67171176001702 cell_hepg2_SRR307926:ENST00000338257:1.64658143203994
ENSG00000144233 cell_gm12878_SRR307897:ENST00000393001:8.94873884340968 cell_hepg2_SRR307926:ENST00000272647:7.14820684563413
ENSG00000144401 cell_gm12878_SRR307897:ENST00000448823:2.63401107205709 cell_hepg2_SRR307926:ENST00000406927:1.7437754199207
ENSG00000144559 cell_gm12878_SRR307897:ENST00000455809:1.24446036013169 cell_hepg2_SRR307926:ENST00000273037:0.662849207873006
ENSG00000144674 cell_gm12878_SRR307897:ENST00000437131:3.68999859364362 cell_hepg2_SRR307926:ENST00000444882:1.44645961073139
ENSG00000144824 cell_gm12878_SRR307897:ENST00000393925:0.572493905998814 cell_hepg2_SRR307926:ENST00000393923:1.19718000413429
ENSG00000145675 cell_gm12878_SRR307897:ENST00000274335:0.911643779586426 cell_hepg2_SRR307926:ENST00000320694:0.40605871783046
ENSG00000145901 cell_gm12878_SRR307897:ENST00000517504:0.920981306361189 cell_hepg2_SRR307926:ENST00000417127:0.834565290282805
ENSG00000146540 cell_gm12878_SRR307897:ENST00000444428:0.910586611364857 cell_hepg2_SRR307926:ENST00000357429:1.06529375274522
ENSG00000148057 cell_gm12878_SRR307897:ENST00000405990:3.71435536113443 cell_hepg2_SRR307926:ENST00000376419:1.31779668711015
ENSG00000149179 cell_gm12878_SRR307897:ENST00000526827:0.205701371826659 cell_hepg2_SRR307926:ENST00000395460:0.740457082491852
ENSG00000149182 cell_gm12878_SRR307897:ENST00000319543:0.796598053636844 cell_hepg2_SRR307926:ENST00000524782:2.50542118194263
ENSG00000149357 cell_gm12878_SRR307897:ENST00000544594:4.50111588873736 cell_hepg2_SRR307926:ENST00000278671:9.34446853626066
ENSG00000149716 cell_gm12878_SRR307897:ENST00000542341:1.07630690455563 cell_hepg2_SRR307926:ENST00000376587:1.14543935637856
ENSG00000149806 cell_gm12878_SRR307897:ENST00000525297:13.6183972414591 cell_hepg2_SRR307926:ENST00000527548:9.89230343808708
ENSG00000150961 cell_gm12878_SRR307897:ENST00000511481:1.04665638665037 cell_hepg2_SRR307926:ENST00000379735:0.889135560564048
ENSG00000152620 cell_gm12878_SRR307897:ENST00000282512:0.994797251774412 cell_hepg2_SRR307926:ENST00000397338:2.42094995343329
ENSG00000152818 cell_gm12878_SRR307897:ENST00000417142:1.7285127785317 cell_hepg2_SRR307926:ENST00000432686:3.43856805706692
ENSG00000152894 cell_gm12878_SRR307897:ENST00000532331:0.451753464015525 cell_hepg2_SRR307926:ENST00000368227:1.50709001557652
ENSG00000156802 cell_gm12878_SRR307897:ENST00000519124:1.30437016818493 cell_hepg2_SRR307926:ENST00000287394:1.90423125952863
ENSG00000156831 cell_gm12878_SRR307897:ENST00000522563:0.758073353853219 cell_hepg2_SRR307926:ENST00000287437:1.11885132687014
ENSG00000156873 cell_gm12878_SRR307897:ENST00000569684:1.59629635064342 cell_hepg2_SRR307926:ENST00000563913:1.6191251449173
ENSG00000157800 cell_gm12878_SRR307897:ENST00000326232:0.429269178047652 cell_hepg2_SRR307926:ENST00000469636:1.08883407026877
ENSG00000158169 cell_gm12878_SRR307897:ENST00000433829:0.651711296854717 cell_hepg2_SRR307926:ENST00000375305:0.398904376340442
ENSG00000160214 cell_gm12878_SRR307897:ENST00000483896:1.05633086894307 cell_hepg2_SRR307926:ENST00000400387:1.39968077123163
ENSG00000161618 cell_gm12878_SRR307897:ENST00000455361:0.619564658022057 cell_hepg2_SRR307926:ENST00000293350:1.52126785658093
ENSG00000162129 cell_gm12878_SRR307897:ENST00000544683:1.64002625134493 cell_hepg2_SRR307926:ENST00000538039:1.54074001840067
ENSG00000162385 cell_gm12878_SRR307897:ENST00000371466:2.33780738245972 cell_hepg2_SRR307926:ENST00000371470:1.43858844885275
ENSG00000162520 cell_gm12878_SRR307897:ENST00000373484:59.5814498015896 cell_hepg2_SRR307926:ENST00000409190:22.0247417015003
ENSG00000162735 cell_gm12878_SRR307897:ENST00000429425:4.60684953808144 cell_hepg2_SRR307926:ENST00000440949:4.11076269774589
ENSG00000162909 cell_gm12878_SRR307897:ENST00000366869:0.6912516315154 cell_hepg2_SRR307926:ENST00000295006:0.290990128492514
ENSG00000162980 cell_gm12878_SRR307897:ENST00000428992:2.43341578281828 cell_hepg2_SRR307926:ENST00000452215:2.58460038808788
ENSG00000163349 cell_gm12878_SRR307897:ENST00000369558:5.55075589088255 cell_hepg2_SRR307926:ENST00000514621:1.43594926584177
ENSG00000163467 cell_gm12878_SRR307897:ENST00000368255:1.46170195948832 cell_hepg2_SRR307926:ENST00000368254:1.04954519907953
ENSG00000163608 cell_gm12878_SRR307897:ENST00000472166:3.31208720433265 cell_hepg2_SRR307926:ENST00000412848:2.30701025291628
ENSG00000163611 cell_gm12878_SRR307897:ENST00000467618:1.18775862898324 cell_hepg2_SRR307926:ENST00000295872:2.10006576475254
ENSG00000164037 cell_gm12878_SRR307897:ENST00000452285:0.328159155346699 cell_hepg2_SRR307926:ENST00000394789:0.49017720120276
ENSG00000164182 cell_gm12878_SRR307897:ENST00000296597:2.29114475787837 cell_hepg2_SRR307926:ENST00000502658:2.18162235404432
ENSG00000164587 cell_gm12878_SRR307897:ENST00000521466:14.3971789249164 cell_hepg2_SRR307926:ENST00000407193:4.67045310734752
ENSG00000164932 cell_gm12878_SRR307897:ENST00000520337:1.39097444531953 cell_hepg2_SRR307926:ENST00000330295:2.0362979327034
ENSG00000165046 cell_gm12878_SRR307897:ENST00000526356:0.315813969044385 cell_hepg2_SRR307926:ENST00000523268:0.204434071715823
ENSG00000165861 cell_gm12878_SRR307897:ENST00000553891:1.94989176764719 cell_hepg2_SRR307926:ENST00000556143:2.74598863905218
ENSG00000166579 cell_gm12878_SRR307897:ENST00000402554:6.23681319382047 cell_hepg2_SRR307926:ENST00000380025:3.72597022020591
ENSG00000167460 cell_gm12878_SRR307897:ENST00000344824:9.04422090045019 cell_hepg2_SRR307926:ENST00000300933:9.01813641975137
ENSG00000168386 cell_gm12878_SRR307897:ENST00000471562:0.540492927324161 cell_hepg2_SRR307926:ENST00000477258:1.57948526651962
ENSG00000168476 cell_gm12878_SRR307897:ENST00000523293:0.864894018054475 cell_hepg2_SRR307926:ENST00000306306:2.72626645612771
ENSG00000168566 cell_gm12878_SRR307897:ENST00000397475:5.17756307916812 cell_hepg2_SRR307926:ENST00000342415:10.2348807445031
ENSG00000168675 cell_gm12878_SRR307897:ENST00000399847:1.86436113047099 cell_hepg2_SRR307926:ENST00000361303:1.68802060411918
ENSG00000169359 cell_gm12878_SRR307897:ENST00000468581:2.54266906665879 cell_hepg2_SRR307926:ENST00000359479:1.85841035003564
ENSG00000169814 cell_gm12878_SRR307897:ENST00000417015:0.98682709811629 cell_hepg2_SRR307926:ENST00000303498:2.25649420007746
ENSG00000170324 cell_gm12878_SRR307897:ENST00000374201:0.536046838961628 cell_hepg2_SRR307926:ENST00000305531:0.250470613790261
ENSG00000170464 cell_gm12878_SRR307897:ENST00000514052:2.69352722532587 cell_hepg2_SRR307926:ENST00000302060:2.23591497372246
ENSG00000170734 cell_gm12878_SRR307897:ENST00000443535:12.8345556239137 cell_hepg2_SRR307926:ENST00000372236:5.74971504992325
ENSG00000170776 cell_gm12878_SRR307897:ENST00000394510:1.06917657549997 cell_hepg2_SRR307926:ENST00000458540:0.764762450229661
ENSG00000171105 cell_gm12878_SRR307897:ENST00000341500:8.23218608432099 cell_hepg2_SRR307926:ENST00000538006:7.85399690899715
ENSG00000171552 cell_gm12878_SRR307897:ENST00000376062:2.50843202500889 cell_hepg2_SRR307926:ENST00000420653:3.71391221141036
ENSG00000171649 cell_gm12878_SRR307897:ENST00000307468:0.610439070860227 cell_hepg2_SRR307926:ENST00000536878:1.62671629086248
ENSG00000172346 cell_gm12878_SRR307897:ENST00000460790:1.08281509602967 cell_hepg2_SRR307926:ENST00000306149:1.43952968800182
ENSG00000172731 cell_gm12878_SRR307897:ENST00000446961:0.714387833477696 cell_hepg2_SRR307926:ENST00000358141:0.923546602730462
ENSG00000173992 cell_gm12878_SRR307897:ENST00000534763:3.1038909272634 cell_hepg2_SRR307926:ENST00000310190:1.91447757507558
ENSG00000174442 cell_gm12878_SRR307897:ENST00000567816:6.1393130759769 cell_hepg2_SRR307926:ENST00000446801:3.23404579316586
ENSG00000175115 cell_gm12878_SRR307897:ENST00000527380:1.56662973312134 cell_hepg2_SRR307926:ENST00000320580:0.950413816881142
ENSG00000175575 cell_gm12878_SRR307897:ENST00000536582:0.574774113481147 cell_hepg2_SRR307926:ENST00000310571:0.476709420044283
ENSG00000175662 cell_gm12878_SRR307897:ENST00000535933:2.25118950485997 cell_hepg2_SRR307926:ENST00000318094:2.39049675755889
ENSG00000176105 cell_gm12878_SRR307897:ENST00000359834:4.82654307979379 cell_hepg2_SRR307926:ENST00000314574:6.09464179794864
ENSG00000176890 cell_gm12878_SRR307897:ENST00000323274:72.350699314875 cell_hepg2_SRR307926:ENST00000323250:27.8541198328915
ENSG00000177663 cell_gm12878_SRR307897:ENST00000319363:1.3386633162803 cell_hepg2_SRR307926:ENST00000425985:1.1447002710519
ENSG00000178188 cell_gm12878_SRR307897:ENST00000568868:0.640620826422562 cell_hepg2_SRR307926:ENST00000566176:1.51050993032456
ENSG00000179085 cell_gm12878_SRR307897:ENST00000341298:0.876940396363924 cell_hepg2_SRR307926:ENST00000368400:1.75994473836098
ENSG00000179988 cell_gm12878_SRR307897:ENST00000405485:0.94613926263098 cell_hepg2_SRR307926:ENST00000406217:0.865816488355649
ENSG00000180423 cell_gm12878_SRR307897:ENST00000326737:1.35090764260584 cell_hepg2_SRR307926:ENST00000532281:2.12893497752636
ENSG00000182718 cell_gm12878_SRR307897:ENST00000560014:0.234982265175199 cell_hepg2_SRR307926:ENST00000421017:1.14398294034682
ENSG00000183258 cell_gm12878_SRR307897:ENST00000504781:5.26714064344935 cell_hepg2_SRR307926:ENST00000330503:3.53410542987608
ENSG00000183340 cell_gm12878_SRR307897:ENST00000332349:1.84007161277115 cell_hepg2_SRR307926:ENST00000458427:1.23801494978145
ENSG00000183520 cell_gm12878_SRR307897:ENST00000537711:4.88652579054507 cell_hepg2_SRR307926:ENST00000373014:4.44065496567488
ENSG00000184009 cell_gm12878_SRR307897:ENST00000447294:235.866014765049 cell_hepg2_SRR307926:ENST00000331925:285.562938680685
ENSG00000184207 cell_gm12878_SRR307897:ENST00000562001:1.2290112704447 cell_hepg2_SRR307926:ENST00000569181:1.40325462135914
ENSG00000184371 cell_gm12878_SRR307897:ENST00000525659:3.54340041663604 cell_hepg2_SRR307926:ENST00000329608:3.66227258564789
ENSG00000184470 cell_gm12878_SRR307897:ENST00000334363:0.394565304037529 cell_hepg2_SRR307926:ENST00000538798:0.0999835336424556
ENSG00000185414 cell_gm12878_SRR307897:ENST00000409145:1.49712113897683 cell_hepg2_SRR307926:ENST00000338148:2.60137900638307
ENSG00000186591 cell_gm12878_SRR307897:ENST00000480245:6.71421967794561 cell_hepg2_SRR307926:ENST00000355621:8.10681376584708
ENSG00000189144 cell_gm12878_SRR307897:ENST00000357309:3.72415505785865 cell_hepg2_SRR307926:ENST00000427026:2.57366524520206
ENSG00000189164 cell_gm12878_SRR307897:ENST00000317566:2.85372705736608 cell_hepg2_SRR307926:ENST00000436120:2.6285752414498
ENSG00000189227 cell_gm12878_SRR307897:ENST00000557807:1.14935929947004 cell_hepg2_SRR307926:ENST00000342683:1.92431749913755
ENSG00000196151 cell_gm12878_SRR307897:ENST00000392796:4.01388898514359 cell_hepg2_SRR307926:ENST00000409124:3.05170657713449
ENSG00000196227 cell_gm12878_SRR307897:ENST00000421092:10.4892836238854 cell_hepg2_SRR307926:ENST00000360816:11.8558117577759
ENSG00000196419 cell_gm12878_SRR307897:ENST00000405506:1.18942492796915 cell_hepg2_SRR307926:ENST00000428575:0.527255937784294
ENSG00000197119 cell_gm12878_SRR307897:ENST00000554912:0.761748015234865 cell_hepg2_SRR307926:ENST00000539621:0.809191308920202
ENSG00000197124 cell_gm12878_SRR307897:ENST00000397165:0.865264169881086 cell_hepg2_SRR307926:ENST00000358523:1.63950870519478
ENSG00000197142 cell_gm12878_SRR307897:ENST00000356116:4.65464118405816 cell_hepg2_SRR307926:ENST00000354655:3.78833049384095
ENSG00000198466 cell_gm12878_SRR307897:ENST00000339656:2.86517020497706 cell_hepg2_SRR307926:ENST00000419854:1.46694636484016
ENSG00000204311 cell_gm12878_SRR307897:ENST00000375129:1.47029622404339 cell_hepg2_SRR307926:ENST00000444615:1.49039949738835
ENSG00000204740 cell_gm12878_SRR307897:ENST00000441070:2.31067924506029 cell_hepg2_SRR307926:ENST00000377265:1.45619439052058
ENSG00000211452 cell_gm12878_SRR307897:ENST00000322679:0.757781429678043 cell_hepg2_SRR307926:ENST00000361921:2.47308214419661
ENSG00000213123 cell_gm12878_SRR307897:ENST00000431391:0.594969607793757 cell_hepg2_SRR307926:ENST00000545438:0.664998318807233
ENSG00000219200 cell_gm12878_SRR307897:ENST00000402093:1.86095999947737 cell_hepg2_SRR307926:ENST00000552039:4.51581890579343
ENSG00000239672 cell_gm12878_SRR307897:ENST00000475573:22.0254328807951 cell_hepg2_SRR307926:ENST00000393196:12.8647812253303
ENSG00000242114 cell_gm12878_SRR307897:ENST00000355143:0.925380526854284 cell_hepg2_SRR307926:ENST00000266263:0.906327473284137
ENSG00000243207 cell_gm12878_SRR307897:ENST00000393796:0.791077496571198 cell_hepg2_SRR307926:ENST00000428358:1.5253540537428
ENSG00000250021 cell_gm12878_SRR307897:ENST00000560940:1.75122677450619 cell_hepg2_SRR307926:ENST00000398333:2.2034079081174
ENSG00000002834 cell_gm12878_SRR307897:ENST00000435347:0.98844693791616 cell_hepg2_SRR307927:ENST00000318008:2.04620764756221
ENSG00000004866 cell_gm12878_SRR307897:ENST00000422922:1.51580726157882 cell_hepg2_SRR307927:ENST00000265437:1.22561807694742
ENSG00000006652 cell_gm12878_SRR307897:ENST00000462155:1.00860179691751 cell_hepg2_SRR307927:ENST00000403825:1.91356127475455
ENSG00000006715 cell_gm12878_SRR307897:ENST00000439468:9.25690463113777 cell_hepg2_SRR307927:ENST00000310301:2.22507528412267
ENSG00000008083 cell_gm12878_SRR307897:ENST00000341776:4.59044415843741 cell_hepg2_SRR307927:ENST00000397311:2.78575045992503
ENSG00000008311 cell_gm12878_SRR307897:ENST00000393376:1.04012939623236 cell_hepg2_SRR307927:ENST00000417368:0.898540475393529
ENSG00000010539 cell_gm12878_SRR307897:ENST00000396871:1.57512235201605 cell_hepg2_SRR307927:ENST00000431561:2.17715265550371
ENSG00000011143 cell_gm12878_SRR307897:ENST00000313863:1.47215566317869 cell_hepg2_SRR307927:ENST00000393119:6.11190156827915
ENSG00000033627 cell_gm12878_SRR307897:ENST00000393829:5.40840075385924 cell_hepg2_SRR307927:ENST00000544137:6.26557280711781
ENSG00000035687 cell_gm12878_SRR307897:ENST00000449326:3.11416161326762 cell_hepg2_SRR307927:ENST00000366535:2.09814791842044
ENSG00000048342 cell_gm12878_SRR307897:ENST00000515124:0.320673954564222 cell_hepg2_SRR307927:ENST00000503292:0.358508837479193
ENSG00000048828 cell_gm12878_SRR307897:ENST00000340893:8.59418863751976 cell_hepg2_SRR307927:ENST00000277165:6.14034066117188
ENSG00000054611 cell_gm12878_SRR307897:ENST00000407381:1.51322746786107 cell_hepg2_SRR307927:ENST00000337137:1.23500332842816
ENSG00000064787 cell_gm12878_SRR307897:ENST00000448484:2.12817645516339 cell_hepg2_SRR307927:ENST00000395961:0.584361946804797
ENSG00000065150 cell_gm12878_SRR307897:ENST00000389591:3.50951325395394 cell_hepg2_SRR307927:ENST00000469360:2.16113837486348
ENSG00000066056 cell_gm12878_SRR307897:ENST00000372475:0.350908425178396 cell_hepg2_SRR307927:ENST00000538015:0.323125310916934
ENSG00000066427 cell_gm12878_SRR307897:ENST00000359366:0.436696611214602 cell_hepg2_SRR307927:ENST00000537884:0.141402581426465
ENSG00000067221 cell_gm12878_SRR307897:ENST00000316911:0.306848796619436 cell_hepg2_SRR307927:ENST00000316900:0.378778840877333
ENSG00000068028 cell_gm12878_SRR307897:ENST00000395126:1.90964791103101 cell_hepg2_SRR307927:ENST00000327761:3.2171453368857
ENSG00000068793 cell_gm12878_SRR307897:ENST00000313077:1.79597894285119 cell_hepg2_SRR307927:ENST00000561263:0.812228657861653
ENSG00000069424 cell_gm12878_SRR307897:ENST00000458166:3.29843611085145 cell_hepg2_SRR307927:ENST00000378083:1.25976280358641
ENSG00000071051 cell_gm12878_SRR307897:ENST00000451463:2.47893599843735 cell_hepg2_SRR307927:ENST00000393349:2.45195147807412
ENSG00000072062 cell_gm12878_SRR307897:ENST00000535695:1.31834825333156 cell_hepg2_SRR307927:ENST00000350356:4.06127731638048
ENSG00000072210 cell_gm12878_SRR307897:ENST00000446398:8.9349022386104 cell_hepg2_SRR307927:ENST00000395575:7.19008779431483
ENSG00000072518 cell_gm12878_SRR307897:ENST00000425897:1.12907396375454 cell_hepg2_SRR307927:ENST00000315032:0.731890443249269
ENSG00000073849 cell_gm12878_SRR307897:ENST00000442023:3.01072501974246 cell_hepg2_SRR307927:ENST00000448044:4.63064383098237
ENSG00000074054 cell_gm12878_SRR307897:ENST00000455322:2.46561784531416 cell_hepg2_SRR307927:ENST00000541859:1.16331621388115
ENSG00000074356 cell_gm12878_SRR307897:ENST00000389005:42.7164109913709 cell_hepg2_SRR307927:ENST00000158149:12.8817734385991
ENSG00000075702 cell_gm12878_SRR307897:ENST00000270301:1.43505527188129 cell_hepg2_SRR307927:ENST00000401500:2.66394075256259
ENSG00000076944 cell_gm12878_SRR307897:ENST00000543902:2.32427733330099 cell_hepg2_SRR307927:ENST00000221283:4.48295918263927
ENSG00000079277 cell_gm12878_SRR307897:ENST00000371944:0.18410723576685 cell_hepg2_SRR307927:ENST00000341183:0.813732410302318
ENSG00000079332 cell_gm12878_SRR307897:ENST00000373238:3.12367374132543 cell_hepg2_SRR307927:ENST00000452767:2.30703617951416
ENSG00000081760 cell_gm12878_SRR307897:ENST00000536752:0.254689696918142 cell_hepg2_SRR307927:ENST00000539251:0.428681720675278
ENSG00000083828 cell_gm12878_SRR307897:ENST00000396150:7.21376886390031 cell_hepg2_SRR307927:ENST00000430084:3.54466957857628
ENSG00000086504 cell_gm12878_SRR307897:ENST00000450882:6.26632628428169 cell_hepg2_SRR307927:ENST00000199706:6.85954488689465
ENSG00000088808 cell_gm12878_SRR307897:ENST00000553739:0.342995028382441 cell_hepg2_SRR307927:ENST00000556597:0.369004395814364
ENSG00000090266 cell_gm12878_SRR307897:ENST00000460088:10.1156361096741 cell_hepg2_SRR307927:ENST00000247866:6.44139430521649
ENSG00000091106 cell_gm12878_SRR307897:ENST00000342905:0.871727534923174 cell_hepg2_SRR307927:ENST00000402280:1.10973461332224
ENSG00000093009 cell_gm12878_SRR307897:ENST00000438587:1.75809464386608 cell_hepg2_SRR307927:ENST00000263201:0.423492340030844
ENSG00000097007 cell_gm12878_SRR307897:ENST00000393293:18.3927148627446 cell_hepg2_SRR307927:ENST00000318560:14.595668732602
ENSG00000099204 cell_gm12878_SRR307897:ENST00000392952:3.57743230632292 cell_hepg2_SRR307927:ENST00000440467:3.43397978773794
ENSG00000099901 cell_gm12878_SRR307897:ENST00000448394:1.14569057995129 cell_hepg2_SRR307927:ENST00000430524:0.348646487892325
ENSG00000099999 cell_gm12878_SRR307897:ENST00000469933:0.806731840360712 cell_hepg2_SRR307927:ENST00000215798:1.05443791327519
ENSG00000100218 cell_gm12878_SRR307897:ENST00000406876:0.920650386333534 cell_hepg2_SRR307927:ENST00000421213:1.59088611507261
ENSG00000100612 cell_gm12878_SRR307897:ENST00000536410:1.51386874627043 cell_hepg2_SRR307927:ENST00000557185:0.592729892758164
ENSG00000100802 cell_gm12878_SRR307897:ENST00000397382:1.55993189127734 cell_hepg2_SRR307927:ENST00000553931:1.81072530107924
ENSG00000101138 cell_gm12878_SRR307897:ENST00000415828:0.762443562457545 cell_hepg2_SRR307927:ENST00000425890:1.48598625488974
ENSG00000101191 cell_gm12878_SRR307897:ENST00000370368:12.1530083570259 cell_hepg2_SRR307927:ENST00000354665:14.5602243551755
ENSG00000101246 cell_gm12878_SRR307897:ENST00000303260:3.95463453323929 cell_hepg2_SRR307927:ENST00000324228:6.58932452310021
ENSG00000102984 cell_gm12878_SRR307897:ENST00000562808:0.502880509497366 cell_hepg2_SRR307927:ENST00000566987:0.608433066894939
ENSG00000103429 cell_gm12878_SRR307897:ENST00000562545:2.19570677943034 cell_hepg2_SRR307927:ENST00000563971:3.52337444263246
ENSG00000104518 cell_gm12878_SRR307897:ENST00000533888:2.00966428726525 cell_hepg2_SRR307927:ENST00000533348:2.68785393272453
ENSG00000104866 cell_gm12878_SRR307897:ENST00000544897:0.647162221578376 cell_hepg2_SRR307927:ENST00000221462:1.3972448278021
ENSG00000105323 cell_gm12878_SRR307897:ENST00000352456:4.52072197673397 cell_hepg2_SRR307927:ENST00000263367:4.67892917706402
ENSG00000105364 cell_gm12878_SRR307897:ENST00000253099:1.97696070990071 cell_hepg2_SRR307927:ENST00000307422:3.93516788323009
ENSG00000105552 cell_gm12878_SRR307897:ENST00000316273:6.02427851245249 cell_hepg2_SRR307927:ENST00000402551:2.91468577323442
ENSG00000106348 cell_gm12878_SRR307897:ENST00000419067:0.236267589450391 cell_hepg2_SRR307927:ENST00000496200:0.377976528247569
ENSG00000107551 cell_gm12878_SRR307897:ENST00000374417:1.24459715615177 cell_hepg2_SRR307927:ENST00000340258:1.93871087195295
ENSG00000107829 cell_gm12878_SRR307897:ENST00000457105:1.25961692613591 cell_hepg2_SRR307927:ENST00000389046:1.63450931821873
ENSG00000107960 cell_gm12878_SRR307897:ENST00000369764:3.47992434209543 cell_hepg2_SRR307927:ENST00000224950:5.39023424298136
ENSG00000108107 cell_gm12878_SRR307897:ENST00000458349:0.468465568905254 cell_hepg2_SRR307927:ENST00000559463:1.25494484345781
ENSG00000108179 cell_gm12878_SRR307897:ENST00000225174:21.0747271991774 cell_hepg2_SRR307927:ENST00000394579:11.3770456792731
ENSG00000108384 cell_gm12878_SRR307897:ENST00000413590:0.920213334827308 cell_hepg2_SRR307927:ENST00000421782:1.4090258150414
ENSG00000108799 cell_gm12878_SRR307897:ENST00000428826:11.3342941957042 cell_hepg2_SRR307927:ENST00000435174:4.96548856182766
ENSG00000108883 cell_gm12878_SRR307897:ENST00000426333:10.2861488238355 cell_hepg2_SRR307927:ENST00000262414:5.02765998131075
ENSG00000109332 cell_gm12878_SRR307897:ENST00000394803:1.62202692926017 cell_hepg2_SRR307927:ENST00000343106:1.04884042158044
ENSG00000109381 cell_gm12878_SRR307897:ENST00000420916:0.843595367434207 cell_hepg2_SRR307927:ENST00000379550:0.49569224992979
ENSG00000109572 cell_gm12878_SRR307897:ENST00000513761:7.42084951138944 cell_hepg2_SRR307927:ENST00000515420:4.04999827668268
ENSG00000109814 cell_gm12878_SRR307897:ENST00000514106:4.70254793345635 cell_hepg2_SRR307927:ENST00000316423:2.61506943738115
ENSG00000110013 cell_gm12878_SRR307897:ENST00000263593:1.08258341925141 cell_hepg2_SRR307927:ENST00000545756:1.22783216621617
ENSG00000110801 cell_gm12878_SRR307897:ENST00000540962:1.28356101139075 cell_hepg2_SRR307927:ENST00000538613:0.582144457118306
ENSG00000111271 cell_gm12878_SRR307897:ENST00000549590:0.386311057314699 cell_hepg2_SRR307927:ENST00000313698:0.362404470479581
ENSG00000111358 cell_gm12878_SRR307897:ENST00000228955:0.972717026542287 cell_hepg2_SRR307927:ENST00000543154:2.31573375467697
ENSG00000111412 cell_gm12878_SRR307897:ENST00000261318:18.2160448077285 cell_hepg2_SRR307927:ENST00000547606:8.74061094563496
ENSG00000113448 cell_gm12878_SRR307897:ENST00000509368:0.261430747893343 cell_hepg2_SRR307927:ENST00000356665:1.02970473088158
ENSG00000113621 cell_gm12878_SRR307897:ENST00000509954:1.44738753861239 cell_hepg2_SRR307927:ENST00000508810:1.2867953773281
ENSG00000114670 cell_gm12878_SRR307897:ENST00000510474:0.268801295407202 cell_hepg2_SRR307927:ENST00000510688:0.242178809426215
ENSG00000114988 cell_gm12878_SRR307897:ENST00000434524:1.59636183780778 cell_hepg2_SRR307927:ENST00000264963:2.23720733250938
ENSG00000115310 cell_gm12878_SRR307897:ENST00000394609:23.1704663475687 cell_hepg2_SRR307927:ENST00000317610:39.9252996626372
ENSG00000115568 cell_gm12878_SRR307897:ENST00000450560:0.777312871321698 cell_hepg2_SRR307927:ENST00000440934:0.553810712805659
ENSG00000116670 cell_gm12878_SRR307897:ENST00000376667:0.994243167704816 cell_hepg2_SRR307927:ENST00000376692:1.12540905686335
ENSG00000116984 cell_gm12878_SRR307897:ENST00000366576:3.82302905461911 cell_hepg2_SRR307927:ENST00000366577:4.48833921654625
ENSG00000117906 cell_gm12878_SRR307897:ENST00000394883:10.4051967393154 cell_hepg2_SRR307927:ENST00000320963:7.3859761213632
ENSG00000118557 cell_gm12878_SRR307897:ENST00000237353:0.575427462198234 cell_hepg2_SRR307927:ENST00000537792:2.1190105066472
ENSG00000119242 cell_gm12878_SRR307897:ENST00000539551:0.898557036878778 cell_hepg2_SRR307927:ENST00000545891:1.94528133326743
ENSG00000119383 cell_gm12878_SRR307897:ENST00000417728:1.16547233738184 cell_hepg2_SRR307927:ENST00000393370:0.43103392021593
ENSG00000120158 cell_gm12878_SRR307897:ENST00000381750:2.74443640111066 cell_hepg2_SRR307927:ENST00000441844:2.38230119318244
ENSG00000120832 cell_gm12878_SRR307897:ENST00000392830:0.983658866861803 cell_hepg2_SRR307927:ENST00000552029:3.61877317226992
ENSG00000122729 cell_gm12878_SRR307897:ENST00000541043:1.21078065183928 cell_hepg2_SRR307927:ENST00000309951:2.55413196453157
ENSG00000123213 cell_gm12878_SRR307897:ENST00000514991:1.53774198811539 cell_hepg2_SRR307927:ENST00000509935:1.62580962133944
ENSG00000123353 cell_gm12878_SRR307897:ENST00000243045:1.41476705831828 cell_hepg2_SRR307927:ENST00000548974:0.715925574460476
ENSG00000123983 cell_gm12878_SRR307897:ENST00000421680:1.95015257971755 cell_hepg2_SRR307927:ENST00000540115:6.67860172825483
ENSG00000124222 cell_gm12878_SRR307897:ENST00000361830:19.5017918881226 cell_hepg2_SRR307927:ENST00000355957:23.6495057974837
ENSG00000124532 cell_gm12878_SRR307897:ENST00000378386:4.44208137745771 cell_hepg2_SRR307927:ENST00000274747:1.69098160248695
ENSG00000124702 cell_gm12878_SRR307897:ENST00000426116:4.9261218784916 cell_hepg2_SRR307927:ENST00000326974:5.23155322688898
ENSG00000124787 cell_gm12878_SRR307897:ENST00000464646:1.91220532940767 cell_hepg2_SRR307927:ENST00000319533:3.14215175542242
ENSG00000126524 cell_gm12878_SRR307897:ENST00000420420:1.05600508909973 cell_hepg2_SRR307927:ENST00000414306:0.365487912591575
ENSG00000127527 cell_gm12878_SRR307897:ENST00000535753:1.47640106138633 cell_hepg2_SRR307927:ENST00000455140:2.57349975016388
ENSG00000128699 cell_gm12878_SRR307897:ENST00000392349:14.1648336086182 cell_hepg2_SRR307927:ENST00000458355:16.5018833390008
ENSG00000128829 cell_gm12878_SRR307897:ENST00000263791:7.00483624357316 cell_hepg2_SRR307927:ENST00000558823:4.85978152689484
ENSG00000129535 cell_gm12878_SRR307897:ENST00000558280:1.24527640235763 cell_hepg2_SRR307927:ENST00000561028:0.624292823036177
ENSG00000129566 cell_gm12878_SRR307897:ENST00000553984:1.71668521256363 cell_hepg2_SRR307927:ENST00000556549:1.16463857240402
ENSG00000131504 cell_gm12878_SRR307897:ENST00000520569:0.548526852814016 cell_hepg2_SRR307927:ENST00000448451:0.738973562660361
ENSG00000131626 cell_gm12878_SRR307897:ENST00000525922:0.241138306304794 cell_hepg2_SRR307927:ENST00000526369:0.601902075701324
ENSG00000132330 cell_gm12878_SRR307897:ENST00000450965:0.988454855592739 cell_hepg2_SRR307927:ENST00000555827:0.417445690237405
ENSG00000132670 cell_gm12878_SRR307897:ENST00000430705:2.33826704807122 cell_hepg2_SRR307927:ENST00000455631:1.35640256058355
ENSG00000133818 cell_gm12878_SRR307897:ENST00000414023:1.92582514595988 cell_hepg2_SRR307927:ENST00000545643:0.568322423348777
ENSG00000134504 cell_gm12878_SRR307897:ENST00000317932:1.06362891392093 cell_hepg2_SRR307927:ENST00000417602:2.19909583113842
ENSG00000134644 cell_gm12878_SRR307897:ENST00000373749:4.63888938912163 cell_hepg2_SRR307927:ENST00000530669:7.79953441670923
ENSG00000134769 cell_gm12878_SRR307897:ENST00000315456:0.683656044844113 cell_hepg2_SRR307927:ENST00000399097:2.13546898619941
ENSG00000134825 cell_gm12878_SRR307897:ENST00000537328:3.23721949007588 cell_hepg2_SRR307927:ENST00000257262:2.90164460627205
ENSG00000135148 cell_gm12878_SRR307897:ENST00000549358:1.89022886262564 cell_hepg2_SRR307927:ENST00000257604:2.7155153784097
ENSG00000135372 cell_gm12878_SRR307897:ENST00000529523:2.09416745637238 cell_hepg2_SRR307927:ENST00000257829:1.73654733508501
ENSG00000136197 cell_gm12878_SRR307897:ENST00000447342:0.449530146910965 cell_hepg2_SRR307927:ENST00000350427:0.28652140833524
ENSG00000136273 cell_gm12878_SRR307897:ENST00000446009:0.748629821669722 cell_hepg2_SRR307927:ENST00000258774:1.38501933482525
ENSG00000136279 cell_gm12878_SRR307897:ENST00000494774:0.925094160300955 cell_hepg2_SRR307927:ENST00000432854:1.2826689835831
ENSG00000136710 cell_gm12878_SRR307897:ENST00000259229:2.69063148001521 cell_hepg2_SRR307927:ENST00000409127:1.18782961299182
ENSG00000136758 cell_gm12878_SRR307897:ENST00000396296:6.65679628980016 cell_hepg2_SRR307927:ENST00000376016:9.49295401849316
ENSG00000136770 cell_gm12878_SRR307897:ENST00000447548:6.17129750787624 cell_hepg2_SRR307927:ENST00000376980:4.91641609896896
ENSG00000136861 cell_gm12878_SRR307897:ENST00000349780:1.01498777232331 cell_hepg2_SRR307927:ENST00000416449:0.76767645309136
ENSG00000136870 cell_gm12878_SRR307897:ENST00000339664:16.5191417321085 cell_hepg2_SRR307927:ENST00000374861:14.3388196408102
ENSG00000136933 cell_gm12878_SRR307897:ENST00000394125:4.4677996281479 cell_hepg2_SRR307927:ENST00000373538:9.72798497373538
ENSG00000136986 cell_gm12878_SRR307897:ENST00000523036:6.1728709881151 cell_hepg2_SRR307927:ENST00000259512:5.55754869542513
ENSG00000137824 cell_gm12878_SRR307897:ENST00000558777:1.70733158631006 cell_hepg2_SRR307927:ENST00000338376:1.46897837486565
ENSG00000138606 cell_gm12878_SRR307897:ENST00000561278:0.237099529392203 cell_hepg2_SRR307927:ENST00000458022:0.669774064759947
ENSG00000138629 cell_gm12878_SRR307897:ENST00000563081:3.30786930358304 cell_hepg2_SRR307927:ENST00000361351:1.78488042737455
ENSG00000138674 cell_gm12878_SRR307897:ENST00000506495:3.73845901470899 cell_hepg2_SRR307927:ENST00000515062:3.91827845039947
ENSG00000138777 cell_gm12878_SRR307897:ENST00000351450:2.12689884840326 cell_hepg2_SRR307927:ENST00000310267:1.12323543060794
ENSG00000138814 cell_gm12878_SRR307897:ENST00000394854:1.70834117918786 cell_hepg2_SRR307927:ENST00000323055:2.232725734453
ENSG00000139436 cell_gm12878_SRR307897:ENST00000551494:1.36187836081003 cell_hepg2_SRR307927:ENST00000360185:1.10408475198665
ENSG00000139974 cell_gm12878_SRR307897:ENST00000451406:0.17475084009623 cell_hepg2_SRR307927:ENST00000526539:0.183923412069541
ENSG00000140284 cell_gm12878_SRR307897:ENST00000544960:0.792446030011184 cell_hepg2_SRR307927:ENST00000267842:2.49171200258913
ENSG00000140612 cell_gm12878_SRR307897:ENST00000559729:2.69407153663834 cell_hepg2_SRR307927:ENST00000560266:4.65799364833372
ENSG00000140943 cell_gm12878_SRR307897:ENST00000570012:1.66104638545217 cell_hepg2_SRR307927:ENST00000343411:3.60060178887381
ENSG00000140950 cell_gm12878_SRR307897:ENST00000565079:0.991805344480624 cell_hepg2_SRR307927:ENST00000343629:2.23120898038968
ENSG00000141127 cell_gm12878_SRR307897:ENST00000268835:3.61171652720379 cell_hepg2_SRR307927:ENST00000536323:2.35996853335178
ENSG00000141510 cell_gm12878_SRR307897:ENST00000545858:0.562105878029357 cell_hepg2_SRR307927:ENST00000445888:0.439778076740746
ENSG00000142186 cell_gm12878_SRR307897:ENST00000279270:1.27940090103489 cell_hepg2_SRR307927:ENST00000420247:1.83972025199755
ENSG00000142252 cell_gm12878_SRR307897:ENST00000391951:12.2808156592451 cell_hepg2_SRR307927:ENST00000270257:7.84725660433171
ENSG00000144214 cell_gm12878_SRR307897:ENST00000409448:1.15769227201977 cell_hepg2_SRR307927:ENST00000308528:2.08818656390026
ENSG00000144233 cell_gm12878_SRR307897:ENST00000393001:8.94873884340968 cell_hepg2_SRR307927:ENST00000272647:7.8602384964397
ENSG00000144559 cell_gm12878_SRR307897:ENST00000455809:1.24446036013169 cell_hepg2_SRR307927:ENST00000273037:0.948775676822657
ENSG00000146540 cell_gm12878_SRR307897:ENST00000444428:0.910586611364857 cell_hepg2_SRR307927:ENST00000357429:1.07007429610761
ENSG00000148153 cell_gm12878_SRR307897:ENST00000374236:1.51439027687303 cell_hepg2_SRR307927:ENST00000374242:0.727104263374528
ENSG00000148985 cell_gm12878_SRR307897:ENST00000479072:0.257031665328449 cell_hepg2_SRR307927:ENST00000496834:0.424029291397338
ENSG00000149182 cell_gm12878_SRR307897:ENST00000319543:0.796598053636844 cell_hepg2_SRR307927:ENST00000524782:2.14648572521759
ENSG00000149357 cell_gm12878_SRR307897:ENST00000544594:4.50111588873736 cell_hepg2_SRR307927:ENST00000278671:7.25841116553675
ENSG00000149716 cell_gm12878_SRR307897:ENST00000542341:1.07630690455563 cell_hepg2_SRR307927:ENST00000376587:0.925128212668226
ENSG00000150401 cell_gm12878_SRR307897:ENST00000375399:0.931624773946508 cell_hepg2_SRR307927:ENST00000332592:1.76105841220684
ENSG00000151881 cell_gm12878_SRR307897:ENST00000512085:4.86377114317767 cell_hepg2_SRR307927:ENST00000506860:3.79894491317879
ENSG00000152818 cell_gm12878_SRR307897:ENST00000417142:1.7285127785317 cell_hepg2_SRR307927:ENST00000432686:4.02064886578612
ENSG00000152894 cell_gm12878_SRR307897:ENST00000532331:0.451753464015525 cell_hepg2_SRR307927:ENST00000368227:1.75738073862442
ENSG00000156831 cell_gm12878_SRR307897:ENST00000522563:0.758073353853219 cell_hepg2_SRR307927:ENST00000287437:1.20375845950384
ENSG00000156873 cell_gm12878_SRR307897:ENST00000569684:1.59629635064342 cell_hepg2_SRR307927:ENST00000563913:1.80572876467828
ENSG00000157224 cell_gm12878_SRR307897:ENST00000287916:2.85021981801698 cell_hepg2_SRR307927:ENST00000496677:3.50652971402168
ENSG00000158169 cell_gm12878_SRR307897:ENST00000433829:0.651711296854717 cell_hepg2_SRR307927:ENST00000289081:0.43441792254135
ENSG00000159363 cell_gm12878_SRR307897:ENST00000510069:0.456949753346469 cell_hepg2_SRR307927:ENST00000452699:0.71652997258726
ENSG00000160214 cell_gm12878_SRR307897:ENST00000483896:1.05633086894307 cell_hepg2_SRR307927:ENST00000400387:1.52651266981698
ENSG00000160703 cell_gm12878_SRR307897:ENST00000397884:1.02080491946307 cell_hepg2_SRR307927:ENST00000409991:1.1488839059919
ENSG00000162129 cell_gm12878_SRR307897:ENST00000544683:1.64002625134493 cell_hepg2_SRR307927:ENST00000538039:1.02556357228265
ENSG00000162735 cell_gm12878_SRR307897:ENST00000429425:4.60684953808144 cell_hepg2_SRR307927:ENST00000440949:4.67736075272963
ENSG00000162980 cell_gm12878_SRR307897:ENST00000428992:2.43341578281828 cell_hepg2_SRR307927:ENST00000452215:2.12311292849283
ENSG00000163029 cell_gm12878_SRR307897:ENST00000430591:6.21688323835033 cell_hepg2_SRR307927:ENST00000351948:2.71595965852922
ENSG00000163320 cell_gm12878_SRR307897:ENST00000309534:5.25990119304237 cell_hepg2_SRR307927:ENST00000467332:3.50502862007179
ENSG00000163349 cell_gm12878_SRR307897:ENST00000369558:5.55075589088255 cell_hepg2_SRR307927:ENST00000369561:2.21659037946921
ENSG00000163636 cell_gm12878_SRR307897:ENST00000482510:5.46150607105689 cell_hepg2_SRR307927:ENST00000295901:2.9848412015398
ENSG00000163704 cell_gm12878_SRR307897:ENST00000411976:2.79798204171402 cell_hepg2_SRR307927:ENST00000412055:1.14346455788964
ENSG00000163788 cell_gm12878_SRR307897:ENST00000296088:0.501250533566604 cell_hepg2_SRR307927:ENST00000429705:0.84367760050341
ENSG00000163808 cell_gm12878_SRR307897:ENST00000326047:0.914337739709769 cell_hepg2_SRR307927:ENST00000438321:0.760956207851383
ENSG00000164897 cell_gm12878_SRR307897:ENST00000392818:1.30968887375651 cell_hepg2_SRR307927:ENST00000297533:1.50877885424303
ENSG00000165672 cell_gm12878_SRR307897:ENST00000356951:16.2986663872688 cell_hepg2_SRR307927:ENST00000298510:10.1667338286713
ENSG00000165714 cell_gm12878_SRR307897:ENST00000542728:2.2541233772396 cell_hepg2_SRR307927:ENST00000298571:2.52706482162991
ENSG00000166579 cell_gm12878_SRR307897:ENST00000402554:6.23681319382047 cell_hepg2_SRR307927:ENST00000380025:2.72707867552302
ENSG00000167258 cell_gm12878_SRR307897:ENST00000447079:8.27292270806242 cell_hepg2_SRR307927:ENST00000559663:2.61596094214348
ENSG00000168234 cell_gm12878_SRR307897:ENST00000304621:4.40302694748094 cell_hepg2_SRR307927:ENST00000540918:4.8287172178855
ENSG00000168386 cell_gm12878_SRR307897:ENST00000471562:0.540492927324161 cell_hepg2_SRR307927:ENST00000477258:1.55546084043066
ENSG00000168675 cell_gm12878_SRR307897:ENST00000399847:1.86436113047099 cell_hepg2_SRR307927:ENST00000361205:2.10998336466212
ENSG00000168679 cell_gm12878_SRR307897:ENST00000461647:0.447891075685646 cell_hepg2_SRR307927:ENST00000528649:0.293819724802308
ENSG00000169031 cell_gm12878_SRR307897:ENST00000328380:1.55322906222492 cell_hepg2_SRR307927:ENST00000396574:1.31047526049627
ENSG00000169814 cell_gm12878_SRR307897:ENST00000417015:0.98682709811629 cell_hepg2_SRR307927:ENST00000303498:1.80855290207416
ENSG00000169955 cell_gm12878_SRR307897:ENST00000252799:3.42521198897102 cell_hepg2_SRR307927:ENST00000395094:2.09551452247268
ENSG00000170464 cell_gm12878_SRR307897:ENST00000514052:2.69352722532587 cell_hepg2_SRR307927:ENST00000302060:1.94826512138772
ENSG00000170469 cell_gm12878_SRR307897:ENST00000450845:2.17459688693633 cell_hepg2_SRR307927:ENST00000451821:2.04452505166664
ENSG00000170734 cell_gm12878_SRR307897:ENST00000443535:12.8345556239137 cell_hepg2_SRR307927:ENST00000372236:4.3020525282123
ENSG00000171161 cell_gm12878_SRR307897:ENST00000306576:7.64220508021055 cell_hepg2_SRR307927:ENST00000306562:4.37977810471098
ENSG00000171428 cell_gm12878_SRR307897:ENST00000520546:0.948437748504301 cell_hepg2_SRR307927:ENST00000518029:0.363646961245096
ENSG00000171552 cell_gm12878_SRR307897:ENST00000376062:2.50843202500889 cell_hepg2_SRR307927:ENST00000420653:5.13660686462337
ENSG00000171723 cell_gm12878_SRR307897:ENST00000556240:1.06243388153326 cell_hepg2_SRR307927:ENST00000478722:0.612968860917846
ENSG00000171858 cell_gm12878_SRR307897:ENST00000343986:5.4912264633186 cell_hepg2_SRR307927:ENST00000337102:6.58558437004381
ENSG00000172731 cell_gm12878_SRR307897:ENST00000446961:0.714387833477696 cell_hepg2_SRR307927:ENST00000358141:1.67115045586479
ENSG00000172757 cell_gm12878_SRR307897:ENST00000530413:2.69398229023939 cell_hepg2_SRR307927:ENST00000527344:4.24225891999275
ENSG00000173153 cell_gm12878_SRR307897:ENST00000405666:0.645190141719283 cell_hepg2_SRR307927:ENST00000000442:1.33567858447301
ENSG00000173402 cell_gm12878_SRR307897:ENST00000515359:0.201523592444991 cell_hepg2_SRR307927:ENST00000308775:0.671887072529818
ENSG00000174796 cell_gm12878_SRR307897:ENST00000311638:3.67028970100771 cell_hepg2_SRR307927:ENST00000507885:2.49980091703467
ENSG00000175115 cell_gm12878_SRR307897:ENST00000527380:1.56662973312134 cell_hepg2_SRR307927:ENST00000320580:1.16914310256742
ENSG00000175575 cell_gm12878_SRR307897:ENST00000536582:0.574774113481147 cell_hepg2_SRR307927:ENST00000310571:1.39911113532456
ENSG00000175634 cell_gm12878_SRR307897:ENST00000524934:0.776568525723525 cell_hepg2_SRR307927:ENST00000312629:0.70229236004401
ENSG00000175662 cell_gm12878_SRR307897:ENST00000535933:2.25118950485997 cell_hepg2_SRR307927:ENST00000379504:2.30707111631649
ENSG00000176105 cell_gm12878_SRR307897:ENST00000359834:4.82654307979379 cell_hepg2_SRR307927:ENST00000314574:3.85423990527264
ENSG00000176890 cell_gm12878_SRR307897:ENST00000323274:72.350699314875 cell_hepg2_SRR307927:ENST00000323250:33.9794443105748
ENSG00000177000 cell_gm12878_SRR307897:ENST00000413656:1.17245557115148 cell_hepg2_SRR307927:ENST00000376590:0.499236151436136
ENSG00000177548 cell_gm12878_SRR307897:ENST00000566762:3.13000289824412 cell_hepg2_SRR307927:ENST00000358201:1.6367959106386
ENSG00000177600 cell_gm12878_SRR307897:ENST00000321153:3.5341479024865 cell_hepg2_SRR307927:ENST00000530398:18.4565468542027
ENSG00000177663 cell_gm12878_SRR307897:ENST00000319363:1.3386633162803 cell_hepg2_SRR307927:ENST00000425985:1.11476748992488
ENSG00000178741 cell_gm12878_SRR307897:ENST00000567270:3.15730612415038 cell_hepg2_SRR307927:ENST00000322347:1.66112104832394
ENSG00000178950 cell_gm12878_SRR307897:ENST00000511229:0.28086042368676 cell_hepg2_SRR307927:ENST00000504668:0.371922478475461
ENSG00000179152 cell_gm12878_SRR307897:ENST00000396078:4.053505027059 cell_hepg2_SRR307927:ENST00000383746:4.56977612574494
ENSG00000179335 cell_gm12878_SRR307897:ENST00000563842:1.09606166039693 cell_hepg2_SRR307927:ENST00000568488:0.827469430843359
ENSG00000179918 cell_gm12878_SRR307897:ENST00000418751:3.24542528363067 cell_hepg2_SRR307927:ENST00000500504:3.19295593733995
ENSG00000179988 cell_gm12878_SRR307897:ENST00000405485:0.94613926263098 cell_hepg2_SRR307927:ENST00000406217:0.821042003591196
ENSG00000180398 cell_gm12878_SRR307897:ENST00000409913:1.05105169413027 cell_hepg2_SRR307927:ENST00000319466:3.29087792011551
ENSG00000180423 cell_gm12878_SRR307897:ENST00000326737:1.35090764260584 cell_hepg2_SRR307927:ENST00000532281:3.48026718958011
ENSG00000180573 cell_gm12878_SRR307897:ENST00000314088:63.9158495957499 cell_hepg2_SRR307927:ENST00000377791:21.7673953191285
ENSG00000181744 cell_gm12878_SRR307897:ENST00000441925:1.95270208967916 cell_hepg2_SRR307927:ENST00000315691:1.16445404247554
ENSG00000181788 cell_gm12878_SRR307897:ENST00000312960:68.4881699224802 cell_hepg2_SRR307927:ENST00000482706:60.7311699645142
ENSG00000182628 cell_gm12878_SRR307897:ENST00000330137:3.2712556210241 cell_hepg2_SRR307927:ENST00000437036:1.88962052769852
ENSG00000182718 cell_gm12878_SRR307897:ENST00000560014:0.234982265175199 cell_hepg2_SRR307927:ENST00000332680:0.534728445907805
ENSG00000183258 cell_gm12878_SRR307897:ENST00000504781:5.26714064344935 cell_hepg2_SRR307927:ENST00000330503:3.63222882396127
ENSG00000183340 cell_gm12878_SRR307897:ENST00000332349:1.84007161277115 cell_hepg2_SRR307927:ENST00000458427:0.624086966726843
ENSG00000184009 cell_gm12878_SRR307897:ENST00000447294:235.866014765049 cell_hepg2_SRR307927:ENST00000331925:427.929483032046
ENSG00000184371 cell_gm12878_SRR307897:ENST00000525659:3.54340041663604 cell_hepg2_SRR307927:ENST00000329608:4.5854642870705
ENSG00000185087 cell_gm12878_SRR307897:ENST00000332908:1.52525169888137 cell_hepg2_SRR307927:ENST00000558256:2.13812035884003
ENSG00000185127 cell_gm12878_SRR307897:ENST00000332290:42.5730128880084 cell_hepg2_SRR307927:ENST00000439249:31.9533928043984
ENSG00000185551 cell_gm12878_SRR307897:ENST00000421109:2.51672407547099 cell_hepg2_SRR307927:ENST00000394166:0.784005727043984
ENSG00000185670 cell_gm12878_SRR307897:ENST00000527994:1.35975068070748 cell_hepg2_SRR307927:ENST00000394807:2.49984075773436
ENSG00000186230 cell_gm12878_SRR307897:ENST00000334181:4.96757217695664 cell_hepg2_SRR307927:ENST00000415248:5.06205826415506
ENSG00000186591 cell_gm12878_SRR307897:ENST00000480245:6.71421967794561 cell_hepg2_SRR307927:ENST00000355621:8.48880502251606
ENSG00000186815 cell_gm12878_SRR307897:ENST00000335509:0.643743547491155 cell_hepg2_SRR307927:ENST00000541517:1.14179204918048
ENSG00000187045 cell_gm12878_SRR307897:ENST00000406856:0.824603656339995 cell_hepg2_SRR307927:ENST00000406725:1.66552975679468
ENSG00000187258 cell_gm12878_SRR307897:ENST00000360581:1.44822186130346 cell_hepg2_SRR307927:ENST00000465305:3.20270804955129
ENSG00000187726 cell_gm12878_SRR307897:ENST00000543947:1.74111075296567 cell_hepg2_SRR307927:ENST00000339764:2.65928970820757
ENSG00000189067 cell_gm12878_SRR307897:ENST00000413364:20.9653330943397 cell_hepg2_SRR307927:ENST00000381810:16.8254142037974
ENSG00000196151 cell_gm12878_SRR307897:ENST00000392796:4.01388898514359 cell_hepg2_SRR307927:ENST00000409124:2.74923264967286
ENSG00000196419 cell_gm12878_SRR307897:ENST00000405506:1.18942492796915 cell_hepg2_SRR307927:ENST00000402580:1.01417414509434
ENSG00000197142 cell_gm12878_SRR307897:ENST00000356116:4.65464118405816 cell_hepg2_SRR307927:ENST00000354655:2.57103815081127
ENSG00000197714 cell_gm12878_SRR307897:ENST00000360338:24.4819311199012 cell_hepg2_SRR307927:ENST00000537645:12.5101984025062
ENSG00000197860 cell_gm12878_SRR307897:ENST00000506816:2.71367815636 cell_hepg2_SRR307927:ENST00000381007:5.46131458871751
ENSG00000198466 cell_gm12878_SRR307897:ENST00000339656:2.86517020497706 cell_hepg2_SRR307927:ENST00000419854:1.55637675612588
ENSG00000219200 cell_gm12878_SRR307897:ENST00000402093:1.86095999947737 cell_hepg2_SRR307927:ENST00000552039:3.09981391968533
ENSG00000239672 cell_gm12878_SRR307897:ENST00000475573:22.0254328807951 cell_hepg2_SRR307927:ENST00000393196:8.74753954896973
ENSG00000242114 cell_gm12878_SRR307897:ENST00000355143:0.925380526854284 cell_hepg2_SRR307927:ENST00000266263:1.03048915821819
ENSG00000242259 cell_gm12878_SRR307897:ENST00000399568:1.89305305270344 cell_hepg2_SRR307927:ENST00000509549:1.24396731230462
ENSG00000250021 cell_gm12878_SRR307897:ENST00000560940:1.75122677450619 cell_hepg2_SRR307927:ENST00000398333:1.11892864467523
ENSG00000251369 cell_gm12878_SRR307897:ENST00000344222:9.85846814639065 cell_hepg2_SRR307927:ENST00000506609:6.09550904588891
ENSG00000001630 cell_gm12878_SRR307897:ENST00000496998:4.45573356356019 cell_huvec_SRR307905:ENST00000003100:5.72145626736081
ENSG00000003402 cell_gm12878_SRR307897:ENST00000433445:2.7005713075778 cell_huvec_SRR307905:ENST00000395148:4.84665405110572
ENSG00000004866 cell_gm12878_SRR307897:ENST00000422922:1.51580726157882 cell_huvec_SRR307905:ENST00000265437:4.78699884804989
ENSG00000006652 cell_gm12878_SRR307897:ENST00000462155:1.00860179691751 cell_huvec_SRR307905:ENST00000403825:1.83563539520557
ENSG00000006715 cell_gm12878_SRR307897:ENST00000439468:9.25690463113777 cell_huvec_SRR307905:ENST00000310301:3.24962541764711
ENSG00000008311 cell_gm12878_SRR307897:ENST00000393376:1.04012939623236 cell_huvec_SRR307905:ENST00000417368:1.18038702250052
ENSG00000009780 cell_gm12878_SRR307897:ENST00000446647:1.33729577796075 cell_huvec_SRR307905:ENST00000373949:1.81462581978853
ENSG00000010626 cell_gm12878_SRR307897:ENST00000433346:0.427076515281377 cell_huvec_SRR307905:ENST00000428946:0.525719322127965
ENSG00000010704 cell_gm12878_SRR307897:ENST00000317896:0.660539397465656 cell_huvec_SRR307905:ENST00000349999:0.552927502660351
ENSG00000011052 cell_gm12878_SRR307897:ENST00000376392:3.14291083277762 cell_huvec_SRR307905:ENST00000393190:0.97842262941975
ENSG00000011114 cell_gm12878_SRR307897:ENST00000334746:2.02237938217084 cell_huvec_SRR307905:ENST00000355125:1.54795519566896
ENSG00000012048 cell_gm12878_SRR307897:ENST00000461574:1.22705670692217 cell_huvec_SRR307905:ENST00000412061:0.992089359843737
ENSG00000013523 cell_gm12878_SRR307897:ENST00000557179:8.39580364573235 cell_huvec_SRR307905:ENST00000251089:13.7891423940842
ENSG00000017797 cell_gm12878_SRR307897:ENST00000458039:6.06509805902914 cell_huvec_SRR307905:ENST00000383432:3.80558750093585
ENSG00000019485 cell_gm12878_SRR307897:ENST00000424263:0.625780793540578 cell_huvec_SRR307905:ENST00000534751:1.48253488961081
ENSG00000027847 cell_gm12878_SRR307897:ENST00000541139:1.28322828120943 cell_huvec_SRR307905:ENST00000029410:7.13990196878778
ENSG00000033627 cell_gm12878_SRR307897:ENST00000393829:5.40840075385924 cell_huvec_SRR307905:ENST00000544137:16.0894410204633
ENSG00000035687 cell_gm12878_SRR307897:ENST00000449326:3.11416161326762 cell_huvec_SRR307905:ENST00000366535:3.10235546030428
ENSG00000038532 cell_gm12878_SRR307897:ENST00000409552:1.95712440564029 cell_huvec_SRR307905:ENST00000381822:1.06075771052167
ENSG00000048828 cell_gm12878_SRR307897:ENST00000340893:8.59418863751976 cell_huvec_SRR307905:ENST00000277165:13.1858631364317
ENSG00000051108 cell_gm12878_SRR307897:ENST00000568651:3.44144306129011 cell_huvec_SRR307905:ENST00000300302:1.95332678929612
ENSG00000051382 cell_gm12878_SRR307897:ENST00000461451:0.362707927881202 cell_huvec_SRR307905:ENST00000544716:0.402783923474879
ENSG00000054611 cell_gm12878_SRR307897:ENST00000407381:1.51322746786107 cell_huvec_SRR307905:ENST00000337137:1.9093885596638
ENSG00000054654 cell_gm12878_SRR307897:ENST00000344113:0.32766024097223 cell_huvec_SRR307905:ENST00000458046:0.94903320990592
ENSG00000055208 cell_gm12878_SRR307897:ENST00000286332:57.5999252213139 cell_huvec_SRR307905:ENST00000392282:111.085121353776
ENSG00000059728 cell_gm12878_SRR307897:ENST00000435990:3.32420026800663 cell_huvec_SRR307905:ENST00000264444:4.81278295323532
ENSG00000059769 cell_gm12878_SRR307897:ENST00000447096:1.50482004272642 cell_huvec_SRR307905:ENST00000313525:2.06687119709218
ENSG00000065328 cell_gm12878_SRR307897:ENST00000378714:1.0395461587316 cell_huvec_SRR307905:ENST00000484800:0.609016812052825
ENSG00000065833 cell_gm12878_SRR307897:ENST00000543031:1.99288154850551 cell_huvec_SRR307905:ENST00000540036:5.44928236376061
ENSG00000066427 cell_gm12878_SRR307897:ENST00000359366:0.436696611214602 cell_huvec_SRR307905:ENST00000359819:0.0872476210705248
ENSG00000068024 cell_gm12878_SRR307897:ENST00000345617:0.366916051956888 cell_huvec_SRR307905:ENST00000544989:0.522355000877471
ENSG00000068383 cell_gm12878_SRR307897:ENST00000423490:0.675390778472729 cell_huvec_SRR307905:ENST00000536599:1.06155429500504
ENSG00000068793 cell_gm12878_SRR307897:ENST00000313077:1.79597894285119 cell_huvec_SRR307905:ENST00000561263:1.2504689550658
ENSG00000069966 cell_gm12878_SRR307897:ENST00000358784:0.47577881827234 cell_huvec_SRR307905:ENST00000396335:0.64405713062826
ENSG00000069998 cell_gm12878_SRR307897:ENST00000155674:3.1323968263837 cell_huvec_SRR307905:ENST00000399852:4.60753107840892
ENSG00000070269 cell_gm12878_SRR307897:ENST00000556422:0.776692578074224 cell_huvec_SRR307905:ENST00000261556:1.76446613629555
ENSG00000073849 cell_gm12878_SRR307897:ENST00000442023:3.01072501974246 cell_huvec_SRR307905:ENST00000457772:2.09840114608914
ENSG00000074054 cell_gm12878_SRR307897:ENST00000455322:2.46561784531416 cell_huvec_SRR307905:ENST00000541859:2.85447326513667
ENSG00000079332 cell_gm12878_SRR307897:ENST00000373238:3.12367374132543 cell_huvec_SRR307905:ENST00000431664:4.19475605833296
ENSG00000079335 cell_gm12878_SRR307897:ENST00000336454:2.81157632553473 cell_huvec_SRR307905:ENST00000361544:1.93258176590724
ENSG00000079387 cell_gm12878_SRR307897:ENST00000551798:1.03385030468072 cell_huvec_SRR307905:ENST00000448372:0.844369493940854
ENSG00000082805 cell_gm12878_SRR307897:ENST00000397203:0.554368641630123 cell_huvec_SRR307905:ENST00000299183:1.27690642611484
ENSG00000083099 cell_gm12878_SRR307897:ENST00000520318:0.895804412513942 cell_huvec_SRR307905:ENST00000523377:1.25241997983665
ENSG00000083168 cell_gm12878_SRR307897:ENST00000426524:2.53141854743352 cell_huvec_SRR307905:ENST00000265713:2.59797811795899
ENSG00000083223 cell_gm12878_SRR307897:ENST00000375947:1.06736350748836 cell_huvec_SRR307905:ENST00000375960:1.10298784550005
ENSG00000085377 cell_gm12878_SRR307897:ENST00000535457:4.47983008762114 cell_huvec_SRR307905:ENST00000369110:8.48318485318224
ENSG00000085382 cell_gm12878_SRR307897:ENST00000517424:1.09360927529537 cell_huvec_SRR307905:ENST00000369125:1.34458455650837
ENSG00000086102 cell_gm12878_SRR307897:ENST00000379540:2.97849574676764 cell_huvec_SRR307905:ENST00000536210:1.84970916492624
ENSG00000087111 cell_gm12878_SRR307897:ENST00000308360:2.46891146493628 cell_huvec_SRR307905:ENST00000268758:1.95265482110492
ENSG00000087448 cell_gm12878_SRR307897:ENST00000381271:8.22283767445674 cell_huvec_SRR307905:ENST00000539176:7.0512762845426
ENSG00000088035 cell_gm12878_SRR307897:ENST00000263440:3.4766346329425 cell_huvec_SRR307905:ENST00000423077:1.91706793148803
ENSG00000088833 cell_gm12878_SRR307897:ENST00000555568:4.27615815839124 cell_huvec_SRR307905:ENST00000555944:17.9164781369243
ENSG00000089685 cell_gm12878_SRR307897:ENST00000350051:6.66868298517467 cell_huvec_SRR307905:ENST00000374948:3.60828678499654
ENSG00000092010 cell_gm12878_SRR307897:ENST00000558112:8.40878543659021 cell_huvec_SRR307905:ENST00000559123:5.59829791092786
ENSG00000092020 cell_gm12878_SRR307897:ENST00000557074:0.790207528826496 cell_huvec_SRR307905:ENST00000557217:0.524619444916212
ENSG00000092203 cell_gm12878_SRR307897:ENST00000457430:3.2448673422972 cell_huvec_SRR307905:ENST00000448790:1.91987071487108
ENSG00000094975 cell_gm12878_SRR307897:ENST00000263688:13.635987411904 cell_huvec_SRR307905:ENST00000367723:4.55396661269534
ENSG00000095951 cell_gm12878_SRR307897:ENST00000379388:4.24597611604387 cell_huvec_SRR307905:ENST00000399469:2.49814575684852
ENSG00000099256 cell_gm12878_SRR307897:ENST00000376376:3.26872189479157 cell_huvec_SRR307905:ENST00000358336:1.96434288861527
ENSG00000099901 cell_gm12878_SRR307897:ENST00000448394:1.14569057995129 cell_huvec_SRR307905:ENST00000430524:0.228211436840264
ENSG00000099940 cell_gm12878_SRR307897:ENST00000439214:5.63862023987352 cell_huvec_SRR307905:ENST00000215730:6.47294533388059
ENSG00000099968 cell_gm12878_SRR307897:ENST00000355028:1.50965450344785 cell_huvec_SRR307905:ENST00000399777:2.03016608659211
ENSG00000100029 cell_gm12878_SRR307897:ENST00000406208:1.31511252228529 cell_huvec_SRR307905:ENST00000441668:1.90842415609237
ENSG00000100219 cell_gm12878_SRR307897:ENST00000405219:3.58536754579571 cell_huvec_SRR307905:ENST00000415306:1.88278349411085
ENSG00000100225 cell_gm12878_SRR307897:ENST00000397426:3.84245527423197 cell_huvec_SRR307905:ENST00000382058:2.35515080069509
ENSG00000100284 cell_gm12878_SRR307897:ENST00000443206:1.10156980816923 cell_huvec_SRR307905:ENST00000424387:0.530651128685707
ENSG00000100335 cell_gm12878_SRR307897:ENST00000325301:1.75871152546401 cell_huvec_SRR307905:ENST00000404569:1.32876593787643
ENSG00000100483 cell_gm12878_SRR307897:ENST00000358490:2.38154365190448 cell_huvec_SRR307905:ENST00000491402:1.84275641864149
ENSG00000100802 cell_gm12878_SRR307897:ENST00000397382:1.55993189127734 cell_huvec_SRR307905:ENST00000555098:0.600156686580627
ENSG00000100811 cell_gm12878_SRR307897:ENST00000554804:9.13945501474614 cell_huvec_SRR307905:ENST00000262238:15.5538583992124
ENSG00000100897 cell_gm12878_SRR307897:ENST00000326009:0.228831135588179 cell_huvec_SRR307905:ENST00000396941:0.243535377699355
ENSG00000101019 cell_gm12878_SRR307897:ENST00000374384:2.19299298484696 cell_huvec_SRR307905:ENST00000374377:1.92487854341064
ENSG00000101146 cell_gm12878_SRR307897:ENST00000429339:2.61423543575749 cell_huvec_SRR307905:ENST00000371242:1.7132840895375
ENSG00000101191 cell_gm12878_SRR307897:ENST00000370368:12.1530083570259 cell_huvec_SRR307905:ENST00000354665:7.73383663371812
ENSG00000101290 cell_gm12878_SRR307897:ENST00000450570:2.98977727790633 cell_huvec_SRR307905:ENST00000460006:4.51890790315004
ENSG00000101353 cell_gm12878_SRR307897:ENST00000434295:0.738709442341486 cell_huvec_SRR307905:ENST00000421643:0.447884770304843
ENSG00000101557 cell_gm12878_SRR307897:ENST00000261601:9.90255830338227 cell_huvec_SRR307905:ENST00000383589:7.98514906294385
ENSG00000102786 cell_gm12878_SRR307897:ENST00000497989:0.971244798043203 cell_huvec_SRR307905:ENST00000442263:0.574449587299899
ENSG00000102984 cell_gm12878_SRR307897:ENST00000562808:0.502880509497366 cell_huvec_SRR307905:ENST00000566987:1.18258768382024
ENSG00000103152 cell_gm12878_SRR307897:ENST00000219431:3.60587103595029 cell_huvec_SRR307905:ENST00000356432:6.15312428657294
ENSG00000103187 cell_gm12878_SRR307897:ENST00000262428:3.74059722313717 cell_huvec_SRR307905:ENST00000564057:1.45533243659641
ENSG00000103429 cell_gm12878_SRR307897:ENST00000562545:2.19570677943034 cell_huvec_SRR307905:ENST00000563971:2.75760303206383
ENSG00000103528 cell_gm12878_SRR307897:ENST00000568433:0.758441744170488 cell_huvec_SRR307905:ENST00000562274:0.992279472126413
ENSG00000103653 cell_gm12878_SRR307897:ENST00000569462:2.347074988273 cell_huvec_SRR307905:ENST00000309470:2.66406952801544
ENSG00000104388 cell_gm12878_SRR307897:ENST00000543829:4.70740808693068 cell_huvec_SRR307905:ENST00000262646:3.7212101239159
ENSG00000104549 cell_gm12878_SRR307897:ENST00000523430:18.7970923972239 cell_huvec_SRR307905:ENST00000265896:31.3985465040148
ENSG00000104660 cell_gm12878_SRR307897:ENST00000518001:3.99513194910428 cell_huvec_SRR307905:ENST00000321250:4.04517879006045
ENSG00000104866 cell_gm12878_SRR307897:ENST00000544897:0.647162221578376 cell_huvec_SRR307905:ENST00000221462:1.32912503808569
ENSG00000104946 cell_gm12878_SRR307897:ENST00000221543:5.0023319207321 cell_huvec_SRR307905:ENST00000535102:6.3112048790358
ENSG00000105281 cell_gm12878_SRR307897:ENST00000412532:4.28529755464585 cell_huvec_SRR307905:ENST00000542575:2.91435977911511
ENSG00000105323 cell_gm12878_SRR307897:ENST00000352456:4.52072197673397 cell_huvec_SRR307905:ENST00000270069:6.85851730407191
ENSG00000105643 cell_gm12878_SRR307897:ENST00000379656:9.53710179876443 cell_huvec_SRR307905:ENST00000222250:7.30122977815064
ENSG00000105851 cell_gm12878_SRR307897:ENST00000473541:1.25098075556317 cell_huvec_SRR307905:ENST00000359195:0.87355345124943
ENSG00000105953 cell_gm12878_SRR307897:ENST00000419661:2.0446451983032 cell_huvec_SRR307905:ENST00000222673:6.12841458769375
ENSG00000106588 cell_gm12878_SRR307897:ENST00000445517:3.87785001343599 cell_huvec_SRR307905:ENST00000457444:1.74341212730322
ENSG00000106617 cell_gm12878_SRR307897:ENST00000478989:1.39915764903113 cell_huvec_SRR307905:ENST00000492843:1.69535402620352
ENSG00000106804 cell_gm12878_SRR307897:ENST00000223642:0.682713621336455 cell_huvec_SRR307905:ENST00000430906:0.592203052323821
ENSG00000106829 cell_gm12878_SRR307897:ENST00000376544:1.66695661276963 cell_huvec_SRR307905:ENST00000417836:0.477990967807005
ENSG00000107404 cell_gm12878_SRR307897:ENST00000378888:0.714564817787261 cell_huvec_SRR307905:ENST00000263743:1.0821250430551
ENSG00000107679 cell_gm12878_SRR307897:ENST00000433307:0.777913464403492 cell_huvec_SRR307905:ENST00000368988:1.03599259357367
ENSG00000107829 cell_gm12878_SRR307897:ENST00000457105:1.25961692613591 cell_huvec_SRR307905:ENST00000389046:1.33536822420585
ENSG00000107937 cell_gm12878_SRR307897:ENST00000360059:4.03649446837238 cell_huvec_SRR307905:ENST00000360803:1.54080083217515
ENSG00000107960 cell_gm12878_SRR307897:ENST00000369764:3.47992434209543 cell_huvec_SRR307905:ENST00000224950:3.70397227617814
ENSG00000108264 cell_gm12878_SRR307897:ENST00000394395:3.78205039087092 cell_huvec_SRR307905:ENST00000490992:3.30969294625652
ENSG00000108604 cell_gm12878_SRR307897:ENST00000323347:3.45990480321665 cell_huvec_SRR307905:ENST00000225742:5.6837221503606
ENSG00000109133 cell_gm12878_SRR307897:ENST00000513702:3.08092054690152 cell_huvec_SRR307905:ENST00000264452:1.70967128337405
ENSG00000109332 cell_gm12878_SRR307897:ENST00000394803:1.62202692926017 cell_huvec_SRR307905:ENST00000343106:2.16564524574183
ENSG00000109466 cell_gm12878_SRR307897:ENST00000421009:2.72977315532279 cell_huvec_SRR307905:ENST00000538127:1.89251974345415
ENSG00000109534 cell_gm12878_SRR307897:ENST00000394631:6.99813621518071 cell_huvec_SRR307905:ENST00000226796:6.11830199203206
ENSG00000110013 cell_gm12878_SRR307897:ENST00000263593:1.08258341925141 cell_huvec_SRR307905:ENST00000545756:1.23462565852652
ENSG00000110427 cell_gm12878_SRR307897:ENST00000536568:1.55678276706626 cell_huvec_SRR307905:ENST00000321505:2.42495259013599
ENSG00000110801 cell_gm12878_SRR307897:ENST00000540962:1.28356101139075 cell_huvec_SRR307905:ENST00000261817:0.91023447211779
ENSG00000110841 cell_gm12878_SRR307897:ENST00000539326:0.281240923341842 cell_huvec_SRR307905:ENST00000537927:0.973579279877814
ENSG00000111348 cell_gm12878_SRR307897:ENST00000228945:6.64057867358594 cell_huvec_SRR307905:ENST00000536592:5.63116015225608
ENSG00000111671 cell_gm12878_SRR307897:ENST00000519357:2.92960556301199 cell_huvec_SRR307905:ENST00000524270:2.98057495801797
ENSG00000111726 cell_gm12878_SRR307897:ENST00000538498:1.94714271397089 cell_huvec_SRR307905:ENST00000534981:0.927050861355545
ENSG00000112167 cell_gm12878_SRR307897:ENST00000373249:3.87167581320615 cell_huvec_SRR307905:ENST00000229903:9.21717492947125
ENSG00000112592 cell_gm12878_SRR307897:ENST00000392091:7.97356158916792 cell_huvec_SRR307905:ENST00000421512:6.05232045485907
ENSG00000112695 cell_gm12878_SRR307897:ENST00000460985:8.99764840800584 cell_huvec_SRR307905:ENST00000370089:2.965450750563
ENSG00000113558 cell_gm12878_SRR307897:ENST00000521216:6.16298444087368 cell_huvec_SRR307905:ENST00000519718:3.79662888650451
ENSG00000113712 cell_gm12878_SRR307897:ENST00000504676:3.09945723516774 cell_huvec_SRR307905:ENST00000523203:4.18127696921048
ENSG00000113734 cell_gm12878_SRR307897:ENST00000351486:2.71369620403442 cell_huvec_SRR307905:ENST00000352523:1.82131501938731
ENSG00000113971 cell_gm12878_SRR307897:ENST00000471702:0.949161751622565 cell_huvec_SRR307905:ENST00000383282:0.878775583329837
ENSG00000114026 cell_gm12878_SRR307897:ENST00000426518:0.75229628722843 cell_huvec_SRR307905:ENST00000339511:0.751373763795364
ENSG00000114503 cell_gm12878_SRR307897:ENST00000321256:2.72624824907329 cell_huvec_SRR307905:ENST00000427641:2.40713855605742
ENSG00000114650 cell_gm12878_SRR307897:ENST00000495603:0.341696812622312 cell_huvec_SRR307905:ENST00000360832:1.21768362705632
ENSG00000114867 cell_gm12878_SRR307897:ENST00000422614:2.42848661600037 cell_huvec_SRR307905:ENST00000457456:14.5429105130252
ENSG00000114902 cell_gm12878_SRR307897:ENST00000423431:4.6189885202075 cell_huvec_SRR307905:ENST00000233025:2.88206673802321
ENSG00000115310 cell_gm12878_SRR307897:ENST00000394609:23.1704663475687 cell_huvec_SRR307905:ENST00000317610:67.0113849356795
ENSG00000115594 cell_gm12878_SRR307897:ENST00000233946:1.52164328081973 cell_huvec_SRR307905:ENST00000409589:1.81024405413551
ENSG00000116044 cell_gm12878_SRR307897:ENST00000446151:1.78372101855147 cell_huvec_SRR307905:ENST00000397063:2.83507390491632
ENSG00000116062 cell_gm12878_SRR307897:ENST00000540021:1.25446046123012 cell_huvec_SRR307905:ENST00000446255:0.444274158429104
ENSG00000116138 cell_gm12878_SRR307897:ENST00000375847:1.227216203924 cell_huvec_SRR307905:ENST00000475133:0.849420777096189
ENSG00000116212 cell_gm12878_SRR307897:ENST00000319223:26.1391848615037 cell_huvec_SRR307905:ENST00000371368:8.8530841874361
ENSG00000116586 cell_gm12878_SRR307897:ENST00000368305:2.58841451689178 cell_huvec_SRR307905:ENST00000368302:1.64972841870612
ENSG00000116690 cell_gm12878_SRR307897:ENST00000367484:4.94938313836079 cell_huvec_SRR307905:ENST00000367486:4.9891219683136
ENSG00000117226 cell_gm12878_SRR307897:ENST00000445969:0.247625453907544 cell_huvec_SRR307905:ENST00000489444:0.370516268174217
ENSG00000117305 cell_gm12878_SRR307897:ENST00000374490:0.48813621492311 cell_huvec_SRR307905:ENST00000235958:0.486528073804766
ENSG00000117450 cell_gm12878_SRR307897:ENST00000447184:4.4726014973004 cell_huvec_SRR307905:ENST00000372079:4.7693887603018
ENSG00000117614 cell_gm12878_SRR307897:ENST00000354361:3.80544547206478 cell_huvec_SRR307905:ENST00000236273:6.44245744275526
ENSG00000117620 cell_gm12878_SRR307897:ENST00000422078:0.775119479103178 cell_huvec_SRR307905:ENST00000465289:0.476594915086743
ENSG00000117676 cell_gm12878_SRR307897:ENST00000530003:1.061975750914 cell_huvec_SRR307905:ENST00000374168:0.426455262406606
ENSG00000118096 cell_gm12878_SRR307897:ENST00000534156:0.709336031309334 cell_huvec_SRR307905:ENST00000264020:1.14478422228388
ENSG00000118200 cell_gm12878_SRR307897:ENST00000236925:3.98711338811415 cell_huvec_SRR307905:ENST00000358823:3.74224241496169
ENSG00000118557 cell_gm12878_SRR307897:ENST00000237353:0.575427462198234 cell_huvec_SRR307905:ENST00000537792:2.92927992305989
ENSG00000119242 cell_gm12878_SRR307897:ENST00000539551:0.898557036878778 cell_huvec_SRR307905:ENST00000545891:2.04184635747987
ENSG00000119383 cell_gm12878_SRR307897:ENST00000417728:1.16547233738184 cell_huvec_SRR307905:ENST00000347048:1.90518379142026
ENSG00000119408 cell_gm12878_SRR307897:ENST00000539416:1.39427879797105 cell_huvec_SRR307905:ENST00000373601:2.51736331904152
ENSG00000119682 cell_gm12878_SRR307897:ENST00000490805:0.656943059363143 cell_huvec_SRR307905:ENST00000554070:3.52558110682074
ENSG00000119760 cell_gm12878_SRR307897:ENST00000464789:18.6776881913559 cell_huvec_SRR307905:ENST00000405491:9.79449528443202
ENSG00000119912 cell_gm12878_SRR307897:ENST00000265986:6.55718768645845 cell_huvec_SRR307905:ENST00000371581:9.22930663201425
ENSG00000119927 cell_gm12878_SRR307897:ENST00000348367:2.76116021363616 cell_huvec_SRR307905:ENST00000423155:2.15082821711029
ENSG00000120805 cell_gm12878_SRR307897:ENST00000551688:4.27447639004148 cell_huvec_SRR307905:ENST00000261636:4.44999546877061
ENSG00000120832 cell_gm12878_SRR307897:ENST00000392830:0.983658866861803 cell_huvec_SRR307905:ENST00000548101:1.35781987713129
ENSG00000121039 cell_gm12878_SRR307897:ENST00000521928:1.36210338270992 cell_huvec_SRR307905:ENST00000240285:0.953730219080689
ENSG00000121578 cell_gm12878_SRR307897:ENST00000480814:0.783220519421584 cell_huvec_SRR307905:ENST00000467604:0.804428947858321
ENSG00000121775 cell_gm12878_SRR307897:ENST00000427288:0.713554300175719 cell_huvec_SRR307905:ENST00000441402:2.12863446257861
ENSG00000122729 cell_gm12878_SRR307897:ENST00000541043:1.21078065183928 cell_huvec_SRR307905:ENST00000379923:2.16464691849758
ENSG00000122958 cell_gm12878_SRR307897:ENST00000263559:2.89143259436741 cell_huvec_SRR307905:ENST00000395098:3.12462340742009
ENSG00000123146 cell_gm12878_SRR307897:ENST00000393059:3.08693251421158 cell_huvec_SRR307905:ENST00000358600:4.65465724105701
ENSG00000123213 cell_gm12878_SRR307897:ENST00000514991:1.53774198811539 cell_huvec_SRR307905:ENST00000502464:1.14426189082984
ENSG00000123353 cell_gm12878_SRR307897:ENST00000243045:1.41476705831828 cell_huvec_SRR307905:ENST00000548974:1.17442696149073
ENSG00000124120 cell_gm12878_SRR307897:ENST00000262605:2.85822921668931 cell_huvec_SRR307905:ENST00000456317:1.52519438598866
ENSG00000124224 cell_gm12878_SRR307897:ENST00000244070:0.965118668979104 cell_huvec_SRR307905:ENST00000422302:0.595356681420878
ENSG00000124444 cell_gm12878_SRR307897:ENST00000336564:0.643750110713393 cell_huvec_SRR307905:ENST00000529930:1.22949436669256
ENSG00000124702 cell_gm12878_SRR307897:ENST00000426116:4.9261218784916 cell_huvec_SRR307905:ENST00000326974:5.39802191389315
ENSG00000125450 cell_gm12878_SRR307897:ENST00000245544:3.01989043016682 cell_huvec_SRR307905:ENST00000447371:7.86611111598592
ENSG00000125648 cell_gm12878_SRR307897:ENST00000264088:1.50185623291916 cell_huvec_SRR307905:ENST00000414491:2.16574795699146
ENSG00000125779 cell_gm12878_SRR307897:ENST00000399552:2.11928688193952 cell_huvec_SRR307905:ENST00000497424:2.93519209316555
ENSG00000126091 cell_gm12878_SRR307897:ENST00000361746:0.106412046938271 cell_huvec_SRR307905:ENST00000361400:0.178482581421506
ENSG00000126870 cell_gm12878_SRR307897:ENST00000407559:0.722572144243805 cell_huvec_SRR307905:ENST00000454771:1.53294944090406
ENSG00000127561 cell_gm12878_SRR307897:ENST00000320633:0.988445502869633 cell_huvec_SRR307905:ENST00000248121:0.607827225073868
ENSG00000127837 cell_gm12878_SRR307897:ENST00000447885:1.67404116270977 cell_huvec_SRR307905:ENST00000444053:1.19289770492211
ENSG00000128463 cell_gm12878_SRR307897:ENST00000560911:1.12811763601691 cell_huvec_SRR307905:ENST00000558205:0.876754674418311
ENSG00000129566 cell_gm12878_SRR307897:ENST00000553984:1.71668521256363 cell_huvec_SRR307905:ENST00000556549:3.09696132822472
ENSG00000129696 cell_gm12878_SRR307897:ENST00000360742:6.6478219367492 cell_huvec_SRR307905:ENST00000431156:4.06712796714268
ENSG00000130803 cell_gm12878_SRR307897:ENST00000247956:4.26478192468027 cell_huvec_SRR307905:ENST00000360385:7.85536174380448
ENSG00000130816 cell_gm12878_SRR307897:ENST00000340748:6.15984045919601 cell_huvec_SRR307905:ENST00000541266:5.6984671865811
ENSG00000131023 cell_gm12878_SRR307897:ENST00000543571:4.28106364179574 cell_huvec_SRR307905:ENST00000392273:3.08153317556309
ENSG00000131196 cell_gm12878_SRR307897:ENST00000397790:0.663309555002911 cell_huvec_SRR307905:ENST00000542384:2.80429462204338
ENSG00000131470 cell_gm12878_SRR307897:ENST00000393795:4.40179562786133 cell_huvec_SRR307905:ENST00000253789:4.08205216712593
ENSG00000131732 cell_gm12878_SRR307897:ENST00000380199:1.01836914680398 cell_huvec_SRR307905:ENST00000254037:1.06407747809408
ENSG00000131748 cell_gm12878_SRR307897:ENST00000443521:4.71848129048623 cell_huvec_SRR307905:ENST00000336308:3.04601086648271
ENSG00000131848 cell_gm12878_SRR307897:ENST00000391713:1.65844834546511 cell_huvec_SRR307905:ENST00000254165:0.970173090747807
ENSG00000132305 cell_gm12878_SRR307897:ENST00000442664:4.89172699795088 cell_huvec_SRR307905:ENST00000419070:6.20891168939942
ENSG00000132405 cell_gm12878_SRR307897:ENST00000410031:0.986107501722775 cell_huvec_SRR307905:ENST00000451522:2.28997847347835
ENSG00000132434 cell_gm12878_SRR307897:ENST00000452107:3.19911172075413 cell_huvec_SRR307905:ENST00000254770:4.99601287659416
ENSG00000132522 cell_gm12878_SRR307897:ENST00000315601:3.946958783144 cell_huvec_SRR307905:ENST00000389167:9.11661852557024
ENSG00000133059 cell_gm12878_SRR307897:ENST00000367162:3.05896355282611 cell_huvec_SRR307905:ENST00000367160:2.45831627480208
ENSG00000133424 cell_gm12878_SRR307897:ENST00000421768:0.549729944051719 cell_huvec_SRR307905:ENST00000452586:0.336939560934178
ENSG00000133818 cell_gm12878_SRR307897:ENST00000414023:1.92582514595988 cell_huvec_SRR307905:ENST00000256196:1.47366364368238
ENSG00000134330 cell_gm12878_SRR307897:ENST00000495797:2.19254979286185 cell_huvec_SRR307905:ENST00000470914:3.0245487569208
ENSG00000134470 cell_gm12878_SRR307897:ENST00000530685:0.581631594431314 cell_huvec_SRR307905:ENST00000397251:1.99874879850014
ENSG00000134970 cell_gm12878_SRR307897:ENST00000456936:67.5229829969571 cell_huvec_SRR307905:ENST00000508420:54.8115130847543
ENSG00000134982 cell_gm12878_SRR307897:ENST00000257430:1.29218460841396 cell_huvec_SRR307905:ENST00000457016:0.945853719189312
ENSG00000135124 cell_gm12878_SRR307897:ENST00000543318:1.49568054423819 cell_huvec_SRR307905:ENST00000543171:2.90174570401804
ENSG00000135148 cell_gm12878_SRR307897:ENST00000549358:1.89022886262564 cell_huvec_SRR307905:ENST00000412615:3.0834635355134
ENSG00000135372 cell_gm12878_SRR307897:ENST00000529523:2.09416745637238 cell_huvec_SRR307905:ENST00000527971:4.34788414499221
ENSG00000135390 cell_gm12878_SRR307897:ENST00000549164:2.83222418730022 cell_huvec_SRR307905:ENST00000338662:2.18454921763707
ENSG00000135439 cell_gm12878_SRR307897:ENST00000549129:2.61437633834108 cell_huvec_SRR307905:ENST00000547588:0.981602911333514
ENSG00000135469 cell_gm12878_SRR307897:ENST00000546544:1.3555449323344 cell_huvec_SRR307905:ENST00000553234:0.709273564154563
ENSG00000136279 cell_gm12878_SRR307897:ENST00000494774:0.925094160300955 cell_huvec_SRR307905:ENST00000452661:2.10516598005073
ENSG00000136504 cell_gm12878_SRR307897:ENST00000503935:0.887111535643683 cell_huvec_SRR307905:ENST00000424009:0.752325857475829
ENSG00000136709 cell_gm12878_SRR307897:ENST00000436787:3.90551938229252 cell_huvec_SRR307905:ENST00000322313:3.61810172227129
ENSG00000136754 cell_gm12878_SRR307897:ENST00000376166:16.4357075593883 cell_huvec_SRR307905:ENST00000376139:10.7502070032359
ENSG00000136770 cell_gm12878_SRR307897:ENST00000447548:6.17129750787624 cell_huvec_SRR307905:ENST00000376946:4.63009940557186
ENSG00000137073 cell_gm12878_SRR307897:ENST00000360802:0.892511596837648 cell_huvec_SRR307905:ENST00000379235:2.02951550533447
ENSG00000137100 cell_gm12878_SRR307897:ENST00000259632:2.4492659096947 cell_huvec_SRR307905:ENST00000421919:1.53911539278611
ENSG00000137210 cell_gm12878_SRR307897:ENST00000473276:2.27482450016654 cell_huvec_SRR307905:ENST00000379530:0.296378093409266
ENSG00000137500 cell_gm12878_SRR307897:ENST00000455220:0.595250413135173 cell_huvec_SRR307905:ENST00000525503:0.732469681744335
ENSG00000138074 cell_gm12878_SRR307897:ENST00000310574:2.71423409669398 cell_huvec_SRR307905:ENST00000401463:2.52357438008593
ENSG00000138777 cell_gm12878_SRR307897:ENST00000351450:2.12689884840326 cell_huvec_SRR307905:ENST00000310267:0.964802367481773
ENSG00000139579 cell_gm12878_SRR307897:ENST00000267023:0.907755809812883 cell_huvec_SRR307905:ENST00000341463:0.81838691608828
ENSG00000140612 cell_gm12878_SRR307897:ENST00000559729:2.69407153663834 cell_huvec_SRR307905:ENST00000558217:7.90820718173626
ENSG00000141012 cell_gm12878_SRR307897:ENST00000568311:0.714132237285168 cell_huvec_SRR307905:ENST00000567525:0.995202843929789
ENSG00000141380 cell_gm12878_SRR307897:ENST00000269137:23.8250769921337 cell_huvec_SRR307905:ENST00000269138:10.9844144822923
ENSG00000141456 cell_gm12878_SRR307897:ENST00000301396:2.69369503208944 cell_huvec_SRR307905:ENST00000436683:1.96774772300612
ENSG00000141510 cell_gm12878_SRR307897:ENST00000545858:0.562105878029357 cell_huvec_SRR307905:ENST00000445888:0.976502795907085
ENSG00000141524 cell_gm12878_SRR307897:ENST00000322914:4.64642239203881 cell_huvec_SRR307905:ENST00000306591:5.28933834386858
ENSG00000141551 cell_gm12878_SRR307897:ENST00000398519:16.0172840357684 cell_huvec_SRR307905:ENST00000392334:20.0385212542881
ENSG00000142528 cell_gm12878_SRR307897:ENST00000445728:3.59122374114181 cell_huvec_SRR307905:ENST00000391821:3.26851531829028
ENSG00000142892 cell_gm12878_SRR307897:ENST00000370812:5.8566146109085 cell_huvec_SRR307905:ENST00000445065:5.78483799288747
ENSG00000143153 cell_gm12878_SRR307897:ENST00000367813:4.1335217420898 cell_huvec_SRR307905:ENST00000367815:5.72193576374226
ENSG00000143207 cell_gm12878_SRR307897:ENST00000459744:2.00338773078879 cell_huvec_SRR307905:ENST00000436424:3.94820266551447
ENSG00000143815 cell_gm12878_SRR307897:ENST00000424022:5.8332611509015 cell_huvec_SRR307905:ENST00000441022:11.2496792868007
ENSG00000143919 cell_gm12878_SRR307897:ENST00000428929:2.50689984490357 cell_huvec_SRR307905:ENST00000378494:4.77471526279899
ENSG00000144455 cell_gm12878_SRR307897:ENST00000272902:3.39128152837273 cell_huvec_SRR307905:ENST00000458465:2.59633366222526
ENSG00000144559 cell_gm12878_SRR307897:ENST00000455809:1.24446036013169 cell_huvec_SRR307905:ENST00000411947:0.938693262779832
ENSG00000144713 cell_gm12878_SRR307897:ENST00000273223:2.24530149058682 cell_huvec_SRR307905:ENST00000396957:2.82656619769645
ENSG00000144746 cell_gm12878_SRR307897:ENST00000273258:8.7563172511766 cell_huvec_SRR307905:ENST00000412089:3.36978530943302
ENSG00000145623 cell_gm12878_SRR307897:ENST00000509237:3.93839859451236 cell_huvec_SRR307905:ENST00000274276:3.63958679783522
ENSG00000145901 cell_gm12878_SRR307897:ENST00000517504:0.920981306361189 cell_huvec_SRR307905:ENST00000417127:1.09464366573761
ENSG00000147457 cell_gm12878_SRR307897:ENST00000517325:1.84476760350546 cell_huvec_SRR307905:ENST00000313219:1.92243899781681
ENSG00000147649 cell_gm12878_SRR307897:ENST00000521933:11.189950309666 cell_huvec_SRR307905:ENST00000336273:31.1963184706651
ENSG00000147872 cell_gm12878_SRR307897:ENST00000276914:10.5663321880773 cell_huvec_SRR307905:ENST00000380464:5.10396948275645
ENSG00000148672 cell_gm12878_SRR307897:ENST00000535802:3.15794357472615 cell_huvec_SRR307905:ENST00000277865:3.76586011956061
ENSG00000149474 cell_gm12878_SRR307897:ENST00000464792:3.54654109902054 cell_huvec_SRR307905:ENST00000435364:2.50546575973599
ENSG00000149480 cell_gm12878_SRR307897:ENST00000527204:2.64564926452557 cell_huvec_SRR307905:ENST00000524902:1.52681033024518
ENSG00000149716 cell_gm12878_SRR307897:ENST00000542341:1.07630690455563 cell_huvec_SRR307905:ENST00000537272:1.14941429893583
ENSG00000149809 cell_gm12878_SRR307897:ENST00000526085:0.170282551126394 cell_huvec_SRR307905:ENST00000279263:0.258773604993208
ENSG00000150093 cell_gm12878_SRR307897:ENST00000494395:4.97260671237333 cell_huvec_SRR307905:ENST00000302278:5.50994879159368
ENSG00000150527 cell_gm12878_SRR307897:ENST00000553352:1.18787804100604 cell_huvec_SRR307905:ENST00000396165:0.91455224679645
ENSG00000150961 cell_gm12878_SRR307897:ENST00000511481:1.04665638665037 cell_huvec_SRR307905:ENST00000379735:1.14895462353964
ENSG00000151366 cell_gm12878_SRR307897:ENST00000525085:2.95935269942154 cell_huvec_SRR307905:ENST00000528164:7.46592194169553
ENSG00000151746 cell_gm12878_SRR307897:ENST00000551848:1.54555297217808 cell_huvec_SRR307905:ENST00000550207:2.21395063247027
ENSG00000152818 cell_gm12878_SRR307897:ENST00000417142:1.7285127785317 cell_huvec_SRR307905:ENST00000367545:4.4133310765334
ENSG00000152894 cell_gm12878_SRR307897:ENST00000532331:0.451753464015525 cell_huvec_SRR307905:ENST00000368227:1.01087289160706
ENSG00000153234 cell_gm12878_SRR307897:ENST00000339562:3.18082183350092 cell_huvec_SRR307905:ENST00000424077:2.50108145585427
ENSG00000153310 cell_gm12878_SRR307897:ENST00000522250:2.91594174989398 cell_huvec_SRR307905:ENST00000522941:0.621615956428998
ENSG00000153767 cell_gm12878_SRR307897:ENST00000469772:5.51287258801684 cell_huvec_SRR307905:ENST00000283875:11.5433773651059
ENSG00000154889 cell_gm12878_SRR307897:ENST00000317251:3.42355859675251 cell_huvec_SRR307905:ENST00000496196:2.66971879311327
ENSG00000154978 cell_gm12878_SRR307897:ENST00000428648:0.566639176906078 cell_huvec_SRR307905:ENST00000433959:1.09501077535529
ENSG00000155465 cell_gm12878_SRR307897:ENST00000554517:1.45328542417035 cell_huvec_SRR307905:ENST00000554758:1.47589027573114
ENSG00000156017 cell_gm12878_SRR307897:ENST00000451153:4.55424037835625 cell_huvec_SRR307905:ENST00000376830:2.163731010809
ENSG00000156026 cell_gm12878_SRR307897:ENST00000373053:4.74128538503126 cell_huvec_SRR307905:ENST00000357157:2.07264004505288
ENSG00000156265 cell_gm12878_SRR307897:ENST00000419845:1.20658532382109 cell_huvec_SRR307905:ENST00000341618:0.654535103839645
ENSG00000156650 cell_gm12878_SRR307897:ENST00000372711:2.07546169843485 cell_huvec_SRR307905:ENST00000372714:1.73966862675928
ENSG00000157020 cell_gm12878_SRR307897:ENST00000350697:2.22551670888612 cell_huvec_SRR307905:ENST00000337354:1.67333339546818
ENSG00000157349 cell_gm12878_SRR307897:ENST00000568460:0.66142985135616 cell_huvec_SRR307905:ENST00000288071:1.13540923700134
ENSG00000157800 cell_gm12878_SRR307897:ENST00000326232:0.429269178047652 cell_huvec_SRR307905:ENST00000469636:1.00071415906362
ENSG00000157837 cell_gm12878_SRR307897:ENST00000543608:2.59865430798943 cell_huvec_SRR307905:ENST00000353487:1.6108687671337
ENSG00000158019 cell_gm12878_SRR307897:ENST00000379624:3.46720700846577 cell_huvec_SRR307905:ENST00000379623:1.45481247856007
ENSG00000158636 cell_gm12878_SRR307897:ENST00000529032:1.39580686608891 cell_huvec_SRR307905:ENST00000532719:2.97941901686512
ENSG00000159063 cell_gm12878_SRR307897:ENST00000525783:1.28988299737965 cell_huvec_SRR307905:ENST00000526849:0.798910086676183
ENSG00000159199 cell_gm12878_SRR307897:ENST00000515060:2.65426755392221 cell_huvec_SRR307905:ENST00000513347:2.53185075986308
ENSG00000159423 cell_gm12878_SRR307897:ENST00000538309:1.04665991132008 cell_huvec_SRR307905:ENST00000538839:1.66238751559969
ENSG00000160058 cell_gm12878_SRR307897:ENST00000341071:1.16789762466356 cell_huvec_SRR307905:ENST00000413080:2.51591841206031
ENSG00000160117 cell_gm12878_SRR307897:ENST00000404085:0.835454814028219 cell_huvec_SRR307905:ENST00000433424:1.17958617957304
ENSG00000160446 cell_gm12878_SRR307897:ENST00000452105:0.48551239895295 cell_huvec_SRR307905:ENST00000372663:0.788217386940766
ENSG00000160633 cell_gm12878_SRR307897:ENST00000292123:12.2125371646488 cell_huvec_SRR307905:ENST00000538656:3.40887272864214
ENSG00000160703 cell_gm12878_SRR307897:ENST00000397884:1.02080491946307 cell_huvec_SRR307905:ENST00000292199:0.536642751200884
ENSG00000160917 cell_gm12878_SRR307897:ENST00000292476:3.28027841211039 cell_huvec_SRR307905:ENST00000451876:4.69433125781646
ENSG00000161513 cell_gm12878_SRR307897:ENST00000544854:2.23199010345825 cell_huvec_SRR307905:ENST00000420580:3.57004953898816
ENSG00000161533 cell_gm12878_SRR307897:ENST00000539791:5.88713711756658 cell_huvec_SRR307905:ENST00000293217:4.27732441959875
ENSG00000161791 cell_gm12878_SRR307897:ENST00000352151:3.19952720616503 cell_huvec_SRR307905:ENST00000335154:5.89952041293537
ENSG00000161813 cell_gm12878_SRR307897:ENST00000429001:0.979319277739889 cell_huvec_SRR307905:ENST00000398473:2.15567162261587
ENSG00000161888 cell_gm12878_SRR307897:ENST00000423327:8.15856805340335 cell_huvec_SRR307905:ENST00000429831:6.58514763682734
ENSG00000161904 cell_gm12878_SRR307897:ENST00000513701:12.0478348421975 cell_huvec_SRR307905:ENST00000293760:4.93687172147256
ENSG00000162129 cell_gm12878_SRR307897:ENST00000544683:1.64002625134493 cell_huvec_SRR307905:ENST00000538039:1.23521967297567
ENSG00000162385 cell_gm12878_SRR307897:ENST00000371466:2.33780738245972 cell_huvec_SRR307905:ENST00000371470:0.908195391849811
ENSG00000163026 cell_gm12878_SRR307897:ENST00000295148:19.8904584185457 cell_huvec_SRR307905:ENST00000443232:12.8267034305805
ENSG00000163125 cell_gm12878_SRR307897:ENST00000401000:0.974025613651622 cell_huvec_SRR307905:ENST00000369068:1.72461580903524
ENSG00000163468 cell_gm12878_SRR307897:ENST00000415548:2.42409254381307 cell_huvec_SRR307905:ENST00000368259:7.50194108448141
ENSG00000163703 cell_gm12878_SRR307897:ENST00000326434:1.40363790506958 cell_huvec_SRR307905:ENST00000435417:6.05172723108027
ENSG00000163704 cell_gm12878_SRR307897:ENST00000411976:2.79798204171402 cell_huvec_SRR307905:ENST00000412055:1.86190990519696
ENSG00000163950 cell_gm12878_SRR307897:ENST00000429429:13.6164133826914 cell_huvec_SRR307905:ENST00000460392:4.94502508551968
ENSG00000163975 cell_gm12878_SRR307897:ENST00000296351:0.638937734098463 cell_huvec_SRR307905:ENST00000296350:0.678086357874744
ENSG00000164045 cell_gm12878_SRR307897:ENST00000302506:2.7538677960674 cell_huvec_SRR307905:ENST00000351231:3.46241488160966
ENSG00000164056 cell_gm12878_SRR307897:ENST00000394339:0.61018663573856 cell_huvec_SRR307905:ENST00000339241:1.4233643894946
ENSG00000164080 cell_gm12878_SRR307897:ENST00000409535:0.423583357525598 cell_huvec_SRR307905:ENST00000432863:0.492726123818344
ENSG00000164111 cell_gm12878_SRR307897:ENST00000501272:2.99726489170634 cell_huvec_SRR307905:ENST00000515017:4.54075908692116
ENSG00000164338 cell_gm12878_SRR307897:ENST00000296792:2.89839741525565 cell_huvec_SRR307905:ENST00000508686:3.73738741448779
ENSG00000164506 cell_gm12878_SRR307897:ENST00000367475:1.4324893112407 cell_huvec_SRR307905:ENST00000367479:2.48208510692838
ENSG00000164615 cell_gm12878_SRR307897:ENST00000514518:8.78216119616404 cell_huvec_SRR307905:ENST00000297156:7.84750483932887
ENSG00000165185 cell_gm12878_SRR307897:ENST00000337530:3.01647670876189 cell_huvec_SRR307905:ENST00000536272:2.93244365136526
ENSG00000165264 cell_gm12878_SRR307897:ENST00000379847:5.72795715251564 cell_huvec_SRR307905:ENST00000350021:9.98317237249938
ENSG00000165338 cell_gm12878_SRR307897:ENST00000371681:0.276465361615596 cell_huvec_SRR307905:ENST00000371667:0.976212783228639
ENSG00000165410 cell_gm12878_SRR307897:ENST00000556161:3.82708962705303 cell_huvec_SRR307905:ENST00000422678:7.64326787252579
ENSG00000165476 cell_gm12878_SRR307897:ENST00000373758:2.3174622413434 cell_huvec_SRR307905:ENST00000438249:4.75854320425997
ENSG00000165526 cell_gm12878_SRR307897:ENST00000298317:2.06707427456265 cell_huvec_SRR307905:ENST00000533628:2.05788300957355
ENSG00000165916 cell_gm12878_SRR307897:ENST00000531653:2.10032946949591 cell_huvec_SRR307905:ENST00000298852:1.60417316922654
ENSG00000166123 cell_gm12878_SRR307897:ENST00000570179:1.24456312522857 cell_huvec_SRR307905:ENST00000340124:1.69037806958365
ENSG00000166133 cell_gm12878_SRR307897:ENST00000417769:3.42756230838231 cell_huvec_SRR307905:ENST00000315616:6.38110824027296
ENSG00000166333 cell_gm12878_SRR307897:ENST00000420936:9.2381892634823 cell_huvec_SRR307905:ENST00000537806:4.54472751587086
ENSG00000166452 cell_gm12878_SRR307897:ENST00000534147:5.41795178713069 cell_huvec_SRR307905:ENST00000396648:2.06064783633778
ENSG00000166821 cell_gm12878_SRR307897:ENST00000300056:0.911789283288033 cell_huvec_SRR307905:ENST00000559170:0.819679203120227
ENSG00000166855 cell_gm12878_SRR307897:ENST00000559218:1.69025937119273 cell_huvec_SRR307905:ENST00000300107:1.91605395958469
ENSG00000167515 cell_gm12878_SRR307897:ENST00000567895:0.666050257219515 cell_huvec_SRR307905:ENST00000568583:1.01320290453751
ENSG00000167552 cell_gm12878_SRR307897:ENST00000552597:1.23610562605916 cell_huvec_SRR307905:ENST00000552250:1.20218967224818
ENSG00000167562 cell_gm12878_SRR307897:ENST00000301093:2.34326039333982 cell_huvec_SRR307905:ENST00000391785:2.79075169278355
ENSG00000167658 cell_gm12878_SRR307897:ENST00000543343:57.5808976052939 cell_huvec_SRR307905:ENST00000309311:146.581910651011
ENSG00000167699 cell_gm12878_SRR307897:ENST00000301329:6.79667948490371 cell_huvec_SRR307905:ENST00000301328:3.4273281955696
ENSG00000167770 cell_gm12878_SRR307897:ENST00000428192:8.36280398987764 cell_huvec_SRR307905:ENST00000543988:8.05541641872386
ENSG00000167815 cell_gm12878_SRR307897:ENST00000301522:0.768670495352051 cell_huvec_SRR307905:ENST00000334482:0.938866095169743
ENSG00000167881 cell_gm12878_SRR307897:ENST00000540937:3.94344836854897 cell_huvec_SRR307905:ENST00000542536:9.16512842439747
ENSG00000168386 cell_gm12878_SRR307897:ENST00000471562:0.540492927324161 cell_huvec_SRR307905:ENST00000383694:1.83865055353527
ENSG00000168404 cell_gm12878_SRR307897:ENST00000308807:9.00607095934502 cell_huvec_SRR307905:ENST00000306247:13.641271179139
ENSG00000168904 cell_gm12878_SRR307897:ENST00000561276:1.49658967281947 cell_huvec_SRR307905:ENST00000560236:1.06534828104075
ENSG00000168918 cell_gm12878_SRR307897:ENST00000450745:1.07137995639929 cell_huvec_SRR307905:ENST00000451407:2.91738606774676
ENSG00000169228 cell_gm12878_SRR307897:ENST00000393611:2.3945235195112 cell_huvec_SRR307905:ENST00000303251:1.91309125338529
ENSG00000169684 cell_gm12878_SRR307897:ENST00000394802:6.2803560596506 cell_huvec_SRR307905:ENST00000299565:6.69854931645848
ENSG00000169689 cell_gm12878_SRR307897:ENST00000392359:23.2198565819839 cell_huvec_SRR307905:ENST00000306704:30.1790718717256
ENSG00000171453 cell_gm12878_SRR307897:ENST00000428025:2.30366710332294 cell_huvec_SRR307905:ENST00000372389:4.12424365648417
ENSG00000171574 cell_gm12878_SRR307897:ENST00000354635:11.0687704166172 cell_huvec_SRR307905:ENST00000306910:11.2007399468613
ENSG00000171649 cell_gm12878_SRR307897:ENST00000307468:0.610439070860227 cell_huvec_SRR307905:ENST00000536878:1.36394619399206
ENSG00000171723 cell_gm12878_SRR307897:ENST00000556240:1.06243388153326 cell_huvec_SRR307905:ENST00000478722:0.618026065484936
ENSG00000172239 cell_gm12878_SRR307897:ENST00000508537:0.599538837009983 cell_huvec_SRR307905:ENST00000504639:0.328453839773035
ENSG00000172262 cell_gm12878_SRR307897:ENST00000399534:2.29349786737392 cell_huvec_SRR307905:ENST00000509634:2.92634959577955
ENSG00000172493 cell_gm12878_SRR307897:ENST00000395146:4.01929980212348 cell_huvec_SRR307905:ENST00000503477:2.24263708437252
ENSG00000172530 cell_gm12878_SRR307897:ENST00000485772:0.316977120102779 cell_huvec_SRR307905:ENST00000286122:0.527822362830217
ENSG00000172977 cell_gm12878_SRR307897:ENST00000530446:2.51971996912143 cell_huvec_SRR307905:ENST00000533596:1.98693971935735
ENSG00000173113 cell_gm12878_SRR307897:ENST00000308774:6.03967001070571 cell_huvec_SRR307905:ENST00000539854:3.28273770302911
ENSG00000173402 cell_gm12878_SRR307897:ENST00000515359:0.201523592444991 cell_huvec_SRR307905:ENST00000308775:0.671637651463059
ENSG00000174579 cell_gm12878_SRR307897:ENST00000491050:7.0089013738393 cell_huvec_SRR307905:ENST00000309993:7.77456431243035
ENSG00000175104 cell_gm12878_SRR307897:ENST00000526995:2.61998363709607 cell_huvec_SRR307905:ENST00000348124:1.56305495777252
ENSG00000175575 cell_gm12878_SRR307897:ENST00000536582:0.574774113481147 cell_huvec_SRR307905:ENST00000544552:0.542916152240792
ENSG00000176087 cell_gm12878_SRR307897:ENST00000432254:1.05000595283145 cell_huvec_SRR307905:ENST00000323146:1.16586855741566
ENSG00000176171 cell_gm12878_SRR307897:ENST00000368636:11.2997577964868 cell_huvec_SRR307905:ENST00000540159:14.7019101392163
ENSG00000176407 cell_gm12878_SRR307897:ENST00000453448:18.416309138596 cell_huvec_SRR307905:ENST00000409785:14.3110512230243
ENSG00000176473 cell_gm12878_SRR307897:ENST00000557710:0.883158377980654 cell_huvec_SRR307905:ENST00000402312:2.59747143946045
ENSG00000176771 cell_gm12878_SRR307897:ENST00000409261:0.675362180897273 cell_huvec_SRR307905:ENST00000317721:0.407580314232497
ENSG00000176890 cell_gm12878_SRR307897:ENST00000323274:72.350699314875 cell_huvec_SRR307905:ENST00000323250:42.1599329377657
ENSG00000176894 cell_gm12878_SRR307897:ENST00000543589:2.65947147111183 cell_huvec_SRR307905:ENST00000539093:2.14405834231675
ENSG00000177889 cell_gm12878_SRR307897:ENST00000550657:5.24179490425646 cell_huvec_SRR307905:ENST00000318066:4.03753308955876
ENSG00000178385 cell_gm12878_SRR307897:ENST00000427836:1.05457195075604 cell_huvec_SRR307905:ENST00000447645:0.716710473782824
ENSG00000179218 cell_gm12878_SRR307897:ENST00000539083:58.6422445414828 cell_huvec_SRR307905:ENST00000316448:65.0237008669637
ENSG00000179918 cell_gm12878_SRR307897:ENST00000418751:3.24542528363067 cell_huvec_SRR307905:ENST00000500504:3.25992781153914
ENSG00000179965 cell_gm12878_SRR307897:ENST00000564550:2.66392681649074 cell_huvec_SRR307905:ENST00000434417:2.92738270341101
ENSG00000180329 cell_gm12878_SRR307897:ENST00000315286:7.68544635812891 cell_huvec_SRR307905:ENST00000457422:9.52715217176664
ENSG00000180822 cell_gm12878_SRR307897:ENST00000438998:1.47377125152695 cell_huvec_SRR307905:ENST00000419065:0.734319229557481
ENSG00000180979 cell_gm12878_SRR307897:ENST00000563454:0.700248371182353 cell_huvec_SRR307905:ENST00000397130:0.666056435425576
ENSG00000181619 cell_gm12878_SRR307897:ENST00000395116:2.66848915278949 cell_huvec_SRR307905:ENST00000481661:1.36884148688031
ENSG00000181666 cell_gm12878_SRR307897:ENST00000541583:8.32110206003825 cell_huvec_SRR307905:ENST00000544914:3.94427552086454
ENSG00000182199 cell_gm12878_SRR307897:ENST00000557433:1.49414215903574 cell_huvec_SRR307905:ENST00000414700:1.23675487963676
ENSG00000183111 cell_gm12878_SRR307897:ENST00000505810:2.97620865967626 cell_huvec_SRR307905:ENST00000333677:4.63269904248298
ENSG00000183340 cell_gm12878_SRR307897:ENST00000332349:1.84007161277115 cell_huvec_SRR307905:ENST00000458427:1.18746336844182
ENSG00000183520 cell_gm12878_SRR307897:ENST00000537711:4.88652579054507 cell_huvec_SRR307905:ENST00000373014:5.92120376826713
ENSG00000183826 cell_gm12878_SRR307897:ENST00000403056:1.73179641072848 cell_huvec_SRR307905:ENST00000481247:2.30252322906912
ENSG00000184007 cell_gm12878_SRR307897:ENST00000470404:14.1724383951959 cell_huvec_SRR307905:ENST00000344035:21.0950575308919
ENSG00000184076 cell_gm12878_SRR307897:ENST00000332801:6.21637072344847 cell_huvec_SRR307905:ENST00000401406:3.86083362075057
ENSG00000184887 cell_gm12878_SRR307897:ENST00000392554:0.474500223437748 cell_huvec_SRR307905:ENST00000327471:0.92579541310148
ENSG00000184939 cell_gm12878_SRR307897:ENST00000398253:2.12041436607574 cell_huvec_SRR307905:ENST00000327567:1.20015931860486
ENSG00000185127 cell_gm12878_SRR307897:ENST00000332290:42.5730128880084 cell_huvec_SRR307905:ENST00000439249:19.4771598766614
ENSG00000185842 cell_gm12878_SRR307897:ENST00000366848:0.53909601692553 cell_huvec_SRR307905:ENST00000327794:0.27084359417542
ENSG00000186106 cell_gm12878_SRR307897:ENST00000335659:2.00539408640364 cell_huvec_SRR307905:ENST00000519597:1.06247023976189
ENSG00000186300 cell_gm12878_SRR307897:ENST00000382127:1.70438130503457 cell_huvec_SRR307905:ENST00000334241:1.43945844443442
ENSG00000186575 cell_gm12878_SRR307897:ENST00000397789:1.23880015329321 cell_huvec_SRR307905:ENST00000347330:2.05956922831078
ENSG00000187626 cell_gm12878_SRR307897:ENST00000449813:3.6899847992547 cell_huvec_SRR307905:ENST00000377294:1.55998367564393
ENSG00000187695 cell_gm12878_SRR307897:ENST00000511204:2.23542035477106 cell_huvec_SRR307905:ENST00000508239:1.58521272537032
ENSG00000189144 cell_gm12878_SRR307897:ENST00000357309:3.72415505785865 cell_huvec_SRR307905:ENST00000378445:1.53657719795966
ENSG00000196352 cell_gm12878_SRR307897:ENST00000343420:4.2668328876602 cell_huvec_SRR307905:ENST00000367063:4.48007190508215
ENSG00000196365 cell_gm12878_SRR307897:ENST00000358403:7.21552040865261 cell_huvec_SRR307905:ENST00000360614:7.48669963008164
ENSG00000196419 cell_gm12878_SRR307897:ENST00000405506:1.18942492796915 cell_huvec_SRR307905:ENST00000359308:0.941028288589717
ENSG00000196455 cell_gm12878_SRR307897:ENST00000507330:5.22863049960414 cell_huvec_SRR307905:ENST00000356763:4.70178844299529
ENSG00000196821 cell_gm12878_SRR307897:ENST00000374023:52.4982898712199 cell_huvec_SRR307905:ENST00000374026:29.0439711495126
ENSG00000196878 cell_gm12878_SRR307897:ENST00000415782:0.634669725267005 cell_huvec_SRR307905:ENST00000391911:0.702537210330134
ENSG00000197043 cell_gm12878_SRR307897:ENST00000517757:5.69117778294874 cell_huvec_SRR307905:ENST00000377751:3.85606483731297
ENSG00000197147 cell_gm12878_SRR307897:ENST00000439853:2.70472859147947 cell_huvec_SRR307905:ENST00000541858:2.32355883097192
ENSG00000197170 cell_gm12878_SRR307897:ENST00000357146:4.59043227816794 cell_huvec_SRR307905:ENST00000356126:6.39775754286965
ENSG00000197345 cell_gm12878_SRR307897:ENST00000362034:1.66611475647554 cell_huvec_SRR307905:ENST00000565125:0.421321620875745
ENSG00000197746 cell_gm12878_SRR307897:ENST00000394936:14.7975976856096 cell_huvec_SRR307905:ENST00000394929:20.5521710210284
ENSG00000197930 cell_gm12878_SRR307897:ENST00000554251:5.37981894047805 cell_huvec_SRR307905:ENST00000395686:13.3221304108671
ENSG00000197959 cell_gm12878_SRR307897:ENST00000367731:0.845437271202857 cell_huvec_SRR307905:ENST00000485254:0.598183631725645
ENSG00000198121 cell_gm12878_SRR307897:ENST00000374430:0.931424226055466 cell_huvec_SRR307905:ENST00000538760:1.72847469169597
ENSG00000198286 cell_gm12878_SRR307897:ENST00000356408:5.86517020707031 cell_huvec_SRR307905:ENST00000396946:4.24049519287741
ENSG00000198363 cell_gm12878_SRR307897:ENST00000379454:0.432724885583003 cell_huvec_SRR307905:ENST00000517856:1.62881848135486
ENSG00000198373 cell_gm12878_SRR307897:ENST00000569174:0.729686090153845 cell_huvec_SRR307905:ENST00000568684:0.824178405749259
ENSG00000198382 cell_gm12878_SRR307897:ENST00000528264:1.95317068335609 cell_huvec_SRR307905:ENST00000531818:1.82919201232047
ENSG00000198466 cell_gm12878_SRR307897:ENST00000339656:2.86517020497706 cell_huvec_SRR307905:ENST00000419854:3.34597946712709
ENSG00000198586 cell_gm12878_SRR307897:ENST00000356075:2.26165093818322 cell_huvec_SRR307905:ENST00000442919:2.66840419777106
ENSG00000198826 cell_gm12878_SRR307897:ENST00000565905:2.29815237324409 cell_huvec_SRR307905:ENST00000361627:3.34609305206044
ENSG00000204070 cell_gm12878_SRR307897:ENST00000243918:5.38307137297147 cell_huvec_SRR307905:ENST00000457307:2.35924038359845
ENSG00000204160 cell_gm12878_SRR307897:ENST00000534643:4.52210123192958 cell_huvec_SRR307905:ENST00000374142:7.7823059100883
ENSG00000204954 cell_gm12878_SRR307897:ENST00000553183:3.98960754762135 cell_huvec_SRR307905:ENST00000552940:2.15681868465714
ENSG00000205423 cell_gm12878_SRR307897:ENST00000565457:1.70610770822708 cell_huvec_SRR307905:ENST00000427478:1.55815463567313
ENSG00000205808 cell_gm12878_SRR307897:ENST00000381883:10.723739412187 cell_huvec_SRR307905:ENST00000537542:8.35315851250722
ENSG00000219200 cell_gm12878_SRR307897:ENST00000402093:1.86095999947737 cell_huvec_SRR307905:ENST00000552039:4.3341187153541
ENSG00000232859 cell_gm12878_SRR307897:ENST00000508862:0.831487813782704 cell_huvec_SRR307905:ENST00000379103:1.3802119172317
ENSG00000240230 cell_gm12878_SRR307897:ENST00000457254:4.83210157094335 cell_huvec_SRR307905:ENST00000344111:7.0166333712614
ENSG00000242114 cell_gm12878_SRR307897:ENST00000355143:0.925380526854284 cell_huvec_SRR307905:ENST00000266263:1.65511408269634
ENSG00000242259 cell_gm12878_SRR307897:ENST00000399568:1.89305305270344 cell_huvec_SRR307905:ENST00000333059:1.54150681862453
ENSG00000250021 cell_gm12878_SRR307897:ENST00000560940:1.75122677450619 cell_huvec_SRR307905:ENST00000398333:1.98660569645783
ENSG00000250151 cell_gm12878_SRR307897:ENST00000453882:4.6200222648113 cell_huvec_SRR307905:ENST00000397256:4.40440958476603
ENSG00000000419 cell_gm12878_SRR307897:ENST00000371588:2.19324133889943 cell_huvec_SRR307906:ENST00000371582:0.592193012489568
ENSG00000001630 cell_gm12878_SRR307897:ENST00000496998:4.45573356356019 cell_huvec_SRR307906:ENST00000003100:3.85275253790703
ENSG00000001631 cell_gm12878_SRR307897:ENST00000445516:4.25382983439476 cell_huvec_SRR307906:ENST00000452773:4.83629513354938
ENSG00000002016 cell_gm12878_SRR307897:ENST00000544742:0.416305902640704 cell_huvec_SRR307906:ENST00000358495:0.276520582554779
ENSG00000003402 cell_gm12878_SRR307897:ENST00000433445:2.7005713075778 cell_huvec_SRR307906:ENST00000395148:2.95113439359647
ENSG00000003987 cell_gm12878_SRR307897:ENST00000180173:0.520741562961942 cell_huvec_SRR307906:ENST00000398099:0.868515438299555
ENSG00000006652 cell_gm12878_SRR307897:ENST00000462155:1.00860179691751 cell_huvec_SRR307906:ENST00000403825:1.14196422701173
ENSG00000006715 cell_gm12878_SRR307897:ENST00000439468:9.25690463113777 cell_huvec_SRR307906:ENST00000310301:4.79358574159502
ENSG00000008311 cell_gm12878_SRR307897:ENST00000393376:1.04012939623236 cell_huvec_SRR307906:ENST00000417368:1.38813381245691
ENSG00000010539 cell_gm12878_SRR307897:ENST00000396871:1.57512235201605 cell_huvec_SRR307906:ENST00000431561:1.60314880780826
ENSG00000010626 cell_gm12878_SRR307897:ENST00000433346:0.427076515281377 cell_huvec_SRR307906:ENST00000428946:0.8106207672096
ENSG00000011052 cell_gm12878_SRR307897:ENST00000376392:3.14291083277762 cell_huvec_SRR307906:ENST00000393190:0.911381134052943
ENSG00000011114 cell_gm12878_SRR307897:ENST00000334746:2.02237938217084 cell_huvec_SRR307906:ENST00000355125:1.54189834355571
ENSG00000013810 cell_gm12878_SRR307897:ENST00000458173:1.31543553331447 cell_huvec_SRR307906:ENST00000470136:2.64677946439281
ENSG00000019485 cell_gm12878_SRR307897:ENST00000424263:0.625780793540578 cell_huvec_SRR307906:ENST00000534751:1.63250473375656
ENSG00000023330 cell_gm12878_SRR307897:ENST00000459884:3.97320699359594 cell_huvec_SRR307906:ENST00000469224:2.72610627547858
ENSG00000027847 cell_gm12878_SRR307897:ENST00000541139:1.28322828120943 cell_huvec_SRR307906:ENST00000029410:7.69007884891953
ENSG00000032389 cell_gm12878_SRR307897:ENST00000441271:0.700399191937221 cell_huvec_SRR307906:ENST00000398659:1.69505874425438
ENSG00000033627 cell_gm12878_SRR307897:ENST00000393829:5.40840075385924 cell_huvec_SRR307906:ENST00000544137:11.3487417153847
ENSG00000035687 cell_gm12878_SRR307897:ENST00000449326:3.11416161326762 cell_huvec_SRR307906:ENST00000366535:3.79842017854878
ENSG00000039123 cell_gm12878_SRR307897:ENST00000505565:2.10188083050349 cell_huvec_SRR307906:ENST00000230640:1.43077065138694
ENSG00000040487 cell_gm12878_SRR307897:ENST00000432465:1.8567212766783 cell_huvec_SRR307906:ENST00000400548:1.41811936572808
ENSG00000041880 cell_gm12878_SRR307897:ENST00000431474:1.11778926545171 cell_huvec_SRR307906:ENST00000398755:1.05187822403239
ENSG00000048342 cell_gm12878_SRR307897:ENST00000515124:0.320673954564222 cell_huvec_SRR307906:ENST00000503658:0.32450171908632
ENSG00000051108 cell_gm12878_SRR307897:ENST00000568651:3.44144306129011 cell_huvec_SRR307906:ENST00000300302:2.96930432457586
ENSG00000051382 cell_gm12878_SRR307897:ENST00000461451:0.362707927881202 cell_huvec_SRR307906:ENST00000469284:0.265000441421578
ENSG00000054118 cell_gm12878_SRR307897:ENST00000478853:18.7113756750307 cell_huvec_SRR307906:ENST00000354618:24.9550663374173
ENSG00000057608 cell_gm12878_SRR307897:ENST00000447751:3.52815267924234 cell_huvec_SRR307906:ENST00000380153:6.02329218105034
ENSG00000059691 cell_gm12878_SRR307897:ENST00000515812:0.917771417057506 cell_huvec_SRR307906:ENST00000510720:1.23624705652068
ENSG00000059728 cell_gm12878_SRR307897:ENST00000435990:3.32420026800663 cell_huvec_SRR307906:ENST00000264444:7.09984214196091
ENSG00000064547 cell_gm12878_SRR307897:ENST00000542587:1.96166112849383 cell_huvec_SRR307906:ENST00000407877:2.17798846211636
ENSG00000065154 cell_gm12878_SRR307897:ENST00000368845:1.19709078926285 cell_huvec_SRR307906:ENST00000539214:1.24928736285221
ENSG00000065518 cell_gm12878_SRR307897:ENST00000492739:10.5969985962928 cell_huvec_SRR307906:ENST00000461682:3.80630361003328
ENSG00000065833 cell_gm12878_SRR307897:ENST00000543031:1.99288154850551 cell_huvec_SRR307906:ENST00000540036:3.58044082224767
ENSG00000066044 cell_gm12878_SRR307897:ENST00000351593:11.4620233130983 cell_huvec_SRR307906:ENST00000407627:13.9102916186515
ENSG00000066427 cell_gm12878_SRR307897:ENST00000359366:0.436696611214602 cell_huvec_SRR307906:ENST00000539454:0.128682487843116
ENSG00000066629 cell_gm12878_SRR307897:ENST00000262233:0.331550887408982 cell_huvec_SRR307906:ENST00000542138:0.766929277744521
ENSG00000067369 cell_gm12878_SRR307897:ENST00000414758:5.98918079843304 cell_huvec_SRR307906:ENST00000411772:2.58419009883954
ENSG00000068024 cell_gm12878_SRR307897:ENST00000345617:0.366916051956888 cell_huvec_SRR307906:ENST00000544989:0.770360865100769
ENSG00000068383 cell_gm12878_SRR307897:ENST00000423490:0.675390778472729 cell_huvec_SRR307906:ENST00000536599:0.770969327377436
ENSG00000068793 cell_gm12878_SRR307897:ENST00000313077:1.79597894285119 cell_huvec_SRR307906:ENST00000561263:1.63498425542342
ENSG00000068912 cell_gm12878_SRR307897:ENST00000185150:14.4189377581382 cell_huvec_SRR307906:ENST00000378239:4.57100136267917
ENSG00000069998 cell_gm12878_SRR307897:ENST00000155674:3.1323968263837 cell_huvec_SRR307906:ENST00000399852:4.41898503315098
ENSG00000070814 cell_gm12878_SRR307897:ENST00000445265:0.704476642955022 cell_huvec_SRR307906:ENST00000513538:0.924188646486495
ENSG00000071205 cell_gm12878_SRR307897:ENST00000336498:0.841686508045699 cell_huvec_SRR307906:ENST00000507661:0.557611202846333
ENSG00000074054 cell_gm12878_SRR307897:ENST00000455322:2.46561784531416 cell_huvec_SRR307906:ENST00000541859:3.03188113476599
ENSG00000074356 cell_gm12878_SRR307897:ENST00000389005:42.7164109913709 cell_huvec_SRR307906:ENST00000158149:19.8172775776473
ENSG00000075131 cell_gm12878_SRR307897:ENST00000367709:0.549278227369395 cell_huvec_SRR307906:ENST00000261881:0.977472073058516
ENSG00000076944 cell_gm12878_SRR307897:ENST00000543902:2.32427733330099 cell_huvec_SRR307906:ENST00000320400:5.02304146310311
ENSG00000079387 cell_gm12878_SRR307897:ENST00000551798:1.03385030468072 cell_huvec_SRR307906:ENST00000448372:2.10532425712411
ENSG00000081177 cell_gm12878_SRR307897:ENST00000409675:0.886554669492387 cell_huvec_SRR307906:ENST00000193422:0.704306557621329
ENSG00000081760 cell_gm12878_SRR307897:ENST00000536752:0.254689696918142 cell_huvec_SRR307906:ENST00000543665:1.266276479511
ENSG00000083168 cell_gm12878_SRR307897:ENST00000426524:2.53141854743352 cell_huvec_SRR307906:ENST00000265713:4.58124436716908
ENSG00000083223 cell_gm12878_SRR307897:ENST00000375947:1.06736350748836 cell_huvec_SRR307906:ENST00000375960:0.698180904821699
ENSG00000084676 cell_gm12878_SRR307897:ENST00000538539:5.69792765362564 cell_huvec_SRR307906:ENST00000348332:3.55667155750248
ENSG00000085377 cell_gm12878_SRR307897:ENST00000535457:4.47983008762114 cell_huvec_SRR307906:ENST00000369110:7.20527883705076
ENSG00000086200 cell_gm12878_SRR307897:ENST00000325324:0.676244537370661 cell_huvec_SRR307906:ENST00000409534:1.52337550646949
ENSG00000087365 cell_gm12878_SRR307897:ENST00000530981:1.8933554657578 cell_huvec_SRR307906:ENST00000355456:2.76691119354788
ENSG00000087995 cell_gm12878_SRR307897:ENST00000333483:2.33586379155699 cell_huvec_SRR307906:ENST00000311506:1.8243578140922
ENSG00000088298 cell_gm12878_SRR307897:ENST00000374492:1.76800352656864 cell_huvec_SRR307906:ENST00000542871:2.71362033983735
ENSG00000090487 cell_gm12878_SRR307897:ENST00000433215:4.09521858464064 cell_huvec_SRR307906:ENST00000561078:3.47365360198735
ENSG00000091732 cell_gm12878_SRR307897:ENST00000360708:1.4550851681935 cell_huvec_SRR307906:ENST00000311873:1.88779558981194
ENSG00000092020 cell_gm12878_SRR307897:ENST00000557074:0.790207528826496 cell_huvec_SRR307906:ENST00000557278:0.246797805765022
ENSG00000092295 cell_gm12878_SRR307897:ENST00000206765:0.33812375201867 cell_huvec_SRR307906:ENST00000544573:0.480240082156545
ENSG00000092964 cell_gm12878_SRR307897:ENST00000311151:1.38713545850315 cell_huvec_SRR307906:ENST00000545637:2.40156072450982
ENSG00000099875 cell_gm12878_SRR307897:ENST00000309340:3.78498533308365 cell_huvec_SRR307906:ENST00000250896:8.20530146178689
ENSG00000099901 cell_gm12878_SRR307897:ENST00000448394:1.14569057995129 cell_huvec_SRR307906:ENST00000430524:0.480906809917726
ENSG00000099992 cell_gm12878_SRR307897:ENST00000393906:0.79732638106052 cell_huvec_SRR307906:ENST00000403477:0.719135405061372
ENSG00000100024 cell_gm12878_SRR307897:ENST00000326010:2.10155693114292 cell_huvec_SRR307906:ENST00000382760:0.921071293746165
ENSG00000100028 cell_gm12878_SRR307897:ENST00000402849:11.4400918971469 cell_huvec_SRR307906:ENST00000215829:7.5791817866341
ENSG00000100029 cell_gm12878_SRR307897:ENST00000406208:1.31511252228529 cell_huvec_SRR307906:ENST00000441668:1.07094378407465
ENSG00000100038 cell_gm12878_SRR307897:ENST00000430142:0.316393384690746 cell_huvec_SRR307906:ENST00000444502:0.357168611438851
ENSG00000100084 cell_gm12878_SRR307897:ENST00000263208:4.32153395898758 cell_huvec_SRR307906:ENST00000340170:4.17813138097598
ENSG00000100219 cell_gm12878_SRR307897:ENST00000405219:3.58536754579571 cell_huvec_SRR307906:ENST00000415306:4.46161953898297
ENSG00000100227 cell_gm12878_SRR307897:ENST00000451060:2.29377789359676 cell_huvec_SRR307906:ENST00000348657:2.50280362642787
ENSG00000100612 cell_gm12878_SRR307897:ENST00000536410:1.51386874627043 cell_huvec_SRR307906:ENST00000557185:0.871569302192254
ENSG00000100802 cell_gm12878_SRR307897:ENST00000397382:1.55993189127734 cell_huvec_SRR307906:ENST00000555098:1.92835891840412
ENSG00000100811 cell_gm12878_SRR307897:ENST00000554804:9.13945501474614 cell_huvec_SRR307906:ENST00000262238:14.8545012212865
ENSG00000100889 cell_gm12878_SRR307897:ENST00000561286:1.04643552534957 cell_huvec_SRR307906:ENST00000216780:1.8672474505413
ENSG00000100897 cell_gm12878_SRR307897:ENST00000326009:0.228831135588179 cell_huvec_SRR307906:ENST00000396941:0.468793342784966
ENSG00000101079 cell_gm12878_SRR307897:ENST00000349004:2.5358707656127 cell_huvec_SRR307906:ENST00000540765:4.59212482912318
ENSG00000101138 cell_gm12878_SRR307897:ENST00000415828:0.762443562457545 cell_huvec_SRR307906:ENST00000425890:3.22098170573792
ENSG00000101290 cell_gm12878_SRR307897:ENST00000450570:2.98977727790633 cell_huvec_SRR307906:ENST00000460006:6.17850032345915
ENSG00000101557 cell_gm12878_SRR307897:ENST00000261601:9.90255830338227 cell_huvec_SRR307906:ENST00000383589:13.0522092339535
ENSG00000102984 cell_gm12878_SRR307897:ENST00000562808:0.502880509497366 cell_huvec_SRR307906:ENST00000566987:1.21084269782554
ENSG00000103152 cell_gm12878_SRR307897:ENST00000219431:3.60587103595029 cell_huvec_SRR307906:ENST00000356432:5.37638602661966
ENSG00000103245 cell_gm12878_SRR307897:ENST00000567403:0.31072161194123 cell_huvec_SRR307906:ENST00000565425:0.508324578119311
ENSG00000103264 cell_gm12878_SRR307897:ENST00000563113:1.00048717448897 cell_huvec_SRR307906:ENST00000565593:1.52783481825722
ENSG00000103429 cell_gm12878_SRR307897:ENST00000562545:2.19570677943034 cell_huvec_SRR307906:ENST00000563971:2.9304541475333
ENSG00000103591 cell_gm12878_SRR307897:ENST00000542650:2.31231733345932 cell_huvec_SRR307906:ENST00000261880:2.46703462954451
ENSG00000104228 cell_gm12878_SRR307897:ENST00000305364:3.55722966480132 cell_huvec_SRR307906:ENST00000380544:2.35570717266356
ENSG00000104343 cell_gm12878_SRR307897:ENST00000419880:3.29678029327759 cell_huvec_SRR307906:ENST00000517608:1.37270964350398
ENSG00000104660 cell_gm12878_SRR307897:ENST00000518001:3.99513194910428 cell_huvec_SRR307906:ENST00000321250:4.33403005662398
ENSG00000104866 cell_gm12878_SRR307897:ENST00000544897:0.647162221578376 cell_huvec_SRR307906:ENST00000221462:1.35647881157846
ENSG00000104946 cell_gm12878_SRR307897:ENST00000221543:5.0023319207321 cell_huvec_SRR307906:ENST00000535102:4.18130508157031
ENSG00000105197 cell_gm12878_SRR307897:ENST00000544017:4.4815532214329 cell_huvec_SRR307906:ENST00000314349:5.55401134910476
ENSG00000105323 cell_gm12878_SRR307897:ENST00000352456:4.52072197673397 cell_huvec_SRR307906:ENST00000270069:7.99070183449002
ENSG00000105643 cell_gm12878_SRR307897:ENST00000379656:9.53710179876443 cell_huvec_SRR307906:ENST00000222250:7.81782810933892
ENSG00000105699 cell_gm12878_SRR307897:ENST00000354900:1.36662296569779 cell_huvec_SRR307906:ENST00000427250:1.12773797661911
ENSG00000105821 cell_gm12878_SRR307897:ENST00000426036:1.97636788711168 cell_huvec_SRR307906:ENST00000537811:2.08420615881893
ENSG00000105851 cell_gm12878_SRR307897:ENST00000473541:1.25098075556317 cell_huvec_SRR307906:ENST00000440650:1.36049627298178
ENSG00000105856 cell_gm12878_SRR307897:ENST00000468410:1.66679887060424 cell_huvec_SRR307906:ENST00000222574:2.81061354697602
ENSG00000105953 cell_gm12878_SRR307897:ENST00000419661:2.0446451983032 cell_huvec_SRR307906:ENST00000222673:5.30766189218747
ENSG00000105983 cell_gm12878_SRR307897:ENST00000415428:0.772544192098966 cell_huvec_SRR307906:ENST00000353442:0.3916365995888
ENSG00000106617 cell_gm12878_SRR307897:ENST00000478989:1.39915764903113 cell_huvec_SRR307906:ENST00000433631:1.09995769460832
ENSG00000106823 cell_gm12878_SRR307897:ENST00000375540:1.36234471009792 cell_huvec_SRR307906:ENST00000444490:0.870470239081857
ENSG00000107262 cell_gm12878_SRR307897:ENST00000379704:2.47598427849133 cell_huvec_SRR307906:ENST00000379700:1.28967299561123
ENSG00000107404 cell_gm12878_SRR307897:ENST00000378888:0.714564817787261 cell_huvec_SRR307906:ENST00000263743:1.14873065781974
ENSG00000107758 cell_gm12878_SRR307897:ENST00000394829:7.25032188995888 cell_huvec_SRR307906:ENST00000342558:8.93299174642915
ENSG00000107829 cell_gm12878_SRR307897:ENST00000457105:1.25961692613591 cell_huvec_SRR307906:ENST00000389046:0.920840637848908
ENSG00000107951 cell_gm12878_SRR307897:ENST00000263063:3.3448244843573 cell_huvec_SRR307906:ENST00000358107:1.14878590525493
ENSG00000107960 cell_gm12878_SRR307897:ENST00000369764:3.47992434209543 cell_huvec_SRR307906:ENST00000224950:3.6199487342898
ENSG00000108264 cell_gm12878_SRR307897:ENST00000394395:3.78205039087092 cell_huvec_SRR307906:ENST00000490992:4.2988799298334
ENSG00000108424 cell_gm12878_SRR307897:ENST00000540627:15.6987509371257 cell_huvec_SRR307906:ENST00000290158:4.41534826743203
ENSG00000108604 cell_gm12878_SRR307897:ENST00000323347:3.45990480321665 cell_huvec_SRR307906:ENST00000225742:6.02819390377966
ENSG00000108788 cell_gm12878_SRR307897:ENST00000435881:10.5580016519724 cell_huvec_SRR307906:ENST00000346833:20.6282358691189
ENSG00000108825 cell_gm12878_SRR307897:ENST00000441280:0.36912189771114 cell_huvec_SRR307906:ENST00000430739:0.457873124707802
ENSG00000108883 cell_gm12878_SRR307897:ENST00000426333:10.2861488238355 cell_huvec_SRR307906:ENST00000262414:9.24841202840075
ENSG00000109133 cell_gm12878_SRR307897:ENST00000513702:3.08092054690152 cell_huvec_SRR307906:ENST00000264452:2.41131727205168
ENSG00000109332 cell_gm12878_SRR307897:ENST00000394803:1.62202692926017 cell_huvec_SRR307906:ENST00000343106:2.23943673167752
ENSG00000109534 cell_gm12878_SRR307897:ENST00000394631:6.99813621518071 cell_huvec_SRR307906:ENST00000226796:7.44308836586518
ENSG00000109618 cell_gm12878_SRR307897:ENST00000382103:1.79268518955961 cell_huvec_SRR307906:ENST00000302922:0.912155114857715
ENSG00000109919 cell_gm12878_SRR307897:ENST00000530558:4.47200154153453 cell_huvec_SRR307906:ENST00000302503:3.83509878130368
ENSG00000110013 cell_gm12878_SRR307897:ENST00000263593:1.08258341925141 cell_huvec_SRR307906:ENST00000545756:1.06340418071578
ENSG00000110427 cell_gm12878_SRR307897:ENST00000536568:1.55678276706626 cell_huvec_SRR307906:ENST00000265654:2.27211120604987
ENSG00000110801 cell_gm12878_SRR307897:ENST00000540962:1.28356101139075 cell_huvec_SRR307906:ENST00000261817:0.614261030588872
ENSG00000110841 cell_gm12878_SRR307897:ENST00000539326:0.281240923341842 cell_huvec_SRR307906:ENST00000228425:0.660995958171798
ENSG00000110888 cell_gm12878_SRR307897:ENST00000548676:1.19272243337022 cell_huvec_SRR307906:ENST00000433722:0.70878309647094
ENSG00000111348 cell_gm12878_SRR307897:ENST00000228945:6.64057867358594 cell_huvec_SRR307906:ENST00000536592:5.65883348321482
ENSG00000111726 cell_gm12878_SRR307897:ENST00000538498:1.94714271397089 cell_huvec_SRR307906:ENST00000534981:1.32825012513282
ENSG00000112167 cell_gm12878_SRR307897:ENST00000373249:3.87167581320615 cell_huvec_SRR307906:ENST00000229903:12.2781228438698
ENSG00000112695 cell_gm12878_SRR307897:ENST00000460985:8.99764840800584 cell_huvec_SRR307906:ENST00000370089:4.03179482943327
ENSG00000113448 cell_gm12878_SRR307897:ENST00000509368:0.261430747893343 cell_huvec_SRR307906:ENST00000356665:0.902266368809443
ENSG00000113552 cell_gm12878_SRR307897:ENST00000503794:0.286513008670468 cell_huvec_SRR307906:ENST00000458112:0.637887646555379
ENSG00000113712 cell_gm12878_SRR307897:ENST00000504676:3.09945723516774 cell_huvec_SRR307906:ENST00000523203:2.3584047005046
ENSG00000113966 cell_gm12878_SRR307897:ENST00000394206:2.5944359851725 cell_huvec_SRR307906:ENST00000462412:3.58034185067759
ENSG00000114446 cell_gm12878_SRR307897:ENST00000478157:1.25739290948996 cell_huvec_SRR307906:ENST00000264538:1.14593322791498
ENSG00000114473 cell_gm12878_SRR307897:ENST00000416896:0.715425577641098 cell_huvec_SRR307906:ENST00000452735:0.727280751194697
ENSG00000114503 cell_gm12878_SRR307897:ENST00000321256:2.72624824907329 cell_huvec_SRR307906:ENST00000427641:2.64319753216282
ENSG00000114867 cell_gm12878_SRR307897:ENST00000422614:2.42848661600037 cell_huvec_SRR307906:ENST00000457456:17.3648895949355
ENSG00000114902 cell_gm12878_SRR307897:ENST00000423431:4.6189885202075 cell_huvec_SRR307906:ENST00000233025:2.78839521157263
ENSG00000115216 cell_gm12878_SRR307897:ENST00000421823:5.10364079043159 cell_huvec_SRR307906:ENST00000379852:2.43447302074987
ENSG00000115241 cell_gm12878_SRR307897:ENST00000350803:13.7386431323459 cell_huvec_SRR307906:ENST00000395543:11.4026989497419
ENSG00000115310 cell_gm12878_SRR307897:ENST00000394609:23.1704663475687 cell_huvec_SRR307906:ENST00000317610:61.0685901274335
ENSG00000115594 cell_gm12878_SRR307897:ENST00000233946:1.52164328081973 cell_huvec_SRR307906:ENST00000409589:1.25365857876084
ENSG00000116062 cell_gm12878_SRR307897:ENST00000540021:1.25446046123012 cell_huvec_SRR307906:ENST00000445503:0.598020728470096
ENSG00000116667 cell_gm12878_SRR307897:ENST00000367514:0.810524118429896 cell_huvec_SRR307906:ENST00000235307:0.550379369854091
ENSG00000116670 cell_gm12878_SRR307897:ENST00000376667:0.994243167704816 cell_huvec_SRR307906:ENST00000376692:1.17452808549911
ENSG00000116729 cell_gm12878_SRR307897:ENST00000354777:0.342488137005317 cell_huvec_SRR307906:ENST00000262348:1.67451996938706
ENSG00000116761 cell_gm12878_SRR307897:ENST00000370938:2.75920278051775 cell_huvec_SRR307906:ENST00000411986:1.68703484444554
ENSG00000116809 cell_gm12878_SRR307897:ENST00000444358:0.69919458456497 cell_huvec_SRR307906:ENST00000440560:1.12354837640276
ENSG00000117305 cell_gm12878_SRR307897:ENST00000374490:0.48813621492311 cell_huvec_SRR307906:ENST00000235958:0.929390166330745
ENSG00000117450 cell_gm12878_SRR307897:ENST00000447184:4.4726014973004 cell_huvec_SRR307906:ENST00000372079:8.85002635335164
ENSG00000117620 cell_gm12878_SRR307897:ENST00000422078:0.775119479103178 cell_huvec_SRR307906:ENST00000465289:0.570671545397415
ENSG00000117676 cell_gm12878_SRR307897:ENST00000530003:1.061975750914 cell_huvec_SRR307906:ENST00000374168:0.910555267342104
ENSG00000118096 cell_gm12878_SRR307897:ENST00000534156:0.709336031309334 cell_huvec_SRR307906:ENST00000264020:1.52639367210461
ENSG00000119042 cell_gm12878_SRR307897:ENST00000260926:0.272950467945267 cell_huvec_SRR307906:ENST00000443023:0.69380877883288
ENSG00000119231 cell_gm12878_SRR307897:ENST00000448068:3.8682698831889 cell_huvec_SRR307906:ENST00000323460:4.9855471000302
ENSG00000119242 cell_gm12878_SRR307897:ENST00000539551:0.898557036878778 cell_huvec_SRR307906:ENST00000545891:2.61806319166835
ENSG00000119383 cell_gm12878_SRR307897:ENST00000417728:1.16547233738184 cell_huvec_SRR307906:ENST00000347048:1.57427621662269
ENSG00000119403 cell_gm12878_SRR307897:ENST00000436309:1.60779430616905 cell_huvec_SRR307906:ENST00000373896:1.95730443968721
ENSG00000119408 cell_gm12878_SRR307897:ENST00000539416:1.39427879797105 cell_huvec_SRR307906:ENST00000373601:2.55472438027913
ENSG00000119471 cell_gm12878_SRR307897:ENST00000398805:0.69950373416343 cell_huvec_SRR307906:ENST00000398803:1.16991033126973
ENSG00000119508 cell_gm12878_SRR307897:ENST00000330847:0.713721847773877 cell_huvec_SRR307906:ENST00000395097:0.551374947164496
ENSG00000119523 cell_gm12878_SRR307897:ENST00000319033:31.7545787064425 cell_huvec_SRR307906:ENST00000476832:18.6017935436487
ENSG00000119682 cell_gm12878_SRR307897:ENST00000490805:0.656943059363143 cell_huvec_SRR307906:ENST00000554070:2.16973264280232
ENSG00000119820 cell_gm12878_SRR307897:ENST00000441084:5.97461236727109 cell_huvec_SRR307906:ENST00000238831:5.76671904859043
ENSG00000119912 cell_gm12878_SRR307897:ENST00000265986:6.55718768645845 cell_huvec_SRR307906:ENST00000371581:7.37629380680644
ENSG00000120805 cell_gm12878_SRR307897:ENST00000551688:4.27447639004148 cell_huvec_SRR307906:ENST00000261636:5.09711533214738
ENSG00000121039 cell_gm12878_SRR307897:ENST00000521928:1.36210338270992 cell_huvec_SRR307906:ENST00000240285:1.26153462591098
ENSG00000121067 cell_gm12878_SRR307897:ENST00000347630:2.93373920068391 cell_huvec_SRR307906:ENST00000504102:3.50753134250459
ENSG00000121073 cell_gm12878_SRR307897:ENST00000502268:0.485514720193324 cell_huvec_SRR307906:ENST00000376622:0.61461369190676
ENSG00000121774 cell_gm12878_SRR307897:ENST00000355201:8.91199984006335 cell_huvec_SRR307906:ENST00000327300:6.68486066254892
ENSG00000121775 cell_gm12878_SRR307897:ENST00000427288:0.713554300175719 cell_huvec_SRR307906:ENST00000441402:1.4604008411864
ENSG00000122729 cell_gm12878_SRR307897:ENST00000541043:1.21078065183928 cell_huvec_SRR307906:ENST00000309951:3.56244964722657
ENSG00000123213 cell_gm12878_SRR307897:ENST00000514991:1.53774198811539 cell_huvec_SRR307906:ENST00000502464:1.63697781818792
ENSG00000123427 cell_gm12878_SRR307897:ENST00000333012:1.99103364416179 cell_huvec_SRR307906:ENST00000300209:0.79515046288755
ENSG00000123473 cell_gm12878_SRR307897:ENST00000436811:1.44770264111462 cell_huvec_SRR307906:ENST00000371877:2.09561995791637
ENSG00000123815 cell_gm12878_SRR307897:ENST00000324464:5.54493765128527 cell_huvec_SRR307906:ENST00000243583:5.41315284170179
ENSG00000124120 cell_gm12878_SRR307897:ENST00000262605:2.85822921668931 cell_huvec_SRR307906:ENST00000456317:1.9442007767247
ENSG00000124222 cell_gm12878_SRR307897:ENST00000361830:19.5017918881226 cell_huvec_SRR307906:ENST00000361770:21.3370622881862
ENSG00000124243 cell_gm12878_SRR307897:ENST00000371608:1.07555530714466 cell_huvec_SRR307906:ENST00000262591:0.442728383971492
ENSG00000125450 cell_gm12878_SRR307897:ENST00000245544:3.01989043016682 cell_huvec_SRR307906:ENST00000447371:7.74135847321414
ENSG00000125648 cell_gm12878_SRR307897:ENST00000264088:1.50185623291916 cell_huvec_SRR307906:ENST00000414491:2.93328524943604
ENSG00000125695 cell_gm12878_SRR307897:ENST00000375840:12.6583139489142 cell_huvec_SRR307906:ENST00000245865:21.179062828563
ENSG00000125846 cell_gm12878_SRR307897:ENST00000535822:2.70031614141507 cell_huvec_SRR307906:ENST00000538547:4.58657955714595
ENSG00000126091 cell_gm12878_SRR307897:ENST00000361746:0.106412046938271 cell_huvec_SRR307906:ENST00000330208:0.123634213283207
ENSG00000126214 cell_gm12878_SRR307897:ENST00000553436:3.5611650209229 cell_huvec_SRR307906:ENST00000535194:5.19448647827491
ENSG00000126215 cell_gm12878_SRR307897:ENST00000553332:0.996901553801716 cell_huvec_SRR307906:ENST00000555055:0.858014499003726
ENSG00000127837 cell_gm12878_SRR307897:ENST00000447885:1.67404116270977 cell_huvec_SRR307906:ENST00000444053:1.37314405939937
ENSG00000128059 cell_gm12878_SRR307897:ENST00000507724:3.08760608082551 cell_huvec_SRR307906:ENST00000264220:5.08930262509156
ENSG00000128463 cell_gm12878_SRR307897:ENST00000560911:1.12811763601691 cell_huvec_SRR307906:ENST00000558205:0.918038225698338
ENSG00000130713 cell_gm12878_SRR307897:ENST00000372350:2.52390689358506 cell_huvec_SRR307906:ENST00000372351:2.58300233275294
ENSG00000130803 cell_gm12878_SRR307897:ENST00000247956:4.26478192468027 cell_huvec_SRR307906:ENST00000360385:9.54251343877167
ENSG00000130844 cell_gm12878_SRR307897:ENST00000449416:1.02227192905177 cell_huvec_SRR307906:ENST00000253144:1.5002062031383
ENSG00000131504 cell_gm12878_SRR307897:ENST00000520569:0.548526852814016 cell_huvec_SRR307906:ENST00000448451:1.15857768631889
ENSG00000132199 cell_gm12878_SRR307897:ENST00000383578:21.00193882291 cell_huvec_SRR307906:ENST00000319815:9.7547162852993
ENSG00000132254 cell_gm12878_SRR307897:ENST00000423813:1.03422509943432 cell_huvec_SRR307906:ENST00000396777:2.40508495469671
ENSG00000132275 cell_gm12878_SRR307897:ENST00000534343:1.55650066624674 cell_huvec_SRR307906:ENST00000254605:1.71552561408207
ENSG00000132326 cell_gm12878_SRR307897:ENST00000254657:1.1754533036769 cell_huvec_SRR307906:ENST00000254658:2.16005937245156
ENSG00000132405 cell_gm12878_SRR307897:ENST00000410031:0.986107501722775 cell_huvec_SRR307906:ENST00000448507:2.66324517024304
ENSG00000132434 cell_gm12878_SRR307897:ENST00000452107:3.19911172075413 cell_huvec_SRR307906:ENST00000254770:7.61464743615691
ENSG00000132670 cell_gm12878_SRR307897:ENST00000430705:2.33826704807122 cell_huvec_SRR307906:ENST00000431048:1.67217500607644
ENSG00000133059 cell_gm12878_SRR307897:ENST00000367162:3.05896355282611 cell_huvec_SRR307906:ENST00000367160:2.78615696208952
ENSG00000133103 cell_gm12878_SRR307897:ENST00000356576:2.26847619575205 cell_huvec_SRR307906:ENST00000455146:1.03375786793994
ENSG00000133818 cell_gm12878_SRR307897:ENST00000414023:1.92582514595988 cell_huvec_SRR307906:ENST00000256196:0.941380726021679
ENSG00000133961 cell_gm12878_SRR307897:ENST00000557597:2.70815743586805 cell_huvec_SRR307906:ENST00000560335:1.73706290239002
ENSG00000134330 cell_gm12878_SRR307897:ENST00000495797:2.19254979286185 cell_huvec_SRR307906:ENST00000470914:2.66635964049018
ENSG00000134470 cell_gm12878_SRR307897:ENST00000530685:0.581631594431314 cell_huvec_SRR307906:ENST00000397251:0.529777284478715
ENSG00000134775 cell_gm12878_SRR307897:ENST00000359247:6.45908264693897 cell_huvec_SRR307906:ENST00000257209:4.6692916989467
ENSG00000134779 cell_gm12878_SRR307897:ENST00000334295:40.5593840224769 cell_huvec_SRR307906:ENST00000383056:50.7315104133522
ENSG00000134970 cell_gm12878_SRR307897:ENST00000456936:67.5229829969571 cell_huvec_SRR307906:ENST00000508420:61.3594943329562
ENSG00000135002 cell_gm12878_SRR307897:ENST00000490113:1.74426556759205 cell_huvec_SRR307906:ENST00000376736:1.56874241382243
ENSG00000135124 cell_gm12878_SRR307897:ENST00000543318:1.49568054423819 cell_huvec_SRR307906:ENST00000543984:3.37279117027171
ENSG00000135148 cell_gm12878_SRR307897:ENST00000549358:1.89022886262564 cell_huvec_SRR307906:ENST00000412615:2.31839899379523
ENSG00000135316 cell_gm12878_SRR307897:ENST00000503906:6.01193495049615 cell_huvec_SRR307906:ENST00000369622:2.3119305113006
ENSG00000135372 cell_gm12878_SRR307897:ENST00000529523:2.09416745637238 cell_huvec_SRR307906:ENST00000527971:5.68924370259674
ENSG00000135390 cell_gm12878_SRR307897:ENST00000549164:2.83222418730022 cell_huvec_SRR307906:ENST00000338662:1.64474461607862
ENSG00000135452 cell_gm12878_SRR307897:ENST00000548167:3.74620457813485 cell_huvec_SRR307906:ENST00000547992:4.92786916970342
ENSG00000135587 cell_gm12878_SRR307897:ENST00000458487:1.20455589669634 cell_huvec_SRR307906:ENST00000258052:2.72158801558665
ENSG00000135956 cell_gm12878_SRR307897:ENST00000258439:5.77552503530435 cell_huvec_SRR307906:ENST00000432959:4.66055228602497
ENSG00000136044 cell_gm12878_SRR307897:ENST00000546731:1.63769153109119 cell_huvec_SRR307906:ENST00000547439:1.65629309813857
ENSG00000136158 cell_gm12878_SRR307897:ENST00000377104:10.351089540677 cell_huvec_SRR307906:ENST00000540649:8.83892324027309
ENSG00000136273 cell_gm12878_SRR307897:ENST00000446009:0.748629821669722 cell_huvec_SRR307906:ENST00000258774:4.03041258094946
ENSG00000136279 cell_gm12878_SRR307897:ENST00000494774:0.925094160300955 cell_huvec_SRR307906:ENST00000452661:1.25176311889131
ENSG00000136504 cell_gm12878_SRR307897:ENST00000503935:0.887111535643683 cell_huvec_SRR307906:ENST00000424009:0.774082800607708
ENSG00000136709 cell_gm12878_SRR307897:ENST00000436787:3.90551938229252 cell_huvec_SRR307906:ENST00000322313:4.11776436580632
ENSG00000136770 cell_gm12878_SRR307897:ENST00000447548:6.17129750787624 cell_huvec_SRR307906:ENST00000376980:7.06174374883252
ENSG00000136827 cell_gm12878_SRR307897:ENST00000351698:3.48165244586341 cell_huvec_SRR307906:ENST00000427355:1.05290465916372
ENSG00000136875 cell_gm12878_SRR307897:ENST00000374199:6.58341735126765 cell_huvec_SRR307906:ENST00000374198:5.97317593432124
ENSG00000136986 cell_gm12878_SRR307897:ENST00000523036:6.1728709881151 cell_huvec_SRR307906:ENST00000259512:13.1553401284307
ENSG00000137073 cell_gm12878_SRR307897:ENST00000360802:0.892511596837648 cell_huvec_SRR307906:ENST00000379235:2.80030416528972
ENSG00000137074 cell_gm12878_SRR307897:ENST00000476858:0.265139109947313 cell_huvec_SRR307906:ENST00000379819:0.225552560630171
ENSG00000137100 cell_gm12878_SRR307897:ENST00000259632:2.4492659096947 cell_huvec_SRR307906:ENST00000421919:1.60826167359947
ENSG00000137124 cell_gm12878_SRR307897:ENST00000540055:9.73461775495898 cell_huvec_SRR307906:ENST00000377698:19.3985789932872
ENSG00000137166 cell_gm12878_SRR307897:ENST00000409208:0.659671354050483 cell_huvec_SRR307906:ENST00000307972:1.10993915701655
ENSG00000137309 cell_gm12878_SRR307897:ENST00000395004:1.45461848435559 cell_huvec_SRR307906:ENST00000347617:2.26895833573535
ENSG00000137478 cell_gm12878_SRR307897:ENST00000432043:2.1267852869184 cell_huvec_SRR307906:ENST00000409314:2.43019678322826
ENSG00000137500 cell_gm12878_SRR307897:ENST00000455220:0.595250413135173 cell_huvec_SRR307906:ENST00000525503:0.662852273597773
ENSG00000137522 cell_gm12878_SRR307897:ENST00000525243:0.63617504386451 cell_huvec_SRR307906:ENST00000393713:1.443464955569
ENSG00000137814 cell_gm12878_SRR307897:ENST00000563479:7.85236449850945 cell_huvec_SRR307906:ENST00000260372:10.4259398214774
ENSG00000138073 cell_gm12878_SRR307897:ENST00000441451:3.79087253926303 cell_huvec_SRR307906:ENST00000456259:2.63646041528029
ENSG00000138074 cell_gm12878_SRR307897:ENST00000310574:2.71423409669398 cell_huvec_SRR307906:ENST00000401463:2.89016259571157
ENSG00000138430 cell_gm12878_SRR307897:ENST00000428402:3.50336641602526 cell_huvec_SRR307906:ENST00000284719:0.522807960115806
ENSG00000138606 cell_gm12878_SRR307897:ENST00000561278:0.237099529392203 cell_huvec_SRR307906:ENST00000560734:0.257966880903592
ENSG00000138777 cell_gm12878_SRR307897:ENST00000351450:2.12689884840326 cell_huvec_SRR307906:ENST00000310267:0.809015102374199
ENSG00000138780 cell_gm12878_SRR307897:ENST00000510865:1.11057865593942 cell_huvec_SRR307906:ENST00000394728:0.49004099820499
ENSG00000139291 cell_gm12878_SRR307897:ENST00000550787:2.36744191101204 cell_huvec_SRR307906:ENST00000266673:1.49865698460417
ENSG00000139436 cell_gm12878_SRR307897:ENST00000551494:1.36187836081003 cell_huvec_SRR307906:ENST00000343646:3.13027614282705
ENSG00000139977 cell_gm12878_SRR307897:ENST00000298406:1.94664097629731 cell_huvec_SRR307906:ENST00000395257:2.07807543507779
ENSG00000140612 cell_gm12878_SRR307897:ENST00000559729:2.69407153663834 cell_huvec_SRR307906:ENST00000558217:6.32573008380515
ENSG00000140632 cell_gm12878_SRR307897:ENST00000321919:1.68767936614111 cell_huvec_SRR307906:ENST00000436648:3.64793947930671
ENSG00000141012 cell_gm12878_SRR307897:ENST00000568311:0.714132237285168 cell_huvec_SRR307906:ENST00000567525:1.6537354877644
ENSG00000141127 cell_gm12878_SRR307897:ENST00000268835:3.61171652720379 cell_huvec_SRR307906:ENST00000536323:1.67776914806137
ENSG00000141141 cell_gm12878_SRR307897:ENST00000488402:3.24829302925009 cell_huvec_SRR307906:ENST00000349699:4.91556686731612
ENSG00000141252 cell_gm12878_SRR307897:ENST00000541903:0.770450545669075 cell_huvec_SRR307906:ENST00000437048:2.08211415713643
ENSG00000141452 cell_gm12878_SRR307897:ENST00000269221:14.0306636233105 cell_huvec_SRR307906:ENST00000542734:5.591519048294
ENSG00000141524 cell_gm12878_SRR307897:ENST00000322914:4.64642239203881 cell_huvec_SRR307906:ENST00000392466:4.51507897445849
ENSG00000141551 cell_gm12878_SRR307897:ENST00000398519:16.0172840357684 cell_huvec_SRR307906:ENST00000392334:21.8322403459589
ENSG00000141556 cell_gm12878_SRR307897:ENST00000269368:5.12930961061771 cell_huvec_SRR307906:ENST00000355528:7.59342694669076
ENSG00000143198 cell_gm12878_SRR307897:ENST00000367888:1.28185275571094 cell_huvec_SRR307906:ENST00000367886:2.39282177616063
ENSG00000143603 cell_gm12878_SRR307897:ENST00000361147:3.96023488012853 cell_huvec_SRR307906:ENST00000271915:1.74820359934033
ENSG00000143815 cell_gm12878_SRR307897:ENST00000424022:5.8332611509015 cell_huvec_SRR307906:ENST00000272163:12.2222833613378
ENSG00000144233 cell_gm12878_SRR307897:ENST00000393001:8.94873884340968 cell_huvec_SRR307906:ENST00000272647:6.55754730455779
ENSG00000144559 cell_gm12878_SRR307897:ENST00000455809:1.24446036013169 cell_huvec_SRR307906:ENST00000411947:0.55748463076297
ENSG00000144713 cell_gm12878_SRR307897:ENST00000273223:2.24530149058682 cell_huvec_SRR307906:ENST00000396957:3.31201607443704
ENSG00000144935 cell_gm12878_SRR307897:ENST00000460401:1.30269143091507 cell_huvec_SRR307906:ENST00000273482:1.10468033969262
ENSG00000145817 cell_gm12878_SRR307897:ENST00000536767:5.70268690728997 cell_huvec_SRR307906:ENST00000513112:4.22028973009257
ENSG00000147364 cell_gm12878_SRR307897:ENST00000382824:4.93145862885522 cell_huvec_SRR307906:ENST00000350302:0.909455443337201
ENSG00000147457 cell_gm12878_SRR307897:ENST00000517325:1.84476760350546 cell_huvec_SRR307906:ENST00000313219:3.01243096342249
ENSG00000147649 cell_gm12878_SRR307897:ENST00000521933:11.189950309666 cell_huvec_SRR307906:ENST00000336273:16.3844056282629
ENSG00000148153 cell_gm12878_SRR307897:ENST00000374236:1.51439027687303 cell_huvec_SRR307906:ENST00000374242:2.45905458030645
ENSG00000148335 cell_gm12878_SRR307897:ENST00000372480:3.11644085535164 cell_huvec_SRR307906:ENST00000372483:2.11631804229852
ENSG00000148985 cell_gm12878_SRR307897:ENST00000479072:0.257031665328449 cell_huvec_SRR307906:ENST00000396993:0.346001976672308
ENSG00000149658 cell_gm12878_SRR307897:ENST00000370339:19.4786974292837 cell_huvec_SRR307906:ENST00000370333:8.54335733839633
ENSG00000149716 cell_gm12878_SRR307897:ENST00000542341:1.07630690455563 cell_huvec_SRR307906:ENST00000536870:0.827300430976234
ENSG00000149809 cell_gm12878_SRR307897:ENST00000526085:0.170282551126394 cell_huvec_SRR307906:ENST00000527968:0.454843438589835
ENSG00000150787 cell_gm12878_SRR307897:ENST00000524931:1.52670659197718 cell_huvec_SRR307906:ENST00000525803:2.13018526415592
ENSG00000150961 cell_gm12878_SRR307897:ENST00000511481:1.04665638665037 cell_huvec_SRR307906:ENST00000280551:0.859293144472389
ENSG00000151366 cell_gm12878_SRR307897:ENST00000525085:2.95935269942154 cell_huvec_SRR307906:ENST00000528164:4.60711623056386
ENSG00000151498 cell_gm12878_SRR307897:ENST00000537915:0.509800201132676 cell_huvec_SRR307906:ENST00000374752:1.01594694886988
ENSG00000152818 cell_gm12878_SRR307897:ENST00000417142:1.7285127785317 cell_huvec_SRR307906:ENST00000367545:4.0189184052669
ENSG00000152894 cell_gm12878_SRR307897:ENST00000532331:0.451753464015525 cell_huvec_SRR307906:ENST00000368227:0.791059172783097
ENSG00000153113 cell_gm12878_SRR307897:ENST00000309190:2.24175957309244 cell_huvec_SRR307906:ENST00000395813:1.00829602864176
ENSG00000153234 cell_gm12878_SRR307897:ENST00000339562:3.18082183350092 cell_huvec_SRR307906:ENST00000409108:1.07431152913238
ENSG00000153310 cell_gm12878_SRR307897:ENST00000522250:2.91594174989398 cell_huvec_SRR307906:ENST00000522941:0.467875999904979
ENSG00000153767 cell_gm12878_SRR307897:ENST00000469772:5.51287258801684 cell_huvec_SRR307906:ENST00000283875:6.53781888039534
ENSG00000155438 cell_gm12878_SRR307897:ENST00000423105:8.59079053398982 cell_huvec_SRR307906:ENST00000285814:7.10084729372342
ENSG00000156650 cell_gm12878_SRR307897:ENST00000372711:2.07546169843485 cell_huvec_SRR307906:ENST00000372714:1.53117760741333
ENSG00000156858 cell_gm12878_SRR307897:ENST00000567989:0.915693755100304 cell_huvec_SRR307906:ENST00000568754:0.444282404553604
ENSG00000157020 cell_gm12878_SRR307897:ENST00000350697:2.22551670888612 cell_huvec_SRR307906:ENST00000337354:1.57705587180899
ENSG00000157349 cell_gm12878_SRR307897:ENST00000568460:0.66142985135616 cell_huvec_SRR307906:ENST00000288071:0.82445437872409
ENSG00000157837 cell_gm12878_SRR307897:ENST00000543608:2.59865430798943 cell_huvec_SRR307906:ENST00000353487:1.49349774743994
ENSG00000158636 cell_gm12878_SRR307897:ENST00000529032:1.39580686608891 cell_huvec_SRR307906:ENST00000532719:3.37657149761117
ENSG00000158941 cell_gm12878_SRR307897:ENST00000518989:3.61133511730154 cell_huvec_SRR307906:ENST00000520738:1.65970886931501
ENSG00000159210 cell_gm12878_SRR307897:ENST00000510558:1.90393621251322 cell_huvec_SRR307906:ENST00000509995:1.84821652282718
ENSG00000159363 cell_gm12878_SRR307897:ENST00000510069:0.456949753346469 cell_huvec_SRR307906:ENST00000502418:1.18844179050379
ENSG00000159423 cell_gm12878_SRR307897:ENST00000538309:1.04665991132008 cell_huvec_SRR307906:ENST00000538839:1.74266144114
ENSG00000160214 cell_gm12878_SRR307897:ENST00000483896:1.05633086894307 cell_huvec_SRR307906:ENST00000400387:1.16207083518086
ENSG00000160633 cell_gm12878_SRR307897:ENST00000292123:12.2125371646488 cell_huvec_SRR307906:ENST00000538656:3.7354940982336
ENSG00000160781 cell_gm12878_SRR307897:ENST00000335852:0.373581233454309 cell_huvec_SRR307906:ENST00000368270:0.336220202355779
ENSG00000161217 cell_gm12878_SRR307897:ENST00000430755:1.66623492946144 cell_huvec_SRR307906:ENST00000292823:4.53416095211386
ENSG00000161513 cell_gm12878_SRR307897:ENST00000544854:2.23199010345825 cell_huvec_SRR307906:ENST00000420580:3.43555339163246
ENSG00000161791 cell_gm12878_SRR307897:ENST00000352151:3.19952720616503 cell_huvec_SRR307906:ENST00000335154:6.0632583934487
ENSG00000161888 cell_gm12878_SRR307897:ENST00000423327:8.15856805340335 cell_huvec_SRR307906:ENST00000429831:12.3612388114259
ENSG00000161904 cell_gm12878_SRR307897:ENST00000513701:12.0478348421975 cell_huvec_SRR307906:ENST00000506578:5.15829328610695
ENSG00000162129 cell_gm12878_SRR307897:ENST00000544683:1.64002625134493 cell_huvec_SRR307906:ENST00000538039:1.4771291567305
ENSG00000162980 cell_gm12878_SRR307897:ENST00000428992:2.43341578281828 cell_huvec_SRR307906:ENST00000295087:1.59397832695541
ENSG00000163026 cell_gm12878_SRR307897:ENST00000295148:19.8904584185457 cell_huvec_SRR307906:ENST00000443232:13.9661996420811
ENSG00000163069 cell_gm12878_SRR307897:ENST00000535450:1.19232325689808 cell_huvec_SRR307906:ENST00000381431:2.98929162677595
ENSG00000163125 cell_gm12878_SRR307897:ENST00000401000:0.974025613651622 cell_huvec_SRR307906:ENST00000369068:2.25433359009582
ENSG00000163468 cell_gm12878_SRR307897:ENST00000415548:2.42409254381307 cell_huvec_SRR307906:ENST00000368259:7.65975119298047
ENSG00000163703 cell_gm12878_SRR307897:ENST00000326434:1.40363790506958 cell_huvec_SRR307906:ENST00000435417:7.64089733194362
ENSG00000163704 cell_gm12878_SRR307897:ENST00000411976:2.79798204171402 cell_huvec_SRR307906:ENST00000412055:1.56814924701493
ENSG00000163811 cell_gm12878_SRR307897:ENST00000440983:9.59499832038928 cell_huvec_SRR307906:ENST00000407426:7.6846312358403
ENSG00000163950 cell_gm12878_SRR307897:ENST00000429429:13.6164133826914 cell_huvec_SRR307906:ENST00000460392:10.52684652685
ENSG00000164045 cell_gm12878_SRR307897:ENST00000302506:2.7538677960674 cell_huvec_SRR307906:ENST00000351231:3.59804671748513
ENSG00000164056 cell_gm12878_SRR307897:ENST00000394339:0.61018663573856 cell_huvec_SRR307906:ENST00000339241:1.1430753964239
ENSG00000164080 cell_gm12878_SRR307897:ENST00000409535:0.423583357525598 cell_huvec_SRR307906:ENST00000296477:0.407655578848084
ENSG00000164111 cell_gm12878_SRR307897:ENST00000501272:2.99726489170634 cell_huvec_SRR307906:ENST00000515017:6.08335777962207
ENSG00000164197 cell_gm12878_SRR307897:ENST00000504296:0.620434077635072 cell_huvec_SRR307906:ENST00000296615:0.552404749119063
ENSG00000164244 cell_gm12878_SRR307897:ENST00000296666:9.52222670002303 cell_huvec_SRR307906:ENST00000414018:18.8276410824137
ENSG00000164338 cell_gm12878_SRR307897:ENST00000296792:2.89839741525565 cell_huvec_SRR307906:ENST00000508686:3.69715520087418
ENSG00000164934 cell_gm12878_SRR307897:ENST00000388778:2.94953725730801 cell_huvec_SRR307906:ENST00000297579:1.10004714075414
ENSG00000165410 cell_gm12878_SRR307897:ENST00000556161:3.82708962705303 cell_huvec_SRR307906:ENST00000422678:11.42747097266
ENSG00000165526 cell_gm12878_SRR307897:ENST00000298317:2.06707427456265 cell_huvec_SRR307906:ENST00000533628:3.12128787527707
ENSG00000165688 cell_gm12878_SRR307897:ENST00000371720:2.71421575179605 cell_huvec_SRR307906:ENST00000399219:5.96886519906264
ENSG00000165714 cell_gm12878_SRR307897:ENST00000542728:2.2541233772396 cell_huvec_SRR307906:ENST00000314565:2.76697968267771
ENSG00000165916 cell_gm12878_SRR307897:ENST00000531653:2.10032946949591 cell_huvec_SRR307906:ENST00000298852:1.63046284782814
ENSG00000166123 cell_gm12878_SRR307897:ENST00000570179:1.24456312522857 cell_huvec_SRR307906:ENST00000569193:0.797612118047345
ENSG00000166507 cell_gm12878_SRR307897:ENST00000429742:2.77781507538849 cell_huvec_SRR307906:ENST00000309979:5.91499010376696
ENSG00000166821 cell_gm12878_SRR307897:ENST00000300056:0.911789283288033 cell_huvec_SRR307906:ENST00000559170:0.719489579007764
ENSG00000167515 cell_gm12878_SRR307897:ENST00000567895:0.666050257219515 cell_huvec_SRR307906:ENST00000301021:0.522396255596242
ENSG00000167552 cell_gm12878_SRR307897:ENST00000552597:1.23610562605916 cell_huvec_SRR307906:ENST00000548405:1.12620712913181
ENSG00000167562 cell_gm12878_SRR307897:ENST00000301093:2.34326039333982 cell_huvec_SRR307906:ENST00000391785:3.53609463201207
ENSG00000167658 cell_gm12878_SRR307897:ENST00000543343:57.5808976052939 cell_huvec_SRR307906:ENST00000309311:125.951220286106
ENSG00000167699 cell_gm12878_SRR307897:ENST00000301329:6.79667948490371 cell_huvec_SRR307906:ENST00000301328:3.17229070879564
ENSG00000167770 cell_gm12878_SRR307897:ENST00000428192:8.36280398987764 cell_huvec_SRR307906:ENST00000543988:8.46754589955292
ENSG00000167881 cell_gm12878_SRR307897:ENST00000540937:3.94344836854897 cell_huvec_SRR307906:ENST00000542536:5.86865478993904
ENSG00000167925 cell_gm12878_SRR307897:ENST00000414034:1.30756816424956 cell_huvec_SRR307906:ENST00000393854:1.39265788053231
ENSG00000168275 cell_gm12878_SRR307897:ENST00000366613:1.75354270454446 cell_huvec_SRR307906:ENST00000366612:1.26568589764215
ENSG00000168386 cell_gm12878_SRR307897:ENST00000471562:0.540492927324161 cell_huvec_SRR307906:ENST00000383694:1.71665812908489
ENSG00000168404 cell_gm12878_SRR307897:ENST00000308807:9.00607095934502 cell_huvec_SRR307906:ENST00000306247:8.56854730517433
ENSG00000168566 cell_gm12878_SRR307897:ENST00000397475:5.17756307916812 cell_huvec_SRR307906:ENST00000342415:7.05150179250331
ENSG00000169230 cell_gm12878_SRR307897:ENST00000503216:2.92824599586108 cell_huvec_SRR307906:ENST00000303204:3.08105269388856
ENSG00000169379 cell_gm12878_SRR307897:ENST00000335438:2.97658037259549 cell_huvec_SRR307906:ENST00000460371:2.56201381699502
ENSG00000169684 cell_gm12878_SRR307897:ENST00000394802:6.2803560596506 cell_huvec_SRR307906:ENST00000299565:6.15481064935816
ENSG00000169689 cell_gm12878_SRR307897:ENST00000392359:23.2198565819839 cell_huvec_SRR307906:ENST00000306704:24.0380964924784
ENSG00000169814 cell_gm12878_SRR307897:ENST00000417015:0.98682709811629 cell_huvec_SRR307906:ENST00000303498:1.61856482900707
ENSG00000170325 cell_gm12878_SRR307897:ENST00000531431:1.22267629063819 cell_huvec_SRR307906:ENST00000360871:0.876011311431312
ENSG00000170638 cell_gm12878_SRR307897:ENST00000395829:4.77568916646954 cell_huvec_SRR307906:ENST00000303434:4.47449812967854
ENSG00000171130 cell_gm12878_SRR307897:ENST00000471877:1.03559919365818 cell_huvec_SRR307906:ENST00000479613:1.35112567181043
ENSG00000171161 cell_gm12878_SRR307897:ENST00000306576:7.64220508021055 cell_huvec_SRR307906:ENST00000306562:8.85701726200813
ENSG00000171453 cell_gm12878_SRR307897:ENST00000428025:2.30366710332294 cell_huvec_SRR307906:ENST00000372389:4.2556197892645
ENSG00000171574 cell_gm12878_SRR307897:ENST00000354635:11.0687704166172 cell_huvec_SRR307906:ENST00000306910:8.75902118779714
ENSG00000171681 cell_gm12878_SRR307897:ENST00000544627:0.495567775148653 cell_huvec_SRR307906:ENST00000536444:0.981845567899247
ENSG00000171723 cell_gm12878_SRR307897:ENST00000556240:1.06243388153326 cell_huvec_SRR307906:ENST00000478722:0.948482103825032
ENSG00000172239 cell_gm12878_SRR307897:ENST00000508537:0.599538837009983 cell_huvec_SRR307906:ENST00000436644:0.376125432707781
ENSG00000172493 cell_gm12878_SRR307897:ENST00000395146:4.01929980212348 cell_huvec_SRR307906:ENST00000507468:3.41725630557943
ENSG00000172530 cell_gm12878_SRR307897:ENST00000485772:0.316977120102779 cell_huvec_SRR307906:ENST00000538234:0.351018302448794
ENSG00000172977 cell_gm12878_SRR307897:ENST00000530446:2.51971996912143 cell_huvec_SRR307906:ENST00000533596:2.33322871776661
ENSG00000173113 cell_gm12878_SRR307897:ENST00000308774:6.03967001070571 cell_huvec_SRR307906:ENST00000539854:2.6991631957962
ENSG00000173482 cell_gm12878_SRR307897:ENST00000332175:4.30436789722443 cell_huvec_SRR307906:ENST00000444013:5.57513055744753
ENSG00000174405 cell_gm12878_SRR307897:ENST00000442234:1.01182823485868 cell_huvec_SRR307906:ENST00000356922:1.37425438073962
ENSG00000174442 cell_gm12878_SRR307897:ENST00000567816:6.1393130759769 cell_huvec_SRR307906:ENST00000446801:4.37215763370409
ENSG00000175575 cell_gm12878_SRR307897:ENST00000536582:0.574774113481147 cell_huvec_SRR307906:ENST00000535604:0.243682493382462
ENSG00000175634 cell_gm12878_SRR307897:ENST00000524934:0.776568525723525 cell_huvec_SRR307906:ENST00000312629:0.879748850829644
ENSG00000176087 cell_gm12878_SRR307897:ENST00000432254:1.05000595283145 cell_huvec_SRR307906:ENST00000323146:0.890249586956845
ENSG00000176105 cell_gm12878_SRR307897:ENST00000359834:4.82654307979379 cell_huvec_SRR307906:ENST00000314574:3.70149351727583
ENSG00000176171 cell_gm12878_SRR307897:ENST00000368636:11.2997577964868 cell_huvec_SRR307906:ENST00000540159:10.3051795756864
ENSG00000176407 cell_gm12878_SRR307897:ENST00000453448:18.416309138596 cell_huvec_SRR307906:ENST00000409785:19.2059068132683
ENSG00000176473 cell_gm12878_SRR307897:ENST00000557710:0.883158377980654 cell_huvec_SRR307906:ENST00000402312:4.81109277681005
ENSG00000176771 cell_gm12878_SRR307897:ENST00000409261:0.675362180897273 cell_huvec_SRR307906:ENST00000317721:0.452008122262134
ENSG00000176890 cell_gm12878_SRR307897:ENST00000323274:72.350699314875 cell_huvec_SRR307906:ENST00000323250:41.5614726632552
ENSG00000178188 cell_gm12878_SRR307897:ENST00000568868:0.640620826422562 cell_huvec_SRR307906:ENST00000561629:0.630768938978129
ENSG00000179218 cell_gm12878_SRR307897:ENST00000539083:58.6422445414828 cell_huvec_SRR307906:ENST00000316448:65.2597365708722
ENSG00000179456 cell_gm12878_SRR307897:ENST00000358704:10.6096654217643 cell_huvec_SRR307906:ENST00000366538:5.50114991155357
ENSG00000179965 cell_gm12878_SRR307897:ENST00000564550:2.66392681649074 cell_huvec_SRR307906:ENST00000434417:2.41547622417584
ENSG00000180596 cell_gm12878_SRR307897:ENST00000314332:19.7044285289079 cell_huvec_SRR307906:ENST00000396984:49.260317083483
ENSG00000181513 cell_gm12878_SRR307897:ENST00000398322:1.61762364861307 cell_huvec_SRR307906:ENST00000321854:1.98680846223195
ENSG00000181666 cell_gm12878_SRR307897:ENST00000541583:8.32110206003825 cell_huvec_SRR307906:ENST00000544914:5.61458535520581
ENSG00000181896 cell_gm12878_SRR307897:ENST00000415440:4.02703956812692 cell_huvec_SRR307906:ENST00000318110:5.61706612878648
ENSG00000181924 cell_gm12878_SRR307897:ENST00000545127:5.97617959711707 cell_huvec_SRR307906:ENST00000355693:19.2564648868829
ENSG00000182199 cell_gm12878_SRR307897:ENST00000557433:1.49414215903574 cell_huvec_SRR307906:ENST00000414700:1.49745630105727
ENSG00000182628 cell_gm12878_SRR307897:ENST00000330137:3.2712556210241 cell_huvec_SRR307906:ENST00000437036:1.45036698176378
ENSG00000183340 cell_gm12878_SRR307897:ENST00000332349:1.84007161277115 cell_huvec_SRR307906:ENST00000458427:2.0277456040106
ENSG00000183520 cell_gm12878_SRR307897:ENST00000537711:4.88652579054507 cell_huvec_SRR307906:ENST00000373014:6.40483973506455
ENSG00000183826 cell_gm12878_SRR307897:ENST00000403056:1.73179641072848 cell_huvec_SRR307906:ENST00000481247:2.13758584345366
ENSG00000184428 cell_gm12878_SRR307897:ENST00000329245:0.585766940946426 cell_huvec_SRR307906:ENST00000521193:0.453051787349489
ENSG00000184743 cell_gm12878_SRR307897:ENST00000538786:13.0504607489586 cell_huvec_SRR307906:ENST00000332645:13.3845829568982
ENSG00000185127 cell_gm12878_SRR307897:ENST00000332290:42.5730128880084 cell_huvec_SRR307906:ENST00000439249:18.0694863565494
ENSG00000185414 cell_gm12878_SRR307897:ENST00000409145:1.49712113897683 cell_huvec_SRR307906:ENST00000338148:2.14911075529564
ENSG00000185591 cell_gm12878_SRR307897:ENST00000426431:20.8159510520687 cell_huvec_SRR307906:ENST00000327443:22.3888073906734
ENSG00000185670 cell_gm12878_SRR307897:ENST00000527994:1.35975068070748 cell_huvec_SRR307906:ENST00000394807:3.03675427713436
ENSG00000185842 cell_gm12878_SRR307897:ENST00000366848:0.53909601692553 cell_huvec_SRR307906:ENST00000327794:0.157929503956624
ENSG00000186300 cell_gm12878_SRR307897:ENST00000382127:1.70438130503457 cell_huvec_SRR307906:ENST00000334241:0.754196962935993
ENSG00000186575 cell_gm12878_SRR307897:ENST00000397789:1.23880015329321 cell_huvec_SRR307906:ENST00000347330:1.26492328083135
ENSG00000186638 cell_gm12878_SRR307897:ENST00000443226:1.64092943510973 cell_huvec_SRR307906:ENST00000345050:1.45801129257315
ENSG00000188295 cell_gm12878_SRR307897:ENST00000448299:0.802188002643429 cell_huvec_SRR307906:ENST00000358785:0.53181397342917
ENSG00000188629 cell_gm12878_SRR307897:ENST00000343499:1.04599006647057 cell_huvec_SRR307906:ENST00000434737:2.78272447425412
ENSG00000196151 cell_gm12878_SRR307897:ENST00000392796:4.01388898514359 cell_huvec_SRR307906:ENST00000358147:2.57854645288256
ENSG00000196352 cell_gm12878_SRR307897:ENST00000343420:4.2668328876602 cell_huvec_SRR307906:ENST00000367063:4.0706093827977
ENSG00000196419 cell_gm12878_SRR307897:ENST00000405506:1.18942492796915 cell_huvec_SRR307906:ENST00000359308:1.18302628866157
ENSG00000196689 cell_gm12878_SRR307897:ENST00000399759:0.698767034947692 cell_huvec_SRR307906:ENST00000399756:1.77569617332217
ENSG00000197024 cell_gm12878_SRR307897:ENST00000335901:0.34881580534994 cell_huvec_SRR307906:ENST00000540950:0.343861818774368
ENSG00000197124 cell_gm12878_SRR307897:ENST00000397165:0.865264169881086 cell_huvec_SRR307906:ENST00000358523:1.34534927677387
ENSG00000197147 cell_gm12878_SRR307897:ENST00000439853:2.70472859147947 cell_huvec_SRR307906:ENST00000541858:2.8097711309661
ENSG00000197345 cell_gm12878_SRR307897:ENST00000362034:1.66611475647554 cell_huvec_SRR307906:ENST00000544567:0.24379247968083
ENSG00000197860 cell_gm12878_SRR307897:ENST00000506816:2.71367815636 cell_huvec_SRR307906:ENST00000381007:4.94985921386999
ENSG00000197930 cell_gm12878_SRR307897:ENST00000554251:5.37981894047805 cell_huvec_SRR307906:ENST00000395686:11.454755896511
ENSG00000198286 cell_gm12878_SRR307897:ENST00000356408:5.86517020707031 cell_huvec_SRR307906:ENST00000396946:3.72345992429746
ENSG00000198373 cell_gm12878_SRR307897:ENST00000569174:0.729686090153845 cell_huvec_SRR307906:ENST00000568684:0.987320174029056
ENSG00000198382 cell_gm12878_SRR307897:ENST00000528264:1.95317068335609 cell_huvec_SRR307906:ENST00000531818:1.80926833861019
ENSG00000198466 cell_gm12878_SRR307897:ENST00000339656:2.86517020497706 cell_huvec_SRR307906:ENST00000419854:3.08538238597238
ENSG00000198522 cell_gm12878_SRR307897:ENST00000424214:1.44478196086283 cell_huvec_SRR307906:ENST00000264718:1.20659828223393
ENSG00000198826 cell_gm12878_SRR307897:ENST00000565905:2.29815237324409 cell_huvec_SRR307906:ENST00000361627:3.44584512286232
ENSG00000204370 cell_gm12878_SRR307897:ENST00000375549:9.55045701915915 cell_huvec_SRR307906:ENST00000528048:2.8509645004146
ENSG00000204954 cell_gm12878_SRR307897:ENST00000553183:3.98960754762135 cell_huvec_SRR307906:ENST00000552940:1.99679938746976
ENSG00000205423 cell_gm12878_SRR307897:ENST00000565457:1.70610770822708 cell_huvec_SRR307906:ENST00000568890:1.93850847813288
ENSG00000205808 cell_gm12878_SRR307897:ENST00000381883:10.723739412187 cell_huvec_SRR307906:ENST00000537542:8.03128963678896
ENSG00000213123 cell_gm12878_SRR307897:ENST00000431391:0.594969607793757 cell_huvec_SRR307906:ENST00000545438:1.51188717451234
ENSG00000219200 cell_gm12878_SRR307897:ENST00000402093:1.86095999947737 cell_huvec_SRR307906:ENST00000552039:7.67026638629592
ENSG00000232859 cell_gm12878_SRR307897:ENST00000508862:0.831487813782704 cell_huvec_SRR307906:ENST00000379103:1.25821616040224
ENSG00000233822 cell_gm12878_SRR307897:ENST00000449538:2.62212479878109 cell_huvec_SRR307906:ENST00000396980:3.22565911694502
ENSG00000240230 cell_gm12878_SRR307897:ENST00000457254:4.83210157094335 cell_huvec_SRR307906:ENST00000344111:10.9249890089606
ENSG00000242114 cell_gm12878_SRR307897:ENST00000355143:0.925380526854284 cell_huvec_SRR307906:ENST00000266263:0.823546929050371
ENSG00000242259 cell_gm12878_SRR307897:ENST00000399568:1.89305305270344 cell_huvec_SRR307906:ENST00000333059:1.47291363598717
ENSG00000257727 cell_gm12878_SRR307897:ENST00000553191:4.38090533664666 cell_huvec_SRR307906:ENST00000551475:5.01865266761218
ENSG00000261487 cell_gm12878_SRR307897:ENST00000562642:4.09089150969616 cell_huvec_SRR307906:ENST00000566056:4.25604586620287
ENSG00000000460 cell_gm12878_SRR307897:ENST00000456684:1.11196279617441 cell_k562_SRR315336:ENST00000359326:0.727784024018068
ENSG00000011478 cell_gm12878_SRR307897:ENST00000366382:4.18665723849882 cell_k562_SRR315336:ENST00000012049:7.93435685836354
ENSG00000030110 cell_gm12878_SRR307897:ENST00000442998:5.95743315450631 cell_k562_SRR315336:ENST00000374460:3.73747629689475
ENSG00000032742 cell_gm12878_SRR307897:ENST00000540318:0.713064177652788 cell_k562_SRR315336:ENST00000351808:0.634386190192488
ENSG00000040275 cell_gm12878_SRR307897:ENST00000265295:3.51201208991311 cell_k562_SRR315336:ENST00000274631:4.53605173283368
ENSG00000048405 cell_gm12878_SRR307897:ENST00000439506:6.192514704758 cell_k562_SRR315336:ENST00000265827:3.94980728708138
ENSG00000057608 cell_gm12878_SRR307897:ENST00000447751:3.52815267924234 cell_k562_SRR315336:ENST00000380191:5.84475986324516
ENSG00000060762 cell_gm12878_SRR307897:ENST00000341756:31.8392699546176 cell_k562_SRR315336:ENST00000360961:46.6063118713186
ENSG00000067369 cell_gm12878_SRR307897:ENST00000414758:5.98918079843304 cell_k562_SRR315336:ENST00000382044:9.11983165026601
ENSG00000069424 cell_gm12878_SRR307897:ENST00000458166:3.29843611085145 cell_k562_SRR315336:ENST00000445501:1.56948182902775
ENSG00000072518 cell_gm12878_SRR307897:ENST00000425897:1.12907396375454 cell_k562_SRR315336:ENST00000408948:1.83676573602337
ENSG00000073803 cell_gm12878_SRR307897:ENST00000448876:2.09955258143214 cell_k562_SRR315336:ENST00000265026:2.36362090237974
ENSG00000075420 cell_gm12878_SRR307897:ENST00000336824:1.13795447443173 cell_k562_SRR315336:ENST00000392699:0.984124484182011
ENSG00000076924 cell_gm12878_SRR307897:ENST00000358368:1.12141324173266 cell_k562_SRR315336:ENST00000534844:1.55576338003908
ENSG00000076944 cell_gm12878_SRR307897:ENST00000543902:2.32427733330099 cell_k562_SRR315336:ENST00000221283:4.11262364046843
ENSG00000078687 cell_gm12878_SRR307897:ENST00000301624:0.808478786410597 cell_k562_SRR315336:ENST00000335749:0.591898067946408
ENSG00000079277 cell_gm12878_SRR307897:ENST00000371944:0.18410723576685 cell_k562_SRR315336:ENST00000496619:0.500589493731695
ENSG00000080618 cell_gm12878_SRR307897:ENST00000181383:4.11858582613858 cell_k562_SRR315336:ENST00000439329:1.80735893423284
ENSG00000081189 cell_gm12878_SRR307897:ENST00000424173:1.51185996640383 cell_k562_SRR315336:ENST00000508569:3.01968120217879
ENSG00000087448 cell_gm12878_SRR307897:ENST00000381271:8.22283767445674 cell_k562_SRR315336:ENST00000539176:3.44627213293138
ENSG00000090924 cell_gm12878_SRR307897:ENST00000425673:1.80627287651071 cell_k562_SRR315336:ENST00000205135:3.40351330508723
ENSG00000091157 cell_gm12878_SRR307897:ENST00000398311:3.74156138332631 cell_k562_SRR315336:ENST00000357574:2.84313250053709
ENSG00000092295 cell_gm12878_SRR307897:ENST00000206765:0.33812375201867 cell_k562_SRR315336:ENST00000561067:0.213756340926796
ENSG00000092871 cell_gm12878_SRR307897:ENST00000394597:8.43388212026359 cell_k562_SRR315336:ENST00000315249:5.87963661177843
ENSG00000092964 cell_gm12878_SRR307897:ENST00000311151:1.38713545850315 cell_k562_SRR315336:ENST00000522745:0.371019758007927
ENSG00000093144 cell_gm12878_SRR307897:ENST00000368295:0.922665191483534 cell_k562_SRR315336:ENST00000368289:0.574439624162539
ENSG00000097007 cell_gm12878_SRR307897:ENST00000393293:18.3927148627446 cell_k562_SRR315336:ENST00000318560:16.1460580628524
ENSG00000100342 cell_gm12878_SRR307897:ENST00000347595:1.75374375288967 cell_k562_SRR315336:ENST00000422706:0.520562476464637
ENSG00000100351 cell_gm12878_SRR307897:ENST00000543252:13.8433075490246 cell_k562_SRR315336:ENST00000407075:14.0171976843029
ENSG00000100403 cell_gm12878_SRR307897:ENST00000352645:1.59614818187565 cell_k562_SRR315336:ENST00000351589:2.44852739157277
ENSG00000101191 cell_gm12878_SRR307897:ENST00000370368:12.1530083570259 cell_k562_SRR315336:ENST00000354665:16.8430877792776
ENSG00000101337 cell_gm12878_SRR307897:ENST00000217315:1.10685000966464 cell_k562_SRR315336:ENST00000398022:1.9936451851336
ENSG00000101457 cell_gm12878_SRR307897:ENST00000456939:7.09875856604939 cell_k562_SRR315336:ENST00000372622:6.97697281288788
ENSG00000102755 cell_gm12878_SRR307897:ENST00000450836:0.607225092823744 cell_k562_SRR315336:ENST00000539099:0.673625819989345
ENSG00000103152 cell_gm12878_SRR307897:ENST00000219431:3.60587103595029 cell_k562_SRR315336:ENST00000436333:6.95923782858637
ENSG00000104327 cell_gm12878_SRR307897:ENST00000514406:0.889160630421038 cell_k562_SRR315336:ENST00000265431:1.44008213421574
ENSG00000104497 cell_gm12878_SRR307897:ENST00000396330:0.813712707011926 cell_k562_SRR315336:ENST00000520618:0.972350465284587
ENSG00000104973 cell_gm12878_SRR307897:ENST00000536547:1.09605280868656 cell_k562_SRR315336:ENST00000544580:1.36032045560632
ENSG00000107104 cell_gm12878_SRR307897:ENST00000382297:0.844999438603774 cell_k562_SRR315336:ENST00000397976:0.589550477306182
ENSG00000107290 cell_gm12878_SRR307897:ENST00000224140:8.94177519947873 cell_k562_SRR315336:ENST00000372169:6.27266588990549
ENSG00000107404 cell_gm12878_SRR307897:ENST00000378888:0.714564817787261 cell_k562_SRR315336:ENST00000378891:1.22618407715353
ENSG00000111206 cell_gm12878_SRR307897:ENST00000359843:3.00946129861482 cell_k562_SRR315336:ENST00000361953:3.71396926491073
ENSG00000111452 cell_gm12878_SRR307897:ENST00000335486:0.726285637935344 cell_k562_SRR315336:ENST00000543826:0.247333468993419
ENSG00000111652 cell_gm12878_SRR307897:ENST00000229251:0.641400904115079 cell_k562_SRR315336:ENST00000534877:0.580591192188632
ENSG00000111671 cell_gm12878_SRR307897:ENST00000519357:2.92960556301199 cell_k562_SRR315336:ENST00000524270:1.56274281542523
ENSG00000112339 cell_gm12878_SRR307897:ENST00000529882:10.3693869725433 cell_k562_SRR315336:ENST00000367820:25.2252499570668
ENSG00000112759 cell_gm12878_SRR307897:ENST00000427851:6.0645152897844 cell_k562_SRR315336:ENST00000371755:5.87180976403717
ENSG00000112763 cell_gm12878_SRR307897:ENST00000312541:4.99794313559251 cell_k562_SRR315336:ENST00000377600:3.9405757585465
ENSG00000113621 cell_gm12878_SRR307897:ENST00000509954:1.44738753861239 cell_k562_SRR315336:ENST00000508810:1.38090597015674
ENSG00000114867 cell_gm12878_SRR307897:ENST00000422614:2.42848661600037 cell_k562_SRR315336:ENST00000441154:9.57963071711579
ENSG00000115310 cell_gm12878_SRR307897:ENST00000394609:23.1704663475687 cell_k562_SRR315336:ENST00000438462:32.3833243104396
ENSG00000115641 cell_gm12878_SRR307897:ENST00000393352:0.272501779005428 cell_k562_SRR315336:ENST00000393353:0.399454972696333
ENSG00000115993 cell_gm12878_SRR307897:ENST00000332624:5.41104462379976 cell_k562_SRR315336:ENST00000440597:2.52244722476751
ENSG00000116670 cell_gm12878_SRR307897:ENST00000376667:0.994243167704816 cell_k562_SRR315336:ENST00000376692:2.12439543912242
ENSG00000117984 cell_gm12878_SRR307897:ENST00000433655:0.509382106346398 cell_k562_SRR315336:ENST00000429746:1.22267837602875
ENSG00000118263 cell_gm12878_SRR307897:ENST00000309446:0.515641873647792 cell_k562_SRR315336:ENST00000426163:0.342570660248065
ENSG00000118292 cell_gm12878_SRR307897:ENST00000369099:0.877848567618531 cell_k562_SRR315336:ENST00000369102:0.943182809407162
ENSG00000118557 cell_gm12878_SRR307897:ENST00000237353:0.575427462198234 cell_k562_SRR315336:ENST00000537792:1.31499310457962
ENSG00000119725 cell_gm12878_SRR307897:ENST00000324593:0.523278581864426 cell_k562_SRR315336:ENST00000556659:0.432022350446002
ENSG00000122729 cell_gm12878_SRR307897:ENST00000541043:1.21078065183928 cell_k562_SRR315336:ENST00000309951:5.71970048789363
ENSG00000123353 cell_gm12878_SRR307897:ENST00000243045:1.41476705831828 cell_k562_SRR315336:ENST00000548974:1.48074982340344
ENSG00000124172 cell_gm12878_SRR307897:ENST00000243997:40.243203912651 cell_k562_SRR315336:ENST00000395663:21.7820732760618
ENSG00000124299 cell_gm12878_SRR307897:ENST00000436370:8.10114028334579 cell_k562_SRR315336:ENST00000244137:9.89106905114566
ENSG00000125245 cell_gm12878_SRR307897:ENST00000397470:3.57631726344515 cell_k562_SRR315336:ENST00000340807:0.894287489383813
ENSG00000125246 cell_gm12878_SRR307897:ENST00000416504:4.81440844493609 cell_k562_SRR315336:ENST00000443887:3.46866193437729
ENSG00000126746 cell_gm12878_SRR307897:ENST00000355772:2.22774845953546 cell_k562_SRR315336:ENST00000538829:1.35789355785922
ENSG00000127804 cell_gm12878_SRR307897:ENST00000399834:13.8156206670424 cell_k562_SRR315336:ENST00000263092:27.4408441811399
ENSG00000129484 cell_gm12878_SRR307897:ENST00000429687:4.00689692882946 cell_k562_SRR315336:ENST00000250416:3.1403036889015
ENSG00000129566 cell_gm12878_SRR307897:ENST00000553984:1.71668521256363 cell_k562_SRR315336:ENST00000556549:0.940338410868538
ENSG00000130723 cell_gm12878_SRR307897:ENST00000456307:2.09437984733323 cell_k562_SRR315336:ENST00000541684:1.28312251856651
ENSG00000130816 cell_gm12878_SRR307897:ENST00000340748:6.15984045919601 cell_k562_SRR315336:ENST00000540357:6.23572038950422
ENSG00000132819 cell_gm12878_SRR307897:ENST00000344785:8.15948289076015 cell_k562_SRR315336:ENST00000356208:5.89695355712054
ENSG00000133103 cell_gm12878_SRR307897:ENST00000356576:2.26847619575205 cell_k562_SRR315336:ENST00000455146:0.794124468501743
ENSG00000133316 cell_gm12878_SRR307897:ENST00000538098:6.81061281407812 cell_k562_SRR315336:ENST00000278856:2.36235766499055
ENSG00000133983 cell_gm12878_SRR307897:ENST00000555601:9.3332750954208 cell_k562_SRR315336:ENST00000389912:11.3078503745228
ENSG00000134533 cell_gm12878_SRR307897:ENST00000538313:1.12673954837486 cell_k562_SRR315336:ENST00000393736:1.68519394478772
ENSG00000134775 cell_gm12878_SRR307897:ENST00000359247:6.45908264693897 cell_k562_SRR315336:ENST00000257209:2.32769946649466
ENSG00000135506 cell_gm12878_SRR307897:ENST00000550848:1.19067081042645 cell_k562_SRR315336:ENST00000547079:1.57817697374693
ENSG00000135537 cell_gm12878_SRR307897:ENST00000431865:2.43348129224134 cell_k562_SRR315336:ENST00000430458:1.22305107011273
ENSG00000135549 cell_gm12878_SRR307897:ENST00000392491:0.87685600102534 cell_k562_SRR315336:ENST00000354275:1.19981253847054
ENSG00000136504 cell_gm12878_SRR307897:ENST00000503935:0.887111535643683 cell_k562_SRR315336:ENST00000506533:1.00392775565293
ENSG00000137500 cell_gm12878_SRR307897:ENST00000455220:0.595250413135173 cell_k562_SRR315336:ENST00000525503:0.44550237839368
ENSG00000138777 cell_gm12878_SRR307897:ENST00000351450:2.12689884840326 cell_k562_SRR315336:ENST00000504028:2.16759778592381
ENSG00000139734 cell_gm12878_SRR307897:ENST00000413168:0.724575672545096 cell_k562_SRR315336:ENST00000400324:0.658409048212667
ENSG00000139974 cell_gm12878_SRR307897:ENST00000451406:0.17475084009623 cell_k562_SRR315336:ENST00000529212:0.306518594766666
ENSG00000141391 cell_gm12878_SRR307897:ENST00000440960:2.71569125682175 cell_k562_SRR315336:ENST00000336990:2.65261686658964
ENSG00000142065 cell_gm12878_SRR307897:ENST00000270001:2.87499871093695 cell_k562_SRR315336:ENST00000392172:2.65898723482884
ENSG00000142186 cell_gm12878_SRR307897:ENST00000279270:1.27940090103489 cell_k562_SRR315336:ENST00000420247:1.84612247799123
ENSG00000142347 cell_gm12878_SRR307897:ENST00000305795:1.67171176001702 cell_k562_SRR315336:ENST00000338257:2.25301938629918
ENSG00000143110 cell_gm12878_SRR307897:ENST00000343534:2.85455674400816 cell_k562_SRR315336:ENST00000369718:7.10784949044927
ENSG00000144233 cell_gm12878_SRR307897:ENST00000393001:8.94873884340968 cell_k562_SRR315336:ENST00000272647:8.64421832993704
ENSG00000145354 cell_gm12878_SRR307897:ENST00000503643:22.4624751974904 cell_k562_SRR315336:ENST00000273986:32.5877133831679
ENSG00000148180 cell_gm12878_SRR307897:ENST00000373806:0.252329967090673 cell_k562_SRR315336:ENST00000341272:0.695768685885529
ENSG00000148985 cell_gm12878_SRR307897:ENST00000479072:0.257031665328449 cell_k562_SRR315336:ENST00000496834:0.291802401107281
ENSG00000149357 cell_gm12878_SRR307897:ENST00000544594:4.50111588873736 cell_k562_SRR315336:ENST00000278671:7.74295935556974
ENSG00000150076 cell_gm12878_SRR307897:ENST00000375028:0.429759120336022 cell_k562_SRR315336:ENST00000302316:0.845192326953792
ENSG00000150527 cell_gm12878_SRR307897:ENST00000553352:1.18787804100604 cell_k562_SRR315336:ENST00000396165:1.09896996773774
ENSG00000154237 cell_gm12878_SRR307897:ENST00000284395:0.49871340245161 cell_k562_SRR315336:ENST00000532029:0.152530344958815
ENSG00000154727 cell_gm12878_SRR307897:ENST00000400075:4.66822669389416 cell_k562_SRR315336:ENST00000354828:3.16661818349005
ENSG00000154978 cell_gm12878_SRR307897:ENST00000428648:0.566639176906078 cell_k562_SRR315336:ENST00000452832:0.425648803545784
ENSG00000155256 cell_gm12878_SRR307897:ENST00000356257:0.99666675153416 cell_k562_SRR315336:ENST00000359980:1.98019000049392
ENSG00000157193 cell_gm12878_SRR307897:ENST00000306052:4.11659164010442 cell_k562_SRR315336:ENST00000475501:4.74768046084628
ENSG00000157349 cell_gm12878_SRR307897:ENST00000568460:0.66142985135616 cell_k562_SRR315336:ENST00000288071:0.713064776461643
ENSG00000157827 cell_gm12878_SRR307897:ENST00000421344:2.46120704491849 cell_k562_SRR315336:ENST00000475377:1.44086910926576
ENSG00000159352 cell_gm12878_SRR307897:ENST00000368881:1.94180663089785 cell_k562_SRR315336:ENST00000453615:3.80503139571579
ENSG00000160679 cell_gm12878_SRR307897:ENST00000403433:6.71504158792975 cell_k562_SRR315336:ENST00000368690:13.0916215481955
ENSG00000161551 cell_gm12878_SRR307897:ENST00000301399:0.61541978221317 cell_k562_SRR315336:ENST00000453272:2.12312823018271
ENSG00000162144 cell_gm12878_SRR307897:ENST00000447532:0.385444440999183 cell_k562_SRR315336:ENST00000542361:0.997447028834601
ENSG00000162521 cell_gm12878_SRR307897:ENST00000463378:1.68334261820277 cell_k562_SRR315336:ENST00000544435:1.7648445286131
ENSG00000163029 cell_gm12878_SRR307897:ENST00000430591:6.21688323835033 cell_k562_SRR315336:ENST00000351948:2.89468717008688
ENSG00000163319 cell_gm12878_SRR307897:ENST00000507019:2.91145904628673 cell_k562_SRR315336:ENST00000295491:3.75696275217073
ENSG00000164002 cell_gm12878_SRR307897:ENST00000358527:0.368927712618456 cell_k562_SRR315336:ENST00000419161:0.288415595154042
ENSG00000164117 cell_gm12878_SRR307897:ENST00000296517:0.939921400652718 cell_k562_SRR315336:ENST00000513696:1.32041757444552
ENSG00000164291 cell_gm12878_SRR307897:ENST00000380009:2.27270128597828 cell_k562_SRR315336:ENST00000504763:1.57250616289845
ENSG00000165929 cell_gm12878_SRR307897:ENST00000435962:0.577217596541857 cell_k562_SRR315336:ENST00000360594:0.847090428009363
ENSG00000166130 cell_gm12878_SRR307897:ENST00000342502:4.00853200173517 cell_k562_SRR315336:ENST00000299157:10.7659963126751
ENSG00000168386 cell_gm12878_SRR307897:ENST00000471562:0.540492927324161 cell_k562_SRR315336:ENST00000383694:0.592813612362136
ENSG00000168653 cell_gm12878_SRR307897:ENST00000372967:345.470288743627 cell_k562_SRR315336:ENST00000372969:161.307038139859
ENSG00000168661 cell_gm12878_SRR307897:ENST00000439785:0.680001451829138 cell_k562_SRR315336:ENST00000426813:0.866920626516274
ENSG00000170469 cell_gm12878_SRR307897:ENST00000450845:2.17459688693633 cell_k562_SRR315336:ENST00000451821:2.56263388432448
ENSG00000170471 cell_gm12878_SRR307897:ENST00000397042:1.15274513475226 cell_k562_SRR315336:ENST00000397040:0.596395647593356
ENSG00000171566 cell_gm12878_SRR307897:ENST00000506627:2.18490134387618 cell_k562_SRR315336:ENST00000302078:2.54717764338388
ENSG00000171603 cell_gm12878_SRR307897:ENST00000361311:1.88942249821798 cell_k562_SRR315336:ENST00000435891:0.946168347014384
ENSG00000172239 cell_gm12878_SRR307897:ENST00000508537:0.599538837009983 cell_k562_SRR315336:ENST00000511321:0.736011506916428
ENSG00000173157 cell_gm12878_SRR307897:ENST00000389420:0.809698946807485 cell_k562_SRR315336:ENST00000549670:0.834780140166161
ENSG00000174282 cell_gm12878_SRR307897:ENST00000380599:1.638945356969 cell_k562_SRR315336:ENST00000311403:1.70359004867813
ENSG00000175634 cell_gm12878_SRR307897:ENST00000524934:0.776568525723525 cell_k562_SRR315336:ENST00000312629:1.33814469127046
ENSG00000182168 cell_gm12878_SRR307897:ENST00000453304:0.988132628626655 cell_k562_SRR315336:ENST00000331502:0.615854886657696
ENSG00000182718 cell_gm12878_SRR307897:ENST00000560014:0.234982265175199 cell_k562_SRR315336:ENST00000332680:0.777618712471389
ENSG00000183495 cell_gm12878_SRR307897:ENST00000332482:0.789374194163397 cell_k562_SRR315336:ENST00000330386:1.71857993092831
ENSG00000183579 cell_gm12878_SRR307897:ENST00000462485:1.20284630809143 cell_k562_SRR315336:ENST00000406323:0.620554908079264
ENSG00000183765 cell_gm12878_SRR307897:ENST00000425190:2.46351792582544 cell_k562_SRR315336:ENST00000439200:1.14389173965877
ENSG00000184226 cell_gm12878_SRR307897:ENST00000377861:1.3842043300553 cell_k562_SRR315336:ENST00000377865:1.56305848546905
ENSG00000185008 cell_gm12878_SRR307897:ENST00000490534:0.585823763664095 cell_k562_SRR315336:ENST00000461745:0.316642392077819
ENSG00000185414 cell_gm12878_SRR307897:ENST00000409145:1.49712113897683 cell_k562_SRR315336:ENST00000338148:2.13042221456607
ENSG00000186575 cell_gm12878_SRR307897:ENST00000397789:1.23880015329321 cell_k562_SRR315336:ENST00000338641:1.80243189980547
ENSG00000186638 cell_gm12878_SRR307897:ENST00000443226:1.64092943510973 cell_k562_SRR315336:ENST00000379166:3.49179360314988
ENSG00000187695 cell_gm12878_SRR307897:ENST00000511204:2.23542035477106 cell_k562_SRR315336:ENST00000508239:1.51396892289269
ENSG00000188177 cell_gm12878_SRR307897:ENST00000343936:1.23024853781523 cell_k562_SRR315336:ENST00000409871:2.13706960304689
ENSG00000188191 cell_gm12878_SRR307897:ENST00000414568:19.4123692062691 cell_k562_SRR315336:ENST00000417852:20.8584408541873
ENSG00000188313 cell_gm12878_SRR307897:ENST00000463777:3.49837379200264 cell_k562_SRR315336:ENST00000487389:2.5061921924118
ENSG00000188613 cell_gm12878_SRR307897:ENST00000425699:2.9054784498881 cell_k562_SRR315336:ENST00000340087:2.01302474927816
ENSG00000188878 cell_gm12878_SRR307897:ENST00000337792:4.25192658797628 cell_k562_SRR315336:ENST00000319129:4.29384177585083
ENSG00000189227 cell_gm12878_SRR307897:ENST00000557807:1.14935929947004 cell_k562_SRR315336:ENST00000342683:0.659285423644043
ENSG00000197959 cell_gm12878_SRR307897:ENST00000367731:0.845437271202857 cell_k562_SRR315336:ENST00000520906:0.311593689497857
ENSG00000198521 cell_gm12878_SRR307897:ENST00000397148:2.03691648297458 cell_k562_SRR315336:ENST00000354959:3.04352655020183
ENSG00000198690 cell_gm12878_SRR307897:ENST00000562892:8.48128775207953 cell_k562_SRR315336:ENST00000362065:12.9986888002517
ENSG00000204822 cell_gm12878_SRR307897:ENST00000409710:4.85394932949325 cell_k562_SRR315336:ENST00000258105:3.58682960236295
ENSG00000205129 cell_gm12878_SRR307897:ENST00000378850:1.6057270753365 cell_k562_SRR315336:ENST00000508698:1.96130839485518
ENSG00000242114 cell_gm12878_SRR307897:ENST00000355143:0.925380526854284 cell_k562_SRR315336:ENST00000266263:0.603630225139593
ENSG00000250021 cell_gm12878_SRR307897:ENST00000560940:1.75122677450619 cell_k562_SRR315336:ENST00000398333:1.15914350623195
ENSG00000251369 cell_gm12878_SRR307897:ENST00000344222:9.85846814639065 cell_k562_SRR315336:ENST00000506609:7.22491513070976
ENSG00000001630 cell_gm12878_SRR307897:ENST00000496998:4.45573356356019 cell_k562_SRR315337:ENST00000003100:4.26824144796881
ENSG00000004779 cell_gm12878_SRR307897:ENST00000562133:21.0688237176406 cell_k562_SRR315337:ENST00000007516:41.4610520140218
ENSG00000048405 cell_gm12878_SRR307897:ENST00000439506:6.192514704758 cell_k562_SRR315337:ENST00000265827:2.99523137866911
ENSG00000066654 cell_gm12878_SRR307897:ENST00000381337:6.1486802409502 cell_k562_SRR315337:ENST00000431224:3.8189371743876
ENSG00000067369 cell_gm12878_SRR307897:ENST00000414758:5.98918079843304 cell_k562_SRR315337:ENST00000382044:6.96290342653256
ENSG00000068024 cell_gm12878_SRR307897:ENST00000345617:0.366916051956888 cell_k562_SRR315337:ENST00000544989:0.660876160438016
ENSG00000068305 cell_gm12878_SRR307897:ENST00000449277:5.68742250152085 cell_k562_SRR315337:ENST00000557785:2.26600015950374
ENSG00000068650 cell_gm12878_SRR307897:ENST00000375645:0.875331240414054 cell_k562_SRR315337:ENST00000471555:0.662865388515296
ENSG00000068793 cell_gm12878_SRR307897:ENST00000313077:1.79597894285119 cell_k562_SRR315337:ENST00000561263:0.845113334798813
ENSG00000070366 cell_gm12878_SRR307897:ENST00000354901:2.20595682558626 cell_k562_SRR315337:ENST00000263073:2.07918334962849
ENSG00000070495 cell_gm12878_SRR307897:ENST00000344991:10.0795274093871 cell_k562_SRR315337:ENST00000397625:25.7269254082814
ENSG00000071051 cell_gm12878_SRR307897:ENST00000451463:2.47893599843735 cell_k562_SRR315337:ENST00000522586:1.20525391375677
ENSG00000072518 cell_gm12878_SRR307897:ENST00000425897:1.12907396375454 cell_k562_SRR315337:ENST00000408948:2.1221357680026
ENSG00000073803 cell_gm12878_SRR307897:ENST00000448876:2.09955258143214 cell_k562_SRR315337:ENST00000265026:1.93866278240137
ENSG00000074054 cell_gm12878_SRR307897:ENST00000455322:2.46561784531416 cell_k562_SRR315337:ENST00000397587:2.97563588915253
ENSG00000078687 cell_gm12878_SRR307897:ENST00000301624:0.808478786410597 cell_k562_SRR315337:ENST00000335749:0.889166213255505
ENSG00000079150 cell_gm12878_SRR307897:ENST00000412612:0.799923697540146 cell_k562_SRR315337:ENST00000419184:1.9906279506836
ENSG00000081189 cell_gm12878_SRR307897:ENST00000424173:1.51185996640383 cell_k562_SRR315337:ENST00000508569:1.78513010392314
ENSG00000085760 cell_gm12878_SRR307897:ENST00000535023:9.38727336408832 cell_k562_SRR315337:ENST00000404297:8.61367519298597
ENSG00000087448 cell_gm12878_SRR307897:ENST00000381271:8.22283767445674 cell_k562_SRR315337:ENST00000539176:3.50022944172894
ENSG00000088833 cell_gm12878_SRR307897:ENST00000555568:4.27615815839124 cell_k562_SRR315337:ENST00000381653:2.63944469120028
ENSG00000090266 cell_gm12878_SRR307897:ENST00000460088:10.1156361096741 cell_k562_SRR315337:ENST00000247866:10.8722129566041
ENSG00000091106 cell_gm12878_SRR307897:ENST00000342905:0.871727534923174 cell_k562_SRR315337:ENST00000360906:1.23433655980206
ENSG00000093144 cell_gm12878_SRR307897:ENST00000368295:0.922665191483534 cell_k562_SRR315337:ENST00000368289:0.557887090763334
ENSG00000099785 cell_gm12878_SRR307897:ENST00000393944:1.39768494060248 cell_k562_SRR315337:ENST00000381035:0.813927147689386
ENSG00000100353 cell_gm12878_SRR307897:ENST00000405442:8.22279939573271 cell_k562_SRR315337:ENST00000426531:3.12997102191818
ENSG00000100650 cell_gm12878_SRR307897:ENST00000555349:10.0132570492295 cell_k562_SRR315337:ENST00000451983:4.65881114291954
ENSG00000100802 cell_gm12878_SRR307897:ENST00000397382:1.55993189127734 cell_k562_SRR315337:ENST00000553931:1.13544115157112
ENSG00000100897 cell_gm12878_SRR307897:ENST00000326009:0.228831135588179 cell_k562_SRR315337:ENST00000559144:0.160757324585118
ENSG00000101191 cell_gm12878_SRR307897:ENST00000370368:12.1530083570259 cell_k562_SRR315337:ENST00000354665:17.9453208638483
ENSG00000101457 cell_gm12878_SRR307897:ENST00000456939:7.09875856604939 cell_k562_SRR315337:ENST00000372622:7.68461971542542
ENSG00000102984 cell_gm12878_SRR307897:ENST00000562808:0.502880509497366 cell_k562_SRR315337:ENST00000425432:0.45918311152026
ENSG00000103222 cell_gm12878_SRR307897:ENST00000345148:1.74891466807418 cell_k562_SRR315337:ENST00000399410:2.37460874154232
ENSG00000103653 cell_gm12878_SRR307897:ENST00000569462:2.347074988273 cell_k562_SRR315337:ENST00000567123:2.36002852024346
ENSG00000104231 cell_gm12878_SRR307897:ENST00000220669:2.0874525927238 cell_k562_SRR315337:ENST00000522520:2.86651084831304
ENSG00000104343 cell_gm12878_SRR307897:ENST00000419880:3.29678029327759 cell_k562_SRR315337:ENST00000519277:1.89847841453161
ENSG00000104866 cell_gm12878_SRR307897:ENST00000544897:0.647162221578376 cell_k562_SRR315337:ENST00000221462:1.01022138885144
ENSG00000104884 cell_gm12878_SRR307897:ENST00000391944:1.1159020469398 cell_k562_SRR315337:ENST00000391945:3.84669626519674
ENSG00000105983 cell_gm12878_SRR307897:ENST00000415428:0.772544192098966 cell_k562_SRR315337:ENST00000359422:0.510777298467852
ENSG00000107104 cell_gm12878_SRR307897:ENST00000382297:0.844999438603774 cell_k562_SRR315337:ENST00000397976:0.485612687648822
ENSG00000107864 cell_gm12878_SRR307897:ENST00000412050:0.675036368045401 cell_k562_SRR315337:ENST00000394210:0.544990515787685
ENSG00000108423 cell_gm12878_SRR307897:ENST00000325752:2.02612487701181 cell_k562_SRR315337:ENST00000539018:2.82950712717904
ENSG00000108799 cell_gm12878_SRR307897:ENST00000428826:11.3342941957042 cell_k562_SRR315337:ENST00000264646:5.42584677482094
ENSG00000109016 cell_gm12878_SRR307897:ENST00000346603:10.4539545994504 cell_k562_SRR315337:ENST00000395511:6.78706135168312
ENSG00000110013 cell_gm12878_SRR307897:ENST00000263593:1.08258341925141 cell_k562_SRR315337:ENST00000545756:0.628236760024384
ENSG00000110906 cell_gm12878_SRR307897:ENST00000540355:2.84648920209288 cell_k562_SRR315337:ENST00000542262:1.69269540480868
ENSG00000111817 cell_gm12878_SRR307897:ENST00000359564:3.18171933743061 cell_k562_SRR315337:ENST00000540275:3.82560551581182
ENSG00000112425 cell_gm12878_SRR307897:ENST00000324857:2.17953448699363 cell_k562_SRR315337:ENST00000367519:2.26195676563056
ENSG00000112592 cell_gm12878_SRR307897:ENST00000392091:7.97356158916792 cell_k562_SRR315337:ENST00000421512:4.42538628824097
ENSG00000112759 cell_gm12878_SRR307897:ENST00000427851:6.0645152897844 cell_k562_SRR315337:ENST00000371755:11.0803370385573
ENSG00000113621 cell_gm12878_SRR307897:ENST00000509954:1.44738753861239 cell_k562_SRR315337:ENST00000508810:0.747563926681183
ENSG00000114867 cell_gm12878_SRR307897:ENST00000422614:2.42848661600037 cell_k562_SRR315337:ENST00000457456:5.38317778876218
ENSG00000115310 cell_gm12878_SRR307897:ENST00000394609:23.1704663475687 cell_k562_SRR315337:ENST00000438462:41.2801168967938
ENSG00000115762 cell_gm12878_SRR307897:ENST00000234115:1.77821866492507 cell_k562_SRR315337:ENST00000403716:0.94224943465269
ENSG00000116044 cell_gm12878_SRR307897:ENST00000446151:1.78372101855147 cell_k562_SRR315337:ENST00000397063:2.21460413703688
ENSG00000116731 cell_gm12878_SRR307897:ENST00000413440:3.44410612540025 cell_k562_SRR315337:ENST00000343137:8.21599332879517
ENSG00000118292 cell_gm12878_SRR307897:ENST00000369099:0.877848567618531 cell_k562_SRR315337:ENST00000369098:1.4927560559833
ENSG00000118557 cell_gm12878_SRR307897:ENST00000237353:0.575427462198234 cell_k562_SRR315337:ENST00000537792:1.23852379589389
ENSG00000118680 cell_gm12878_SRR307897:ENST00000400175:195.839053583658 cell_k562_SRR315337:ENST00000237500:152.34334832727
ENSG00000119408 cell_gm12878_SRR307897:ENST00000539416:1.39427879797105 cell_k562_SRR315337:ENST00000444973:1.11556802380576
ENSG00000121903 cell_gm12878_SRR307897:ENST00000401072:0.75233317374959 cell_k562_SRR315337:ENST00000361328:0.542014872261708
ENSG00000122390 cell_gm12878_SRR307897:ENST00000424546:5.81343579875783 cell_k562_SRR315337:ENST00000407558:7.13687794052387
ENSG00000123353 cell_gm12878_SRR307897:ENST00000243045:1.41476705831828 cell_k562_SRR315337:ENST00000548974:1.23947603418429
ENSG00000123552 cell_gm12878_SRR307897:ENST00000539675:1.91968167508107 cell_k562_SRR315337:ENST00000329966:2.84751891823235
ENSG00000123737 cell_gm12878_SRR307897:ENST00000511132:6.18874329312609 cell_k562_SRR315337:ENST00000511454:4.93446745900484
ENSG00000124201 cell_gm12878_SRR307897:ENST00000537431:1.51382430693109 cell_k562_SRR315337:ENST00000396105:0.756693540143186
ENSG00000124356 cell_gm12878_SRR307897:ENST00000339566:6.31555808806199 cell_k562_SRR315337:ENST00000409707:4.86642950787674
ENSG00000124523 cell_gm12878_SRR307897:ENST00000379262:5.0976468087781 cell_k562_SRR315337:ENST00000379250:4.03640446155388
ENSG00000125454 cell_gm12878_SRR307897:ENST00000402418:1.42831764828876 cell_k562_SRR315337:ENST00000442286:5.01360953252178
ENSG00000127334 cell_gm12878_SRR307897:ENST00000344096:5.74160088507144 cell_k562_SRR315337:ENST00000543747:2.65485119445962
ENSG00000129158 cell_gm12878_SRR307897:ENST00000533241:0.585788335008154 cell_k562_SRR315337:ENST00000525920:0.447388683328891
ENSG00000129484 cell_gm12878_SRR307897:ENST00000429687:4.00689692882946 cell_k562_SRR315337:ENST00000539930:5.90662583269978
ENSG00000129566 cell_gm12878_SRR307897:ENST00000553984:1.71668521256363 cell_k562_SRR315337:ENST00000556549:1.44238401431481
ENSG00000130479 cell_gm12878_SRR307897:ENST00000544059:1.78121340330074 cell_k562_SRR315337:ENST00000324096:3.52987300803375
ENSG00000131370 cell_gm12878_SRR307897:ENST00000412806:21.1755934071 cell_k562_SRR315337:ENST00000253688:17.7518802530781
ENSG00000132819 cell_gm12878_SRR307897:ENST00000344785:8.15948289076015 cell_k562_SRR315337:ENST00000356208:5.55123687669909
ENSG00000133103 cell_gm12878_SRR307897:ENST00000356576:2.26847619575205 cell_k562_SRR315337:ENST00000455146:1.13591153187758
ENSG00000133983 cell_gm12878_SRR307897:ENST00000555601:9.3332750954208 cell_k562_SRR315337:ENST00000389912:7.37077125996852
ENSG00000134470 cell_gm12878_SRR307897:ENST00000530685:0.581631594431314 cell_k562_SRR315337:ENST00000397251:0.667536373487778
ENSG00000135124 cell_gm12878_SRR307897:ENST00000543318:1.49568054423819 cell_k562_SRR315337:ENST00000543984:1.24363979970858
ENSG00000135537 cell_gm12878_SRR307897:ENST00000431865:2.43348129224134 cell_k562_SRR315337:ENST00000421954:1.24063932032723
ENSG00000135549 cell_gm12878_SRR307897:ENST00000392491:0.87685600102534 cell_k562_SRR315337:ENST00000354275:1.91318351304645
ENSG00000136504 cell_gm12878_SRR307897:ENST00000503935:0.887111535643683 cell_k562_SRR315337:ENST00000506533:1.42786634262663
ENSG00000136710 cell_gm12878_SRR307897:ENST00000259229:2.69063148001521 cell_k562_SRR315337:ENST00000409127:2.86046568164263
ENSG00000137500 cell_gm12878_SRR307897:ENST00000455220:0.595250413135173 cell_k562_SRR315337:ENST00000525503:0.327391449603559
ENSG00000137501 cell_gm12878_SRR307897:ENST00000529534:0.246106847655529 cell_k562_SRR315337:ENST00000533577:0.153533677214947
ENSG00000137575 cell_gm12878_SRR307897:ENST00000260130:1.38140258460205 cell_k562_SRR315337:ENST00000413219:4.42778762101317
ENSG00000138688 cell_gm12878_SRR307897:ENST00000306802:2.88921281474059 cell_k562_SRR315337:ENST00000442707:1.52356864328662
ENSG00000138777 cell_gm12878_SRR307897:ENST00000351450:2.12689884840326 cell_k562_SRR315337:ENST00000504028:2.23193998338559
ENSG00000139436 cell_gm12878_SRR307897:ENST00000551494:1.36187836081003 cell_k562_SRR315337:ENST00000320063:3.01912797654209
ENSG00000139974 cell_gm12878_SRR307897:ENST00000451406:0.17475084009623 cell_k562_SRR315337:ENST00000529212:0.333392771002905
ENSG00000141127 cell_gm12878_SRR307897:ENST00000268835:3.61171652720379 cell_k562_SRR315337:ENST00000536323:2.21850236395152
ENSG00000142347 cell_gm12878_SRR307897:ENST00000305795:1.67171176001702 cell_k562_SRR315337:ENST00000338257:1.78447404041311
ENSG00000144426 cell_gm12878_SRR307897:ENST00000449802:0.925947954129185 cell_k562_SRR315337:ENST00000434469:0.999277565481645
ENSG00000144815 cell_gm12878_SRR307897:ENST00000422132:1.871484177125 cell_k562_SRR315337:ENST00000477909:3.66741982000663
ENSG00000145390 cell_gm12878_SRR307897:ENST00000507906:0.584159798335096 cell_k562_SRR315337:ENST00000450251:1.49566239360867
ENSG00000146410 cell_gm12878_SRR307897:ENST00000451457:0.930395145541053 cell_k562_SRR315337:ENST00000418509:0.610836729023413
ENSG00000148832 cell_gm12878_SRR307897:ENST00000278060:0.504002428888505 cell_k562_SRR315337:ENST00000368544:0.711906720954248
ENSG00000149474 cell_gm12878_SRR307897:ENST00000464792:3.54654109902054 cell_k562_SRR315337:ENST00000435364:2.57222557220844
ENSG00000152422 cell_gm12878_SRR307897:ENST00000511817:0.727073565527012 cell_k562_SRR315337:ENST00000338635:1.59670813504693
ENSG00000153093 cell_gm12878_SRR307897:ENST00000340561:0.572221440043628 cell_k562_SRR315337:ENST00000439055:0.819351777551635
ENSG00000156110 cell_gm12878_SRR307897:ENST00000286621:4.7882105415319 cell_k562_SRR315337:ENST00000541550:8.98946015157085
ENSG00000157193 cell_gm12878_SRR307897:ENST00000306052:4.11659164010442 cell_k562_SRR315337:ENST00000475501:5.28839408693544
ENSG00000157224 cell_gm12878_SRR307897:ENST00000287916:2.85021981801698 cell_k562_SRR315337:ENST00000427904:1.66369460351132
ENSG00000159921 cell_gm12878_SRR307897:ENST00000396594:2.78654559576276 cell_k562_SRR315337:ENST00000543356:3.60286168837379
ENSG00000160298 cell_gm12878_SRR307897:ENST00000291691:1.28043859838085 cell_k562_SRR315337:ENST00000445935:1.85458602379056
ENSG00000160679 cell_gm12878_SRR307897:ENST00000403433:6.71504158792975 cell_k562_SRR315337:ENST00000368690:13.2391820725391
ENSG00000160781 cell_gm12878_SRR307897:ENST00000335852:0.373581233454309 cell_k562_SRR315337:ENST00000360733:0.357843620133831
ENSG00000161800 cell_gm12878_SRR307897:ENST00000312377:3.10770831975437 cell_k562_SRR315337:ENST00000551016:2.4295266611336
ENSG00000162521 cell_gm12878_SRR307897:ENST00000463378:1.68334261820277 cell_k562_SRR315337:ENST00000492348:1.16493964827044
ENSG00000162594 cell_gm12878_SRR307897:ENST00000543799:28.6438600877026 cell_k562_SRR315337:ENST00000395227:13.7083196043517
ENSG00000163319 cell_gm12878_SRR307897:ENST00000507019:2.91145904628673 cell_k562_SRR315337:ENST00000295491:2.47432321882818
ENSG00000163584 cell_gm12878_SRR307897:ENST00000463836:4.34292179897395 cell_k562_SRR315337:ENST00000475836:4.38588987328831
ENSG00000163636 cell_gm12878_SRR307897:ENST00000482510:5.46150607105689 cell_k562_SRR315337:ENST00000295901:3.41398949618814
ENSG00000163719 cell_gm12878_SRR307897:ENST00000449543:2.50137814061722 cell_k562_SRR315337:ENST00000296003:1.6629355539065
ENSG00000164011 cell_gm12878_SRR307897:ENST00000372508:2.78755449883465 cell_k562_SRR315337:ENST00000372502:4.09098694247248
ENSG00000165118 cell_gm12878_SRR307897:ENST00000314700:11.8349109803516 cell_k562_SRR315337:ENST00000376344:7.03880027943503
ENSG00000165891 cell_gm12878_SRR307897:ENST00000339887:4.50239320420959 cell_k562_SRR315337:ENST00000322886:6.32678225060235
ENSG00000167186 cell_gm12878_SRR307897:ENST00000321998:0.474490100069118 cell_k562_SRR315337:ENST00000568985:0.354163369591887
ENSG00000167460 cell_gm12878_SRR307897:ENST00000344824:9.04422090045019 cell_k562_SRR315337:ENST00000300933:7.81268180098973
ENSG00000168386 cell_gm12878_SRR307897:ENST00000471562:0.540492927324161 cell_k562_SRR315337:ENST00000383694:0.580920176996107
ENSG00000168653 cell_gm12878_SRR307897:ENST00000372967:345.470288743627 cell_k562_SRR315337:ENST00000372969:167.457816388828
ENSG00000169139 cell_gm12878_SRR307897:ENST00000324746:2.80541760921766 cell_k562_SRR315337:ENST00000523432:3.173380844961
ENSG00000170175 cell_gm12878_SRR307897:ENST00000306071:5.81491018767311 cell_k562_SRR315337:ENST00000536404:2.77961159559273
ENSG00000170469 cell_gm12878_SRR307897:ENST00000450845:2.17459688693633 cell_k562_SRR315337:ENST00000451821:1.48002053365189
ENSG00000170471 cell_gm12878_SRR307897:ENST00000397042:1.15274513475226 cell_k562_SRR315337:ENST00000397040:0.687703003486963
ENSG00000171566 cell_gm12878_SRR307897:ENST00000506627:2.18490134387618 cell_k562_SRR315337:ENST00000504341:2.79060789028249
ENSG00000172239 cell_gm12878_SRR307897:ENST00000508537:0.599538837009983 cell_k562_SRR315337:ENST00000504639:0.365564461851709
ENSG00000172345 cell_gm12878_SRR307897:ENST00000302824:1.77104717467827 cell_k562_SRR315337:ENST00000325346:0.596513855070356
ENSG00000172530 cell_gm12878_SRR307897:ENST00000485772:0.316977120102779 cell_k562_SRR315337:ENST00000479780:0.296916073284139
ENSG00000173113 cell_gm12878_SRR307897:ENST00000308774:6.03967001070571 cell_k562_SRR315337:ENST00000539854:5.6071353056492
ENSG00000173114 cell_gm12878_SRR307897:ENST00000308478:0.971062757185849 cell_k562_SRR315337:ENST00000422987:1.07521851252869
ENSG00000173402 cell_gm12878_SRR307897:ENST00000515359:0.201523592444991 cell_k562_SRR315337:ENST00000538711:0.246934623331897
ENSG00000175662 cell_gm12878_SRR307897:ENST00000535933:2.25118950485997 cell_k562_SRR315337:ENST00000379504:1.6577388657752
ENSG00000176153 cell_gm12878_SRR307897:ENST00000389614:1.59763036880852 cell_k562_SRR315337:ENST00000553522:1.23548413873234
ENSG00000176890 cell_gm12878_SRR307897:ENST00000323274:72.350699314875 cell_k562_SRR315337:ENST00000323250:65.2212484549726
ENSG00000176894 cell_gm12878_SRR307897:ENST00000543589:2.65947147111183 cell_k562_SRR315337:ENST00000539093:3.01063339932856
ENSG00000177873 cell_gm12878_SRR307897:ENST00000429348:1.06728200656958 cell_k562_SRR315337:ENST00000447116:0.950375721792699
ENSG00000178974 cell_gm12878_SRR307897:ENST00000313833:2.65980758053527 cell_k562_SRR315337:ENST00000440021:1.14510705016267
ENSG00000179152 cell_gm12878_SRR307897:ENST00000396078:4.053505027059 cell_k562_SRR315337:ENST00000383746:6.29200687315068
ENSG00000180185 cell_gm12878_SRR307897:ENST00000427358:10.6635590824568 cell_k562_SRR315337:ENST00000382668:4.80095515785325
ENSG00000180979 cell_gm12878_SRR307897:ENST00000563454:0.700248371182353 cell_k562_SRR315337:ENST00000570160:1.49490361691095
ENSG00000181788 cell_gm12878_SRR307897:ENST00000312960:68.4881699224802 cell_k562_SRR315337:ENST00000482706:25.3481616843074
ENSG00000181852 cell_gm12878_SRR307897:ENST00000345093:1.57531166943565 cell_k562_SRR315337:ENST00000551711:1.21735170833062
ENSG00000182158 cell_gm12878_SRR307897:ENST00000544877:2.40495581943753 cell_k562_SRR315337:ENST00000330387:3.92602962418127
ENSG00000182628 cell_gm12878_SRR307897:ENST00000330137:3.2712556210241 cell_k562_SRR315337:ENST00000437036:2.48720528933906
ENSG00000183309 cell_gm12878_SRR307897:ENST00000532796:4.53705313517313 cell_k562_SRR315337:ENST00000526926:1.22968923643333
ENSG00000184009 cell_gm12878_SRR307897:ENST00000447294:235.866014765049 cell_k562_SRR315337:ENST00000331925:268.26046796894
ENSG00000184792 cell_gm12878_SRR307897:ENST00000401475:0.758616061431481 cell_k562_SRR315337:ENST00000431368:3.20227372032862
ENSG00000185551 cell_gm12878_SRR307897:ENST00000421109:2.51672407547099 cell_k562_SRR315337:ENST00000559679:3.34812406944056
ENSG00000185664 cell_gm12878_SRR307897:ENST00000546543:0.184707013167506 cell_k562_SRR315337:ENST00000539511:0.300935097704942
ENSG00000188191 cell_gm12878_SRR307897:ENST00000414568:19.4123692062691 cell_k562_SRR315337:ENST00000403562:13.24085915958
ENSG00000188554 cell_gm12878_SRR307897:ENST00000341165:10.7905322514894 cell_k562_SRR315337:ENST00000542611:8.57106190958162
ENSG00000196151 cell_gm12878_SRR307897:ENST00000392796:4.01388898514359 cell_k562_SRR315337:ENST00000409124:8.91295436555146
ENSG00000197037 cell_gm12878_SRR307897:ENST00000431485:1.61730685241717 cell_k562_SRR315337:ENST00000394152:0.95160906128991
ENSG00000197471 cell_gm12878_SRR307897:ENST00000563039:35.1909594374255 cell_k562_SRR315337:ENST00000436527:40.4378739417054
ENSG00000197714 cell_gm12878_SRR307897:ENST00000360338:24.4819311199012 cell_k562_SRR315337:ENST00000537645:7.99288765205382
ENSG00000198026 cell_gm12878_SRR307897:ENST00000426788:1.38900414463016 cell_k562_SRR315337:ENST00000322927:2.4622546087585
ENSG00000198561 cell_gm12878_SRR307897:ENST00000531007:4.96027611922151 cell_k562_SRR315337:ENST00000533189:10.4494074036297
ENSG00000204843 cell_gm12878_SRR307897:ENST00000417090:0.725651316953422 cell_k562_SRR315337:ENST00000434055:0.958800238440888
ENSG00000213186 cell_gm12878_SRR307897:ENST00000543469:9.86207947447584 cell_k562_SRR315337:ENST00000471396:8.14453609333498
ENSG00000228716 cell_gm12878_SRR307897:ENST00000511032:0.220741468950893 cell_k562_SRR315337:ENST00000439211:0.454317827068333
ENSG00000234444 cell_gm12878_SRR307897:ENST00000355095:2.67188781481508 cell_k562_SRR315337:ENST00000423484:2.03440092604422
ENSG00000244462 cell_gm12878_SRR307897:ENST00000431148:3.18095489352075 cell_k562_SRR315337:ENST00000424458:2.5113721101848
ENSG00000250021 cell_gm12878_SRR307897:ENST00000560940:1.75122677450619 cell_k562_SRR315337:ENST00000398333:1.49809951686354
ENSG00000251369 cell_gm12878_SRR307897:ENST00000344222:9.85846814639065 cell_k562_SRR315337:ENST00000506609:7.19162519414511
ENSG00000256223 cell_gm12878_SRR307897:ENST00000540609:0.26411883978782 cell_k562_SRR315337:ENST00000426665:0.370857215040268
ENSG00000261487 cell_gm12878_SRR307897:ENST00000562642:4.09089150969616 cell_k562_SRR315337:ENST00000566056:3.0942244328393
ENSG00000000457 cell_gm12878_SRR307898:ENST00000367771:10.7695736188377 cell_hela-s3_SRR315330:ENST00000367772:7.99118215254411
ENSG00000001167 cell_gm12878_SRR307898:ENST00000353205:3.2923193745179 cell_hela-s3_SRR315330:ENST00000341376:6.786533229552
ENSG00000002822 cell_gm12878_SRR307898:ENST00000437877:1.13957663992497 cell_hela-s3_SRR315330:ENST00000399654:0.280936698117275
ENSG00000005469 cell_gm12878_SRR307898:ENST00000331536:1.62733314406061 cell_hela-s3_SRR315330:ENST00000412227:0.816113318971926
ENSG00000008282 cell_gm12878_SRR307898:ENST00000455385:26.5125342883943 cell_hela-s3_SRR315330:ENST00000011473:15.8583711136879
ENSG00000011143 cell_gm12878_SRR307898:ENST00000393119:5.31519331600814 cell_hela-s3_SRR315330:ENST00000537529:2.79436325885288
ENSG00000011376 cell_gm12878_SRR307898:ENST00000265537:7.67039946803088 cell_hela-s3_SRR315330:ENST00000430399:2.91245592535003
ENSG00000011523 cell_gm12878_SRR307898:ENST00000377990:3.90210305546345 cell_hela-s3_SRR315330:ENST00000260569:2.29288294076801
ENSG00000030110 cell_gm12878_SRR307898:ENST00000374460:9.09168016477472 cell_hela-s3_SRR315330:ENST00000360661:3.63231286454658
ENSG00000035664 cell_gm12878_SRR307898:ENST00000457488:0.927025847704425 cell_hela-s3_SRR315330:ENST00000261891:0.300090539006699
ENSG00000037757 cell_gm12878_SRR307898:ENST00000040663:13.5349432368477 cell_hela-s3_SRR315330:ENST00000319545:12.5851983313747
ENSG00000042088 cell_gm12878_SRR307898:ENST00000393454:2.5757242176598 cell_hela-s3_SRR315330:ENST00000335725:2.70597639954077
ENSG00000043514 cell_gm12878_SRR307898:ENST00000316891:1.50027162832212 cell_hela-s3_SRR315330:ENST00000372818:1.03992762348347
ENSG00000044574 cell_gm12878_SRR307898:ENST00000401067:27.3606550854223 cell_hela-s3_SRR315330:ENST00000324460:49.6711784632191
ENSG00000047932 cell_gm12878_SRR307898:ENST00000052569:37.9055574961014 cell_hela-s3_SRR315330:ENST00000368498:57.069712223721
ENSG00000048405 cell_gm12878_SRR307898:ENST00000439506:2.02225810008754 cell_hela-s3_SRR315330:ENST00000393313:3.25341945395928
ENSG00000049759 cell_gm12878_SRR307898:ENST00000382850:1.47438631639735 cell_hela-s3_SRR315330:ENST00000431212:1.51895562332748
ENSG00000050405 cell_gm12878_SRR307898:ENST00000552783:2.05647460152206 cell_hela-s3_SRR315330:ENST00000552823:1.11596480570292
ENSG00000051108 cell_gm12878_SRR307898:ENST00000568651:3.42317202787148 cell_hela-s3_SRR315330:ENST00000300302:0.904415351367232
ENSG00000057663 cell_gm12878_SRR307898:ENST00000369076:1.35401410461699 cell_hela-s3_SRR315330:ENST00000343245:0.854095880682774
ENSG00000058262 cell_gm12878_SRR307898:ENST00000481210:7.50016266375029 cell_hela-s3_SRR315330:ENST00000243253:6.24496296113773
ENSG00000060762 cell_gm12878_SRR307898:ENST00000360961:15.0206003387264 cell_hela-s3_SRR315330:ENST00000392123:9.8472315402733
ENSG00000061938 cell_gm12878_SRR307898:ENST00000438207:1.17914904983645 cell_hela-s3_SRR315330:ENST00000427576:0.217399512160202
ENSG00000066427 cell_gm12878_SRR307898:ENST00000393287:0.16601526106759 cell_hela-s3_SRR315330:ENST00000359366:0.39106919629859
ENSG00000067369 cell_gm12878_SRR307898:ENST00000382044:5.14534445202456 cell_hela-s3_SRR315330:ENST00000382039:5.51425297457155
ENSG00000068024 cell_gm12878_SRR307898:ENST00000454542:0.21921757544251 cell_hela-s3_SRR315330:ENST00000544989:0.286282607441949
ENSG00000068793 cell_gm12878_SRR307898:ENST00000561263:1.16543788182763 cell_hela-s3_SRR315330:ENST00000313077:1.93946103736834
ENSG00000070501 cell_gm12878_SRR307898:ENST00000524208:0.569640659641835 cell_hela-s3_SRR315330:ENST00000521492:0.685867919867307
ENSG00000071994 cell_gm12878_SRR307898:ENST00000167218:4.33994384665681 cell_hela-s3_SRR315330:ENST00000453163:2.26154489994202
ENSG00000072062 cell_gm12878_SRR307898:ENST00000350356:2.48036538840469 cell_hela-s3_SRR315330:ENST00000535695:0.924985212101242
ENSG00000072364 cell_gm12878_SRR307898:ENST00000421773:3.8932746080783 cell_hela-s3_SRR315330:ENST00000265343:9.90033750444803
ENSG00000076944 cell_gm12878_SRR307898:ENST00000221283:2.3710197801909 cell_hela-s3_SRR315330:ENST00000543902:2.38162731690202
ENSG00000081014 cell_gm12878_SRR307898:ENST00000261842:1.21754748407914 cell_hela-s3_SRR315330:ENST00000560508:1.2034837468866
ENSG00000087365 cell_gm12878_SRR307898:ENST00000322535:2.22599701929186 cell_hela-s3_SRR315330:ENST00000355456:0.663945336553239
ENSG00000089094 cell_gm12878_SRR307898:ENST00000545022:3.43866950889171 cell_hela-s3_SRR315330:ENST00000543852:0.750867713273863
ENSG00000089234 cell_gm12878_SRR307898:ENST00000327551:2.36713918737477 cell_hela-s3_SRR315330:ENST00000419234:4.09084440014002
ENSG00000089916 cell_gm12878_SRR307898:ENST00000556109:3.74098867138156 cell_hela-s3_SRR315330:ENST00000553588:3.45960564338842
ENSG00000090266 cell_gm12878_SRR307898:ENST00000247866:9.7285390908484 cell_hela-s3_SRR315330:ENST00000460088:7.18230503275096
ENSG00000090372 cell_gm12878_SRR307898:ENST00000263280:4.74188536401845 cell_hela-s3_SRR315330:ENST00000391910:2.71934439356466
ENSG00000093144 cell_gm12878_SRR307898:ENST00000460558:1.63389489911564 cell_hela-s3_SRR315330:ENST00000368295:0.728820077743833
ENSG00000100116 cell_gm12878_SRR307898:ENST00000248924:0.796117793174436 cell_hela-s3_SRR315330:ENST00000394944:0.469246159534726
ENSG00000100142 cell_gm12878_SRR307898:ENST00000407936:0.983354214290607 cell_hela-s3_SRR315330:ENST00000405557:1.51424380153028
ENSG00000100372 cell_gm12878_SRR307898:ENST00000447566:1.44330587687062 cell_hela-s3_SRR315330:ENST00000544408:1.22368688137399
ENSG00000100395 cell_gm12878_SRR307898:ENST00000216237:1.32346005427207 cell_hela-s3_SRR315330:ENST00000452106:1.33895032216765
ENSG00000101457 cell_gm12878_SRR307898:ENST00000372622:8.35047375922518 cell_hela-s3_SRR315330:ENST00000456939:6.35449427594009
ENSG00000101473 cell_gm12878_SRR307898:ENST00000217455:0.947029801939462 cell_hela-s3_SRR315330:ENST00000457981:0.803688259853114
ENSG00000102781 cell_gm12878_SRR307898:ENST00000380617:0.905160036509465 cell_hela-s3_SRR315330:ENST00000380615:1.37521728641341
ENSG00000102898 cell_gm12878_SRR307898:ENST00000568396:2.04848496707973 cell_hela-s3_SRR315330:ENST00000219169:2.35534718541096
ENSG00000103043 cell_gm12878_SRR307898:ENST00000261776:0.809440080112082 cell_hela-s3_SRR315330:ENST00000568548:0.628478276725324
ENSG00000103148 cell_gm12878_SRR307898:ENST00000445810:1.86878729918568 cell_hela-s3_SRR315330:ENST00000419636:0.346983857826952
ENSG00000103199 cell_gm12878_SRR307898:ENST00000545009:1.15308674390675 cell_hela-s3_SRR315330:ENST00000219478:1.0131542402711
ENSG00000103353 cell_gm12878_SRR307898:ENST00000567212:2.70339461056806 cell_hela-s3_SRR315330:ENST00000399462:3.06913300215312
ENSG00000104412 cell_gm12878_SRR307898:ENST00000519642:2.80889096426449 cell_hela-s3_SRR315330:ENST00000220853:3.90264103015509
ENSG00000104518 cell_gm12878_SRR307898:ENST00000533888:3.78381374109403 cell_hela-s3_SRR315330:ENST00000533348:3.08825852114141
ENSG00000104549 cell_gm12878_SRR307898:ENST00000265896:18.0752562793032 cell_hela-s3_SRR315330:ENST00000523430:9.33075805619302
ENSG00000104643 cell_gm12878_SRR307898:ENST00000526292:1.84831996033562 cell_hela-s3_SRR315330:ENST00000221086:3.06811536713952
ENSG00000104687 cell_gm12878_SRR307898:ENST00000521479:3.6553581795778 cell_hela-s3_SRR315330:ENST00000414019:7.82337432288029
ENSG00000104859 cell_gm12878_SRR307898:ENST00000221455:2.77619824766704 cell_hela-s3_SRR315330:ENST00000544944:2.06947911380402
ENSG00000104894 cell_gm12878_SRR307898:ENST00000323906:5.72520603234476 cell_hela-s3_SRR315330:ENST00000391859:4.0670971919494
ENSG00000105662 cell_gm12878_SRR307898:ENST00000262813:0.982780609005555 cell_hela-s3_SRR315330:ENST00000321949:1.188801241298
ENSG00000105835 cell_gm12878_SRR307898:ENST00000417537:8.72946890995841 cell_hela-s3_SRR315330:ENST00000222553:2.66699370138766
ENSG00000106012 cell_gm12878_SRR307898:ENST00000325997:0.304367601278618 cell_hela-s3_SRR315330:ENST00000404984:1.13631798461139
ENSG00000106789 cell_gm12878_SRR307898:ENST00000343933:0.987376977234876 cell_hela-s3_SRR315330:ENST00000375077:2.2836690554685
ENSG00000107201 cell_gm12878_SRR307898:ENST00000379883:3.08690907426573 cell_hela-s3_SRR315330:ENST00000379868:2.3127531172871
ENSG00000107263 cell_gm12878_SRR307898:ENST00000545785:1.98855881858017 cell_hela-s3_SRR315330:ENST00000438647:2.82463035771759
ENSG00000108509 cell_gm12878_SRR307898:ENST00000358183:3.37205985266974 cell_hela-s3_SRR315330:ENST00000348066:2.72907492223785
ENSG00000108788 cell_gm12878_SRR307898:ENST00000435881:18.6943699523332 cell_hela-s3_SRR315330:ENST00000346833:10.410520025175
ENSG00000108799 cell_gm12878_SRR307898:ENST00000428826:11.8768512533354 cell_hela-s3_SRR315330:ENST00000264646:9.43680900912245
ENSG00000109062 cell_gm12878_SRR307898:ENST00000262613:2.08023365792319 cell_hela-s3_SRR315330:ENST00000413388:3.77308076630518
ENSG00000109180 cell_gm12878_SRR307898:ENST00000505922:4.13753716605984 cell_hela-s3_SRR315330:ENST00000509122:2.45956882780099
ENSG00000109917 cell_gm12878_SRR307898:ENST00000227322:8.2341396182348 cell_hela-s3_SRR315330:ENST00000444935:6.34867670111553
ENSG00000110060 cell_gm12878_SRR307898:ENST00000227474:6.54155769130245 cell_hela-s3_SRR315330:ENST00000530811:7.91125533728798
ENSG00000110906 cell_gm12878_SRR307898:ENST00000542262:1.51136605062521 cell_hela-s3_SRR315330:ENST00000540355:1.67122131621351
ENSG00000111206 cell_gm12878_SRR307898:ENST00000361953:7.68465190670188 cell_hela-s3_SRR315330:ENST00000359843:10.493699747212
ENSG00000111445 cell_gm12878_SRR307898:ENST00000454402:4.26992274361727 cell_hela-s3_SRR315330:ENST00000229043:4.50244160558614
ENSG00000111490 cell_gm12878_SRR307898:ENST00000539867:0.654158777621496 cell_hela-s3_SRR315330:ENST00000544190:0.700272092122719
ENSG00000111727 cell_gm12878_SRR307898:ENST00000544223:0.90729109092739 cell_hela-s3_SRR315330:ENST00000229330:1.90569187547903
ENSG00000111906 cell_gm12878_SRR307898:ENST00000398153:30.5226022613123 cell_hela-s3_SRR315330:ENST00000318787:21.1961873395787
ENSG00000113712 cell_gm12878_SRR307898:ENST00000515748:2.85209238270461 cell_hela-s3_SRR315330:ENST00000504676:3.92727867893334
ENSG00000114062 cell_gm12878_SRR307898:ENST00000438097:15.6002946898331 cell_hela-s3_SRR315330:ENST00000356465:8.0449432604824
ENSG00000115129 cell_gm12878_SRR307898:ENST00000413037:2.04801946865947 cell_hela-s3_SRR315330:ENST00000335934:3.93097558861959
ENSG00000115204 cell_gm12878_SRR307898:ENST00000426513:3.72200365117555 cell_hela-s3_SRR315330:ENST00000402310:1.31253094312643
ENSG00000115252 cell_gm12878_SRR307898:ENST00000351439:1.07320036751507 cell_hela-s3_SRR315330:ENST00000410103:0.588446862598157
ENSG00000115970 cell_gm12878_SRR307898:ENST00000407351:0.7716893351591 cell_hela-s3_SRR315330:ENST00000402360:0.510418642938107
ENSG00000116044 cell_gm12878_SRR307898:ENST00000397063:2.87870295126304 cell_hela-s3_SRR315330:ENST00000446151:4.04127471121699
ENSG00000116209 cell_gm12878_SRR307898:ENST00000420738:1.25921412147481 cell_hela-s3_SRR315330:ENST00000234831:1.81991006671334
ENSG00000116670 cell_gm12878_SRR307898:ENST00000376692:1.25048926728405 cell_hela-s3_SRR315330:ENST00000376672:0.271561180442876
ENSG00000117385 cell_gm12878_SRR307898:ENST00000447502:2.62517587229341 cell_hela-s3_SRR315330:ENST00000540027:0.906700797862652
ENSG00000118900 cell_gm12878_SRR307898:ENST00000262376:4.0650868752979 cell_hela-s3_SRR315330:ENST00000545171:1.84144831776122
ENSG00000119711 cell_gm12878_SRR307898:ENST00000350259:1.08996362687273 cell_hela-s3_SRR315330:ENST00000555126:1.59633216769046
ENSG00000119950 cell_gm12878_SRR307898:ENST00000239007:0.413406172160971 cell_hela-s3_SRR315330:ENST00000361248:1.48885258989054
ENSG00000121897 cell_gm12878_SRR307898:ENST00000513731:9.26792252649465 cell_hela-s3_SRR315330:ENST00000261434:5.46178455813027
ENSG00000122952 cell_gm12878_SRR307898:ENST00000373940:9.64980270289412 cell_hela-s3_SRR315330:ENST00000373944:15.1129161660505
ENSG00000123415 cell_gm12878_SRR307898:ENST00000243112:1.88982642884215 cell_hela-s3_SRR315330:ENST00000508394:3.05799987594802
ENSG00000123737 cell_gm12878_SRR307898:ENST00000511454:2.4151746568353 cell_hela-s3_SRR315330:ENST00000511132:3.22085300615599
ENSG00000124532 cell_gm12878_SRR307898:ENST00000274747:2.5510331918043 cell_hela-s3_SRR315330:ENST00000378386:7.28312733583577
ENSG00000125434 cell_gm12878_SRR307898:ENST00000380067:9.01226998430286 cell_hela-s3_SRR315330:ENST00000396278:3.0955420625366
ENSG00000125503 cell_gm12878_SRR307898:ENST00000263433:2.88929651841572 cell_hela-s3_SRR315330:ENST00000376393:3.57553615053738
ENSG00000125870 cell_gm12878_SRR307898:ENST00000246071:17.2088924660192 cell_hela-s3_SRR315330:ENST00000377943:15.8085017980534
ENSG00000126215 cell_gm12878_SRR307898:ENST00000555055:1.02134711077604 cell_hela-s3_SRR315330:ENST00000556980:0.766449123224724
ENSG00000126603 cell_gm12878_SRR307898:ENST00000433375:1.75414187627244 cell_hela-s3_SRR315330:ENST00000262366:0.816135906131166
ENSG00000126882 cell_gm12878_SRR307898:ENST00000464831:14.8487640356258 cell_hela-s3_SRR315330:ENST00000372271:16.4919166221961
ENSG00000127603 cell_gm12878_SRR307898:ENST00000361689:1.61532294275684 cell_hela-s3_SRR315330:ENST00000372925:1.69332548137106
ENSG00000127922 cell_gm12878_SRR307898:ENST00000417009:4.60382974339631 cell_hela-s3_SRR315330:ENST00000248566:3.95610124440202
ENSG00000128578 cell_gm12878_SRR307898:ENST00000450266:1.27262534729051 cell_hela-s3_SRR315330:ENST00000249344:2.17007823762111
ENSG00000128654 cell_gm12878_SRR307898:ENST00000443241:0.585876227967429 cell_hela-s3_SRR315330:ENST00000249442:1.50377752592228
ENSG00000129347 cell_gm12878_SRR307898:ENST00000544397:1.48687723176076 cell_hela-s3_SRR315330:ENST00000543682:2.34399695770927
ENSG00000129696 cell_gm12878_SRR307898:ENST00000523305:1.83994720116877 cell_hela-s3_SRR315330:ENST00000360742:3.09453943196579
ENSG00000130158 cell_gm12878_SRR307898:ENST00000294618:2.41181288783439 cell_hela-s3_SRR315330:ENST00000319867:1.5972873981054
ENSG00000132326 cell_gm12878_SRR307898:ENST00000254657:1.66216766514371 cell_hela-s3_SRR315330:ENST00000254658:1.41903748612209
ENSG00000132463 cell_gm12878_SRR307898:ENST00000506453:5.26555660330212 cell_hela-s3_SRR315330:ENST00000502323:2.88106230595543
ENSG00000132522 cell_gm12878_SRR307898:ENST00000315601:4.49004244877534 cell_hela-s3_SRR315330:ENST00000389167:8.68188689286329
ENSG00000132716 cell_gm12878_SRR307898:ENST00000440682:15.1631064521428 cell_hela-s3_SRR315330:ENST00000368074:15.2845041663211
ENSG00000133466 cell_gm12878_SRR307898:ENST00000255836:2.92308379749235 cell_hela-s3_SRR315330:ENST00000337843:6.42135745775307
ENSG00000134248 cell_gm12878_SRR307898:ENST00000256644:4.82223185949202 cell_hela-s3_SRR315330:ENST00000483260:3.89447184500078
ENSG00000134376 cell_gm12878_SRR307898:ENST00000538660:0.206717023669485 cell_hela-s3_SRR315330:ENST00000448952:1.41379631173166
ENSG00000134504 cell_gm12878_SRR307898:ENST00000417602:3.37771265889265 cell_hela-s3_SRR315330:ENST00000317932:1.1894110524134
ENSG00000134644 cell_gm12878_SRR307898:ENST00000530669:9.16250275138595 cell_hela-s3_SRR315330:ENST00000373749:9.67522781566691
ENSG00000135272 cell_gm12878_SRR307898:ENST00000431629:13.477179562777 cell_hela-s3_SRR315330:ENST00000393486:12.231292270353
ENSG00000135372 cell_gm12878_SRR307898:ENST00000257829:2.86738820582491 cell_hela-s3_SRR315330:ENST00000529523:1.18061715652259
ENSG00000135823 cell_gm12878_SRR307898:ENST00000542060:1.82343841354552 cell_hela-s3_SRR315330:ENST00000258301:3.97028575841134
ENSG00000135956 cell_gm12878_SRR307898:ENST00000435268:2.19270568551014 cell_hela-s3_SRR315330:ENST00000258439:4.00186168644934
ENSG00000136161 cell_gm12878_SRR307898:ENST00000452987:1.81370740089769 cell_hela-s3_SRR315330:ENST00000450343:0.917781864169459
ENSG00000136319 cell_gm12878_SRR307898:ENST00000383029:1.63963898070202 cell_hela-s3_SRR315330:ENST00000258821:3.15176311772608
ENSG00000136856 cell_gm12878_SRR307898:ENST00000373350:0.895550508041143 cell_hela-s3_SRR315330:ENST00000373352:0.277169215369796
ENSG00000137074 cell_gm12878_SRR307898:ENST00000379819:0.48642313807881 cell_hela-s3_SRR315330:ENST00000397172:0.993594781651286
ENSG00000137103 cell_gm12878_SRR307898:ENST00000439587:0.631697953263509 cell_hela-s3_SRR315330:ENST00000377996:0.291541651331862
ENSG00000138134 cell_gm12878_SRR307898:ENST00000371926:7.97469524501065 cell_hela-s3_SRR315330:ENST00000371924:10.6107563287148
ENSG00000138764 cell_gm12878_SRR307898:ENST00000512918:9.05063409126762 cell_hela-s3_SRR315330:ENST00000316355:7.24644249549235
ENSG00000138777 cell_gm12878_SRR307898:ENST00000504028:1.19500143148171 cell_hela-s3_SRR315330:ENST00000509031:2.57211073439764
ENSG00000139154 cell_gm12878_SRR307898:ENST00000541908:0.818265343162264 cell_hela-s3_SRR315330:ENST00000360995:1.23688717791002
ENSG00000139734 cell_gm12878_SRR307898:ENST00000400330:1.06093331164436 cell_hela-s3_SRR315330:ENST00000400324:0.728216807198914
ENSG00000139793 cell_gm12878_SRR307898:ENST00000449284:1.58738474619943 cell_hela-s3_SRR315330:ENST00000343600:3.32497978903807
ENSG00000139990 cell_gm12878_SRR307898:ENST00000556847:0.583049972406298 cell_hela-s3_SRR315330:ENST00000554215:1.2449437271336
ENSG00000140043 cell_gm12878_SRR307898:ENST00000555661:0.342858776486216 cell_hela-s3_SRR315330:ENST00000555976:0.766780018872614
ENSG00000141380 cell_gm12878_SRR307898:ENST00000539244:14.9564192368656 cell_hela-s3_SRR315330:ENST00000269137:41.4393668194391
ENSG00000141736 cell_gm12878_SRR307898:ENST00000406381:1.35293618716845 cell_hela-s3_SRR315330:ENST00000541774:1.48964489001654
ENSG00000143401 cell_gm12878_SRR307898:ENST00000314136:4.45884967380217 cell_hela-s3_SRR315330:ENST00000534437:2.15262461203421
ENSG00000143858 cell_gm12878_SRR307898:ENST00000367268:1.10671269014949 cell_hela-s3_SRR315330:ENST00000367267:2.16407733878427
ENSG00000144120 cell_gm12878_SRR307898:ENST00000401466:6.50632645096082 cell_hela-s3_SRR315330:ENST00000272521:4.6188384299925
ENSG00000144741 cell_gm12878_SRR307898:ENST00000413054:1.4666160940417 cell_hela-s3_SRR315330:ENST00000354883:1.22624574316954
ENSG00000145912 cell_gm12878_SRR307898:ENST00000511078:1.61221360801774 cell_hela-s3_SRR315330:ENST00000502263:2.17683890689975
ENSG00000146263 cell_gm12878_SRR307898:ENST00000496119:3.25791372213311 cell_hela-s3_SRR315330:ENST00000275053:2.34198624253803
ENSG00000148660 cell_gm12878_SRR307898:ENST00000394762:5.17249842171291 cell_hela-s3_SRR315330:ENST00000322680:6.69381009665222
ENSG00000149554 cell_gm12878_SRR307898:ENST00000544373:2.15907241397021 cell_hela-s3_SRR315330:ENST00000534070:2.32477377786545
ENSG00000149636 cell_gm12878_SRR307898:ENST00000373750:5.37154339879813 cell_hela-s3_SRR315330:ENST00000373733:1.69467239051558
ENSG00000149743 cell_gm12878_SRR307898:ENST00000546133:1.07641014525814 cell_hela-s3_SRR315330:ENST00000544286:1.81723619234004
ENSG00000151500 cell_gm12878_SRR307898:ENST00000392594:6.92711461138732 cell_hela-s3_SRR315330:ENST00000341541:2.39606382612358
ENSG00000151553 cell_gm12878_SRR307898:ENST00000411414:4.37530403446853 cell_hela-s3_SRR315330:ENST00000369248:7.68139801236149
ENSG00000151743 cell_gm12878_SRR307898:ENST00000541931:1.1808740728299 cell_hela-s3_SRR315330:ENST00000281471:1.13605518332352
ENSG00000152022 cell_gm12878_SRR307898:ENST00000369308:17.2615414943746 cell_hela-s3_SRR315330:ENST00000449167:28.15257368197
ENSG00000152291 cell_gm12878_SRR307898:ENST00000398263:9.21542162309014 cell_hela-s3_SRR315330:ENST00000282120:10.2997238428485
ENSG00000152492 cell_gm12878_SRR307898:ENST00000392456:7.08488718814484 cell_hela-s3_SRR315330:ENST00000392455:16.4783990777229
ENSG00000153044 cell_gm12878_SRR307898:ENST00000283006:6.42083502415457 cell_hela-s3_SRR315330:ENST00000502689:3.07876548201935
ENSG00000154978 cell_gm12878_SRR307898:ENST00000453112:0.823225429631421 cell_hela-s3_SRR315330:ENST00000545390:0.692774216947027
ENSG00000156639 cell_gm12878_SRR307898:ENST00000373389:2.82848455459357 cell_hela-s3_SRR315330:ENST00000287218:0.7423451698463
ENSG00000156711 cell_gm12878_SRR307898:ENST00000211287:1.65592196984096 cell_hela-s3_SRR315330:ENST00000373770:1.80228128135527
ENSG00000156990 cell_gm12878_SRR307898:ENST00000383820:2.05828590973424 cell_hela-s3_SRR315330:ENST00000433535:0.600363035942782
ENSG00000157224 cell_gm12878_SRR307898:ENST00000496677:2.34721823426994 cell_hela-s3_SRR315330:ENST00000394605:4.93597395117033
ENSG00000157349 cell_gm12878_SRR307898:ENST00000568460:2.04302190244503 cell_hela-s3_SRR315330:ENST00000288071:1.3652251659115
ENSG00000160221 cell_gm12878_SRR307898:ENST00000291577:13.6809287768529 cell_hela-s3_SRR315330:ENST00000348499:17.9093260655304
ENSG00000161395 cell_gm12878_SRR307898:ENST00000300658:3.4216814748849 cell_hela-s3_SRR315330:ENST00000378011:1.31456300775571
ENSG00000161813 cell_gm12878_SRR307898:ENST00000429001:0.632812835791066 cell_hela-s3_SRR315330:ENST00000398473:1.35020275823798
ENSG00000162664 cell_gm12878_SRR307898:ENST00000340281:14.5496439670547 cell_hela-s3_SRR315330:ENST00000394590:9.70176835591308
ENSG00000162735 cell_gm12878_SRR307898:ENST00000429425:3.76963422749416 cell_hela-s3_SRR315330:ENST00000472750:5.1314535908029
ENSG00000162772 cell_gm12878_SRR307898:ENST00000341491:1.67620267770551 cell_hela-s3_SRR315330:ENST00000366987:1.16675697054999
ENSG00000163029 cell_gm12878_SRR307898:ENST00000430591:3.1830744224562 cell_hela-s3_SRR315330:ENST00000351948:3.09881633850653
ENSG00000163281 cell_gm12878_SRR307898:ENST00000295448:3.96419125272767 cell_hela-s3_SRR315330:ENST00000507917:4.18516984405908
ENSG00000163320 cell_gm12878_SRR307898:ENST00000467332:3.22749462045504 cell_hela-s3_SRR315330:ENST00000309534:7.03204294866946
ENSG00000163714 cell_gm12878_SRR307898:ENST00000493782:17.2271163533965 cell_hela-s3_SRR315330:ENST00000467348:16.5088802041282
ENSG00000163960 cell_gm12878_SRR307898:ENST00000381887:8.15831204410152 cell_hela-s3_SRR315330:ENST00000296328:13.702563320899
ENSG00000164011 cell_gm12878_SRR307898:ENST00000372502:2.87133864364407 cell_hela-s3_SRR315330:ENST00000397044:3.2976970884146
ENSG00000164182 cell_gm12878_SRR307898:ENST00000296597:3.32954098108613 cell_hela-s3_SRR315330:ENST00000502658:3.70042257756788
ENSG00000164209 cell_gm12878_SRR307898:ENST00000355943:2.426615085509 cell_hela-s3_SRR315330:ENST00000504098:1.69287582942633
ENSG00000164897 cell_gm12878_SRR307898:ENST00000492838:2.00918603084429 cell_hela-s3_SRR315330:ENST00000392818:1.7998469926567
ENSG00000164944 cell_gm12878_SRR307898:ENST00000517624:6.75836441127038 cell_hela-s3_SRR315330:ENST00000421249:8.16015888378597
ENSG00000165118 cell_gm12878_SRR307898:ENST00000376344:7.38821008489005 cell_hela-s3_SRR315330:ENST00000314700:5.60149562820937
ENSG00000165688 cell_gm12878_SRR307898:ENST00000371717:8.65114437101489 cell_hela-s3_SRR315330:ENST00000371720:3.65273969818503
ENSG00000165916 cell_gm12878_SRR307898:ENST00000531653:2.14841335887819 cell_hela-s3_SRR315330:ENST00000527906:3.11539938591654
ENSG00000166261 cell_gm12878_SRR307898:ENST00000529691:2.87790088569678 cell_hela-s3_SRR315330:ENST00000336139:3.01991869214093
ENSG00000166801 cell_gm12878_SRR307898:ENST00000531408:5.55559447282894 cell_hela-s3_SRR315330:ENST00000361723:4.94899289921457
ENSG00000167257 cell_gm12878_SRR307898:ENST00000534428:0.964454667317137 cell_hela-s3_SRR315330:ENST00000530849:1.08483710349861
ENSG00000167460 cell_gm12878_SRR307898:ENST00000300933:14.5195918413879 cell_hela-s3_SRR315330:ENST00000344824:12.6286649707066
ENSG00000167904 cell_gm12878_SRR307898:ENST00000519780:0.552444896233365 cell_hela-s3_SRR315330:ENST00000522576:1.78859238930197
ENSG00000168116 cell_gm12878_SRR307898:ENST00000370733:2.28853385182056 cell_hela-s3_SRR315330:ENST00000545356:1.97077998679262
ENSG00000168228 cell_gm12878_SRR307898:ENST00000302874:1.27699988059884 cell_hela-s3_SRR315330:ENST00000505412:1.41627278535996
ENSG00000168275 cell_gm12878_SRR307898:ENST00000366615:4.0036714311326 cell_hela-s3_SRR315330:ENST00000366613:3.18690961047559
ENSG00000168438 cell_gm12878_SRR307898:ENST00000453107:2.11521025832251 cell_hela-s3_SRR315330:ENST00000368930:2.00953185966675
ENSG00000168522 cell_gm12878_SRR307898:ENST00000525699:1.50712339724829 cell_hela-s3_SRR315330:ENST00000526755:2.88519540953363
ENSG00000168769 cell_gm12878_SRR307898:ENST00000265149:0.8867605006274 cell_hela-s3_SRR315330:ENST00000380013:0.526446065172115
ENSG00000168904 cell_gm12878_SRR307898:ENST00000561276:2.25734919027803 cell_hela-s3_SRR315330:ENST00000301981:0.470685965588284
ENSG00000169193 cell_gm12878_SRR307898:ENST00000307471:0.738483895644092 cell_hela-s3_SRR315330:ENST00000409765:0.519527482232619
ENSG00000169884 cell_gm12878_SRR307898:ENST00000403957:0.728553665961825 cell_hela-s3_SRR315330:ENST00000407467:1.01048003140127
ENSG00000170325 cell_gm12878_SRR307898:ENST00000531431:2.93213083265548 cell_hela-s3_SRR315330:ENST00000304538:1.2843698138415
ENSG00000170469 cell_gm12878_SRR307898:ENST00000451821:6.04079848673114 cell_hela-s3_SRR315330:ENST00000512761:2.24456984345151
ENSG00000170473 cell_gm12878_SRR307898:ENST00000547925:1.08595668915483 cell_hela-s3_SRR315330:ENST00000549939:1.78028589828486
ENSG00000170779 cell_gm12878_SRR307898:ENST00000392590:19.8115948774731 cell_hela-s3_SRR315330:ENST00000336219:38.3491076363555
ENSG00000171189 cell_gm12878_SRR307898:ENST00000399909:0.216362525154084 cell_hela-s3_SRR315330:ENST00000389125:0.340320663881056
ENSG00000171316 cell_gm12878_SRR307898:ENST00000527825:1.65410265881527 cell_hela-s3_SRR315330:ENST00000423902:1.07554441204968
ENSG00000171492 cell_gm12878_SRR307898:ENST00000532201:1.19417540774685 cell_hela-s3_SRR315330:ENST00000394593:2.25074047609666
ENSG00000171603 cell_gm12878_SRR307898:ENST00000435891:1.75860043013183 cell_hela-s3_SRR315330:ENST00000361311:2.46015860941267
ENSG00000171858 cell_gm12878_SRR307898:ENST00000343986:5.1095002949279 cell_hela-s3_SRR315330:ENST00000450116:8.0469700383801
ENSG00000172239 cell_gm12878_SRR307898:ENST00000515338:0.357112564455494 cell_hela-s3_SRR315330:ENST00000511321:0.504153239773409
ENSG00000172375 cell_gm12878_SRR307898:ENST00000528586:0.484909301576371 cell_hela-s3_SRR315330:ENST00000336702:0.512588540333538
ENSG00000172775 cell_gm12878_SRR307898:ENST00000565956:6.52086129337146 cell_hela-s3_SRR315330:ENST00000309137:4.93975429515811
ENSG00000172922 cell_gm12878_SRR307898:ENST00000533698:7.43446725802456 cell_hela-s3_SRR315330:ENST00000308418:11.5271691966896
ENSG00000173153 cell_gm12878_SRR307898:ENST00000405666:1.8905407892674 cell_hela-s3_SRR315330:ENST00000000442:0.773797919105326
ENSG00000173653 cell_gm12878_SRR307898:ENST00000309657:2.19685419144578 cell_hela-s3_SRR315330:ENST00000525356:2.63801376774513
ENSG00000175197 cell_gm12878_SRR307898:ENST00000346473:1.80588601767006 cell_hela-s3_SRR315330:ENST00000552740:0.834560574128473
ENSG00000175548 cell_gm12878_SRR307898:ENST00000551464:10.9268059075585 cell_hela-s3_SRR315330:ENST00000308742:9.74348781448588
ENSG00000175575 cell_gm12878_SRR307898:ENST00000310571:1.53854930032866 cell_hela-s3_SRR315330:ENST00000376384:0.789538247068257
ENSG00000177971 cell_gm12878_SRR307898:ENST00000403490:17.0324412856309 cell_hela-s3_SRR315330:ENST00000314852:40.7459851033939
ENSG00000179604 cell_gm12878_SRR307898:ENST00000335793:1.16245283326871 cell_hela-s3_SRR315330:ENST00000439510:0.870469555076771
ENSG00000181852 cell_gm12878_SRR307898:ENST00000551711:1.67561685227554 cell_hela-s3_SRR315330:ENST00000345093:2.89537297358439
ENSG00000182117 cell_gm12878_SRR307898:ENST00000328848:90.2735215255399 cell_hela-s3_SRR315330:ENST00000557912:41.1910517544884
ENSG00000182771 cell_gm12878_SRR307898:ENST00000464741:0.779229783405526 cell_hela-s3_SRR315330:ENST00000536331:0.561454996985659
ENSG00000184743 cell_gm12878_SRR307898:ENST00000538786:17.9728674436694 cell_hela-s3_SRR315330:ENST00000332645:19.9664227137334
ENSG00000185238 cell_gm12878_SRR307898:ENST00000331079:0.982969419895278 cell_hela-s3_SRR315330:ENST00000330796:2.8733776148357
ENSG00000185278 cell_gm12878_SRR307898:ENST00000367701:0.41397317555801 cell_hela-s3_SRR315330:ENST00000490000:1.12669963549964
ENSG00000185551 cell_gm12878_SRR307898:ENST00000559679:2.52832024954381 cell_hela-s3_SRR315330:ENST00000421109:2.66244261095467
ENSG00000185716 cell_gm12878_SRR307898:ENST00000562695:2.61905017522028 cell_hela-s3_SRR315330:ENST00000542527:4.30246727368726
ENSG00000185963 cell_gm12878_SRR307898:ENST00000356884:2.73522219078622 cell_hela-s3_SRR315330:ENST00000375512:2.66974559257763
ENSG00000186073 cell_gm12878_SRR307898:ENST00000562489:0.81402235733866 cell_hela-s3_SRR315330:ENST00000338183:0.710389740217188
ENSG00000186230 cell_gm12878_SRR307898:ENST00000415248:7.31651671237917 cell_hela-s3_SRR315330:ENST00000334181:7.16963730776062
ENSG00000186591 cell_gm12878_SRR307898:ENST00000480245:4.201478136868 cell_hela-s3_SRR315330:ENST00000355621:7.84345409744589
ENSG00000187555 cell_gm12878_SRR307898:ENST00000564117:1.75496743762543 cell_hela-s3_SRR315330:ENST00000563961:0.802393127903754
ENSG00000188554 cell_gm12878_SRR307898:ENST00000542611:7.84348407184601 cell_hela-s3_SRR315330:ENST00000341165:17.2665009247091
ENSG00000188613 cell_gm12878_SRR307898:ENST00000425699:3.76601124603164 cell_hela-s3_SRR315330:ENST00000340087:4.23648809436648
ENSG00000188725 cell_gm12878_SRR307898:ENST00000507416:14.2398976190671 cell_hela-s3_SRR315330:ENST00000339020:25.0658966268338
ENSG00000196151 cell_gm12878_SRR307898:ENST00000358147:2.7587808629197 cell_hela-s3_SRR315330:ENST00000359774:4.13895933970918
ENSG00000196510 cell_gm12878_SRR307898:ENST00000552087:1.83214365119646 cell_hela-s3_SRR315330:ENST00000450008:3.63649036683394
ENSG00000197024 cell_gm12878_SRR307898:ENST00000426851:0.718812371323646 cell_hela-s3_SRR315330:ENST00000335901:1.02427220599338
ENSG00000197063 cell_gm12878_SRR307898:ENST00000357736:12.3110418453934 cell_hela-s3_SRR315330:ENST00000392366:20.4445697438664
ENSG00000197601 cell_gm12878_SRR307898:ENST00000532701:6.57198679938501 cell_hela-s3_SRR315330:ENST00000354817:18.0643151186067
ENSG00000197879 cell_gm12878_SRR307898:ENST00000438665:2.06193566585657 cell_hela-s3_SRR315330:ENST00000535856:1.18393100668934
ENSG00000197971 cell_gm12878_SRR307898:ENST00000397860:23.7872726468855 cell_hela-s3_SRR315330:ENST00000397863:10.4720627133176
ENSG00000198298 cell_gm12878_SRR307898:ENST00000361807:4.62444637740799 cell_hela-s3_SRR315330:ENST00000374435:2.30705548635766
ENSG00000198369 cell_gm12878_SRR307898:ENST00000356388:2.77471019125155 cell_hela-s3_SRR315330:ENST00000427238:5.02466001355859
ENSG00000198561 cell_gm12878_SRR307898:ENST00000534647:6.1216350516413 cell_hela-s3_SRR315330:ENST00000532245:3.7238074725663
ENSG00000204673 cell_gm12878_SRR307898:ENST00000391835:1.75663473834576 cell_hela-s3_SRR315330:ENST00000391834:1.66927061146308
ENSG00000205423 cell_gm12878_SRR307898:ENST00000427478:3.09322873893619 cell_hela-s3_SRR315330:ENST00000568890:2.28969304040259
ENSG00000213593 cell_gm12878_SRR307898:ENST00000524972:3.37022710933306 cell_hela-s3_SRR315330:ENST00000378312:4.50110227421505
ENSG00000214226 cell_gm12878_SRR307898:ENST00000397861:3.02082702888478 cell_hela-s3_SRR315330:ENST00000397862:3.18853291321815
ENSG00000214530 cell_gm12878_SRR307898:ENST00000546314:0.490029624919169 cell_hela-s3_SRR315330:ENST00000334805:0.339546993102152
ENSG00000217555 cell_gm12878_SRR307898:ENST00000351137:1.98645967326577 cell_hela-s3_SRR315330:ENST00000264001:2.92169953919048
ENSG00000251369 cell_gm12878_SRR307898:ENST00000506609:6.6836204749849 cell_hela-s3_SRR315330:ENST00000325134:10.8044547550655
ENSG00000257923 cell_gm12878_SRR307898:ENST00000425244:0.582555919936148 cell_hela-s3_SRR315330:ENST00000558836:0.440019502476109
ENSG00000261487 cell_gm12878_SRR307898:ENST00000566056:3.10892261864585 cell_hela-s3_SRR315330:ENST00000562642:4.3613948938486
ENSG00000002822 cell_gm12878_SRR307898:ENST00000437877:1.13957663992497 cell_hela-s3_SRR315331:ENST00000399654:0.381525441142045
ENSG00000005469 cell_gm12878_SRR307898:ENST00000331536:1.62733314406061 cell_hela-s3_SRR315331:ENST00000412227:1.4611775165415
ENSG00000005483 cell_gm12878_SRR307898:ENST00000351043:0.673235836561287 cell_hela-s3_SRR315331:ENST00000257745:0.814688649643063
ENSG00000008282 cell_gm12878_SRR307898:ENST00000455385:26.5125342883943 cell_hela-s3_SRR315331:ENST00000011473:11.3099032662989
ENSG00000010244 cell_gm12878_SRR307898:ENST00000394679:23.8010961818036 cell_hela-s3_SRR315331:ENST00000321233:34.4238571388998
ENSG00000012232 cell_gm12878_SRR307898:ENST00000517738:1.6420007206935 cell_hela-s3_SRR315331:ENST00000220562:2.74545618558329
ENSG00000025423 cell_gm12878_SRR307898:ENST00000322165:0.710585985099842 cell_hela-s3_SRR315331:ENST00000554150:0.512767486764141
ENSG00000026652 cell_gm12878_SRR307898:ENST00000457520:0.668712584227408 cell_hela-s3_SRR315331:ENST00000320285:0.487326763216145
ENSG00000028310 cell_gm12878_SRR307898:ENST00000388890:0.494938303169838 cell_hela-s3_SRR315331:ENST00000323547:0.560069429125879
ENSG00000033030 cell_gm12878_SRR307898:ENST00000336229:2.39430729324275 cell_hela-s3_SRR315331:ENST00000538116:2.87668728392137
ENSG00000035664 cell_gm12878_SRR307898:ENST00000457488:0.927025847704425 cell_hela-s3_SRR315331:ENST00000261891:1.36287655890255
ENSG00000042429 cell_gm12878_SRR307898:ENST00000528786:1.33218904322448 cell_hela-s3_SRR315331:ENST00000427225:1.94562181588563
ENSG00000048405 cell_gm12878_SRR307898:ENST00000439506:2.02225810008754 cell_hela-s3_SRR315331:ENST00000265827:2.64270145149194
ENSG00000049759 cell_gm12878_SRR307898:ENST00000382850:1.47438631639735 cell_hela-s3_SRR315331:ENST00000431212:2.27477457604988
ENSG00000051341 cell_gm12878_SRR307898:ENST00000264233:4.5307984582766 cell_hela-s3_SRR315331:ENST00000543272:2.81964273454712
ENSG00000053702 cell_gm12878_SRR307898:ENST00000546074:5.53135764304467 cell_hela-s3_SRR315331:ENST00000337508:3.71327071866981
ENSG00000057663 cell_gm12878_SRR307898:ENST00000369076:1.35401410461699 cell_hela-s3_SRR315331:ENST00000369070:0.785083442181385
ENSG00000060491 cell_gm12878_SRR307898:ENST00000450048:2.95841629498275 cell_hela-s3_SRR315331:ENST00000290291:2.08570315115835
ENSG00000060971 cell_gm12878_SRR307898:ENST00000452171:1.07928154918613 cell_hela-s3_SRR315331:ENST00000450296:0.737377688529344
ENSG00000064687 cell_gm12878_SRR307898:ENST00000525073:0.249428850455794 cell_hela-s3_SRR315331:ENST00000433129:0.262872736896287
ENSG00000064763 cell_gm12878_SRR307898:ENST00000547759:1.71308788336306 cell_hela-s3_SRR315331:ENST00000182377:0.863257560943698
ENSG00000065518 cell_gm12878_SRR307898:ENST00000492739:10.7643639006887 cell_hela-s3_SRR315331:ENST00000184266:7.92333342711949
ENSG00000066032 cell_gm12878_SRR307898:ENST00000343114:5.65108158173338 cell_hela-s3_SRR315331:ENST00000451966:0.694125071082317
ENSG00000070501 cell_gm12878_SRR307898:ENST00000524208:0.569640659641835 cell_hela-s3_SRR315331:ENST00000538005:0.681346367688444
ENSG00000072210 cell_gm12878_SRR307898:ENST00000446398:4.0993458432806 cell_hela-s3_SRR315331:ENST00000395575:3.82388159942558
ENSG00000073282 cell_gm12878_SRR307898:ENST00000264731:0.423684727618662 cell_hela-s3_SRR315331:ENST00000354600:0.265156025543165
ENSG00000078902 cell_gm12878_SRR307898:ENST00000530541:0.264919069075894 cell_hela-s3_SRR315331:ENST00000542915:0.195911536611509
ENSG00000080189 cell_gm12878_SRR307898:ENST00000372225:1.94115642081132 cell_hela-s3_SRR315331:ENST00000372223:4.15340125257616
ENSG00000080986 cell_gm12878_SRR307898:ENST00000261597:6.99404249607399 cell_hela-s3_SRR315331:ENST00000543946:3.11684261282263
ENSG00000081059 cell_gm12878_SRR307898:ENST00000395023:1.75732233000088 cell_hela-s3_SRR315331:ENST00000521639:0.282877507406245
ENSG00000086666 cell_gm12878_SRR307898:ENST00000564367:1.10002113234863 cell_hela-s3_SRR315331:ENST00000558494:0.384931141365557
ENSG00000087263 cell_gm12878_SRR307898:ENST00000561646:1.95622822231114 cell_hela-s3_SRR315331:ENST00000336111:4.24658228055334
ENSG00000087299 cell_gm12878_SRR307898:ENST00000557131:1.52130722388795 cell_hela-s3_SRR315331:ENST00000267436:1.85457798078028
ENSG00000087903 cell_gm12878_SRR307898:ENST00000303657:2.04084244535522 cell_hela-s3_SRR315331:ENST00000359161:1.68290219624765
ENSG00000089177 cell_gm12878_SRR307898:ENST00000354981:1.03338285929028 cell_hela-s3_SRR315331:ENST00000377997:1.28183242725163
ENSG00000092036 cell_gm12878_SRR307898:ENST00000553420:3.23088679209559 cell_hela-s3_SRR315331:ENST00000557591:3.37990529104616
ENSG00000093144 cell_gm12878_SRR307898:ENST00000460558:1.63389489911564 cell_hela-s3_SRR315331:ENST00000368290:1.10151711250393
ENSG00000099256 cell_gm12878_SRR307898:ENST00000376378:1.65929125295579 cell_hela-s3_SRR315331:ENST00000320152:2.87935559114063
ENSG00000099910 cell_gm12878_SRR307898:ENST00000440659:1.84641729725553 cell_hela-s3_SRR315331:ENST00000443285:1.02672315345181
ENSG00000099940 cell_gm12878_SRR307898:ENST00000439214:4.38917091798959 cell_hela-s3_SRR315331:ENST00000215730:7.06348428528482
ENSG00000100151 cell_gm12878_SRR307898:ENST00000437453:0.615850165350624 cell_hela-s3_SRR315331:ENST00000435166:0.517296978727066
ENSG00000100218 cell_gm12878_SRR307898:ENST00000406876:0.628116618169523 cell_hela-s3_SRR315331:ENST00000421213:0.709269674104528
ENSG00000100395 cell_gm12878_SRR307898:ENST00000216237:1.32346005427207 cell_hela-s3_SRR315331:ENST00000452106:1.69981720555545
ENSG00000100413 cell_gm12878_SRR307898:ENST00000407461:0.77539859356593 cell_hela-s3_SRR315331:ENST00000396504:1.01709299962412
ENSG00000100478 cell_gm12878_SRR307898:ENST00000554609:1.29851772781521 cell_hela-s3_SRR315331:ENST00000542754:0.801749341265328
ENSG00000100629 cell_gm12878_SRR307898:ENST00000557411:0.54597190319381 cell_hela-s3_SRR315331:ENST00000281129:0.703633140049694
ENSG00000100814 cell_gm12878_SRR307898:ENST00000353689:15.9790131026074 cell_hela-s3_SRR315331:ENST00000554184:36.5873577251188
ENSG00000100991 cell_gm12878_SRR307898:ENST00000451813:7.31520662063771 cell_hela-s3_SRR315331:ENST00000252015:5.12414801820932
ENSG00000102781 cell_gm12878_SRR307898:ENST00000380617:0.905160036509465 cell_hela-s3_SRR315331:ENST00000380615:1.24652697707824
ENSG00000102796 cell_gm12878_SRR307898:ENST00000444610:0.523122332908278 cell_hela-s3_SRR315331:ENST00000218981:0.603834225842318
ENSG00000103269 cell_gm12878_SRR307898:ENST00000219551:0.62054727544989 cell_hela-s3_SRR315331:ENST00000568825:1.59187956766765
ENSG00000103353 cell_gm12878_SRR307898:ENST00000567212:2.70339461056806 cell_hela-s3_SRR315331:ENST00000399462:3.2083011778773
ENSG00000103426 cell_gm12878_SRR307898:ENST00000251166:3.37237185102635 cell_hela-s3_SRR315331:ENST00000537233:2.24095994496028
ENSG00000104529 cell_gm12878_SRR307898:ENST00000530109:4.48466582474617 cell_hela-s3_SRR315331:ENST00000530445:0.761535864624227
ENSG00000104852 cell_gm12878_SRR307898:ENST00000221448:3.45893585941391 cell_hela-s3_SRR315331:ENST00000401730:4.39577910767283
ENSG00000104884 cell_gm12878_SRR307898:ENST00000391942:1.69767051290269 cell_hela-s3_SRR315331:ENST00000391945:1.55037203395647
ENSG00000104894 cell_gm12878_SRR307898:ENST00000323906:5.72520603234476 cell_hela-s3_SRR315331:ENST00000391859:3.88779057858885
ENSG00000105136 cell_gm12878_SRR307898:ENST00000518999:1.01970670382272 cell_hela-s3_SRR315331:ENST00000415379:1.02507916355311
ENSG00000105552 cell_gm12878_SRR307898:ENST00000316273:8.79686291204998 cell_hela-s3_SRR315331:ENST00000545387:3.53043531606227
ENSG00000105698 cell_gm12878_SRR307898:ENST00000222305:8.27150146312833 cell_hela-s3_SRR315331:ENST00000343550:3.48494850340552
ENSG00000105835 cell_gm12878_SRR307898:ENST00000417537:8.72946890995841 cell_hela-s3_SRR315331:ENST00000222553:3.82364205140702
ENSG00000105993 cell_gm12878_SRR307898:ENST00000262177:4.2051940006708 cell_hela-s3_SRR315331:ENST00000452797:1.29485567129746
ENSG00000106355 cell_gm12878_SRR307898:ENST00000409987:3.50225680708731 cell_hela-s3_SRR315331:ENST00000450169:3.33061195308923
ENSG00000107643 cell_gm12878_SRR307898:ENST00000374174:6.03432111636463 cell_hela-s3_SRR315331:ENST00000374179:2.7064105087059
ENSG00000109919 cell_gm12878_SRR307898:ENST00000530558:4.90103126569144 cell_hela-s3_SRR315331:ENST00000302503:6.47699078430418
ENSG00000110031 cell_gm12878_SRR307898:ENST00000395074:2.54283196714484 cell_hela-s3_SRR315331:ENST00000528954:1.29144674789827
ENSG00000110060 cell_gm12878_SRR307898:ENST00000227474:6.54155769130245 cell_hela-s3_SRR315331:ENST00000530811:9.67023530165008
ENSG00000110696 cell_gm12878_SRR307898:ENST00000524439:3.62667293012941 cell_hela-s3_SRR315331:ENST00000525684:5.61027169391103
ENSG00000111671 cell_gm12878_SRR307898:ENST00000519357:4.95665925313107 cell_hela-s3_SRR315331:ENST00000524270:5.1270947868695
ENSG00000111817 cell_gm12878_SRR307898:ENST00000537543:3.39630464502483 cell_hela-s3_SRR315331:ENST00000540275:9.41073639348474
ENSG00000113522 cell_gm12878_SRR307898:ENST00000455677:3.7252091666853 cell_hela-s3_SRR315331:ENST00000378823:2.15674278813863
ENSG00000114125 cell_gm12878_SRR307898:ENST00000480908:2.91666236134278 cell_hela-s3_SRR315331:ENST00000393000:2.62937882792016
ENSG00000115109 cell_gm12878_SRR307898:ENST00000263713:0.588785008068116 cell_hela-s3_SRR315331:ENST00000443124:2.15589927586516
ENSG00000115970 cell_gm12878_SRR307898:ENST00000407351:0.7716893351591 cell_hela-s3_SRR315331:ENST00000402360:0.549695393936675
ENSG00000116171 cell_gm12878_SRR307898:ENST00000533119:1.17360082671206 cell_hela-s3_SRR315331:ENST00000484100:0.837032215857532
ENSG00000116209 cell_gm12878_SRR307898:ENST00000420738:1.25921412147481 cell_hela-s3_SRR315331:ENST00000234831:1.17741498304313
ENSG00000118046 cell_gm12878_SRR307898:ENST00000405031:4.21893448031516 cell_hela-s3_SRR315331:ENST00000326873:2.71960901591669
ENSG00000118096 cell_gm12878_SRR307898:ENST00000264021:0.432619917480818 cell_hela-s3_SRR315331:ENST00000264020:0.781810418838115
ENSG00000119242 cell_gm12878_SRR307898:ENST00000539551:0.75746638628696 cell_hela-s3_SRR315331:ENST00000238156:0.771804686158145
ENSG00000121350 cell_gm12878_SRR307898:ENST00000544187:1.15525640566473 cell_hela-s3_SRR315331:ENST00000240651:0.630541818183873
ENSG00000121897 cell_gm12878_SRR307898:ENST00000513731:9.26792252649465 cell_hela-s3_SRR315331:ENST00000261434:5.79997298013747
ENSG00000123415 cell_gm12878_SRR307898:ENST00000243112:1.88982642884215 cell_hela-s3_SRR315331:ENST00000508394:3.60039301436312
ENSG00000123473 cell_gm12878_SRR307898:ENST00000436811:1.02950775200224 cell_hela-s3_SRR315331:ENST00000243182:1.04237503225693
ENSG00000124191 cell_gm12878_SRR307898:ENST00000413823:1.42876606964443 cell_hela-s3_SRR315331:ENST00000435864:0.53031205108633
ENSG00000124532 cell_gm12878_SRR307898:ENST00000274747:2.5510331918043 cell_hela-s3_SRR315331:ENST00000378386:2.82391361743306
ENSG00000126001 cell_gm12878_SRR307898:ENST00000422671:1.93221040341294 cell_hela-s3_SRR315331:ENST00000420564:0.69679071575411
ENSG00000126870 cell_gm12878_SRR307898:ENST00000397143:0.92566854801227 cell_hela-s3_SRR315331:ENST00000454771:0.354740328725939
ENSG00000127220 cell_gm12878_SRR307898:ENST00000247706:2.86792851691316 cell_hela-s3_SRR315331:ENST00000544788:2.49430181476959
ENSG00000128191 cell_gm12878_SRR307898:ENST00000351989:1.13604973296583 cell_hela-s3_SRR315331:ENST00000457069:1.77721231548884
ENSG00000128578 cell_gm12878_SRR307898:ENST00000450266:1.27262534729051 cell_hela-s3_SRR315331:ENST00000249344:1.95100190781989
ENSG00000129197 cell_gm12878_SRR307898:ENST00000327154:30.7734800278807 cell_hela-s3_SRR315331:ENST00000381209:50.0823147902923
ENSG00000129667 cell_gm12878_SRR307898:ENST00000389760:1.97414675406631 cell_hela-s3_SRR315331:ENST00000313080:0.980998906564826
ENSG00000130783 cell_gm12878_SRR307898:ENST00000341952:0.634277724050627 cell_hela-s3_SRR315331:ENST00000539171:0.33126896609337
ENSG00000132522 cell_gm12878_SRR307898:ENST00000315601:4.49004244877534 cell_hela-s3_SRR315331:ENST00000389167:10.654864962291
ENSG00000132535 cell_gm12878_SRR307898:ENST00000380912:0.669919053856478 cell_hela-s3_SRR315331:ENST00000539674:0.650892104411018
ENSG00000132600 cell_gm12878_SRR307898:ENST00000563520:0.24314592794236 cell_hela-s3_SRR315331:ENST00000564050:0.54813353471864
ENSG00000134644 cell_gm12878_SRR307898:ENST00000530669:9.16250275138595 cell_hela-s3_SRR315331:ENST00000257075:10.6032297280571
ENSG00000135390 cell_gm12878_SRR307898:ENST00000549164:2.71582444901306 cell_hela-s3_SRR315331:ENST00000394349:2.72153094979916
ENSG00000135535 cell_gm12878_SRR307898:ENST00000413644:6.29678331469971 cell_hela-s3_SRR315331:ENST00000324953:3.4979963055047
ENSG00000135537 cell_gm12878_SRR307898:ENST00000431865:0.839035490284547 cell_hela-s3_SRR315331:ENST00000368977:0.961721060633051
ENSG00000136108 cell_gm12878_SRR307898:ENST00000258607:9.7607216494286 cell_hela-s3_SRR315331:ENST00000378037:12.1039936065895
ENSG00000136933 cell_gm12878_SRR307898:ENST00000394125:5.48334794078613 cell_hela-s3_SRR315331:ENST00000373538:2.88635204294831
ENSG00000136986 cell_gm12878_SRR307898:ENST00000523036:6.05099470808983 cell_hela-s3_SRR315331:ENST00000259512:10.3269572541378
ENSG00000137074 cell_gm12878_SRR307898:ENST00000379819:0.48642313807881 cell_hela-s3_SRR315331:ENST00000397172:0.391053735867535
ENSG00000137075 cell_gm12878_SRR307898:ENST00000377885:3.00740323167209 cell_hela-s3_SRR315331:ENST00000353739:2.3693721042568
ENSG00000137218 cell_gm12878_SRR307898:ENST00000373018:0.870571586646355 cell_hela-s3_SRR315331:ENST00000259748:0.922482092760775
ENSG00000137692 cell_gm12878_SRR307898:ENST00000260247:2.02680114303753 cell_hela-s3_SRR315331:ENST00000529294:0.918896304807024
ENSG00000138078 cell_gm12878_SRR307898:ENST00000409411:6.44243467120561 cell_hela-s3_SRR315331:ENST00000409957:7.2403985306958
ENSG00000138413 cell_gm12878_SRR307898:ENST00000345146:5.5858974340753 cell_hela-s3_SRR315331:ENST00000415282:4.16008143299273
ENSG00000138777 cell_gm12878_SRR307898:ENST00000504028:1.19500143148171 cell_hela-s3_SRR315331:ENST00000509031:0.825780712313393
ENSG00000139154 cell_gm12878_SRR307898:ENST00000541908:0.818265343162264 cell_hela-s3_SRR315331:ENST00000435841:1.87394384871092
ENSG00000140009 cell_gm12878_SRR307898:ENST00000557772:1.26478846542415 cell_hela-s3_SRR315331:ENST00000542956:0.386322644170426
ENSG00000140471 cell_gm12878_SRR307898:ENST00000560272:1.1754835817986 cell_hela-s3_SRR315331:ENST00000560934:1.12779105377799
ENSG00000140612 cell_gm12878_SRR307898:ENST00000559729:2.90575540470879 cell_hela-s3_SRR315331:ENST00000560266:5.16015636594573
ENSG00000141141 cell_gm12878_SRR307898:ENST00000488402:3.94635840258959 cell_hela-s3_SRR315331:ENST00000394367:3.5707920343286
ENSG00000141252 cell_gm12878_SRR307898:ENST00000541903:1.74638544479112 cell_hela-s3_SRR315331:ENST00000401468:1.71833850423338
ENSG00000141526 cell_gm12878_SRR307898:ENST00000392339:28.934440372564 cell_hela-s3_SRR315331:ENST00000392341:31.435735808069
ENSG00000141556 cell_gm12878_SRR307898:ENST00000269368:4.31983866686434 cell_hela-s3_SRR315331:ENST00000355528:4.17226642782442
ENSG00000143858 cell_gm12878_SRR307898:ENST00000367268:1.10671269014949 cell_hela-s3_SRR315331:ENST00000367267:1.77012308708706
ENSG00000144120 cell_gm12878_SRR307898:ENST00000401466:6.50632645096082 cell_hela-s3_SRR315331:ENST00000272521:7.54476230240946
ENSG00000144214 cell_gm12878_SRR307898:ENST00000409448:1.14093798487293 cell_hela-s3_SRR315331:ENST00000308528:2.83467206255633
ENSG00000144559 cell_gm12878_SRR307898:ENST00000455809:0.677594782061595 cell_hela-s3_SRR315331:ENST00000273037:0.844240154363264
ENSG00000145293 cell_gm12878_SRR307898:ENST00000273920:1.88028085012589 cell_hela-s3_SRR315331:ENST00000509635:2.1729575172445
ENSG00000145416 cell_gm12878_SRR307898:ENST00000274056:0.4031611719801 cell_hela-s3_SRR315331:ENST00000503008:0.226507901673535
ENSG00000146063 cell_gm12878_SRR307898:ENST00000503114:0.845344376493686 cell_hela-s3_SRR315331:ENST00000315073:0.908844172636239
ENSG00000147439 cell_gm12878_SRR307898:ENST00000276416:0.639535233782029 cell_hela-s3_SRR315331:ENST00000519513:1.25386229763643
ENSG00000147650 cell_gm12878_SRR307898:ENST00000523007:1.53206668850287 cell_hela-s3_SRR315331:ENST00000276654:2.94080995444283
ENSG00000148153 cell_gm12878_SRR307898:ENST00000374242:1.87701170162673 cell_hela-s3_SRR315331:ENST00000374236:2.49359204956004
ENSG00000148339 cell_gm12878_SRR307898:ENST00000433501:1.08578804203061 cell_hela-s3_SRR315331:ENST00000373064:2.30199387927312
ENSG00000148660 cell_gm12878_SRR307898:ENST00000394762:5.17249842171291 cell_hela-s3_SRR315331:ENST00000322680:10.3085542252854
ENSG00000148803 cell_gm12878_SRR307898:ENST00000447176:0.434003210240814 cell_hela-s3_SRR315331:ENST00000278025:0.519737930176381
ENSG00000149743 cell_gm12878_SRR307898:ENST00000546133:1.07641014525814 cell_hela-s3_SRR315331:ENST00000317459:2.59604198372221
ENSG00000151276 cell_gm12878_SRR307898:ENST00000472257:1.19600312741212 cell_hela-s3_SRR315331:ENST00000422949:0.72183831111616
ENSG00000151500 cell_gm12878_SRR307898:ENST00000392594:6.92711461138732 cell_hela-s3_SRR315331:ENST00000341541:2.68172668628554
ENSG00000152359 cell_gm12878_SRR307898:ENST00000506164:2.62392727783305 cell_hela-s3_SRR315331:ENST00000502826:2.24488035664541
ENSG00000152422 cell_gm12878_SRR307898:ENST00000338635:1.04524506966809 cell_hela-s3_SRR315331:ENST00000396027:0.829747063302753
ENSG00000154889 cell_gm12878_SRR307898:ENST00000317251:6.45390580232747 cell_hela-s3_SRR315331:ENST00000496196:3.30079050001338
ENSG00000155256 cell_gm12878_SRR307898:ENST00000359980:2.92513426274002 cell_hela-s3_SRR315331:ENST00000356257:1.37845934045005
ENSG00000156265 cell_gm12878_SRR307898:ENST00000419845:1.01485140182962 cell_hela-s3_SRR315331:ENST00000341618:0.442725781991907
ENSG00000157349 cell_gm12878_SRR307898:ENST00000568460:2.04302190244503 cell_hela-s3_SRR315331:ENST00000288071:1.87852487365953
ENSG00000158458 cell_gm12878_SRR307898:ENST00000340391:3.04645496735762 cell_hela-s3_SRR315331:ENST00000545385:1.11572145812968
ENSG00000158480 cell_gm12878_SRR307898:ENST00000543716:2.79599193641743 cell_hela-s3_SRR315331:ENST00000289431:6.32667224721424
ENSG00000159917 cell_gm12878_SRR307898:ENST00000391957:2.73677984880305 cell_hela-s3_SRR315331:ENST00000291182:1.19389273062069
ENSG00000160781 cell_gm12878_SRR307898:ENST00000368271:0.491550897031432 cell_hela-s3_SRR315331:ENST00000292291:0.218113396553563
ENSG00000161526 cell_gm12878_SRR307898:ENST00000293208:9.21382411868186 cell_hela-s3_SRR315331:ENST00000355423:9.67797883514702
ENSG00000162129 cell_gm12878_SRR307898:ENST00000544683:2.46152193112754 cell_hela-s3_SRR315331:ENST00000538039:0.863555479671465
ENSG00000162144 cell_gm12878_SRR307898:ENST00000542361:0.913748559229953 cell_hela-s3_SRR315331:ENST00000447532:0.993839406371156
ENSG00000162521 cell_gm12878_SRR307898:ENST00000373493:1.05756274350169 cell_hela-s3_SRR315331:ENST00000492348:2.32578973273055
ENSG00000162645 cell_gm12878_SRR307898:ENST00000370466:1.61144865723157 cell_hela-s3_SRR315331:ENST00000464839:1.73518831578625
ENSG00000162733 cell_gm12878_SRR307898:ENST00000367921:1.42096890422269 cell_hela-s3_SRR315331:ENST00000458105:0.875455461803158
ENSG00000163349 cell_gm12878_SRR307898:ENST00000361587:3.44869880693292 cell_hela-s3_SRR315331:ENST00000369558:5.25398616446961
ENSG00000163584 cell_gm12878_SRR307898:ENST00000466674:3.03879707918819 cell_hela-s3_SRR315331:ENST00000475836:3.33338294315329
ENSG00000163697 cell_gm12878_SRR307898:ENST00000513611:0.18123159396811 cell_hela-s3_SRR315331:ENST00000316212:0.1664887820066
ENSG00000163714 cell_gm12878_SRR307898:ENST00000493782:17.2271163533965 cell_hela-s3_SRR315331:ENST00000473835:20.3574521214626
ENSG00000163812 cell_gm12878_SRR307898:ENST00000433512:1.67497222571713 cell_hela-s3_SRR315331:ENST00000419642:2.00837647842462
ENSG00000164002 cell_gm12878_SRR307898:ENST00000372703:0.452644622735231 cell_hela-s3_SRR315331:ENST00000358527:0.773797794016055
ENSG00000164011 cell_gm12878_SRR307898:ENST00000372502:2.87133864364407 cell_hela-s3_SRR315331:ENST00000372506:1.00344999308127
ENSG00000164182 cell_gm12878_SRR307898:ENST00000296597:3.32954098108613 cell_hela-s3_SRR315331:ENST00000502658:3.35605840849965
ENSG00000164346 cell_gm12878_SRR307898:ENST00000515524:10.4883041658399 cell_hela-s3_SRR315331:ENST00000296802:11.1156126977973
ENSG00000164919 cell_gm12878_SRR307898:ENST00000520517:4.45535974776377 cell_hela-s3_SRR315331:ENST00000518171:5.0556159297665
ENSG00000164944 cell_gm12878_SRR307898:ENST00000517624:6.75836441127038 cell_hela-s3_SRR315331:ENST00000421249:8.46347530216357
ENSG00000164970 cell_gm12878_SRR307898:ENST00000379081:0.575859832323842 cell_hela-s3_SRR315331:ENST00000445726:0.65879040414894
ENSG00000165916 cell_gm12878_SRR307898:ENST00000531653:2.14841335887819 cell_hela-s3_SRR315331:ENST00000527906:3.7444669252682
ENSG00000166262 cell_gm12878_SRR307898:ENST00000558579:1.10144107638716 cell_hela-s3_SRR315331:ENST00000559573:0.92949803919584
ENSG00000167005 cell_gm12878_SRR307898:ENST00000566340:1.57158411741147 cell_hela-s3_SRR315331:ENST00000300291:1.99110420513983
ENSG00000167460 cell_gm12878_SRR307898:ENST00000300933:14.5195918413879 cell_hela-s3_SRR315331:ENST00000344824:8.60247249314242
ENSG00000167904 cell_gm12878_SRR307898:ENST00000519780:0.552444896233365 cell_hela-s3_SRR315331:ENST00000522576:1.63556570762121
ENSG00000168116 cell_gm12878_SRR307898:ENST00000370733:2.28853385182056 cell_hela-s3_SRR315331:ENST00000545356:1.58811906403761
ENSG00000168522 cell_gm12878_SRR307898:ENST00000525699:1.50712339724829 cell_hela-s3_SRR315331:ENST00000526755:2.77782580456063
ENSG00000168778 cell_gm12878_SRR307898:ENST00000303372:2.55791197331516 cell_hela-s3_SRR315331:ENST00000426174:2.08228485820935
ENSG00000168803 cell_gm12878_SRR307898:ENST00000562188:2.24814448588985 cell_hela-s3_SRR315331:ENST00000428046:2.09165508202957
ENSG00000169258 cell_gm12878_SRR307898:ENST00000303991:2.38231124771209 cell_hela-s3_SRR315331:ENST00000335532:1.00883008683438
ENSG00000169379 cell_gm12878_SRR307898:ENST00000394222:1.04888707980794 cell_hela-s3_SRR315331:ENST00000303097:2.24538943448598
ENSG00000170473 cell_gm12878_SRR307898:ENST00000547925:1.08595668915483 cell_hela-s3_SRR315331:ENST00000549939:0.970247579607664
ENSG00000170734 cell_gm12878_SRR307898:ENST00000443535:7.37985450719446 cell_hela-s3_SRR315331:ENST00000372236:11.4792474377118
ENSG00000171055 cell_gm12878_SRR307898:ENST00000357996:0.600928133004922 cell_hela-s3_SRR315331:ENST00000441005:1.49020338483915
ENSG00000171302 cell_gm12878_SRR307898:ENST00000302345:12.9876656719031 cell_hela-s3_SRR315331:ENST00000392446:20.5247227353847
ENSG00000171817 cell_gm12878_SRR307898:ENST00000343599:2.57630207150439 cell_hela-s3_SRR315331:ENST00000316433:1.4308380814003
ENSG00000172594 cell_gm12878_SRR307898:ENST00000539041:0.871135614573246 cell_hela-s3_SRR315331:ENST00000368440:2.29298704504525
ENSG00000173153 cell_gm12878_SRR307898:ENST00000405666:1.8905407892674 cell_hela-s3_SRR315331:ENST00000000442:2.79332903783615
ENSG00000173535 cell_gm12878_SRR307898:ENST00000540813:0.546078900532648 cell_hela-s3_SRR315331:ENST00000397703:1.17085357450481
ENSG00000173905 cell_gm12878_SRR307898:ENST00000309027:5.88074581357265 cell_hela-s3_SRR315331:ENST00000470487:13.1645985011677
ENSG00000174501 cell_gm12878_SRR307898:ENST00000528268:6.11878928576274 cell_hela-s3_SRR315331:ENST00000295246:2.00097917535137
ENSG00000175376 cell_gm12878_SRR307898:ENST00000526451:3.95163564001319 cell_hela-s3_SRR315331:ENST00000312234:10.1478674624464
ENSG00000176102 cell_gm12878_SRR307898:ENST00000323959:3.09655944776904 cell_hela-s3_SRR315331:ENST00000431742:6.35085561033454
ENSG00000176715 cell_gm12878_SRR307898:ENST00000544543:0.47804342891205 cell_hela-s3_SRR315331:ENST00000406948:0.71085547231887
ENSG00000178234 cell_gm12878_SRR307898:ENST00000320311:0.350386850702904 cell_hela-s3_SRR315331:ENST00000443352:0.445156579682249
ENSG00000178700 cell_gm12878_SRR307898:ENST00000314636:1.62823621910386 cell_hela-s3_SRR315331:ENST00000461173:0.682507655474317
ENSG00000178802 cell_gm12878_SRR307898:ENST00000562800:1.11099679226068 cell_hela-s3_SRR315331:ENST00000323744:1.09186890073639
ENSG00000180979 cell_gm12878_SRR307898:ENST00000570160:1.45061602948898 cell_hela-s3_SRR315331:ENST00000397130:1.29892114276029
ENSG00000183137 cell_gm12878_SRR307898:ENST00000521503:0.310578936097002 cell_hela-s3_SRR315331:ENST00000520883:0.581369932590763
ENSG00000183814 cell_gm12878_SRR307898:ENST00000366808:0.628204635425898 cell_hela-s3_SRR315331:ENST00000460719:1.2013116644672
ENSG00000184990 cell_gm12878_SRR307898:ENST00000553810:3.53154675843679 cell_hela-s3_SRR315331:ENST00000329967:6.60244587154836
ENSG00000185019 cell_gm12878_SRR307898:ENST00000217173:2.96726130995374 cell_hela-s3_SRR315331:ENST00000348031:1.97575609339808
ENSG00000185432 cell_gm12878_SRR307898:ENST00000548553:0.491322429036725 cell_hela-s3_SRR315331:ENST00000332160:0.965034939359291
ENSG00000188612 cell_gm12878_SRR307898:ENST00000314523:1.40529548452299 cell_hela-s3_SRR315331:ENST00000420826:2.63018655101138
ENSG00000189042 cell_gm12878_SRR307898:ENST00000392163:1.69533180745453 cell_hela-s3_SRR315331:ENST00000423498:5.04851726265146
ENSG00000196118 cell_gm12878_SRR307898:ENST00000544643:0.479394295121597 cell_hela-s3_SRR315331:ENST00000535476:0.49733810279837
ENSG00000196151 cell_gm12878_SRR307898:ENST00000358147:2.7587808629197 cell_hela-s3_SRR315331:ENST00000359774:2.74369433340084
ENSG00000196189 cell_gm12878_SRR307898:ENST00000355014:0.420127190709102 cell_hela-s3_SRR315331:ENST00000368282:0.435742647215909
ENSG00000196365 cell_gm12878_SRR307898:ENST00000358403:6.82311348283665 cell_hela-s3_SRR315331:ENST00000540670:4.93959188508998
ENSG00000197150 cell_gm12878_SRR307898:ENST00000477719:1.25681450167505 cell_hela-s3_SRR315331:ENST00000358849:1.91635207684564
ENSG00000197971 cell_gm12878_SRR307898:ENST00000397860:23.7872726468855 cell_hela-s3_SRR315331:ENST00000397863:23.4820377625299
ENSG00000198026 cell_gm12878_SRR307898:ENST00000322927:1.6849558072546 cell_hela-s3_SRR315331:ENST00000426788:2.57980494228848
ENSG00000198369 cell_gm12878_SRR307898:ENST00000356388:2.77471019125155 cell_hela-s3_SRR315331:ENST00000427238:5.64874874527028
ENSG00000204954 cell_gm12878_SRR307898:ENST00000553183:3.40244381319536 cell_hela-s3_SRR315331:ENST00000547975:3.39646787223774
ENSG00000214530 cell_gm12878_SRR307898:ENST00000546314:0.490029624919169 cell_hela-s3_SRR315331:ENST00000334805:0.382316265798511
ENSG00000215375 cell_gm12878_SRR307898:ENST00000505477:1.3008406504569 cell_hela-s3_SRR315331:ENST00000400159:0.268285116152036
ENSG00000240230 cell_gm12878_SRR307898:ENST00000457254:5.80288215535234 cell_hela-s3_SRR315331:ENST00000344111:10.0319003919848
ENSG00000258289 cell_gm12878_SRR307898:ENST00000548752:8.60929604085225 cell_hela-s3_SRR315331:ENST00000359118:5.25906940202088
ENSG00000001631 cell_gm12878_SRR307898:ENST00000445516:6.17858461317128 cell_hepg2_SRR307926:ENST00000425073:5.2718147834791
ENSG00000002822 cell_gm12878_SRR307898:ENST00000437877:1.13957663992497 cell_hepg2_SRR307926:ENST00000399654:0.400505225205138
ENSG00000004534 cell_gm12878_SRR307898:ENST00000434592:1.98553399312515 cell_hepg2_SRR307926:ENST00000438912:1.51063310071247
ENSG00000004866 cell_gm12878_SRR307898:ENST00000422922:0.722000918947327 cell_hepg2_SRR307926:ENST00000265437:0.854436990306071
ENSG00000008311 cell_gm12878_SRR307898:ENST00000358954:0.587417060126883 cell_hepg2_SRR307926:ENST00000417368:0.726178457245454
ENSG00000015171 cell_gm12878_SRR307898:ENST00000402736:1.19847112773885 cell_hepg2_SRR307926:ENST00000381607:0.821976438448854
ENSG00000053900 cell_gm12878_SRR307898:ENST00000315368:2.2846962044975 cell_hepg2_SRR307926:ENST00000505991:3.48288610732845
ENSG00000058668 cell_gm12878_SRR307898:ENST00000357681:0.484371691164551 cell_hepg2_SRR307926:ENST00000484746:1.81111433469717
ENSG00000064787 cell_gm12878_SRR307898:ENST00000448484:1.69829987086641 cell_hepg2_SRR307926:ENST00000371435:1.17719456851059
ENSG00000065518 cell_gm12878_SRR307898:ENST00000492739:10.7643639006887 cell_hepg2_SRR307926:ENST00000184266:3.61546341328694
ENSG00000071051 cell_gm12878_SRR307898:ENST00000393348:1.71757486622428 cell_hepg2_SRR307926:ENST00000451463:1.67103529993836
ENSG00000077232 cell_gm12878_SRR307898:ENST00000392392:2.63231394196255 cell_hepg2_SRR307926:ENST00000264065:5.03747796510625
ENSG00000079805 cell_gm12878_SRR307898:ENST00000359692:1.60253995954317 cell_hepg2_SRR307926:ENST00000355667:3.08493257365584
ENSG00000084676 cell_gm12878_SRR307898:ENST00000538539:8.30158796618168 cell_hepg2_SRR307926:ENST00000288599:5.94416521453832
ENSG00000086666 cell_gm12878_SRR307898:ENST00000564367:1.10002113234863 cell_hepg2_SRR307926:ENST00000558494:0.40871497739037
ENSG00000087088 cell_gm12878_SRR307898:ENST00000515540:6.89826011508718 cell_hepg2_SRR307926:ENST00000293288:7.37603688932908
ENSG00000088305 cell_gm12878_SRR307898:ENST00000443239:0.599954048113906 cell_hepg2_SRR307926:ENST00000456297:2.6565500528105
ENSG00000088727 cell_gm12878_SRR307898:ENST00000425853:0.704071690150618 cell_hepg2_SRR307926:ENST00000432493:0.85374421729054
ENSG00000089060 cell_gm12878_SRR307898:ENST00000548186:0.777622607543668 cell_hepg2_SRR307926:ENST00000202831:0.432597519503224
ENSG00000095383 cell_gm12878_SRR307898:ENST00000342112:0.890780182965622 cell_hepg2_SRR307926:ENST00000375064:0.507698798008529
ENSG00000100395 cell_gm12878_SRR307898:ENST00000216237:1.32346005427207 cell_hepg2_SRR307926:ENST00000452106:1.30261001404839
ENSG00000100413 cell_gm12878_SRR307898:ENST00000407461:0.77539859356593 cell_hepg2_SRR307926:ENST00000396504:0.704655703150464
ENSG00000100478 cell_gm12878_SRR307898:ENST00000554609:1.29851772781521 cell_hepg2_SRR307926:ENST00000542754:1.25555070489337
ENSG00000100612 cell_gm12878_SRR307898:ENST00000536410:1.00869078438722 cell_hepg2_SRR307926:ENST00000557185:1.30319233582358
ENSG00000101290 cell_gm12878_SRR307898:ENST00000450570:2.59449840917204 cell_hepg2_SRR307926:ENST00000379062:2.75483053465354
ENSG00000102854 cell_gm12878_SRR307898:ENST00000382862:6.08508472925355 cell_hepg2_SRR307926:ENST00000545450:6.37845659287304
ENSG00000104205 cell_gm12878_SRR307898:ENST00000521152:0.321283668325722 cell_hepg2_SRR307926:ENST00000345714:0.48464029427381
ENSG00000104687 cell_gm12878_SRR307898:ENST00000521479:3.6553581795778 cell_hepg2_SRR307926:ENST00000414019:6.74676654207509
ENSG00000104731 cell_gm12878_SRR307898:ENST00000270583:0.332252373254014 cell_hepg2_SRR307926:ENST00000567298:0.397174605481987
ENSG00000106355 cell_gm12878_SRR307898:ENST00000409987:3.50225680708731 cell_hepg2_SRR307926:ENST00000409909:2.17457402841894
ENSG00000107262 cell_gm12878_SRR307898:ENST00000379704:1.93941849662669 cell_hepg2_SRR307926:ENST00000472232:1.33483702887855
ENSG00000107829 cell_gm12878_SRR307898:ENST00000457105:0.570436573719311 cell_hepg2_SRR307926:ENST00000389046:0.884431207215243
ENSG00000107897 cell_gm12878_SRR307898:ENST00000375905:0.532776406734411 cell_hepg2_SRR307926:ENST00000375901:0.888317992765463
ENSG00000108406 cell_gm12878_SRR307898:ENST00000251241:17.2197294525 cell_hepg2_SRR307926:ENST00000538926:8.99486122361651
ENSG00000108799 cell_gm12878_SRR307898:ENST00000428826:11.8768512533354 cell_hepg2_SRR307926:ENST00000435174:4.09843565179332
ENSG00000109332 cell_gm12878_SRR307898:ENST00000453744:1.26187121620477 cell_hepg2_SRR307926:ENST00000343106:1.35412017291538
ENSG00000109756 cell_gm12878_SRR307898:ENST00000502485:1.70270003571034 cell_hepg2_SRR307926:ENST00000264431:5.17439032228381
ENSG00000109919 cell_gm12878_SRR307898:ENST00000530558:4.90103126569144 cell_hepg2_SRR307926:ENST00000302503:2.88611833039139
ENSG00000110031 cell_gm12878_SRR307898:ENST00000395074:2.54283196714484 cell_hepg2_SRR307926:ENST00000528954:0.501910166125165
ENSG00000114735 cell_gm12878_SRR307898:ENST00000455834:0.795297353880637 cell_hepg2_SRR307926:ENST00000443894:1.43717205055768
ENSG00000114867 cell_gm12878_SRR307898:ENST00000427607:2.99020858441445 cell_hepg2_SRR307926:ENST00000457456:5.41202001190774
ENSG00000115310 cell_gm12878_SRR307898:ENST00000438462:15.9523891462701 cell_hepg2_SRR307926:ENST00000317610:49.5201850488561
ENSG00000117114 cell_gm12878_SRR307898:ENST00000359929:1.39121531369332 cell_hepg2_SRR307926:ENST00000319517:3.107761028781
ENSG00000117155 cell_gm12878_SRR307898:ENST00000342203:0.753404686643659 cell_hepg2_SRR307926:ENST00000437941:1.24270300493892
ENSG00000117362 cell_gm12878_SRR307898:ENST00000236017:9.44143479886739 cell_hepg2_SRR307926:ENST00000360244:23.9843626433977
ENSG00000118200 cell_gm12878_SRR307898:ENST00000358823:2.79558223878343 cell_hepg2_SRR307926:ENST00000236925:1.61064712240948
ENSG00000119139 cell_gm12878_SRR307898:ENST00000377245:4.36071972939724 cell_hepg2_SRR307926:ENST00000539225:10.3553314100396
ENSG00000119242 cell_gm12878_SRR307898:ENST00000539551:0.75746638628696 cell_hepg2_SRR307926:ENST00000545891:0.846152735525882
ENSG00000119318 cell_gm12878_SRR307898:ENST00000416373:24.3249431819381 cell_hepg2_SRR307926:ENST00000374678:21.1637479028029
ENSG00000119321 cell_gm12878_SRR307898:ENST00000238256:3.79293968735177 cell_hepg2_SRR307926:ENST00000446284:1.74935592058565
ENSG00000119383 cell_gm12878_SRR307898:ENST00000417728:0.542935192510888 cell_hepg2_SRR307926:ENST00000393370:0.408465731844137
ENSG00000119408 cell_gm12878_SRR307898:ENST00000546191:1.37713576735483 cell_hepg2_SRR307926:ENST00000545174:1.52304998111748
ENSG00000119950 cell_gm12878_SRR307898:ENST00000239007:0.413406172160971 cell_hepg2_SRR307926:ENST00000361248:1.13374083415566
ENSG00000120158 cell_gm12878_SRR307898:ENST00000381750:2.84497887812146 cell_hepg2_SRR307926:ENST00000441844:1.31177121825914
ENSG00000122958 cell_gm12878_SRR307898:ENST00000263559:1.07689584529161 cell_hepg2_SRR307926:ENST00000395098:1.72480327650652
ENSG00000124251 cell_gm12878_SRR307898:ENST00000537995:1.24727174675679 cell_hepg2_SRR307926:ENST00000372726:0.748701030779839
ENSG00000124532 cell_gm12878_SRR307898:ENST00000274747:2.5510331918043 cell_hepg2_SRR307926:ENST00000378386:4.51686073338018
ENSG00000126107 cell_gm12878_SRR307898:ENST00000372172:1.18865518620082 cell_hepg2_SRR307926:ENST00000372168:0.675702954774607
ENSG00000128346 cell_gm12878_SRR307898:ENST00000249079:1.92362826444673 cell_hepg2_SRR307926:ENST00000403305:2.7622524510126
ENSG00000129696 cell_gm12878_SRR307898:ENST00000523305:1.83994720116877 cell_hepg2_SRR307926:ENST00000520636:1.50328191115097
ENSG00000130475 cell_gm12878_SRR307898:ENST00000539407:3.75150529945512 cell_hepg2_SRR307926:ENST00000252771:1.12061505306481
ENSG00000131242 cell_gm12878_SRR307898:ENST00000394744:3.46584151769946 cell_hepg2_SRR307926:ENST00000325874:1.25490858573747
ENSG00000131370 cell_gm12878_SRR307898:ENST00000253688:20.3848088403516 cell_hepg2_SRR307926:ENST00000412806:31.7906708318101
ENSG00000134215 cell_gm12878_SRR307898:ENST00000529809:0.450201953985069 cell_hepg2_SRR307926:ENST00000370056:0.911798520225341
ENSG00000134313 cell_gm12878_SRR307898:ENST00000427284:1.18518925506505 cell_hepg2_SRR307926:ENST00000473731:1.53752532863713
ENSG00000135540 cell_gm12878_SRR307898:ENST00000491526:4.646930100708 cell_hepg2_SRR307926:ENST00000427025:3.20988393384393
ENSG00000136770 cell_gm12878_SRR307898:ENST00000447548:2.33103811728525 cell_hepg2_SRR307926:ENST00000376980:3.85025621412742
ENSG00000136872 cell_gm12878_SRR307898:ENST00000430164:1.52364468011704 cell_hepg2_SRR307926:ENST00000374855:1.24426470016497
ENSG00000136925 cell_gm12878_SRR307898:ENST00000375163:1.32872210916276 cell_hepg2_SRR307926:ENST00000375173:1.88996329955568
ENSG00000136986 cell_gm12878_SRR307898:ENST00000523036:6.05099470808983 cell_hepg2_SRR307926:ENST00000259512:7.4338112069308
ENSG00000137074 cell_gm12878_SRR307898:ENST00000379819:0.48642313807881 cell_hepg2_SRR307926:ENST00000397172:0.273614892225294
ENSG00000138660 cell_gm12878_SRR307898:ENST00000512741:4.50918237480147 cell_hepg2_SRR307926:ENST00000274000:6.24434384471935
ENSG00000138777 cell_gm12878_SRR307898:ENST00000504028:1.19500143148171 cell_hepg2_SRR307926:ENST00000506815:0.782055448550621
ENSG00000139220 cell_gm12878_SRR307898:ENST00000550359:0.189788217676524 cell_hepg2_SRR307926:ENST00000553058:0.224664550551265
ENSG00000140488 cell_gm12878_SRR307898:ENST00000569547:0.949836592813179 cell_hepg2_SRR307926:ENST00000395258:0.75073550307972
ENSG00000140612 cell_gm12878_SRR307898:ENST00000559729:2.90575540470879 cell_hepg2_SRR307926:ENST00000560266:2.65978036540832
ENSG00000140993 cell_gm12878_SRR307898:ENST00000396862:1.84389404324019 cell_hepg2_SRR307926:ENST00000426381:0.772505310304891
ENSG00000141012 cell_gm12878_SRR307898:ENST00000568311:0.460659796723813 cell_hepg2_SRR307926:ENST00000567525:0.385661092177685
ENSG00000141076 cell_gm12878_SRR307898:ENST00000567500:0.755581728061128 cell_hepg2_SRR307926:ENST00000314423:2.1127845923367
ENSG00000141552 cell_gm12878_SRR307898:ENST00000344877:9.43213224097836 cell_hepg2_SRR307926:ENST00000392376:8.35499953555192
ENSG00000141556 cell_gm12878_SRR307898:ENST00000269368:4.31983866686434 cell_hepg2_SRR307926:ENST00000355528:7.78902114177135
ENSG00000143190 cell_gm12878_SRR307898:ENST00000367862:2.67949704401192 cell_hepg2_SRR307926:ENST00000271411:1.58073268441102
ENSG00000143420 cell_gm12878_SRR307898:ENST00000369009:1.79898917978848 cell_hepg2_SRR307926:ENST00000271690:0.910076812022992
ENSG00000144401 cell_gm12878_SRR307898:ENST00000448823:0.935695105267049 cell_hepg2_SRR307926:ENST00000406927:1.7437754199207
ENSG00000145107 cell_gm12878_SRR307898:ENST00000446879:0.922266198568106 cell_hepg2_SRR307926:ENST00000440822:0.900809495794324
ENSG00000145414 cell_gm12878_SRR307898:ENST00000274054:3.06577019638307 cell_hepg2_SRR307926:ENST00000509434:1.94620461758716
ENSG00000145675 cell_gm12878_SRR307898:ENST00000520675:0.672625525374507 cell_hepg2_SRR307926:ENST00000320694:0.40605871783046
ENSG00000146414 cell_gm12878_SRR307898:ENST00000367505:2.32191518372478 cell_hepg2_SRR307926:ENST00000367503:0.845926899352842
ENSG00000149179 cell_gm12878_SRR307898:ENST00000525895:0.39617502533603 cell_hepg2_SRR307926:ENST00000395460:0.740457082491852
ENSG00000149716 cell_gm12878_SRR307898:ENST00000542341:0.672855856199646 cell_hepg2_SRR307926:ENST00000376587:1.14543935637856
ENSG00000150787 cell_gm12878_SRR307898:ENST00000528679:1.45647031982428 cell_hepg2_SRR307926:ENST00000524931:2.02770523599549
ENSG00000151690 cell_gm12878_SRR307898:ENST00000445546:2.44422747316157 cell_hepg2_SRR307926:ENST00000392328:0.600404718606524
ENSG00000152818 cell_gm12878_SRR307898:ENST00000421035:1.5443358367328 cell_hepg2_SRR307926:ENST00000432686:3.43856805706692
ENSG00000153113 cell_gm12878_SRR307898:ENST00000309190:1.65014456891837 cell_hepg2_SRR307926:ENST00000437034:1.3118465267901
ENSG00000156958 cell_gm12878_SRR307898:ENST00000559454:0.716677463379475 cell_hepg2_SRR307926:ENST00000396509:0.678298364858472
ENSG00000157349 cell_gm12878_SRR307898:ENST00000568460:2.04302190244503 cell_hepg2_SRR307926:ENST00000288071:1.83952633816299
ENSG00000158169 cell_gm12878_SRR307898:ENST00000289081:0.540715096027485 cell_hepg2_SRR307926:ENST00000375305:0.398904376340442
ENSG00000159111 cell_gm12878_SRR307898:ENST00000351111:1.61884576170203 cell_hepg2_SRR307926:ENST00000414011:0.781084498567202
ENSG00000160703 cell_gm12878_SRR307898:ENST00000409991:0.422736240300974 cell_hepg2_SRR307926:ENST00000397884:0.773925254146363
ENSG00000161016 cell_gm12878_SRR307898:ENST00000262584:39.5225979606064 cell_hepg2_SRR307926:ENST00000532702:13.1723881043823
ENSG00000162129 cell_gm12878_SRR307898:ENST00000544683:2.46152193112754 cell_hepg2_SRR307926:ENST00000538039:1.54074001840067
ENSG00000162148 cell_gm12878_SRR307898:ENST00000535545:0.781245178439537 cell_hepg2_SRR307926:ENST00000542951:0.493773305007578
ENSG00000162585 cell_gm12878_SRR307898:ENST00000378546:0.359229690074186 cell_hepg2_SRR307926:ENST00000414253:0.7458916489827
ENSG00000162688 cell_gm12878_SRR307898:ENST00000370161:2.62477030415302 cell_hepg2_SRR307926:ENST00000361915:1.11733037781024
ENSG00000162735 cell_gm12878_SRR307898:ENST00000429425:3.76963422749416 cell_hepg2_SRR307926:ENST00000440949:4.11076269774589
ENSG00000163795 cell_gm12878_SRR307898:ENST00000323703:2.53919676702486 cell_hepg2_SRR307926:ENST00000407879:2.66707112042959
ENSG00000163964 cell_gm12878_SRR307898:ENST00000421265:0.741901204100614 cell_hepg2_SRR307926:ENST00000453218:0.317589598960061
ENSG00000164182 cell_gm12878_SRR307898:ENST00000296597:3.32954098108613 cell_hepg2_SRR307926:ENST00000502658:2.18162235404432
ENSG00000164850 cell_gm12878_SRR307898:ENST00000297469:1.07487077048819 cell_hepg2_SRR307926:ENST00000397088:1.38449277060718
ENSG00000165480 cell_gm12878_SRR307898:ENST00000462482:0.630260404844496 cell_hepg2_SRR307926:ENST00000465471:0.991167134784992
ENSG00000165806 cell_gm12878_SRR307898:ENST00000369318:2.92932840879241 cell_hepg2_SRR307926:ENST00000442393:1.20681295735308
ENSG00000167186 cell_gm12878_SRR307898:ENST00000568985:0.542796947223723 cell_hepg2_SRR307926:ENST00000321998:0.829231640692224
ENSG00000167548 cell_gm12878_SRR307898:ENST00000526209:2.3276577933779 cell_hepg2_SRR307926:ENST00000301067:1.49404624963121
ENSG00000167904 cell_gm12878_SRR307898:ENST00000519780:0.552444896233365 cell_hepg2_SRR307926:ENST00000522576:1.12458170037979
ENSG00000167962 cell_gm12878_SRR307898:ENST00000431526:3.13452068058329 cell_hepg2_SRR307926:ENST00000563630:2.62908854419049
ENSG00000168438 cell_gm12878_SRR307898:ENST00000453107:2.11521025832251 cell_hepg2_SRR307926:ENST00000439165:1.00353675914392
ENSG00000168522 cell_gm12878_SRR307898:ENST00000525699:1.50712339724829 cell_hepg2_SRR307926:ENST00000342116:3.17136454715622
ENSG00000168675 cell_gm12878_SRR307898:ENST00000399847:1.9982734293486 cell_hepg2_SRR307926:ENST00000361303:1.68802060411918
ENSG00000168813 cell_gm12878_SRR307898:ENST00000355898:7.02568731119891 cell_hepg2_SRR307926:ENST00000311921:4.29621538888736
ENSG00000169398 cell_gm12878_SRR307898:ENST00000517712:0.463723062253332 cell_hepg2_SRR307926:ENST00000523539:0.34229975227655
ENSG00000170464 cell_gm12878_SRR307898:ENST00000514052:1.13770984651731 cell_hepg2_SRR307926:ENST00000302060:2.23591497372246
ENSG00000171055 cell_gm12878_SRR307898:ENST00000357996:0.600928133004922 cell_hepg2_SRR307926:ENST00000441005:2.21560246443451
ENSG00000171462 cell_gm12878_SRR307898:ENST00000414245:1.39665883771572 cell_hepg2_SRR307926:ENST00000430324:1.54413406261241
ENSG00000172922 cell_gm12878_SRR307898:ENST00000533698:7.43446725802456 cell_hepg2_SRR307926:ENST00000534482:5.14755196750281
ENSG00000173153 cell_gm12878_SRR307898:ENST00000405666:1.8905407892674 cell_hepg2_SRR307926:ENST00000000442:1.49040091121789
ENSG00000173566 cell_gm12878_SRR307898:ENST00000522405:0.562245292271297 cell_hepg2_SRR307926:ENST00000521807:0.561758191947643
ENSG00000174446 cell_gm12878_SRR307898:ENST00000563480:1.26527463769605 cell_hepg2_SRR307926:ENST00000316634:1.75061498825243
ENSG00000174844 cell_gm12878_SRR307898:ENST00000495027:0.486598411799208 cell_hepg2_SRR307926:ENST00000311202:0.660812337156714
ENSG00000175175 cell_gm12878_SRR307898:ENST00000443121:9.39169692479815 cell_hepg2_SRR307926:ENST00000308249:4.63424662193052
ENSG00000175376 cell_gm12878_SRR307898:ENST00000526451:3.95163564001319 cell_hepg2_SRR307926:ENST00000312234:8.14601303017728
ENSG00000177873 cell_gm12878_SRR307898:ENST00000429348:0.717323958546108 cell_hepg2_SRR307926:ENST00000447116:0.523518822983784
ENSG00000178741 cell_gm12878_SRR307898:ENST00000567270:1.54288882374669 cell_hepg2_SRR307926:ENST00000322347:1.15766858604084
ENSG00000180357 cell_gm12878_SRR307898:ENST00000558680:14.6298738271516 cell_hepg2_SRR307926:ENST00000326648:11.1649585142761
ENSG00000181240 cell_gm12878_SRR307898:ENST00000458275:1.90207069659943 cell_hepg2_SRR307926:ENST00000321510:1.36907725299425
ENSG00000182718 cell_gm12878_SRR307898:ENST00000451270:0.453805593431216 cell_hepg2_SRR307926:ENST00000421017:1.14398294034682
ENSG00000184792 cell_gm12878_SRR307898:ENST00000452656:0.356011825530311 cell_hepg2_SRR307926:ENST00000431368:0.814913839367834
ENSG00000185158 cell_gm12878_SRR307898:ENST00000394713:1.62671772813769 cell_hepg2_SRR307926:ENST00000327564:1.67582005561294
ENSG00000185201 cell_gm12878_SRR307898:ENST00000399815:18.3844442652823 cell_hepg2_SRR307926:ENST00000527146:10.4090505078779
ENSG00000185842 cell_gm12878_SRR307898:ENST00000366850:0.405031223759364 cell_hepg2_SRR307926:ENST00000433124:0.200121533369451
ENSG00000185963 cell_gm12878_SRR307898:ENST00000356884:2.73522219078622 cell_hepg2_SRR307926:ENST00000375512:2.49151541831519
ENSG00000186501 cell_gm12878_SRR307898:ENST00000498220:2.07589451835148 cell_hepg2_SRR307926:ENST00000374076:2.64139401116794
ENSG00000186591 cell_gm12878_SRR307898:ENST00000480245:4.201478136868 cell_hepg2_SRR307926:ENST00000355621:8.10681376584708
ENSG00000187045 cell_gm12878_SRR307898:ENST00000429068:0.394586117620806 cell_hepg2_SRR307926:ENST00000406725:0.762274444402455
ENSG00000187735 cell_gm12878_SRR307898:ENST00000521604:0.386692237142671 cell_hepg2_SRR307926:ENST00000396401:0.300693765233172
ENSG00000189144 cell_gm12878_SRR307898:ENST00000357309:3.28036652175409 cell_hepg2_SRR307926:ENST00000427026:2.57366524520206
ENSG00000196365 cell_gm12878_SRR307898:ENST00000358403:6.82311348283665 cell_hepg2_SRR307926:ENST00000540670:6.76574912354152
ENSG00000196419 cell_gm12878_SRR307898:ENST00000405506:0.961590900071423 cell_hepg2_SRR307926:ENST00000428575:0.527255937784294
ENSG00000197142 cell_gm12878_SRR307898:ENST00000356116:4.60941526713809 cell_hepg2_SRR307926:ENST00000354655:3.78833049384095
ENSG00000197409 cell_gm12878_SRR307898:ENST00000356476:9.12300414511375 cell_hepg2_SRR307926:ENST00000377831:6.12863994875893
ENSG00000198467 cell_gm12878_SRR307898:ENST00000329305:0.717124688485724 cell_hepg2_SRR307926:ENST00000378292:0.733716739829653
ENSG00000214265 cell_gm12878_SRR307898:ENST00000338327:5.86158092531465 cell_hepg2_SRR307926:ENST00000338094:11.823884896579
ENSG00000215375 cell_gm12878_SRR307898:ENST00000505477:1.3008406504569 cell_hepg2_SRR307926:ENST00000507804:0.992767598685332
ENSG00000233822 cell_gm12878_SRR307898:ENST00000449538:4.34020742333616 cell_hepg2_SRR307926:ENST00000396980:2.9629633138283
ENSG00000257591 cell_gm12878_SRR307898:ENST00000439556:0.685016848176203 cell_hepg2_SRR307926:ENST00000355738:0.624068195975736
ENSG00000258311 cell_gm12878_SRR307898:ENST00000549424:3.59145875353168 cell_hepg2_SRR307926:ENST00000550412:4.628536834989
ENSG00000004534 cell_gm12878_SRR307898:ENST00000434592:1.98553399312515 cell_hepg2_SRR307927:ENST00000438912:1.74113506278829
ENSG00000004866 cell_gm12878_SRR307898:ENST00000422922:0.722000918947327 cell_hepg2_SRR307927:ENST00000265437:1.22561807694742
ENSG00000008311 cell_gm12878_SRR307898:ENST00000358954:0.587417060126883 cell_hepg2_SRR307927:ENST00000417368:0.898540475393529
ENSG00000022277 cell_gm12878_SRR307898:ENST00000023939:2.80749805403497 cell_hepg2_SRR307927:ENST00000395881:1.2028030964935
ENSG00000028310 cell_gm12878_SRR307898:ENST00000388890:0.494938303169838 cell_hepg2_SRR307927:ENST00000323547:0.41429099945704
ENSG00000054611 cell_gm12878_SRR307898:ENST00000407381:1.34570822253677 cell_hepg2_SRR307927:ENST00000337137:1.23500332842816
ENSG00000064787 cell_gm12878_SRR307898:ENST00000448484:1.69829987086641 cell_hepg2_SRR307927:ENST00000395961:0.584361946804797
ENSG00000070081 cell_gm12878_SRR307898:ENST00000533926:0.453371662124568 cell_hepg2_SRR307927:ENST00000533738:0.718687018930281
ENSG00000071051 cell_gm12878_SRR307898:ENST00000393348:1.71757486622428 cell_hepg2_SRR307927:ENST00000393349:2.45195147807412
ENSG00000072518 cell_gm12878_SRR307898:ENST00000408948:1.77939101297067 cell_hepg2_SRR307927:ENST00000315032:0.731890443249269
ENSG00000073910 cell_gm12878_SRR307898:ENST00000267067:2.94333084660458 cell_hepg2_SRR307927:ENST00000380217:2.28212912656561
ENSG00000074356 cell_gm12878_SRR307898:ENST00000389005:34.011432098017 cell_hepg2_SRR307927:ENST00000158149:12.8817734385991
ENSG00000075702 cell_gm12878_SRR307898:ENST00000270301:1.96101626686478 cell_hepg2_SRR307927:ENST00000401500:2.66394075256259
ENSG00000078699 cell_gm12878_SRR307898:ENST00000417366:0.625257693958068 cell_hepg2_SRR307927:ENST00000342704:0.923924234773258
ENSG00000079805 cell_gm12878_SRR307898:ENST00000359692:1.60253995954317 cell_hepg2_SRR307927:ENST00000355667:3.43797075075859
ENSG00000082258 cell_gm12878_SRR307898:ENST00000295238:2.60864790355021 cell_hepg2_SRR307927:ENST00000537343:1.30782597713636
ENSG00000083828 cell_gm12878_SRR307898:ENST00000396150:7.47915918158912 cell_hepg2_SRR307927:ENST00000430084:3.54466957857628
ENSG00000085063 cell_gm12878_SRR307898:ENST00000533181:1.44826264154087 cell_hepg2_SRR307927:ENST00000426650:0.643916665040862
ENSG00000088305 cell_gm12878_SRR307898:ENST00000443239:0.599954048113906 cell_hepg2_SRR307927:ENST00000456297:1.65269445104585
ENSG00000088727 cell_gm12878_SRR307898:ENST00000425853:0.704071690150618 cell_hepg2_SRR307927:ENST00000432493:1.38767719502733
ENSG00000099901 cell_gm12878_SRR307898:ENST00000448394:1.23999827772624 cell_hepg2_SRR307927:ENST00000430524:0.348646487892325
ENSG00000100218 cell_gm12878_SRR307898:ENST00000406876:0.628116618169523 cell_hepg2_SRR307927:ENST00000421213:1.59088611507261
ENSG00000100280 cell_gm12878_SRR307898:ENST00000421126:5.07470726075033 cell_hepg2_SRR307927:ENST00000432560:3.10696280731035
ENSG00000100395 cell_gm12878_SRR307898:ENST00000216237:1.32346005427207 cell_hepg2_SRR307927:ENST00000452106:1.52941279238197
ENSG00000100413 cell_gm12878_SRR307898:ENST00000407461:0.77539859356593 cell_hepg2_SRR307927:ENST00000355209:1.14799424809458
ENSG00000100478 cell_gm12878_SRR307898:ENST00000554609:1.29851772781521 cell_hepg2_SRR307927:ENST00000542754:0.890458389700168
ENSG00000100577 cell_gm12878_SRR307898:ENST00000554381:0.567178261349758 cell_hepg2_SRR307927:ENST00000553586:1.0724126552513
ENSG00000100814 cell_gm12878_SRR307898:ENST00000353689:15.9790131026074 cell_hepg2_SRR307927:ENST00000554184:26.4984009003118
ENSG00000100934 cell_gm12878_SRR307898:ENST00000555017:10.7051963713999 cell_hepg2_SRR307927:ENST00000307712:14.5278582353308
ENSG00000101290 cell_gm12878_SRR307898:ENST00000450570:2.59449840917204 cell_hepg2_SRR307927:ENST00000379062:3.77195932767967
ENSG00000103569 cell_gm12878_SRR307898:ENST00000219919:0.502816198387618 cell_hepg2_SRR307927:ENST00000536493:0.485840648916277
ENSG00000103942 cell_gm12878_SRR307898:ENST00000558817:0.635462191622698 cell_hepg2_SRR307927:ENST00000450735:1.15264051724291
ENSG00000104205 cell_gm12878_SRR307898:ENST00000521152:0.321283668325722 cell_hepg2_SRR307927:ENST00000345714:0.381713541422496
ENSG00000104518 cell_gm12878_SRR307898:ENST00000533888:3.78381374109403 cell_hepg2_SRR307927:ENST00000533348:2.68785393272453
ENSG00000104671 cell_gm12878_SRR307898:ENST00000221114:1.29925057370431 cell_hepg2_SRR307927:ENST00000522141:1.44151689050368
ENSG00000105287 cell_gm12878_SRR307898:ENST00000291281:3.81797061600944 cell_hepg2_SRR307927:ENST00000433867:4.68688336903837
ENSG00000105983 cell_gm12878_SRR307898:ENST00000415428:0.241132740906724 cell_hepg2_SRR307927:ENST00000359422:0.203350935849613
ENSG00000107554 cell_gm12878_SRR307898:ENST00000324109:3.75858771567477 cell_hepg2_SRR307927:ENST00000543621:0.841292581792062
ENSG00000108799 cell_gm12878_SRR307898:ENST00000428826:11.8768512533354 cell_hepg2_SRR307927:ENST00000435174:4.96548856182766
ENSG00000108883 cell_gm12878_SRR307898:ENST00000426333:11.8655850648699 cell_hepg2_SRR307927:ENST00000262414:5.02765998131075
ENSG00000109332 cell_gm12878_SRR307898:ENST00000453744:1.26187121620477 cell_hepg2_SRR307927:ENST00000343106:1.04884042158044
ENSG00000109919 cell_gm12878_SRR307898:ENST00000530558:4.90103126569144 cell_hepg2_SRR307927:ENST00000302503:2.28670760343355
ENSG00000110013 cell_gm12878_SRR307898:ENST00000263593:0.938554385125624 cell_hepg2_SRR307927:ENST00000545756:1.22783216621617
ENSG00000115234 cell_gm12878_SRR307898:ENST00000542478:2.175003999771 cell_hepg2_SRR307927:ENST00000453453:1.55285422507511
ENSG00000115310 cell_gm12878_SRR307898:ENST00000438462:15.9523891462701 cell_hepg2_SRR307927:ENST00000317610:39.9252996626372
ENSG00000116750 cell_gm12878_SRR307898:ENST00000421683:1.07360546035168 cell_hepg2_SRR307927:ENST00000449480:1.82502408163008
ENSG00000117114 cell_gm12878_SRR307898:ENST00000359929:1.39121531369332 cell_hepg2_SRR307927:ENST00000319517:2.04265631928716
ENSG00000117362 cell_gm12878_SRR307898:ENST00000236017:9.44143479886739 cell_hepg2_SRR307927:ENST00000360244:20.9488213064374
ENSG00000117906 cell_gm12878_SRR307898:ENST00000394883:7.6854431356506 cell_hepg2_SRR307927:ENST00000320963:7.3859761213632
ENSG00000118096 cell_gm12878_SRR307898:ENST00000264021:0.432619917480818 cell_hepg2_SRR307927:ENST00000264020:1.35042564658431
ENSG00000118200 cell_gm12878_SRR307898:ENST00000358823:2.79558223878343 cell_hepg2_SRR307927:ENST00000236925:2.07028287244959
ENSG00000119139 cell_gm12878_SRR307898:ENST00000377245:4.36071972939724 cell_hepg2_SRR307927:ENST00000539225:12.8305968698377
ENSG00000119242 cell_gm12878_SRR307898:ENST00000539551:0.75746638628696 cell_hepg2_SRR307927:ENST00000545891:1.94528133326743
ENSG00000119318 cell_gm12878_SRR307898:ENST00000416373:24.3249431819381 cell_hepg2_SRR307927:ENST00000374678:29.9586575411348
ENSG00000119321 cell_gm12878_SRR307898:ENST00000238256:3.79293968735177 cell_hepg2_SRR307927:ENST00000446284:2.44628311670753
ENSG00000119383 cell_gm12878_SRR307898:ENST00000417728:0.542935192510888 cell_hepg2_SRR307927:ENST00000393370:0.43103392021593
ENSG00000119509 cell_gm12878_SRR307898:ENST00000262456:1.69143461074925 cell_hepg2_SRR307927:ENST00000262457:2.73082127822585
ENSG00000120158 cell_gm12878_SRR307898:ENST00000381750:2.84497887812146 cell_hepg2_SRR307927:ENST00000441844:2.38230119318244
ENSG00000120341 cell_gm12878_SRR307898:ENST00000464631:0.385542593892878 cell_hepg2_SRR307927:ENST00000414025:0.400205012405386
ENSG00000123213 cell_gm12878_SRR307898:ENST00000514991:1.08882288484236 cell_hepg2_SRR307927:ENST00000509935:1.62580962133944
ENSG00000123353 cell_gm12878_SRR307898:ENST00000243045:0.876248392100644 cell_hepg2_SRR307927:ENST00000548974:0.715925574460476
ENSG00000124251 cell_gm12878_SRR307898:ENST00000537995:1.24727174675679 cell_hepg2_SRR307927:ENST00000372726:1.01235782511629
ENSG00000124356 cell_gm12878_SRR307898:ENST00000339566:12.9747406204815 cell_hepg2_SRR307927:ENST00000409707:4.71327989877418
ENSG00000124444 cell_gm12878_SRR307898:ENST00000336564:1.62305506494926 cell_hepg2_SRR307927:ENST00000533118:0.564697886852196
ENSG00000124787 cell_gm12878_SRR307898:ENST00000464646:1.02145626154875 cell_hepg2_SRR307927:ENST00000319533:3.14215175542242
ENSG00000126870 cell_gm12878_SRR307898:ENST00000397143:0.92566854801227 cell_hepg2_SRR307927:ENST00000454771:0.649677034580101
ENSG00000127125 cell_gm12878_SRR307898:ENST00000372556:2.17854845273602 cell_hepg2_SRR307927:ENST00000372560:2.01118117343644
ENSG00000127527 cell_gm12878_SRR307898:ENST00000535753:2.56611212893899 cell_hepg2_SRR307927:ENST00000455140:2.57349975016388
ENSG00000128191 cell_gm12878_SRR307898:ENST00000351989:1.13604973296583 cell_hepg2_SRR307927:ENST00000457069:1.76142674213731
ENSG00000128271 cell_gm12878_SRR307898:ENST00000337539:0.573360461689704 cell_hepg2_SRR307927:ENST00000424232:0.421877312366152
ENSG00000128581 cell_gm12878_SRR307898:ENST00000315322:0.905727183667386 cell_hepg2_SRR307927:ENST00000498704:0.523116729903853
ENSG00000128829 cell_gm12878_SRR307898:ENST00000263791:7.47157889024633 cell_hepg2_SRR307927:ENST00000558823:4.85978152689484
ENSG00000129484 cell_gm12878_SRR307898:ENST00000429687:2.33028922157299 cell_hepg2_SRR307927:ENST00000527915:2.25753655334155
ENSG00000130254 cell_gm12878_SRR307898:ENST00000536849:6.11571861490445 cell_hepg2_SRR307927:ENST00000415313:3.37546891375227
ENSG00000130684 cell_gm12878_SRR307898:ENST00000252979:3.04397480787599 cell_hepg2_SRR307927:ENST00000376436:7.88558415710916
ENSG00000131115 cell_gm12878_SRR307898:ENST00000328297:8.98461721089863 cell_hepg2_SRR307927:ENST00000418980:3.65509275670031
ENSG00000131730 cell_gm12878_SRR307898:ENST00000424301:0.18259177349583 cell_hepg2_SRR307927:ENST00000505060:0.488672182473613
ENSG00000132522 cell_gm12878_SRR307898:ENST00000315601:4.49004244877534 cell_hepg2_SRR307927:ENST00000389167:11.1116237381733
ENSG00000134285 cell_gm12878_SRR307898:ENST00000444214:0.822216198936971 cell_hepg2_SRR307927:ENST00000453172:0.736620703615957
ENSG00000134532 cell_gm12878_SRR307898:ENST00000396007:0.340628001620044 cell_hepg2_SRR307927:ENST00000546136:0.474530986930456
ENSG00000135070 cell_gm12878_SRR307898:ENST00000452279:2.17333819465773 cell_hepg2_SRR307927:ENST00000375991:3.0214969210148
ENSG00000135148 cell_gm12878_SRR307898:ENST00000412615:7.34192588623344 cell_hepg2_SRR307927:ENST00000257604:2.7155153784097
ENSG00000135537 cell_gm12878_SRR307898:ENST00000431865:0.839035490284547 cell_hepg2_SRR307927:ENST00000368977:0.984603731472324
ENSG00000136872 cell_gm12878_SRR307898:ENST00000430164:1.52364468011704 cell_hepg2_SRR307927:ENST00000374855:1.6415530234164
ENSG00000136925 cell_gm12878_SRR307898:ENST00000375163:1.32872210916276 cell_hepg2_SRR307927:ENST00000375173:1.93325524000969
ENSG00000136933 cell_gm12878_SRR307898:ENST00000394125:5.48334794078613 cell_hepg2_SRR307927:ENST00000373538:9.72798497373538
ENSG00000137070 cell_gm12878_SRR307898:ENST00000555003:0.681524589346922 cell_hepg2_SRR307927:ENST00000556531:0.774881387243428
ENSG00000137309 cell_gm12878_SRR307898:ENST00000395004:4.02046248521549 cell_hepg2_SRR307927:ENST00000347617:1.35118843543193
ENSG00000138757 cell_gm12878_SRR307898:ENST00000510902:4.5076057489261 cell_hepg2_SRR307927:ENST00000359707:2.22393311273263
ENSG00000138777 cell_gm12878_SRR307898:ENST00000504028:1.19500143148171 cell_hepg2_SRR307927:ENST00000310267:1.12323543060794
ENSG00000139154 cell_gm12878_SRR307898:ENST00000541908:0.818265343162264 cell_hepg2_SRR307927:ENST00000435841:0.771785139948547
ENSG00000139436 cell_gm12878_SRR307898:ENST00000320063:1.93332833532926 cell_hepg2_SRR307927:ENST00000360185:1.10408475198665
ENSG00000140153 cell_gm12878_SRR307898:ENST00000558567:0.378933025155685 cell_hepg2_SRR307927:ENST00000454394:0.533705498979342
ENSG00000140612 cell_gm12878_SRR307898:ENST00000559729:2.90575540470879 cell_hepg2_SRR307927:ENST00000560266:4.65799364833372
ENSG00000140632 cell_gm12878_SRR307898:ENST00000321919:2.80266470004196 cell_hepg2_SRR307927:ENST00000436648:2.81532175775458
ENSG00000141956 cell_gm12878_SRR307898:ENST00000398548:0.97133887737741 cell_hepg2_SRR307927:ENST00000449395:0.344909999305051
ENSG00000142230 cell_gm12878_SRR307898:ENST00000540850:1.49004597892394 cell_hepg2_SRR307927:ENST00000270225:0.694843201775624
ENSG00000143190 cell_gm12878_SRR307898:ENST00000367862:2.67949704401192 cell_hepg2_SRR307927:ENST00000271411:1.2665850533135
ENSG00000143420 cell_gm12878_SRR307898:ENST00000369009:1.79898917978848 cell_hepg2_SRR307927:ENST00000271690:0.722634151862037
ENSG00000143702 cell_gm12878_SRR307898:ENST00000522995:0.820654759762796 cell_hepg2_SRR307927:ENST00000464936:0.321768807173264
ENSG00000144214 cell_gm12878_SRR307898:ENST00000409448:1.14093798487293 cell_hepg2_SRR307927:ENST00000308528:2.08818656390026
ENSG00000144559 cell_gm12878_SRR307898:ENST00000455809:0.677594782061595 cell_hepg2_SRR307927:ENST00000273037:0.948775676822657
ENSG00000145416 cell_gm12878_SRR307898:ENST00000274056:0.4031611719801 cell_hepg2_SRR307927:ENST00000503008:0.366450564318085
ENSG00000148339 cell_gm12878_SRR307898:ENST00000433501:1.08578804203061 cell_hepg2_SRR307927:ENST00000373064:2.36098296526615
ENSG00000148832 cell_gm12878_SRR307898:ENST00000368544:1.05300110546094 cell_hepg2_SRR307927:ENST00000357296:0.253962157388053
ENSG00000149179 cell_gm12878_SRR307898:ENST00000525895:0.39617502533603 cell_hepg2_SRR307927:ENST00000395460:0.89090135646257
ENSG00000149716 cell_gm12878_SRR307898:ENST00000542341:0.672855856199646 cell_hepg2_SRR307927:ENST00000376587:0.925128212668226
ENSG00000150787 cell_gm12878_SRR307898:ENST00000528679:1.45647031982428 cell_hepg2_SRR307927:ENST00000524931:1.89576690665006
ENSG00000151500 cell_gm12878_SRR307898:ENST00000392594:6.92711461138732 cell_hepg2_SRR307927:ENST00000341541:3.76420983105979
ENSG00000152818 cell_gm12878_SRR307898:ENST00000421035:1.5443358367328 cell_hepg2_SRR307927:ENST00000432686:4.02064886578612
ENSG00000153113 cell_gm12878_SRR307898:ENST00000309190:1.65014456891837 cell_hepg2_SRR307927:ENST00000437034:0.82179370024527
ENSG00000155256 cell_gm12878_SRR307898:ENST00000359980:2.92513426274002 cell_hepg2_SRR307927:ENST00000357540:1.42465642556459
ENSG00000155465 cell_gm12878_SRR307898:ENST00000554517:0.923888061963576 cell_hepg2_SRR307927:ENST00000555702:0.144129263010653
ENSG00000156958 cell_gm12878_SRR307898:ENST00000559454:0.716677463379475 cell_hepg2_SRR307927:ENST00000560031:1.42166701695174
ENSG00000156983 cell_gm12878_SRR307898:ENST00000457855:2.26494896396382 cell_hepg2_SRR307927:ENST00000424362:1.63244799788118
ENSG00000159403 cell_gm12878_SRR307898:ENST00000540242:0.15476644759648 cell_hepg2_SRR307927:ENST00000535233:0.69532120083316
ENSG00000159921 cell_gm12878_SRR307898:ENST00000377902:2.61500971744922 cell_hepg2_SRR307927:ENST00000543356:2.38848851512813
ENSG00000162735 cell_gm12878_SRR307898:ENST00000429425:3.76963422749416 cell_hepg2_SRR307927:ENST00000440949:4.67736075272963
ENSG00000163067 cell_gm12878_SRR307898:ENST00000398107:1.82955688793546 cell_hepg2_SRR307927:ENST00000340539:0.932878708747541
ENSG00000164053 cell_gm12878_SRR307898:ENST00000320211:0.490085120008049 cell_hepg2_SRR307927:ENST00000357105:0.579039776379824
ENSG00000164346 cell_gm12878_SRR307898:ENST00000515524:10.4883041658399 cell_hepg2_SRR307927:ENST00000296802:5.37736231614493
ENSG00000164850 cell_gm12878_SRR307898:ENST00000297469:1.07487077048819 cell_hepg2_SRR307927:ENST00000397088:1.20774513471898
ENSG00000164970 cell_gm12878_SRR307898:ENST00000379081:0.575859832323842 cell_hepg2_SRR307927:ENST00000379080:0.414348880265942
ENSG00000165714 cell_gm12878_SRR307898:ENST00000542728:2.75959601624602 cell_hepg2_SRR307927:ENST00000298571:2.52706482162991
ENSG00000166579 cell_gm12878_SRR307898:ENST00000334527:5.74426653917523 cell_hepg2_SRR307927:ENST00000380025:2.72707867552302
ENSG00000167186 cell_gm12878_SRR307898:ENST00000568985:0.542796947223723 cell_hepg2_SRR307927:ENST00000321998:1.06416979330665
ENSG00000167792 cell_gm12878_SRR307898:ENST00000527355:4.85840910469793 cell_hepg2_SRR307927:ENST00000529927:2.03010864859741
ENSG00000168439 cell_gm12878_SRR307898:ENST00000543847:3.33804309949446 cell_hepg2_SRR307927:ENST00000305218:3.28598443003362
ENSG00000168675 cell_gm12878_SRR307898:ENST00000399847:1.9982734293486 cell_hepg2_SRR307927:ENST00000361205:2.10998336466212
ENSG00000169410 cell_gm12878_SRR307898:ENST00000544966:4.85333406845702 cell_hepg2_SRR307927:ENST00000306726:4.34143823027562
ENSG00000169955 cell_gm12878_SRR307898:ENST00000252799:3.56746514921604 cell_hepg2_SRR307927:ENST00000395094:2.09551452247268
ENSG00000170776 cell_gm12878_SRR307898:ENST00000394510:1.18093056126584 cell_hepg2_SRR307927:ENST00000394516:0.482209371084639
ENSG00000171202 cell_gm12878_SRR307898:ENST00000528105:1.1653486719858 cell_hepg2_SRR307927:ENST00000532180:2.0362089645754
ENSG00000171462 cell_gm12878_SRR307898:ENST00000414245:1.39665883771572 cell_hepg2_SRR307927:ENST00000430324:2.77439313017367
ENSG00000171865 cell_gm12878_SRR307898:ENST00000315212:0.764797670849145 cell_hepg2_SRR307927:ENST00000436842:1.58319181897109
ENSG00000172262 cell_gm12878_SRR307898:ENST00000399534:1.96695146128903 cell_hepg2_SRR307927:ENST00000509156:0.734539313178619
ENSG00000172922 cell_gm12878_SRR307898:ENST00000533698:7.43446725802456 cell_hepg2_SRR307927:ENST00000534482:4.66929527181238
ENSG00000173153 cell_gm12878_SRR307898:ENST00000405666:1.8905407892674 cell_hepg2_SRR307927:ENST00000000442:1.33567858447301
ENSG00000174446 cell_gm12878_SRR307898:ENST00000563480:1.26527463769605 cell_hepg2_SRR307927:ENST00000307979:1.21291232544724
ENSG00000174796 cell_gm12878_SRR307898:ENST00000311638:2.24570132245614 cell_hepg2_SRR307927:ENST00000507885:2.49980091703467
ENSG00000177548 cell_gm12878_SRR307898:ENST00000566762:2.83843270156269 cell_hepg2_SRR307927:ENST00000358201:1.6367959106386
ENSG00000178741 cell_gm12878_SRR307898:ENST00000567270:1.54288882374669 cell_hepg2_SRR307927:ENST00000322347:1.66112104832394
ENSG00000178802 cell_gm12878_SRR307898:ENST00000562800:1.11099679226068 cell_hepg2_SRR307927:ENST00000323744:1.14887560430877
ENSG00000178917 cell_gm12878_SRR307898:ENST00000436261:0.59607822073036 cell_hepg2_SRR307927:ENST00000313378:0.559230992980326
ENSG00000178950 cell_gm12878_SRR307898:ENST00000314167:1.07938700113678 cell_hepg2_SRR307927:ENST00000504668:0.371922478475461
ENSG00000179965 cell_gm12878_SRR307898:ENST00000564550:1.26310287466178 cell_hepg2_SRR307927:ENST00000434417:0.742401482480785
ENSG00000181240 cell_gm12878_SRR307898:ENST00000458275:1.90207069659943 cell_hepg2_SRR307927:ENST00000321510:2.66963633022254
ENSG00000183977 cell_gm12878_SRR307898:ENST00000333083:1.23512750962974 cell_hepg2_SRR307927:ENST00000389050:1.86025201605395
ENSG00000184792 cell_gm12878_SRR307898:ENST00000452656:0.356011825530311 cell_hepg2_SRR307927:ENST00000431368:0.95800050753881
ENSG00000185201 cell_gm12878_SRR307898:ENST00000399815:18.3844442652823 cell_hepg2_SRR307927:ENST00000527146:9.7541853359345
ENSG00000185551 cell_gm12878_SRR307898:ENST00000559679:2.52832024954381 cell_hepg2_SRR307927:ENST00000394166:0.784005727043984
ENSG00000186591 cell_gm12878_SRR307898:ENST00000480245:4.201478136868 cell_hepg2_SRR307927:ENST00000355621:8.48880502251606
ENSG00000187257 cell_gm12878_SRR307898:ENST00000441514:2.34141734083218 cell_hepg2_SRR307927:ENST00000334955:1.01142989029311
ENSG00000187824 cell_gm12878_SRR307898:ENST00000455996:1.87702326029545 cell_hepg2_SRR307927:ENST00000341871:2.93903518761677
ENSG00000188295 cell_gm12878_SRR307898:ENST00000535105:1.28979460512909 cell_hepg2_SRR307927:ENST00000448299:1.54302260879076
ENSG00000188613 cell_gm12878_SRR307898:ENST00000425699:3.76601124603164 cell_hepg2_SRR307927:ENST00000340087:1.74625107306111
ENSG00000189042 cell_gm12878_SRR307898:ENST00000392163:1.69533180745453 cell_hepg2_SRR307927:ENST00000423498:1.92681993663493
ENSG00000196235 cell_gm12878_SRR307898:ENST00000359191:6.07463709778496 cell_hepg2_SRR307927:ENST00000378524:2.97416301848824
ENSG00000196365 cell_gm12878_SRR307898:ENST00000358403:6.82311348283665 cell_hepg2_SRR307927:ENST00000540670:9.68241121531644
ENSG00000197142 cell_gm12878_SRR307898:ENST00000356116:4.60941526713809 cell_hepg2_SRR307927:ENST00000354655:2.57103815081127
ENSG00000197785 cell_gm12878_SRR307898:ENST00000429957:3.66282034511344 cell_hepg2_SRR307927:ENST00000378756:1.53389409218153
ENSG00000197885 cell_gm12878_SRR307898:ENST00000412028:0.901947009359972 cell_hepg2_SRR307927:ENST00000425478:0.529866069898739
ENSG00000204673 cell_gm12878_SRR307898:ENST00000391835:1.75663473834576 cell_hepg2_SRR307927:ENST00000391834:1.27190814697365
ENSG00000233822 cell_gm12878_SRR307898:ENST00000449538:4.34020742333616 cell_hepg2_SRR307927:ENST00000396980:2.81836783938072
ENSG00000241127 cell_gm12878_SRR307898:ENST00000448268:5.03596412860584 cell_hepg2_SRR307927:ENST00000223273:4.77557865482482
ENSG00000250571 cell_gm12878_SRR307898:ENST00000521682:1.60125087389763 cell_hepg2_SRR307927:ENST00000340042:3.65680696326746
ENSG00000258311 cell_gm12878_SRR307898:ENST00000549424:3.59145875353168 cell_hepg2_SRR307927:ENST00000550412:4.61855404480685
ENSG00000001631 cell_gm12878_SRR307898:ENST00000445516:6.17858461317128 cell_huvec_SRR307905:ENST00000425919:2.33475693381064
ENSG00000002822 cell_gm12878_SRR307898:ENST00000437877:1.13957663992497 cell_huvec_SRR307905:ENST00000442131:0.397645948070166
ENSG00000003402 cell_gm12878_SRR307898:ENST00000433445:3.28343622585987 cell_huvec_SRR307905:ENST00000395148:4.84665405110572
ENSG00000004534 cell_gm12878_SRR307898:ENST00000434592:1.98553399312515 cell_huvec_SRR307905:ENST00000266022:1.03528578723069
ENSG00000005189 cell_gm12878_SRR307898:ENST00000261377:0.195164481981569 cell_huvec_SRR307905:ENST00000566993:0.172047249404923
ENSG00000006459 cell_gm12878_SRR307898:ENST00000397560:0.86949395617633 cell_huvec_SRR307905:ENST00000472616:0.90616992612721
ENSG00000010539 cell_gm12878_SRR307898:ENST00000396870:2.60293666371519 cell_huvec_SRR307905:ENST00000431561:3.61471697703763
ENSG00000012048 cell_gm12878_SRR307898:ENST00000461574:2.05715090274439 cell_huvec_SRR307905:ENST00000412061:0.992089359843737
ENSG00000012983 cell_gm12878_SRR307898:ENST00000013125:1.62407890112558 cell_huvec_SRR307905:ENST00000554273:1.84437430477332
ENSG00000015171 cell_gm12878_SRR307898:ENST00000402736:1.19847112773885 cell_huvec_SRR307905:ENST00000381607:0.956611144510472
ENSG00000022277 cell_gm12878_SRR307898:ENST00000023939:2.80749805403497 cell_huvec_SRR307905:ENST00000395881:2.42885127205455
ENSG00000023228 cell_gm12878_SRR307898:ENST00000455934:1.01720713993333 cell_huvec_SRR307905:ENST00000233190:0.820244713681245
ENSG00000028310 cell_gm12878_SRR307898:ENST00000388890:0.494938303169838 cell_huvec_SRR307905:ENST00000323547:2.04179283733398
ENSG00000029725 cell_gm12878_SRR307898:ENST00000262477:14.5719918690907 cell_huvec_SRR307905:ENST00000408982:13.9508775570573
ENSG00000035687 cell_gm12878_SRR307898:ENST00000449326:2.08989784392144 cell_huvec_SRR307905:ENST00000366535:3.10235546030428
ENSG00000038532 cell_gm12878_SRR307898:ENST00000409552:1.26383874825472 cell_huvec_SRR307905:ENST00000381822:1.06075771052167
ENSG00000039123 cell_gm12878_SRR307898:ENST00000505565:1.34576657101277 cell_huvec_SRR307905:ENST00000230640:1.4381357723156
ENSG00000042088 cell_gm12878_SRR307898:ENST00000393454:2.5757242176598 cell_huvec_SRR307905:ENST00000335725:2.72577825809078
ENSG00000042286 cell_gm12878_SRR307898:ENST00000307864:5.81780927083862 cell_huvec_SRR307905:ENST00000395039:6.27215064614434
ENSG00000043093 cell_gm12878_SRR307898:ENST00000497606:2.04711100420483 cell_huvec_SRR307905:ENST00000292782:1.29224446707968
ENSG00000048740 cell_gm12878_SRR307898:ENST00000354440:3.40926985797673 cell_huvec_SRR307905:ENST00000315874:1.45239706667814
ENSG00000048828 cell_gm12878_SRR307898:ENST00000340893:8.68489085593285 cell_huvec_SRR307905:ENST00000277165:13.1858631364317
ENSG00000051108 cell_gm12878_SRR307898:ENST00000568651:3.42317202787148 cell_huvec_SRR307905:ENST00000300302:1.95332678929612
ENSG00000051382 cell_gm12878_SRR307898:ENST00000461451:0.189926685980859 cell_huvec_SRR307905:ENST00000544716:0.402783923474879
ENSG00000054611 cell_gm12878_SRR307898:ENST00000407381:1.34570822253677 cell_huvec_SRR307905:ENST00000337137:1.9093885596638
ENSG00000057663 cell_gm12878_SRR307898:ENST00000369076:1.35401410461699 cell_huvec_SRR307905:ENST00000369070:1.58335212986185
ENSG00000059728 cell_gm12878_SRR307898:ENST00000435990:2.24138296769554 cell_huvec_SRR307905:ENST00000264444:4.81278295323532
ENSG00000060971 cell_gm12878_SRR307898:ENST00000452171:1.07928154918613 cell_huvec_SRR307905:ENST00000450296:0.856093385310218
ENSG00000064102 cell_gm12878_SRR307898:ENST00000542392:3.65734631728555 cell_huvec_SRR307905:ENST00000536232:2.38741829617158
ENSG00000065243 cell_gm12878_SRR307898:ENST00000544215:2.74399090930295 cell_huvec_SRR307905:ENST00000370521:3.83340568570025
ENSG00000065613 cell_gm12878_SRR307898:ENST00000335753:6.59276934728158 cell_huvec_SRR307905:ENST00000369755:3.52673856853972
ENSG00000066777 cell_gm12878_SRR307898:ENST00000262215:1.53370860519664 cell_huvec_SRR307905:ENST00000518230:0.753684014841185
ENSG00000067334 cell_gm12878_SRR307898:ENST00000528680:0.692497127284229 cell_huvec_SRR307905:ENST00000359208:1.22550999123013
ENSG00000068024 cell_gm12878_SRR307898:ENST00000454542:0.21921757544251 cell_huvec_SRR307905:ENST00000544989:0.522355000877471
ENSG00000068137 cell_gm12878_SRR307898:ENST00000293349:3.4602565309888 cell_huvec_SRR307905:ENST00000412503:3.67368691126746
ENSG00000069966 cell_gm12878_SRR307898:ENST00000358784:0.468468769897484 cell_huvec_SRR307905:ENST00000396335:0.64405713062826
ENSG00000069998 cell_gm12878_SRR307898:ENST00000336737:4.48379112111876 cell_huvec_SRR307905:ENST00000399852:4.60753107840892
ENSG00000070756 cell_gm12878_SRR307898:ENST00000517403:4.52997380916997 cell_huvec_SRR307905:ENST00000522720:1.93233491203776
ENSG00000073050 cell_gm12878_SRR307898:ENST00000262887:8.24665681168827 cell_huvec_SRR307905:ENST00000543982:5.00378433798618
ENSG00000074054 cell_gm12878_SRR307898:ENST00000463621:2.25649809049288 cell_huvec_SRR307905:ENST00000541859:2.85447326513667
ENSG00000074582 cell_gm12878_SRR307898:ENST00000443791:2.30110089940008 cell_huvec_SRR307905:ENST00000426649:2.89495737027424
ENSG00000076604 cell_gm12878_SRR307898:ENST00000394924:11.4328486876521 cell_huvec_SRR307905:ENST00000262395:14.5003407254916
ENSG00000079246 cell_gm12878_SRR307898:ENST00000451695:2.77290714242795 cell_huvec_SRR307905:ENST00000392132:1.98287633223417
ENSG00000081760 cell_gm12878_SRR307898:ENST00000261686:0.409836158389992 cell_huvec_SRR307905:ENST00000543665:1.59903232440079
ENSG00000082805 cell_gm12878_SRR307898:ENST00000397203:1.33761895244075 cell_huvec_SRR307905:ENST00000299183:1.27690642611484
ENSG00000083099 cell_gm12878_SRR307898:ENST00000520318:0.481506630431088 cell_huvec_SRR307905:ENST00000523377:1.25241997983665
ENSG00000083223 cell_gm12878_SRR307898:ENST00000375947:1.43301832456318 cell_huvec_SRR307905:ENST00000375960:1.10298784550005
ENSG00000084072 cell_gm12878_SRR307898:ENST00000324379:3.06186013225523 cell_huvec_SRR307905:ENST00000475350:1.7065593601365
ENSG00000085377 cell_gm12878_SRR307898:ENST00000535457:4.20581371956757 cell_huvec_SRR307905:ENST00000369110:8.48318485318224
ENSG00000086200 cell_gm12878_SRR307898:ENST00000506200:0.636763614235982 cell_huvec_SRR307905:ENST00000409534:0.77596238930393
ENSG00000088298 cell_gm12878_SRR307898:ENST00000374492:1.28776469317906 cell_huvec_SRR307905:ENST00000374491:2.22144667838242
ENSG00000088305 cell_gm12878_SRR307898:ENST00000443239:0.599954048113906 cell_huvec_SRR307905:ENST00000456297:3.17726483109958
ENSG00000089327 cell_gm12878_SRR307898:ENST00000392219:6.35465950342366 cell_huvec_SRR307905:ENST00000392217:13.1984562511888
ENSG00000089685 cell_gm12878_SRR307898:ENST00000350051:4.3417840080304 cell_huvec_SRR307905:ENST00000374948:3.60828678499654
ENSG00000090686 cell_gm12878_SRR307898:ENST00000374730:3.26703223332276 cell_huvec_SRR307905:ENST00000421625:2.92141369922801
ENSG00000091592 cell_gm12878_SRR307898:ENST00000269280:2.31809375336066 cell_huvec_SRR307905:ENST00000354411:4.09691539100896
ENSG00000092020 cell_gm12878_SRR307898:ENST00000555219:1.52811515103817 cell_huvec_SRR307905:ENST00000557217:0.524619444916212
ENSG00000092203 cell_gm12878_SRR307898:ENST00000457430:2.64680086647127 cell_huvec_SRR307905:ENST00000448790:1.91987071487108
ENSG00000092847 cell_gm12878_SRR307898:ENST00000373206:2.21845813187897 cell_huvec_SRR307905:ENST00000373204:3.66524756261128
ENSG00000092964 cell_gm12878_SRR307898:ENST00000311151:4.4863245883349 cell_huvec_SRR307905:ENST00000545637:3.31493487611589
ENSG00000093144 cell_gm12878_SRR307898:ENST00000460558:1.63389489911564 cell_huvec_SRR307905:ENST00000368295:0.659486017603637
ENSG00000094975 cell_gm12878_SRR307898:ENST00000263688:7.04556138152343 cell_huvec_SRR307905:ENST00000367723:4.55396661269534
ENSG00000095383 cell_gm12878_SRR307898:ENST00000342112:0.890780182965622 cell_huvec_SRR307905:ENST00000375063:1.30883239658892
ENSG00000099256 cell_gm12878_SRR307898:ENST00000376378:1.65929125295579 cell_huvec_SRR307905:ENST00000358336:1.96434288861527
ENSG00000099901 cell_gm12878_SRR307898:ENST00000448394:1.23999827772624 cell_huvec_SRR307905:ENST00000430524:0.228211436840264
ENSG00000099940 cell_gm12878_SRR307898:ENST00000439214:4.38917091798959 cell_huvec_SRR307905:ENST00000215730:6.47294533388059
ENSG00000100142 cell_gm12878_SRR307898:ENST00000407936:0.983354214290607 cell_huvec_SRR307905:ENST00000442738:1.00293233797147
ENSG00000100151 cell_gm12878_SRR307898:ENST00000437453:0.615850165350624 cell_huvec_SRR307905:ENST00000356976:1.01118934683798
ENSG00000100219 cell_gm12878_SRR307898:ENST00000405219:2.1308154147607 cell_huvec_SRR307905:ENST00000415306:1.88278349411085
ENSG00000100226 cell_gm12878_SRR307898:ENST00000418601:1.19159563402705 cell_huvec_SRR307905:ENST00000216044:3.82766546597346
ENSG00000100364 cell_gm12878_SRR307898:ENST00000414854:1.22137261690873 cell_huvec_SRR307905:ENST00000423262:2.13191902095359
ENSG00000100478 cell_gm12878_SRR307898:ENST00000554609:1.29851772781521 cell_huvec_SRR307905:ENST00000554345:0.901608804895664
ENSG00000100528 cell_gm12878_SRR307898:ENST00000556113:15.4666888724063 cell_huvec_SRR307905:ENST00000216416:13.5351032319114
ENSG00000100568 cell_gm12878_SRR307898:ENST00000554636:8.331848504176 cell_huvec_SRR307905:ENST00000554659:7.67330330177533
ENSG00000100744 cell_gm12878_SRR307898:ENST00000555757:1.67450678403694 cell_huvec_SRR307905:ENST00000438650:0.84749618426941
ENSG00000101216 cell_gm12878_SRR307898:ENST00000370077:10.4143384931437 cell_huvec_SRR307905:ENST00000370069:14.5832503173968
ENSG00000101266 cell_gm12878_SRR307898:ENST00000217244:3.12561264913768 cell_huvec_SRR307905:ENST00000349736:6.56334838804405
ENSG00000101290 cell_gm12878_SRR307898:ENST00000450570:2.59449840917204 cell_huvec_SRR307905:ENST00000460006:4.51890790315004
ENSG00000101457 cell_gm12878_SRR307898:ENST00000372622:8.35047375922518 cell_huvec_SRR307905:ENST00000456939:13.6218345366596
ENSG00000101557 cell_gm12878_SRR307898:ENST00000261601:9.12550308980058 cell_huvec_SRR307905:ENST00000383589:7.98514906294385
ENSG00000101654 cell_gm12878_SRR307898:ENST00000383314:3.22221539421689 cell_huvec_SRR307905:ENST00000262173:6.55803633025824
ENSG00000102755 cell_gm12878_SRR307898:ENST00000450836:0.973387970780683 cell_huvec_SRR307905:ENST00000282397:2.10747950984366
ENSG00000102786 cell_gm12878_SRR307898:ENST00000497989:0.555513364693089 cell_huvec_SRR307905:ENST00000442263:0.574449587299899
ENSG00000102882 cell_gm12878_SRR307898:ENST00000481230:3.05640627550887 cell_huvec_SRR307905:ENST00000263025:1.54679901063303
ENSG00000103245 cell_gm12878_SRR307898:ENST00000567403:0.847302031958528 cell_huvec_SRR307905:ENST00000565425:0.533510777924892
ENSG00000103353 cell_gm12878_SRR307898:ENST00000567212:2.70339461056806 cell_huvec_SRR307905:ENST00000399462:2.91210795643
ENSG00000103528 cell_gm12878_SRR307898:ENST00000568433:1.44217037348014 cell_huvec_SRR307905:ENST00000562274:0.992279472126413
ENSG00000103591 cell_gm12878_SRR307898:ENST00000560362:1.5035026342554 cell_huvec_SRR307905:ENST00000261880:1.05070036227632
ENSG00000104660 cell_gm12878_SRR307898:ENST00000518001:3.45412113761349 cell_huvec_SRR307905:ENST00000321250:4.04517879006045
ENSG00000104946 cell_gm12878_SRR307898:ENST00000221543:12.0842243771487 cell_huvec_SRR307905:ENST00000535102:6.3112048790358
ENSG00000105197 cell_gm12878_SRR307898:ENST00000544017:6.81115613043499 cell_huvec_SRR307905:ENST00000314349:7.33632787524836
ENSG00000105393 cell_gm12878_SRR307898:ENST00000359435:13.1102813084577 cell_huvec_SRR307905:ENST00000448635:6.91193701379884
ENSG00000105699 cell_gm12878_SRR307898:ENST00000354900:6.31107579540938 cell_huvec_SRR307905:ENST00000427250:2.05992733576388
ENSG00000105705 cell_gm12878_SRR307898:ENST00000334782:4.88033149535126 cell_huvec_SRR307905:ENST00000247001:8.04059630710609
ENSG00000105722 cell_gm12878_SRR307898:ENST00000222329:18.3193354813674 cell_huvec_SRR307905:ENST00000440177:19.9886909201374
ENSG00000105851 cell_gm12878_SRR307898:ENST00000440650:3.09728681330829 cell_huvec_SRR307905:ENST00000359195:0.87355345124943
ENSG00000105953 cell_gm12878_SRR307898:ENST00000449767:1.45242697626224 cell_huvec_SRR307905:ENST00000222673:6.12841458769375
ENSG00000106012 cell_gm12878_SRR307898:ENST00000325997:0.304367601278618 cell_huvec_SRR307905:ENST00000404984:1.16682545381305
ENSG00000106367 cell_gm12878_SRR307898:ENST00000443943:11.8860830519582 cell_huvec_SRR307905:ENST00000337619:10.5651596513912
ENSG00000106459 cell_gm12878_SRR307898:ENST00000454688:0.572257726205235 cell_huvec_SRR307905:ENST00000353868:1.13821881459171
ENSG00000106993 cell_gm12878_SRR307898:ENST00000381854:3.84503002490777 cell_huvec_SRR307905:ENST00000381858:2.06280981674899
ENSG00000107262 cell_gm12878_SRR307898:ENST00000379704:1.93941849662669 cell_huvec_SRR307905:ENST00000472232:1.29462658784726
ENSG00000107263 cell_gm12878_SRR307898:ENST00000545785:1.98855881858017 cell_huvec_SRR307905:ENST00000429421:5.14605874580038
ENSG00000107404 cell_gm12878_SRR307898:ENST00000378891:0.69312532265988 cell_huvec_SRR307905:ENST00000263743:1.0821250430551
ENSG00000107745 cell_gm12878_SRR307898:ENST00000361114:1.59260736782851 cell_huvec_SRR307905:ENST00000401998:1.0875085394484
ENSG00000107758 cell_gm12878_SRR307898:ENST00000544628:11.0418693569726 cell_huvec_SRR307905:ENST00000394828:7.83288089454724
[truncated: 1,126,902 more chars]
