# Supplementary material for: Transcriptome analysis of human tissues and cell lines reveals one dominant transcript per gene
Source: Genome Biol. 2013 Jul 1;14(7):R70. doi: 10.1186/gb-2013-14-7-r70 (PMC4053754; doi:10.1186/gb-2013-14-7-r70)
Supplement: Additional file 3 — Supplementary Files [file gb-2013-14-7-r70-S3.ZIP › supp_files/supp_file_5b.txt]

# gene_id       sample_A:major_transcript_sample_A:fpkm sample_B:major_transcript_sample_B:fpkm
ENSG00000001630 cell_gm12878_SRR307897:ENST00000496998:4.45573356356019 cell_gm12878_SRR307898:ENST00000003100:7.8805065971307
ENSG00000060762 cell_gm12878_SRR307897:ENST00000341756:31.8392699546176 cell_gm12878_SRR307898:ENST00000360961:15.0206003387264
ENSG00000072518 cell_gm12878_SRR307897:ENST00000425897:1.12907396375454 cell_gm12878_SRR307898:ENST00000408948:1.77939101297067
ENSG00000078687 cell_gm12878_SRR307897:ENST00000301624:0.808478786410597 cell_gm12878_SRR307898:ENST00000335749:1.09283490622949
ENSG00000099204 cell_gm12878_SRR307897:ENST00000392952:3.57743230632292 cell_gm12878_SRR307898:ENST00000440467:3.52168904310965
ENSG00000116670 cell_gm12878_SRR307897:ENST00000376667:0.994243167704816 cell_gm12878_SRR307898:ENST00000376692:1.25048926728405
ENSG00000129696 cell_gm12878_SRR307897:ENST00000360742:6.6478219367492 cell_gm12878_SRR307898:ENST00000523305:1.83994720116877
ENSG00000131626 cell_gm12878_SRR307897:ENST00000525922:0.241138306304794 cell_gm12878_SRR307898:ENST00000526369:0.650606594596619
ENSG00000134470 cell_gm12878_SRR307897:ENST00000530685:0.581631594431314 cell_gm12878_SRR307898:ENST00000429135:0.949454943661771
ENSG00000149554 cell_gm12878_SRR307897:ENST00000532669:2.1279974698494 cell_gm12878_SRR307898:ENST00000544373:2.15907241397021
ENSG00000151881 cell_gm12878_SRR307897:ENST00000512085:4.86377114317767 cell_gm12878_SRR307898:ENST00000506860:8.01475394979382
ENSG00000176105 cell_gm12878_SRR307897:ENST00000359834:4.82654307979379 cell_gm12878_SRR307898:ENST00000314574:3.41106527292176
ENSG00000182718 cell_gm12878_SRR307897:ENST00000560014:0.234982265175199 cell_gm12878_SRR307898:ENST00000451270:0.453805593431216
ENSG00000197037 cell_gm12878_SRR307897:ENST00000431485:1.61730685241717 cell_gm12878_SRR307898:ENST00000394152:1.36419673893028
ENSG00000197971 cell_gm12878_SRR307897:ENST00000397863:38.6597670687207 cell_gm12878_SRR307898:ENST00000397860:23.7872726468855
ENSG00000048342 cell_gm12878_SRR307897:ENST00000515124:0.320673954564222 cell_hela-s3_SRR315330:ENST00000506643:0.767671492368525
ENSG00000072210 cell_gm12878_SRR307897:ENST00000446398:8.9349022386104 cell_hela-s3_SRR315330:ENST00000395575:14.2561067649391
ENSG00000085276 cell_gm12878_SRR307897:ENST00000492586:0.626443696923565 cell_hela-s3_SRR315330:ENST00000264674:2.58977418509109
ENSG00000089280 cell_gm12878_SRR307897:ENST00000568901:3.70836322832441 cell_hela-s3_SRR315330:ENST00000474990:7.80461253514174
ENSG00000104894 cell_gm12878_SRR307897:ENST00000323906:4.89242451253127 cell_hela-s3_SRR315330:ENST00000391859:4.0670971919494
ENSG00000109917 cell_gm12878_SRR307897:ENST00000431973:9.38205301759217 cell_hela-s3_SRR315330:ENST00000444935:6.34867670111553
ENSG00000111445 cell_gm12878_SRR307897:ENST00000449641:5.11046806673347 cell_hela-s3_SRR315330:ENST00000229043:4.50244160558614
ENSG00000113552 cell_gm12878_SRR307897:ENST00000503794:0.286513008670468 cell_hela-s3_SRR315330:ENST00000311337:1.04178148937474
ENSG00000123983 cell_gm12878_SRR307897:ENST00000421680:1.95015257971755 cell_hela-s3_SRR315330:ENST00000535678:2.00557603187511
ENSG00000134376 cell_gm12878_SRR307897:ENST00000484075:0.310426692858712 cell_hela-s3_SRR315330:ENST00000448952:1.41379631173166
ENSG00000137074 cell_gm12878_SRR307897:ENST00000476858:0.265139109947313 cell_hela-s3_SRR315330:ENST00000397172:0.993594781651286
ENSG00000138777 cell_gm12878_SRR307897:ENST00000351450:2.12689884840326 cell_hela-s3_SRR315330:ENST00000509031:2.57211073439764
ENSG00000139734 cell_gm12878_SRR307897:ENST00000413168:0.724575672545096 cell_hela-s3_SRR315330:ENST00000400324:0.728216807198914
ENSG00000145623 cell_gm12878_SRR307897:ENST00000509237:3.93839859451236 cell_hela-s3_SRR315330:ENST00000274276:6.05850185450311
ENSG00000145741 cell_gm12878_SRR307897:ENST00000507081:11.7552090204644 cell_hela-s3_SRR315330:ENST00000509708:4.25765608053372
ENSG00000148187 cell_gm12878_SRR307897:ENST00000373729:3.56346185041294 cell_hela-s3_SRR315330:ENST00000344641:6.48373574314101
ENSG00000159063 cell_gm12878_SRR307897:ENST00000525783:1.28988299737965 cell_hela-s3_SRR315330:ENST00000530454:1.68157991186092
ENSG00000159352 cell_gm12878_SRR307897:ENST00000368881:1.94180663089785 cell_hela-s3_SRR315330:ENST00000453615:5.63336540638433
ENSG00000161016 cell_gm12878_SRR307897:ENST00000262584:11.2749137146447 cell_hela-s3_SRR315330:ENST00000531975:9.22002968642672
ENSG00000163349 cell_gm12878_SRR307897:ENST00000369558:5.55075589088255 cell_hela-s3_SRR315330:ENST00000443627:4.11845269976003
ENSG00000167775 cell_gm12878_SRR307897:ENST00000537716:1.92406357108969 cell_hela-s3_SRR315330:ENST00000323539:2.70803364080465
ENSG00000168522 cell_gm12878_SRR307897:ENST00000525699:2.87540909957413 cell_hela-s3_SRR315330:ENST00000526755:2.88519540953363
ENSG00000176105 cell_gm12878_SRR307897:ENST00000359834:4.82654307979379 cell_hela-s3_SRR315330:ENST00000314574:5.09779062390689
ENSG00000184226 cell_gm12878_SRR307897:ENST00000377861:1.3842043300553 cell_hela-s3_SRR315330:ENST00000544246:0.467155300052452
ENSG00000184939 cell_gm12878_SRR307897:ENST00000398253:2.12041436607574 cell_hela-s3_SRR315330:ENST00000327567:0.590250840488819
ENSG00000185842 cell_gm12878_SRR307897:ENST00000366848:0.53909601692553 cell_hela-s3_SRR315330:ENST00000433124:1.15610653027589
ENSG00000197879 cell_gm12878_SRR307897:ENST00000438665:1.09802517294622 cell_hela-s3_SRR315330:ENST00000535856:1.18393100668934
ENSG00000214530 cell_gm12878_SRR307897:ENST00000544767:0.417767965977462 cell_hela-s3_SRR315330:ENST00000334805:0.339546993102152
ENSG00000001630 cell_gm12878_SRR307897:ENST00000496998:4.45573356356019 cell_hela-s3_SRR315331:ENST00000003100:3.30497426317506
ENSG00000004866 cell_gm12878_SRR307897:ENST00000422922:1.51580726157882 cell_hela-s3_SRR315331:ENST00000265437:2.68487202863264
ENSG00000006282 cell_gm12878_SRR307897:ENST00000356488:0.242766264517019 cell_hela-s3_SRR315331:ENST00000393244:0.220925674055553
ENSG00000023330 cell_gm12878_SRR307897:ENST00000459884:3.97320699359594 cell_hela-s3_SRR315331:ENST00000484952:2.15726527090931
ENSG00000064763 cell_gm12878_SRR307897:ENST00000547759:1.95467534409255 cell_hela-s3_SRR315331:ENST00000182377:0.863257560943698
ENSG00000065518 cell_gm12878_SRR307897:ENST00000492739:10.5969985962928 cell_hela-s3_SRR315331:ENST00000184266:7.92333342711949
ENSG00000070081 cell_gm12878_SRR307897:ENST00000533926:2.09637043122177 cell_hela-s3_SRR315331:ENST00000533738:1.44836981883745
ENSG00000072518 cell_gm12878_SRR307897:ENST00000425897:1.12907396375454 cell_hela-s3_SRR315331:ENST00000408948:1.85795430609402
ENSG00000090266 cell_gm12878_SRR307897:ENST00000460088:10.1156361096741 cell_hela-s3_SRR315331:ENST00000247866:10.010480943947
ENSG00000104894 cell_gm12878_SRR307897:ENST00000323906:4.89242451253127 cell_hela-s3_SRR315331:ENST00000391859:3.88779057858885
ENSG00000111817 cell_gm12878_SRR307897:ENST00000359564:3.18171933743061 cell_hela-s3_SRR315331:ENST00000540275:9.41073639348474
ENSG00000111907 cell_gm12878_SRR307897:ENST00000368402:0.434127691061396 cell_hela-s3_SRR315331:ENST00000392482:0.706232560536865
ENSG00000115310 cell_gm12878_SRR307897:ENST00000394609:23.1704663475687 cell_hela-s3_SRR315331:ENST00000317610:60.5682681273572
ENSG00000116670 cell_gm12878_SRR307897:ENST00000376667:0.994243167704816 cell_hela-s3_SRR315331:ENST00000376692:0.881507529557286
ENSG00000123268 cell_gm12878_SRR307897:ENST00000552510:8.96855365296617 cell_hela-s3_SRR315331:ENST00000551831:11.1779212787828
ENSG00000128944 cell_gm12878_SRR307897:ENST00000559083:2.90828873710683 cell_hela-s3_SRR315331:ENST00000561169:1.95412514472248
ENSG00000129422 cell_gm12878_SRR307897:ENST00000381861:0.118983192488524 cell_hela-s3_SRR315331:ENST00000400046:0.585163172925612
ENSG00000140025 cell_gm12878_SRR307897:ENST00000556609:1.34019486952992 cell_hela-s3_SRR315331:ENST00000555872:0.585200643292222
ENSG00000140612 cell_gm12878_SRR307897:ENST00000559729:2.69407153663834 cell_hela-s3_SRR315331:ENST00000560266:5.16015636594573
ENSG00000145623 cell_gm12878_SRR307897:ENST00000509237:3.93839859451236 cell_hela-s3_SRR315331:ENST00000274276:7.65105890302915
ENSG00000146540 cell_gm12878_SRR307897:ENST00000444428:0.910586611364857 cell_hela-s3_SRR315331:ENST00000357429:1.32507520804143
ENSG00000148187 cell_gm12878_SRR307897:ENST00000373729:3.56346185041294 cell_hela-s3_SRR315331:ENST00000344641:6.84402667101939
ENSG00000149925 cell_gm12878_SRR307897:ENST00000562168:7.24592574633807 cell_hela-s3_SRR315331:ENST00000566130:5.6848732441989
ENSG00000162521 cell_gm12878_SRR307897:ENST00000463378:1.68334261820277 cell_hela-s3_SRR315331:ENST00000492348:2.32578973273055
ENSG00000166886 cell_gm12878_SRR307897:ENST00000342556:9.97161099291903 cell_hela-s3_SRR315331:ENST00000300131:4.27427276742844
ENSG00000167775 cell_gm12878_SRR307897:ENST00000537716:1.92406357108969 cell_hela-s3_SRR315331:ENST00000323539:3.66718152419478
ENSG00000168522 cell_gm12878_SRR307897:ENST00000525699:2.87540909957413 cell_hela-s3_SRR315331:ENST00000526755:2.77782580456063
ENSG00000169031 cell_gm12878_SRR307897:ENST00000328380:1.55322906222492 cell_hela-s3_SRR315331:ENST00000396578:1.77557365489432
ENSG00000170471 cell_gm12878_SRR307897:ENST00000397042:1.15274513475226 cell_hela-s3_SRR315331:ENST00000397040:1.2473353144635
ENSG00000170734 cell_gm12878_SRR307897:ENST00000443535:12.8345556239137 cell_hela-s3_SRR315331:ENST00000372236:11.4792474377118
ENSG00000173113 cell_gm12878_SRR307897:ENST00000308774:6.03967001070571 cell_hela-s3_SRR315331:ENST00000539854:3.83961878166599
ENSG00000175575 cell_gm12878_SRR307897:ENST00000536582:0.574774113481147 cell_hela-s3_SRR315331:ENST00000310571:1.45458002126505
ENSG00000185551 cell_gm12878_SRR307897:ENST00000421109:2.51672407547099 cell_hela-s3_SRR315331:ENST00000559679:2.44042291276261
ENSG00000186591 cell_gm12878_SRR307897:ENST00000480245:6.71421967794561 cell_hela-s3_SRR315331:ENST00000355621:12.8992859032891
ENSG00000198369 cell_gm12878_SRR307897:ENST00000356388:7.22741445748927 cell_hela-s3_SRR315331:ENST00000427238:5.64874874527028
ENSG00000214530 cell_gm12878_SRR307897:ENST00000544767:0.417767965977462 cell_hela-s3_SRR315331:ENST00000334805:0.382316265798511
ENSG00000001630 cell_gm12878_SRR307897:ENST00000496998:4.45573356356019 cell_hepg2_SRR307926:ENST00000003100:6.29767732038855
ENSG00000064787 cell_gm12878_SRR307897:ENST00000448484:2.12817645516339 cell_hepg2_SRR307926:ENST00000371435:1.17719456851059
ENSG00000065518 cell_gm12878_SRR307897:ENST00000492739:10.5969985962928 cell_hepg2_SRR307926:ENST00000184266:3.61546341328694
ENSG00000083828 cell_gm12878_SRR307897:ENST00000396150:7.21376886390031 cell_hepg2_SRR307926:ENST00000430084:2.04309194834374
ENSG00000097007 cell_gm12878_SRR307897:ENST00000393293:18.3927148627446 cell_hepg2_SRR307926:ENST00000318560:8.21775681960992
ENSG00000099999 cell_gm12878_SRR307897:ENST00000469933:0.806731840360712 cell_hepg2_SRR307926:ENST00000215798:1.22988607421507
ENSG00000100612 cell_gm12878_SRR307897:ENST00000536410:1.51386874627043 cell_hepg2_SRR307926:ENST00000557185:1.30319233582358
ENSG00000100902 cell_gm12878_SRR307897:ENST00000556221:1.7999326053589 cell_hepg2_SRR307926:ENST00000553688:1.27107076913735
ENSG00000101290 cell_gm12878_SRR307897:ENST00000450570:2.98977727790633 cell_hepg2_SRR307926:ENST00000379062:2.75483053465354
ENSG00000103426 cell_gm12878_SRR307897:ENST00000539968:1.48388541201014 cell_hepg2_SRR307926:ENST00000251166:2.55859446566326
ENSG00000105323 cell_gm12878_SRR307897:ENST00000352456:4.52072197673397 cell_hepg2_SRR307926:ENST00000263367:3.42395508813907
ENSG00000105676 cell_gm12878_SRR307897:ENST00000541725:0.420192874433838 cell_hepg2_SRR307926:ENST00000392336:0.602446657908165
ENSG00000106028 cell_gm12878_SRR307897:ENST00000484178:13.6591111240016 cell_hepg2_SRR307926:ENST00000498107:3.36996825826898
ENSG00000108107 cell_gm12878_SRR307897:ENST00000458349:0.468465568905254 cell_hepg2_SRR307926:ENST00000559463:1.65869666148646
ENSG00000108799 cell_gm12878_SRR307897:ENST00000428826:11.3342941957042 cell_hepg2_SRR307926:ENST00000435174:4.09843565179332
ENSG00000113448 cell_gm12878_SRR307897:ENST00000509368:0.261430747893343 cell_hepg2_SRR307926:ENST00000356665:1.13635819818765
ENSG00000113558 cell_gm12878_SRR307897:ENST00000521216:6.16298444087368 cell_hepg2_SRR307926:ENST00000519718:2.18014590931948
ENSG00000116670 cell_gm12878_SRR307897:ENST00000376667:0.994243167704816 cell_hepg2_SRR307926:ENST00000376692:0.881460638895563
ENSG00000119242 cell_gm12878_SRR307897:ENST00000539551:0.898557036878778 cell_hepg2_SRR307926:ENST00000545891:0.846152735525882
ENSG00000119383 cell_gm12878_SRR307897:ENST00000417728:1.16547233738184 cell_hepg2_SRR307926:ENST00000393370:0.408465731844137
ENSG00000127561 cell_gm12878_SRR307897:ENST00000320633:0.988445502869633 cell_hepg2_SRR307926:ENST00000562088:0.691752118631265
ENSG00000129535 cell_gm12878_SRR307897:ENST00000558280:1.24527640235763 cell_hepg2_SRR307926:ENST00000561028:1.75486759083356
ENSG00000135537 cell_gm12878_SRR307897:ENST00000431865:2.43348129224134 cell_hepg2_SRR307926:ENST00000430458:1.19013927454631
ENSG00000138674 cell_gm12878_SRR307897:ENST00000506495:3.73845901470899 cell_hepg2_SRR307926:ENST00000515062:8.89192684776105
ENSG00000138777 cell_gm12878_SRR307897:ENST00000351450:2.12689884840326 cell_hepg2_SRR307926:ENST00000506815:0.782055448550621
ENSG00000140612 cell_gm12878_SRR307897:ENST00000559729:2.69407153663834 cell_hepg2_SRR307926:ENST00000560266:2.65978036540832
ENSG00000141012 cell_gm12878_SRR307897:ENST00000568311:0.714132237285168 cell_hepg2_SRR307926:ENST00000567525:0.385661092177685
ENSG00000141556 cell_gm12878_SRR307897:ENST00000269368:5.12930961061771 cell_hepg2_SRR307926:ENST00000355528:7.78902114177135
ENSG00000144401 cell_gm12878_SRR307897:ENST00000448823:2.63401107205709 cell_hepg2_SRR307926:ENST00000406927:1.7437754199207
ENSG00000149806 cell_gm12878_SRR307897:ENST00000525297:13.6183972414591 cell_hepg2_SRR307926:ENST00000527548:9.89230343808708
ENSG00000152818 cell_gm12878_SRR307897:ENST00000417142:1.7285127785317 cell_hepg2_SRR307926:ENST00000432686:3.43856805706692
ENSG00000152894 cell_gm12878_SRR307897:ENST00000532331:0.451753464015525 cell_hepg2_SRR307926:ENST00000368227:1.50709001557652
ENSG00000160214 cell_gm12878_SRR307897:ENST00000483896:1.05633086894307 cell_hepg2_SRR307926:ENST00000400387:1.39968077123163
ENSG00000162129 cell_gm12878_SRR307897:ENST00000544683:1.64002625134493 cell_hepg2_SRR307926:ENST00000538039:1.54074001840067
ENSG00000162385 cell_gm12878_SRR307897:ENST00000371466:2.33780738245972 cell_hepg2_SRR307926:ENST00000371470:1.43858844885275
ENSG00000163349 cell_gm12878_SRR307897:ENST00000369558:5.55075589088255 cell_hepg2_SRR307926:ENST00000514621:1.43594926584177
ENSG00000164587 cell_gm12878_SRR307897:ENST00000521466:14.3971789249164 cell_hepg2_SRR307926:ENST00000407193:4.67045310734752
ENSG00000168386 cell_gm12878_SRR307897:ENST00000471562:0.540492927324161 cell_hepg2_SRR307926:ENST00000477258:1.57948526651962
ENSG00000170324 cell_gm12878_SRR307897:ENST00000374201:0.536046838961628 cell_hepg2_SRR307926:ENST00000305531:0.250470613790261
ENSG00000175115 cell_gm12878_SRR307897:ENST00000527380:1.56662973312134 cell_hepg2_SRR307926:ENST00000320580:0.950413816881142
ENSG00000175662 cell_gm12878_SRR307897:ENST00000535933:2.25118950485997 cell_hepg2_SRR307926:ENST00000318094:2.39049675755889
ENSG00000176105 cell_gm12878_SRR307897:ENST00000359834:4.82654307979379 cell_hepg2_SRR307926:ENST00000314574:6.09464179794864
ENSG00000178188 cell_gm12878_SRR307897:ENST00000568868:0.640620826422562 cell_hepg2_SRR307926:ENST00000566176:1.51050993032456
ENSG00000182718 cell_gm12878_SRR307897:ENST00000560014:0.234982265175199 cell_hepg2_SRR307926:ENST00000421017:1.14398294034682
ENSG00000184009 cell_gm12878_SRR307897:ENST00000447294:235.866014765049 cell_hepg2_SRR307926:ENST00000331925:285.562938680685
ENSG00000184470 cell_gm12878_SRR307897:ENST00000334363:0.394565304037529 cell_hepg2_SRR307926:ENST00000538798:0.0999835336424556
ENSG00000197142 cell_gm12878_SRR307897:ENST00000356116:4.65464118405816 cell_hepg2_SRR307926:ENST00000354655:3.78833049384095
ENSG00000035687 cell_gm12878_SRR307897:ENST00000449326:3.11416161326762 cell_hepg2_SRR307927:ENST00000366535:2.09814791842044
ENSG00000064787 cell_gm12878_SRR307897:ENST00000448484:2.12817645516339 cell_hepg2_SRR307927:ENST00000395961:0.584361946804797
ENSG00000093009 cell_gm12878_SRR307897:ENST00000438587:1.75809464386608 cell_hepg2_SRR307927:ENST00000263201:0.423492340030844
ENSG00000097007 cell_gm12878_SRR307897:ENST00000393293:18.3927148627446 cell_hepg2_SRR307927:ENST00000318560:14.595668732602
ENSG00000099999 cell_gm12878_SRR307897:ENST00000469933:0.806731840360712 cell_hepg2_SRR307927:ENST00000215798:1.05443791327519
ENSG00000105323 cell_gm12878_SRR307897:ENST00000352456:4.52072197673397 cell_hepg2_SRR307927:ENST00000263367:4.67892917706402
ENSG00000108107 cell_gm12878_SRR307897:ENST00000458349:0.468465568905254 cell_hepg2_SRR307927:ENST00000559463:1.25494484345781
ENSG00000116670 cell_gm12878_SRR307897:ENST00000376667:0.994243167704816 cell_hepg2_SRR307927:ENST00000376692:1.12540905686335
ENSG00000118557 cell_gm12878_SRR307897:ENST00000237353:0.575427462198234 cell_hepg2_SRR307927:ENST00000537792:2.1190105066472
ENSG00000119242 cell_gm12878_SRR307897:ENST00000539551:0.898557036878778 cell_hepg2_SRR307927:ENST00000545891:1.94528133326743
ENSG00000119383 cell_gm12878_SRR307897:ENST00000417728:1.16547233738184 cell_hepg2_SRR307927:ENST00000393370:0.43103392021593
ENSG00000123213 cell_gm12878_SRR307897:ENST00000514991:1.53774198811539 cell_hepg2_SRR307927:ENST00000509935:1.62580962133944
ENSG00000138606 cell_gm12878_SRR307897:ENST00000561278:0.237099529392203 cell_hepg2_SRR307927:ENST00000458022:0.669774064759947
ENSG00000138777 cell_gm12878_SRR307897:ENST00000351450:2.12689884840326 cell_hepg2_SRR307927:ENST00000310267:1.12323543060794
ENSG00000139436 cell_gm12878_SRR307897:ENST00000551494:1.36187836081003 cell_hepg2_SRR307927:ENST00000360185:1.10408475198665
ENSG00000140612 cell_gm12878_SRR307897:ENST00000559729:2.69407153663834 cell_hepg2_SRR307927:ENST00000560266:4.65799364833372
ENSG00000144559 cell_gm12878_SRR307897:ENST00000455809:1.24446036013169 cell_hepg2_SRR307927:ENST00000273037:0.948775676822657
ENSG00000149716 cell_gm12878_SRR307897:ENST00000542341:1.07630690455563 cell_hepg2_SRR307927:ENST00000376587:0.925128212668226
ENSG00000152818 cell_gm12878_SRR307897:ENST00000417142:1.7285127785317 cell_hepg2_SRR307927:ENST00000432686:4.02064886578612
ENSG00000152894 cell_gm12878_SRR307897:ENST00000532331:0.451753464015525 cell_hepg2_SRR307927:ENST00000368227:1.75738073862442
ENSG00000160214 cell_gm12878_SRR307897:ENST00000483896:1.05633086894307 cell_hepg2_SRR307927:ENST00000400387:1.52651266981698
ENSG00000160703 cell_gm12878_SRR307897:ENST00000397884:1.02080491946307 cell_hepg2_SRR307927:ENST00000409991:1.1488839059919
ENSG00000162735 cell_gm12878_SRR307897:ENST00000429425:4.60684953808144 cell_hepg2_SRR307927:ENST00000440949:4.67736075272963
ENSG00000168386 cell_gm12878_SRR307897:ENST00000471562:0.540492927324161 cell_hepg2_SRR307927:ENST00000477258:1.55546084043066
ENSG00000168675 cell_gm12878_SRR307897:ENST00000399847:1.86436113047099 cell_hepg2_SRR307927:ENST00000361205:2.10998336466212
ENSG00000171858 cell_gm12878_SRR307897:ENST00000343986:5.4912264633186 cell_hepg2_SRR307927:ENST00000337102:6.58558437004381
ENSG00000173402 cell_gm12878_SRR307897:ENST00000515359:0.201523592444991 cell_hepg2_SRR307927:ENST00000308775:0.671887072529818
ENSG00000175115 cell_gm12878_SRR307897:ENST00000527380:1.56662973312134 cell_hepg2_SRR307927:ENST00000320580:1.16914310256742
ENSG00000175575 cell_gm12878_SRR307897:ENST00000536582:0.574774113481147 cell_hepg2_SRR307927:ENST00000310571:1.39911113532456
ENSG00000176105 cell_gm12878_SRR307897:ENST00000359834:4.82654307979379 cell_hepg2_SRR307927:ENST00000314574:3.85423990527264
ENSG00000177548 cell_gm12878_SRR307897:ENST00000566762:3.13000289824412 cell_hepg2_SRR307927:ENST00000358201:1.6367959106386
ENSG00000178741 cell_gm12878_SRR307897:ENST00000567270:3.15730612415038 cell_hepg2_SRR307927:ENST00000322347:1.66112104832394
ENSG00000178950 cell_gm12878_SRR307897:ENST00000511229:0.28086042368676 cell_hepg2_SRR307927:ENST00000504668:0.371922478475461
ENSG00000179918 cell_gm12878_SRR307897:ENST00000418751:3.24542528363067 cell_hepg2_SRR307927:ENST00000500504:3.19295593733995
ENSG00000182718 cell_gm12878_SRR307897:ENST00000560014:0.234982265175199 cell_hepg2_SRR307927:ENST00000332680:0.534728445907805
ENSG00000184009 cell_gm12878_SRR307897:ENST00000447294:235.866014765049 cell_hepg2_SRR307927:ENST00000331925:427.929483032046
ENSG00000189067 cell_gm12878_SRR307897:ENST00000413364:20.9653330943397 cell_hepg2_SRR307927:ENST00000381810:16.8254142037974
ENSG00000242114 cell_gm12878_SRR307897:ENST00000355143:0.925380526854284 cell_hepg2_SRR307927:ENST00000266263:1.03048915821819
ENSG00000001630 cell_gm12878_SRR307897:ENST00000496998:4.45573356356019 cell_huvec_SRR307905:ENST00000003100:5.72145626736081
ENSG00000003402 cell_gm12878_SRR307897:ENST00000433445:2.7005713075778 cell_huvec_SRR307905:ENST00000395148:4.84665405110572
ENSG00000004866 cell_gm12878_SRR307897:ENST00000422922:1.51580726157882 cell_huvec_SRR307905:ENST00000265437:4.78699884804989
ENSG00000006715 cell_gm12878_SRR307897:ENST00000439468:9.25690463113777 cell_huvec_SRR307905:ENST00000310301:3.24962541764711
ENSG00000011052 cell_gm12878_SRR307897:ENST00000376392:3.14291083277762 cell_huvec_SRR307905:ENST00000393190:0.97842262941975
ENSG00000019485 cell_gm12878_SRR307897:ENST00000424263:0.625780793540578 cell_huvec_SRR307905:ENST00000534751:1.48253488961081
ENSG00000033627 cell_gm12878_SRR307897:ENST00000393829:5.40840075385924 cell_huvec_SRR307905:ENST00000544137:16.0894410204633
ENSG00000035687 cell_gm12878_SRR307897:ENST00000449326:3.11416161326762 cell_huvec_SRR307905:ENST00000366535:3.10235546030428
ENSG00000038532 cell_gm12878_SRR307897:ENST00000409552:1.95712440564029 cell_huvec_SRR307905:ENST00000381822:1.06075771052167
ENSG00000051108 cell_gm12878_SRR307897:ENST00000568651:3.44144306129011 cell_huvec_SRR307905:ENST00000300302:1.95332678929612
ENSG00000054611 cell_gm12878_SRR307897:ENST00000407381:1.51322746786107 cell_huvec_SRR307905:ENST00000337137:1.9093885596638
ENSG00000054654 cell_gm12878_SRR307897:ENST00000344113:0.32766024097223 cell_huvec_SRR307905:ENST00000458046:0.94903320990592
ENSG00000069966 cell_gm12878_SRR307897:ENST00000358784:0.47577881827234 cell_huvec_SRR307905:ENST00000396335:0.64405713062826
ENSG00000073849 cell_gm12878_SRR307897:ENST00000442023:3.01072501974246 cell_huvec_SRR307905:ENST00000457772:2.09840114608914
ENSG00000079335 cell_gm12878_SRR307897:ENST00000336454:2.81157632553473 cell_huvec_SRR307905:ENST00000361544:1.93258176590724
ENSG00000079387 cell_gm12878_SRR307897:ENST00000551798:1.03385030468072 cell_huvec_SRR307905:ENST00000448372:0.844369493940854
ENSG00000083223 cell_gm12878_SRR307897:ENST00000375947:1.06736350748836 cell_huvec_SRR307905:ENST00000375960:1.10298784550005
ENSG00000088833 cell_gm12878_SRR307897:ENST00000555568:4.27615815839124 cell_huvec_SRR307905:ENST00000555944:17.9164781369243
ENSG00000092010 cell_gm12878_SRR307897:ENST00000558112:8.40878543659021 cell_huvec_SRR307905:ENST00000559123:5.59829791092786
ENSG00000092203 cell_gm12878_SRR307897:ENST00000457430:3.2448673422972 cell_huvec_SRR307905:ENST00000448790:1.91987071487108
ENSG00000099901 cell_gm12878_SRR307897:ENST00000448394:1.14569057995129 cell_huvec_SRR307905:ENST00000430524:0.228211436840264
ENSG00000101146 cell_gm12878_SRR307897:ENST00000429339:2.61423543575749 cell_huvec_SRR307905:ENST00000371242:1.7132840895375
ENSG00000101290 cell_gm12878_SRR307897:ENST00000450570:2.98977727790633 cell_huvec_SRR307905:ENST00000460006:4.51890790315004
ENSG00000102786 cell_gm12878_SRR307897:ENST00000497989:0.971244798043203 cell_huvec_SRR307905:ENST00000442263:0.574449587299899
ENSG00000103187 cell_gm12878_SRR307897:ENST00000262428:3.74059722313717 cell_huvec_SRR307905:ENST00000564057:1.45533243659641
ENSG00000103429 cell_gm12878_SRR307897:ENST00000562545:2.19570677943034 cell_huvec_SRR307905:ENST00000563971:2.75760303206383
ENSG00000103528 cell_gm12878_SRR307897:ENST00000568433:0.758441744170488 cell_huvec_SRR307905:ENST00000562274:0.992279472126413
ENSG00000103653 cell_gm12878_SRR307897:ENST00000569462:2.347074988273 cell_huvec_SRR307905:ENST00000309470:2.66406952801544
ENSG00000105323 cell_gm12878_SRR307897:ENST00000352456:4.52072197673397 cell_huvec_SRR307905:ENST00000270069:6.85851730407191
ENSG00000105953 cell_gm12878_SRR307897:ENST00000419661:2.0446451983032 cell_huvec_SRR307905:ENST00000222673:6.12841458769375
ENSG00000106588 cell_gm12878_SRR307897:ENST00000445517:3.87785001343599 cell_huvec_SRR307905:ENST00000457444:1.74341212730322
ENSG00000109133 cell_gm12878_SRR307897:ENST00000513702:3.08092054690152 cell_huvec_SRR307905:ENST00000264452:1.70967128337405
ENSG00000109332 cell_gm12878_SRR307897:ENST00000394803:1.62202692926017 cell_huvec_SRR307905:ENST00000343106:2.16564524574183
ENSG00000110801 cell_gm12878_SRR307897:ENST00000540962:1.28356101139075 cell_huvec_SRR307905:ENST00000261817:0.91023447211779
ENSG00000110841 cell_gm12878_SRR307897:ENST00000539326:0.281240923341842 cell_huvec_SRR307905:ENST00000537927:0.973579279877814
ENSG00000112695 cell_gm12878_SRR307897:ENST00000460985:8.99764840800584 cell_huvec_SRR307905:ENST00000370089:2.965450750563
ENSG00000113558 cell_gm12878_SRR307897:ENST00000521216:6.16298444087368 cell_huvec_SRR307905:ENST00000519718:3.79662888650451
ENSG00000113712 cell_gm12878_SRR307897:ENST00000504676:3.09945723516774 cell_huvec_SRR307905:ENST00000523203:4.18127696921048
ENSG00000114650 cell_gm12878_SRR307897:ENST00000495603:0.341696812622312 cell_huvec_SRR307905:ENST00000360832:1.21768362705632
ENSG00000114867 cell_gm12878_SRR307897:ENST00000422614:2.42848661600037 cell_huvec_SRR307905:ENST00000457456:14.5429105130252
ENSG00000114902 cell_gm12878_SRR307897:ENST00000423431:4.6189885202075 cell_huvec_SRR307905:ENST00000233025:2.88206673802321
ENSG00000115310 cell_gm12878_SRR307897:ENST00000394609:23.1704663475687 cell_huvec_SRR307905:ENST00000317610:67.0113849356795
ENSG00000116062 cell_gm12878_SRR307897:ENST00000540021:1.25446046123012 cell_huvec_SRR307905:ENST00000446255:0.444274158429104
ENSG00000116586 cell_gm12878_SRR307897:ENST00000368305:2.58841451689178 cell_huvec_SRR307905:ENST00000368302:1.64972841870612
ENSG00000117620 cell_gm12878_SRR307897:ENST00000422078:0.775119479103178 cell_huvec_SRR307905:ENST00000465289:0.476594915086743
ENSG00000118557 cell_gm12878_SRR307897:ENST00000237353:0.575427462198234 cell_huvec_SRR307905:ENST00000537792:2.92927992305989
ENSG00000119242 cell_gm12878_SRR307897:ENST00000539551:0.898557036878778 cell_huvec_SRR307905:ENST00000545891:2.04184635747987
ENSG00000119383 cell_gm12878_SRR307897:ENST00000417728:1.16547233738184 cell_huvec_SRR307905:ENST00000347048:1.90518379142026
ENSG00000119408 cell_gm12878_SRR307897:ENST00000539416:1.39427879797105 cell_huvec_SRR307905:ENST00000373601:2.51736331904152
ENSG00000119682 cell_gm12878_SRR307897:ENST00000490805:0.656943059363143 cell_huvec_SRR307905:ENST00000554070:3.52558110682074
ENSG00000120805 cell_gm12878_SRR307897:ENST00000551688:4.27447639004148 cell_huvec_SRR307905:ENST00000261636:4.44999546877061
ENSG00000124444 cell_gm12878_SRR307897:ENST00000336564:0.643750110713393 cell_huvec_SRR307905:ENST00000529930:1.22949436669256
ENSG00000125779 cell_gm12878_SRR307897:ENST00000399552:2.11928688193952 cell_huvec_SRR307905:ENST00000497424:2.93519209316555
ENSG00000127561 cell_gm12878_SRR307897:ENST00000320633:0.988445502869633 cell_huvec_SRR307905:ENST00000248121:0.607827225073868
ENSG00000128463 cell_gm12878_SRR307897:ENST00000560911:1.12811763601691 cell_huvec_SRR307905:ENST00000558205:0.876754674418311
ENSG00000129566 cell_gm12878_SRR307897:ENST00000553984:1.71668521256363 cell_huvec_SRR307905:ENST00000556549:3.09696132822472
ENSG00000131196 cell_gm12878_SRR307897:ENST00000397790:0.663309555002911 cell_huvec_SRR307905:ENST00000542384:2.80429462204338
ENSG00000131748 cell_gm12878_SRR307897:ENST00000443521:4.71848129048623 cell_huvec_SRR307905:ENST00000336308:3.04601086648271
ENSG00000132522 cell_gm12878_SRR307897:ENST00000315601:3.946958783144 cell_huvec_SRR307905:ENST00000389167:9.11661852557024
ENSG00000133059 cell_gm12878_SRR307897:ENST00000367162:3.05896355282611 cell_huvec_SRR307905:ENST00000367160:2.45831627480208
ENSG00000133818 cell_gm12878_SRR307897:ENST00000414023:1.92582514595988 cell_huvec_SRR307905:ENST00000256196:1.47366364368238
ENSG00000134330 cell_gm12878_SRR307897:ENST00000495797:2.19254979286185 cell_huvec_SRR307905:ENST00000470914:3.0245487569208
ENSG00000134470 cell_gm12878_SRR307897:ENST00000530685:0.581631594431314 cell_huvec_SRR307905:ENST00000397251:1.99874879850014
ENSG00000134970 cell_gm12878_SRR307897:ENST00000456936:67.5229829969571 cell_huvec_SRR307905:ENST00000508420:54.8115130847543
ENSG00000135124 cell_gm12878_SRR307897:ENST00000543318:1.49568054423819 cell_huvec_SRR307905:ENST00000543171:2.90174570401804
ENSG00000135372 cell_gm12878_SRR307897:ENST00000529523:2.09416745637238 cell_huvec_SRR307905:ENST00000527971:4.34788414499221
ENSG00000135390 cell_gm12878_SRR307897:ENST00000549164:2.83222418730022 cell_huvec_SRR307905:ENST00000338662:2.18454921763707
ENSG00000135439 cell_gm12878_SRR307897:ENST00000549129:2.61437633834108 cell_huvec_SRR307905:ENST00000547588:0.981602911333514
ENSG00000136504 cell_gm12878_SRR307897:ENST00000503935:0.887111535643683 cell_huvec_SRR307905:ENST00000424009:0.752325857475829
ENSG00000136709 cell_gm12878_SRR307897:ENST00000436787:3.90551938229252 cell_huvec_SRR307905:ENST00000322313:3.61810172227129
ENSG00000136770 cell_gm12878_SRR307897:ENST00000447548:6.17129750787624 cell_huvec_SRR307905:ENST00000376946:4.63009940557186
ENSG00000137100 cell_gm12878_SRR307897:ENST00000259632:2.4492659096947 cell_huvec_SRR307905:ENST00000421919:1.53911539278611
ENSG00000138074 cell_gm12878_SRR307897:ENST00000310574:2.71423409669398 cell_huvec_SRR307905:ENST00000401463:2.52357438008593
ENSG00000138777 cell_gm12878_SRR307897:ENST00000351450:2.12689884840326 cell_huvec_SRR307905:ENST00000310267:0.964802367481773
ENSG00000141012 cell_gm12878_SRR307897:ENST00000568311:0.714132237285168 cell_huvec_SRR307905:ENST00000567525:0.995202843929789
ENSG00000141524 cell_gm12878_SRR307897:ENST00000322914:4.64642239203881 cell_huvec_SRR307905:ENST00000306591:5.28933834386858
ENSG00000143207 cell_gm12878_SRR307897:ENST00000459744:2.00338773078879 cell_huvec_SRR307905:ENST00000436424:3.94820266551447
ENSG00000144559 cell_gm12878_SRR307897:ENST00000455809:1.24446036013169 cell_huvec_SRR307905:ENST00000411947:0.938693262779832
ENSG00000145623 cell_gm12878_SRR307897:ENST00000509237:3.93839859451236 cell_huvec_SRR307905:ENST00000274276:3.63958679783522
ENSG00000147457 cell_gm12878_SRR307897:ENST00000517325:1.84476760350546 cell_huvec_SRR307905:ENST00000313219:1.92243899781681
ENSG00000147649 cell_gm12878_SRR307897:ENST00000521933:11.189950309666 cell_huvec_SRR307905:ENST00000336273:31.1963184706651
ENSG00000147872 cell_gm12878_SRR307897:ENST00000276914:10.5663321880773 cell_huvec_SRR307905:ENST00000380464:5.10396948275645
ENSG00000150093 cell_gm12878_SRR307897:ENST00000494395:4.97260671237333 cell_huvec_SRR307905:ENST00000302278:5.50994879159368
ENSG00000151366 cell_gm12878_SRR307897:ENST00000525085:2.95935269942154 cell_huvec_SRR307905:ENST00000528164:7.46592194169553
ENSG00000153234 cell_gm12878_SRR307897:ENST00000339562:3.18082183350092 cell_huvec_SRR307905:ENST00000424077:2.50108145585427
ENSG00000153310 cell_gm12878_SRR307897:ENST00000522250:2.91594174989398 cell_huvec_SRR307905:ENST00000522941:0.621615956428998
ENSG00000155465 cell_gm12878_SRR307897:ENST00000554517:1.45328542417035 cell_huvec_SRR307905:ENST00000554758:1.47589027573114
ENSG00000156017 cell_gm12878_SRR307897:ENST00000451153:4.55424037835625 cell_huvec_SRR307905:ENST00000376830:2.163731010809
ENSG00000156650 cell_gm12878_SRR307897:ENST00000372711:2.07546169843485 cell_huvec_SRR307905:ENST00000372714:1.73966862675928
ENSG00000158019 cell_gm12878_SRR307897:ENST00000379624:3.46720700846577 cell_huvec_SRR307905:ENST00000379623:1.45481247856007
ENSG00000160446 cell_gm12878_SRR307897:ENST00000452105:0.48551239895295 cell_huvec_SRR307905:ENST00000372663:0.788217386940766
ENSG00000161904 cell_gm12878_SRR307897:ENST00000513701:12.0478348421975 cell_huvec_SRR307905:ENST00000293760:4.93687172147256
ENSG00000162129 cell_gm12878_SRR307897:ENST00000544683:1.64002625134493 cell_huvec_SRR307905:ENST00000538039:1.23521967297567
ENSG00000163468 cell_gm12878_SRR307897:ENST00000415548:2.42409254381307 cell_huvec_SRR307905:ENST00000368259:7.50194108448141
ENSG00000163703 cell_gm12878_SRR307897:ENST00000326434:1.40363790506958 cell_huvec_SRR307905:ENST00000435417:6.05172723108027
ENSG00000164045 cell_gm12878_SRR307897:ENST00000302506:2.7538677960674 cell_huvec_SRR307905:ENST00000351231:3.46241488160966
ENSG00000164080 cell_gm12878_SRR307897:ENST00000409535:0.423583357525598 cell_huvec_SRR307905:ENST00000432863:0.492726123818344
ENSG00000165916 cell_gm12878_SRR307897:ENST00000531653:2.10032946949591 cell_huvec_SRR307905:ENST00000298852:1.60417316922654
ENSG00000166333 cell_gm12878_SRR307897:ENST00000420936:9.2381892634823 cell_huvec_SRR307905:ENST00000537806:4.54472751587086
ENSG00000166452 cell_gm12878_SRR307897:ENST00000534147:5.41795178713069 cell_huvec_SRR307905:ENST00000396648:2.06064783633778
ENSG00000167552 cell_gm12878_SRR307897:ENST00000552597:1.23610562605916 cell_huvec_SRR307905:ENST00000552250:1.20218967224818
ENSG00000167562 cell_gm12878_SRR307897:ENST00000301093:2.34326039333982 cell_huvec_SRR307905:ENST00000391785:2.79075169278355
ENSG00000167881 cell_gm12878_SRR307897:ENST00000540937:3.94344836854897 cell_huvec_SRR307905:ENST00000542536:9.16512842439747
ENSG00000168386 cell_gm12878_SRR307897:ENST00000471562:0.540492927324161 cell_huvec_SRR307905:ENST00000383694:1.83865055353527
ENSG00000171453 cell_gm12878_SRR307897:ENST00000428025:2.30366710332294 cell_huvec_SRR307905:ENST00000372389:4.12424365648417
ENSG00000172262 cell_gm12878_SRR307897:ENST00000399534:2.29349786737392 cell_huvec_SRR307905:ENST00000509634:2.92634959577955
ENSG00000173113 cell_gm12878_SRR307897:ENST00000308774:6.03967001070571 cell_huvec_SRR307905:ENST00000539854:3.28273770302911
ENSG00000175575 cell_gm12878_SRR307897:ENST00000536582:0.574774113481147 cell_huvec_SRR307905:ENST00000544552:0.542916152240792
ENSG00000176087 cell_gm12878_SRR307897:ENST00000432254:1.05000595283145 cell_huvec_SRR307905:ENST00000323146:1.16586855741566
ENSG00000176890 cell_gm12878_SRR307897:ENST00000323274:72.350699314875 cell_huvec_SRR307905:ENST00000323250:42.1599329377657
ENSG00000177889 cell_gm12878_SRR307897:ENST00000550657:5.24179490425646 cell_huvec_SRR307905:ENST00000318066:4.03753308955876
ENSG00000179218 cell_gm12878_SRR307897:ENST00000539083:58.6422445414828 cell_huvec_SRR307905:ENST00000316448:65.0237008669637
ENSG00000179918 cell_gm12878_SRR307897:ENST00000418751:3.24542528363067 cell_huvec_SRR307905:ENST00000500504:3.25992781153914
ENSG00000179965 cell_gm12878_SRR307897:ENST00000564550:2.66392681649074 cell_huvec_SRR307905:ENST00000434417:2.92738270341101
ENSG00000183826 cell_gm12878_SRR307897:ENST00000403056:1.73179641072848 cell_huvec_SRR307905:ENST00000481247:2.30252322906912
ENSG00000186106 cell_gm12878_SRR307897:ENST00000335659:2.00539408640364 cell_huvec_SRR307905:ENST00000519597:1.06247023976189
ENSG00000186575 cell_gm12878_SRR307897:ENST00000397789:1.23880015329321 cell_huvec_SRR307905:ENST00000347330:2.05956922831078
ENSG00000196352 cell_gm12878_SRR307897:ENST00000343420:4.2668328876602 cell_huvec_SRR307905:ENST00000367063:4.48007190508215
ENSG00000196365 cell_gm12878_SRR307897:ENST00000358403:7.21552040865261 cell_huvec_SRR307905:ENST00000360614:7.48669963008164
ENSG00000196419 cell_gm12878_SRR307897:ENST00000405506:1.18942492796915 cell_huvec_SRR307905:ENST00000359308:0.941028288589717
ENSG00000196821 cell_gm12878_SRR307897:ENST00000374023:52.4982898712199 cell_huvec_SRR307905:ENST00000374026:29.0439711495126
ENSG00000197043 cell_gm12878_SRR307897:ENST00000517757:5.69117778294874 cell_huvec_SRR307905:ENST00000377751:3.85606483731297
ENSG00000197147 cell_gm12878_SRR307897:ENST00000439853:2.70472859147947 cell_huvec_SRR307905:ENST00000541858:2.32355883097192
ENSG00000197345 cell_gm12878_SRR307897:ENST00000362034:1.66611475647554 cell_huvec_SRR307905:ENST00000565125:0.421321620875745
ENSG00000198466 cell_gm12878_SRR307897:ENST00000339656:2.86517020497706 cell_huvec_SRR307905:ENST00000419854:3.34597946712709
ENSG00000198586 cell_gm12878_SRR307897:ENST00000356075:2.26165093818322 cell_huvec_SRR307905:ENST00000442919:2.66840419777106
ENSG00000204954 cell_gm12878_SRR307897:ENST00000553183:3.98960754762135 cell_huvec_SRR307905:ENST00000552940:2.15681868465714
ENSG00000242114 cell_gm12878_SRR307897:ENST00000355143:0.925380526854284 cell_huvec_SRR307905:ENST00000266263:1.65511408269634
ENSG00000242259 cell_gm12878_SRR307897:ENST00000399568:1.89305305270344 cell_huvec_SRR307905:ENST00000333059:1.54150681862453
ENSG00000000419 cell_gm12878_SRR307897:ENST00000371588:2.19324133889943 cell_huvec_SRR307906:ENST00000371582:0.592193012489568
ENSG00000001630 cell_gm12878_SRR307897:ENST00000496998:4.45573356356019 cell_huvec_SRR307906:ENST00000003100:3.85275253790703
ENSG00000001631 cell_gm12878_SRR307897:ENST00000445516:4.25382983439476 cell_huvec_SRR307906:ENST00000452773:4.83629513354938
ENSG00000003402 cell_gm12878_SRR307897:ENST00000433445:2.7005713075778 cell_huvec_SRR307906:ENST00000395148:2.95113439359647
ENSG00000006715 cell_gm12878_SRR307897:ENST00000439468:9.25690463113777 cell_huvec_SRR307906:ENST00000310301:4.79358574159502
ENSG00000013810 cell_gm12878_SRR307897:ENST00000458173:1.31543553331447 cell_huvec_SRR307906:ENST00000470136:2.64677946439281
ENSG00000019485 cell_gm12878_SRR307897:ENST00000424263:0.625780793540578 cell_huvec_SRR307906:ENST00000534751:1.63250473375656
ENSG00000023330 cell_gm12878_SRR307897:ENST00000459884:3.97320699359594 cell_huvec_SRR307906:ENST00000469224:2.72610627547858
ENSG00000032389 cell_gm12878_SRR307897:ENST00000441271:0.700399191937221 cell_huvec_SRR307906:ENST00000398659:1.69505874425438
ENSG00000035687 cell_gm12878_SRR307897:ENST00000449326:3.11416161326762 cell_huvec_SRR307906:ENST00000366535:3.79842017854878
ENSG00000051108 cell_gm12878_SRR307897:ENST00000568651:3.44144306129011 cell_huvec_SRR307906:ENST00000300302:2.96930432457586
ENSG00000059728 cell_gm12878_SRR307897:ENST00000435990:3.32420026800663 cell_huvec_SRR307906:ENST00000264444:7.09984214196091
ENSG00000065154 cell_gm12878_SRR307897:ENST00000368845:1.19709078926285 cell_huvec_SRR307906:ENST00000539214:1.24928736285221
ENSG00000065518 cell_gm12878_SRR307897:ENST00000492739:10.5969985962928 cell_huvec_SRR307906:ENST00000461682:3.80630361003328
ENSG00000067369 cell_gm12878_SRR307897:ENST00000414758:5.98918079843304 cell_huvec_SRR307906:ENST00000411772:2.58419009883954
ENSG00000071205 cell_gm12878_SRR307897:ENST00000336498:0.841686508045699 cell_huvec_SRR307906:ENST00000507661:0.557611202846333
ENSG00000075131 cell_gm12878_SRR307897:ENST00000367709:0.549278227369395 cell_huvec_SRR307906:ENST00000261881:0.977472073058516
ENSG00000076944 cell_gm12878_SRR307897:ENST00000543902:2.32427733330099 cell_huvec_SRR307906:ENST00000320400:5.02304146310311
ENSG00000079387 cell_gm12878_SRR307897:ENST00000551798:1.03385030468072 cell_huvec_SRR307906:ENST00000448372:2.10532425712411
ENSG00000081760 cell_gm12878_SRR307897:ENST00000536752:0.254689696918142 cell_huvec_SRR307906:ENST00000543665:1.266276479511
ENSG00000083223 cell_gm12878_SRR307897:ENST00000375947:1.06736350748836 cell_huvec_SRR307906:ENST00000375960:0.698180904821699
ENSG00000086200 cell_gm12878_SRR307897:ENST00000325324:0.676244537370661 cell_huvec_SRR307906:ENST00000409534:1.52337550646949
ENSG00000091732 cell_gm12878_SRR307897:ENST00000360708:1.4550851681935 cell_huvec_SRR307906:ENST00000311873:1.88779558981194
ENSG00000099901 cell_gm12878_SRR307897:ENST00000448394:1.14569057995129 cell_huvec_SRR307906:ENST00000430524:0.480906809917726
ENSG00000099992 cell_gm12878_SRR307897:ENST00000393906:0.79732638106052 cell_huvec_SRR307906:ENST00000403477:0.719135405061372
ENSG00000100227 cell_gm12878_SRR307897:ENST00000451060:2.29377789359676 cell_huvec_SRR307906:ENST00000348657:2.50280362642787
ENSG00000100612 cell_gm12878_SRR307897:ENST00000536410:1.51386874627043 cell_huvec_SRR307906:ENST00000557185:0.871569302192254
ENSG00000101290 cell_gm12878_SRR307897:ENST00000450570:2.98977727790633 cell_huvec_SRR307906:ENST00000460006:6.17850032345915
ENSG00000103429 cell_gm12878_SRR307897:ENST00000562545:2.19570677943034 cell_huvec_SRR307906:ENST00000563971:2.9304541475333
ENSG00000105323 cell_gm12878_SRR307897:ENST00000352456:4.52072197673397 cell_huvec_SRR307906:ENST00000270069:7.99070183449002
ENSG00000105821 cell_gm12878_SRR307897:ENST00000426036:1.97636788711168 cell_huvec_SRR307906:ENST00000537811:2.08420615881893
ENSG00000105953 cell_gm12878_SRR307897:ENST00000419661:2.0446451983032 cell_huvec_SRR307906:ENST00000222673:5.30766189218747
ENSG00000107262 cell_gm12878_SRR307897:ENST00000379704:2.47598427849133 cell_huvec_SRR307906:ENST00000379700:1.28967299561123
ENSG00000107404 cell_gm12878_SRR307897:ENST00000378888:0.714564817787261 cell_huvec_SRR307906:ENST00000263743:1.14873065781974
ENSG00000108883 cell_gm12878_SRR307897:ENST00000426333:10.2861488238355 cell_huvec_SRR307906:ENST00000262414:9.24841202840075
ENSG00000109133 cell_gm12878_SRR307897:ENST00000513702:3.08092054690152 cell_huvec_SRR307906:ENST00000264452:2.41131727205168
ENSG00000109332 cell_gm12878_SRR307897:ENST00000394803:1.62202692926017 cell_huvec_SRR307906:ENST00000343106:2.23943673167752
ENSG00000110427 cell_gm12878_SRR307897:ENST00000536568:1.55678276706626 cell_huvec_SRR307906:ENST00000265654:2.27211120604987
ENSG00000110801 cell_gm12878_SRR307897:ENST00000540962:1.28356101139075 cell_huvec_SRR307906:ENST00000261817:0.614261030588872
ENSG00000112695 cell_gm12878_SRR307897:ENST00000460985:8.99764840800584 cell_huvec_SRR307906:ENST00000370089:4.03179482943327
ENSG00000113552 cell_gm12878_SRR307897:ENST00000503794:0.286513008670468 cell_huvec_SRR307906:ENST00000458112:0.637887646555379
ENSG00000113712 cell_gm12878_SRR307897:ENST00000504676:3.09945723516774 cell_huvec_SRR307906:ENST00000523203:2.3584047005046
ENSG00000114867 cell_gm12878_SRR307897:ENST00000422614:2.42848661600037 cell_huvec_SRR307906:ENST00000457456:17.3648895949355
ENSG00000115216 cell_gm12878_SRR307897:ENST00000421823:5.10364079043159 cell_huvec_SRR307906:ENST00000379852:2.43447302074987
ENSG00000115310 cell_gm12878_SRR307897:ENST00000394609:23.1704663475687 cell_huvec_SRR307906:ENST00000317610:61.0685901274335
ENSG00000116062 cell_gm12878_SRR307897:ENST00000540021:1.25446046123012 cell_huvec_SRR307906:ENST00000445503:0.598020728470096
ENSG00000116670 cell_gm12878_SRR307897:ENST00000376667:0.994243167704816 cell_huvec_SRR307906:ENST00000376692:1.17452808549911
ENSG00000116729 cell_gm12878_SRR307897:ENST00000354777:0.342488137005317 cell_huvec_SRR307906:ENST00000262348:1.67451996938706
ENSG00000117450 cell_gm12878_SRR307897:ENST00000447184:4.4726014973004 cell_huvec_SRR307906:ENST00000372079:8.85002635335164
ENSG00000117620 cell_gm12878_SRR307897:ENST00000422078:0.775119479103178 cell_huvec_SRR307906:ENST00000465289:0.570671545397415
ENSG00000117676 cell_gm12878_SRR307897:ENST00000530003:1.061975750914 cell_huvec_SRR307906:ENST00000374168:0.910555267342104
ENSG00000119042 cell_gm12878_SRR307897:ENST00000260926:0.272950467945267 cell_huvec_SRR307906:ENST00000443023:0.69380877883288
ENSG00000119242 cell_gm12878_SRR307897:ENST00000539551:0.898557036878778 cell_huvec_SRR307906:ENST00000545891:2.61806319166835
ENSG00000119383 cell_gm12878_SRR307897:ENST00000417728:1.16547233738184 cell_huvec_SRR307906:ENST00000347048:1.57427621662269
ENSG00000119408 cell_gm12878_SRR307897:ENST00000539416:1.39427879797105 cell_huvec_SRR307906:ENST00000373601:2.55472438027913
ENSG00000119471 cell_gm12878_SRR307897:ENST00000398805:0.69950373416343 cell_huvec_SRR307906:ENST00000398803:1.16991033126973
ENSG00000119682 cell_gm12878_SRR307897:ENST00000490805:0.656943059363143 cell_huvec_SRR307906:ENST00000554070:2.16973264280232
ENSG00000120805 cell_gm12878_SRR307897:ENST00000551688:4.27447639004148 cell_huvec_SRR307906:ENST00000261636:5.09711533214738
ENSG00000121039 cell_gm12878_SRR307897:ENST00000521928:1.36210338270992 cell_huvec_SRR307906:ENST00000240285:1.26153462591098
ENSG00000121774 cell_gm12878_SRR307897:ENST00000355201:8.91199984006335 cell_huvec_SRR307906:ENST00000327300:6.68486066254892
ENSG00000124243 cell_gm12878_SRR307897:ENST00000371608:1.07555530714466 cell_huvec_SRR307906:ENST00000262591:0.442728383971492
ENSG00000125450 cell_gm12878_SRR307897:ENST00000245544:3.01989043016682 cell_huvec_SRR307906:ENST00000447371:7.74135847321414
ENSG00000126215 cell_gm12878_SRR307897:ENST00000553332:0.996901553801716 cell_huvec_SRR307906:ENST00000555055:0.858014499003726
ENSG00000133059 cell_gm12878_SRR307897:ENST00000367162:3.05896355282611 cell_huvec_SRR307906:ENST00000367160:2.78615696208952
ENSG00000133818 cell_gm12878_SRR307897:ENST00000414023:1.92582514595988 cell_huvec_SRR307906:ENST00000256196:0.941380726021679
ENSG00000133961 cell_gm12878_SRR307897:ENST00000557597:2.70815743586805 cell_huvec_SRR307906:ENST00000560335:1.73706290239002
ENSG00000134330 cell_gm12878_SRR307897:ENST00000495797:2.19254979286185 cell_huvec_SRR307906:ENST00000470914:2.66635964049018
ENSG00000134779 cell_gm12878_SRR307897:ENST00000334295:40.5593840224769 cell_huvec_SRR307906:ENST00000383056:50.7315104133522
ENSG00000135002 cell_gm12878_SRR307897:ENST00000490113:1.74426556759205 cell_huvec_SRR307906:ENST00000376736:1.56874241382243
ENSG00000135124 cell_gm12878_SRR307897:ENST00000543318:1.49568054423819 cell_huvec_SRR307906:ENST00000543984:3.37279117027171
ENSG00000135316 cell_gm12878_SRR307897:ENST00000503906:6.01193495049615 cell_huvec_SRR307906:ENST00000369622:2.3119305113006
ENSG00000135372 cell_gm12878_SRR307897:ENST00000529523:2.09416745637238 cell_huvec_SRR307906:ENST00000527971:5.68924370259674
ENSG00000135390 cell_gm12878_SRR307897:ENST00000549164:2.83222418730022 cell_huvec_SRR307906:ENST00000338662:1.64474461607862
ENSG00000136273 cell_gm12878_SRR307897:ENST00000446009:0.748629821669722 cell_huvec_SRR307906:ENST00000258774:4.03041258094946
ENSG00000136504 cell_gm12878_SRR307897:ENST00000503935:0.887111535643683 cell_huvec_SRR307906:ENST00000424009:0.774082800607708
ENSG00000136709 cell_gm12878_SRR307897:ENST00000436787:3.90551938229252 cell_huvec_SRR307906:ENST00000322313:4.11776436580632
ENSG00000137073 cell_gm12878_SRR307897:ENST00000360802:0.892511596837648 cell_huvec_SRR307906:ENST00000379235:2.80030416528972
ENSG00000137074 cell_gm12878_SRR307897:ENST00000476858:0.265139109947313 cell_huvec_SRR307906:ENST00000379819:0.225552560630171
ENSG00000137100 cell_gm12878_SRR307897:ENST00000259632:2.4492659096947 cell_huvec_SRR307906:ENST00000421919:1.60826167359947
ENSG00000137522 cell_gm12878_SRR307897:ENST00000525243:0.63617504386451 cell_huvec_SRR307906:ENST00000393713:1.443464955569
ENSG00000138073 cell_gm12878_SRR307897:ENST00000441451:3.79087253926303 cell_huvec_SRR307906:ENST00000456259:2.63646041528029
ENSG00000138074 cell_gm12878_SRR307897:ENST00000310574:2.71423409669398 cell_huvec_SRR307906:ENST00000401463:2.89016259571157
ENSG00000138430 cell_gm12878_SRR307897:ENST00000428402:3.50336641602526 cell_huvec_SRR307906:ENST00000284719:0.522807960115806
ENSG00000138777 cell_gm12878_SRR307897:ENST00000351450:2.12689884840326 cell_huvec_SRR307906:ENST00000310267:0.809015102374199
ENSG00000139436 cell_gm12878_SRR307897:ENST00000551494:1.36187836081003 cell_huvec_SRR307906:ENST00000343646:3.13027614282705
ENSG00000139977 cell_gm12878_SRR307897:ENST00000298406:1.94664097629731 cell_huvec_SRR307906:ENST00000395257:2.07807543507779
ENSG00000140632 cell_gm12878_SRR307897:ENST00000321919:1.68767936614111 cell_huvec_SRR307906:ENST00000436648:3.64793947930671
ENSG00000141012 cell_gm12878_SRR307897:ENST00000568311:0.714132237285168 cell_huvec_SRR307906:ENST00000567525:1.6537354877644
ENSG00000141127 cell_gm12878_SRR307897:ENST00000268835:3.61171652720379 cell_huvec_SRR307906:ENST00000536323:1.67776914806137
ENSG00000144559 cell_gm12878_SRR307897:ENST00000455809:1.24446036013169 cell_huvec_SRR307906:ENST00000411947:0.55748463076297
ENSG00000147364 cell_gm12878_SRR307897:ENST00000382824:4.93145862885522 cell_huvec_SRR307906:ENST00000350302:0.909455443337201
ENSG00000147457 cell_gm12878_SRR307897:ENST00000517325:1.84476760350546 cell_huvec_SRR307906:ENST00000313219:3.01243096342249
ENSG00000149716 cell_gm12878_SRR307897:ENST00000542341:1.07630690455563 cell_huvec_SRR307906:ENST00000536870:0.827300430976234
ENSG00000151366 cell_gm12878_SRR307897:ENST00000525085:2.95935269942154 cell_huvec_SRR307906:ENST00000528164:4.60711623056386
ENSG00000153310 cell_gm12878_SRR307897:ENST00000522250:2.91594174989398 cell_huvec_SRR307906:ENST00000522941:0.467875999904979
ENSG00000156650 cell_gm12878_SRR307897:ENST00000372711:2.07546169843485 cell_huvec_SRR307906:ENST00000372714:1.53117760741333
ENSG00000159210 cell_gm12878_SRR307897:ENST00000510558:1.90393621251322 cell_huvec_SRR307906:ENST00000509995:1.84821652282718
ENSG00000159363 cell_gm12878_SRR307897:ENST00000510069:0.456949753346469 cell_huvec_SRR307906:ENST00000502418:1.18844179050379
ENSG00000160214 cell_gm12878_SRR307897:ENST00000483896:1.05633086894307 cell_huvec_SRR307906:ENST00000400387:1.16207083518086
ENSG00000162129 cell_gm12878_SRR307897:ENST00000544683:1.64002625134493 cell_huvec_SRR307906:ENST00000538039:1.4771291567305
ENSG00000163468 cell_gm12878_SRR307897:ENST00000415548:2.42409254381307 cell_huvec_SRR307906:ENST00000368259:7.65975119298047
ENSG00000163703 cell_gm12878_SRR307897:ENST00000326434:1.40363790506958 cell_huvec_SRR307906:ENST00000435417:7.64089733194362
ENSG00000163950 cell_gm12878_SRR307897:ENST00000429429:13.6164133826914 cell_huvec_SRR307906:ENST00000460392:10.52684652685
ENSG00000164934 cell_gm12878_SRR307897:ENST00000388778:2.94953725730801 cell_huvec_SRR307906:ENST00000297579:1.10004714075414
ENSG00000165688 cell_gm12878_SRR307897:ENST00000371720:2.71421575179605 cell_huvec_SRR307906:ENST00000399219:5.96886519906264
ENSG00000165916 cell_gm12878_SRR307897:ENST00000531653:2.10032946949591 cell_huvec_SRR307906:ENST00000298852:1.63046284782814
ENSG00000166507 cell_gm12878_SRR307897:ENST00000429742:2.77781507538849 cell_huvec_SRR307906:ENST00000309979:5.91499010376696
ENSG00000167515 cell_gm12878_SRR307897:ENST00000567895:0.666050257219515 cell_huvec_SRR307906:ENST00000301021:0.522396255596242
ENSG00000167562 cell_gm12878_SRR307897:ENST00000301093:2.34326039333982 cell_huvec_SRR307906:ENST00000391785:3.53609463201207
ENSG00000167881 cell_gm12878_SRR307897:ENST00000540937:3.94344836854897 cell_huvec_SRR307906:ENST00000542536:5.86865478993904
ENSG00000168386 cell_gm12878_SRR307897:ENST00000471562:0.540492927324161 cell_huvec_SRR307906:ENST00000383694:1.71665812908489
ENSG00000172977 cell_gm12878_SRR307897:ENST00000530446:2.51971996912143 cell_huvec_SRR307906:ENST00000533596:2.33322871776661
ENSG00000173113 cell_gm12878_SRR307897:ENST00000308774:6.03967001070571 cell_huvec_SRR307906:ENST00000539854:2.6991631957962
ENSG00000176087 cell_gm12878_SRR307897:ENST00000432254:1.05000595283145 cell_huvec_SRR307906:ENST00000323146:0.890249586956845
ENSG00000176105 cell_gm12878_SRR307897:ENST00000359834:4.82654307979379 cell_huvec_SRR307906:ENST00000314574:3.70149351727583
ENSG00000176407 cell_gm12878_SRR307897:ENST00000453448:18.416309138596 cell_huvec_SRR307906:ENST00000409785:19.2059068132683
ENSG00000176473 cell_gm12878_SRR307897:ENST00000557710:0.883158377980654 cell_huvec_SRR307906:ENST00000402312:4.81109277681005
ENSG00000178188 cell_gm12878_SRR307897:ENST00000568868:0.640620826422562 cell_huvec_SRR307906:ENST00000561629:0.630768938978129
ENSG00000179218 cell_gm12878_SRR307897:ENST00000539083:58.6422445414828 cell_huvec_SRR307906:ENST00000316448:65.2597365708722
ENSG00000179965 cell_gm12878_SRR307897:ENST00000564550:2.66392681649074 cell_huvec_SRR307906:ENST00000434417:2.41547622417584
ENSG00000181666 cell_gm12878_SRR307897:ENST00000541583:8.32110206003825 cell_huvec_SRR307906:ENST00000544914:5.61458535520581
ENSG00000181924 cell_gm12878_SRR307897:ENST00000545127:5.97617959711707 cell_huvec_SRR307906:ENST00000355693:19.2564648868829
ENSG00000183340 cell_gm12878_SRR307897:ENST00000332349:1.84007161277115 cell_huvec_SRR307906:ENST00000458427:2.0277456040106
ENSG00000183826 cell_gm12878_SRR307897:ENST00000403056:1.73179641072848 cell_huvec_SRR307906:ENST00000481247:2.13758584345366
ENSG00000186575 cell_gm12878_SRR307897:ENST00000397789:1.23880015329321 cell_huvec_SRR307906:ENST00000347330:1.26492328083135
ENSG00000196352 cell_gm12878_SRR307897:ENST00000343420:4.2668328876602 cell_huvec_SRR307906:ENST00000367063:4.0706093827977
ENSG00000196419 cell_gm12878_SRR307897:ENST00000405506:1.18942492796915 cell_huvec_SRR307906:ENST00000359308:1.18302628866157
ENSG00000197024 cell_gm12878_SRR307897:ENST00000335901:0.34881580534994 cell_huvec_SRR307906:ENST00000540950:0.343861818774368
ENSG00000197345 cell_gm12878_SRR307897:ENST00000362034:1.66611475647554 cell_huvec_SRR307906:ENST00000544567:0.24379247968083
ENSG00000204954 cell_gm12878_SRR307897:ENST00000553183:3.98960754762135 cell_huvec_SRR307906:ENST00000552940:1.99679938746976
ENSG00000205423 cell_gm12878_SRR307897:ENST00000565457:1.70610770822708 cell_huvec_SRR307906:ENST00000568890:1.93850847813288
ENSG00000213123 cell_gm12878_SRR307897:ENST00000431391:0.594969607793757 cell_huvec_SRR307906:ENST00000545438:1.51188717451234
ENSG00000219200 cell_gm12878_SRR307897:ENST00000402093:1.86095999947737 cell_huvec_SRR307906:ENST00000552039:7.67026638629592
ENSG00000032742 cell_gm12878_SRR307897:ENST00000540318:0.713064177652788 cell_k562_SRR315336:ENST00000351808:0.634386190192488
ENSG00000060762 cell_gm12878_SRR307897:ENST00000341756:31.8392699546176 cell_k562_SRR315336:ENST00000360961:46.6063118713186
ENSG00000069424 cell_gm12878_SRR307897:ENST00000458166:3.29843611085145 cell_k562_SRR315336:ENST00000445501:1.56948182902775
ENSG00000073803 cell_gm12878_SRR307897:ENST00000448876:2.09955258143214 cell_k562_SRR315336:ENST00000265026:2.36362090237974
ENSG00000079277 cell_gm12878_SRR307897:ENST00000371944:0.18410723576685 cell_k562_SRR315336:ENST00000496619:0.500589493731695
ENSG00000091157 cell_gm12878_SRR307897:ENST00000398311:3.74156138332631 cell_k562_SRR315336:ENST00000357574:2.84313250053709
ENSG00000092964 cell_gm12878_SRR307897:ENST00000311151:1.38713545850315 cell_k562_SRR315336:ENST00000522745:0.371019758007927
ENSG00000100351 cell_gm12878_SRR307897:ENST00000543252:13.8433075490246 cell_k562_SRR315336:ENST00000407075:14.0171976843029
ENSG00000101191 cell_gm12878_SRR307897:ENST00000370368:12.1530083570259 cell_k562_SRR315336:ENST00000354665:16.8430877792776
ENSG00000102755 cell_gm12878_SRR307897:ENST00000450836:0.607225092823744 cell_k562_SRR315336:ENST00000539099:0.673625819989345
ENSG00000115641 cell_gm12878_SRR307897:ENST00000393352:0.272501779005428 cell_k562_SRR315336:ENST00000393353:0.399454972696333
ENSG00000116670 cell_gm12878_SRR307897:ENST00000376667:0.994243167704816 cell_k562_SRR315336:ENST00000376692:2.12439543912242
ENSG00000122729 cell_gm12878_SRR307897:ENST00000541043:1.21078065183928 cell_k562_SRR315336:ENST00000309951:5.71970048789363
ENSG00000125245 cell_gm12878_SRR307897:ENST00000397470:3.57631726344515 cell_k562_SRR315336:ENST00000340807:0.894287489383813
ENSG00000134533 cell_gm12878_SRR307897:ENST00000538313:1.12673954837486 cell_k562_SRR315336:ENST00000393736:1.68519394478772
ENSG00000135549 cell_gm12878_SRR307897:ENST00000392491:0.87685600102534 cell_k562_SRR315336:ENST00000354275:1.19981253847054
ENSG00000138777 cell_gm12878_SRR307897:ENST00000351450:2.12689884840326 cell_k562_SRR315336:ENST00000504028:2.16759778592381
ENSG00000139734 cell_gm12878_SRR307897:ENST00000413168:0.724575672545096 cell_k562_SRR315336:ENST00000400324:0.658409048212667
ENSG00000168386 cell_gm12878_SRR307897:ENST00000471562:0.540492927324161 cell_k562_SRR315336:ENST00000383694:0.592813612362136
ENSG00000175634 cell_gm12878_SRR307897:ENST00000524934:0.776568525723525 cell_k562_SRR315336:ENST00000312629:1.33814469127046
ENSG00000183579 cell_gm12878_SRR307897:ENST00000462485:1.20284630809143 cell_k562_SRR315336:ENST00000406323:0.620554908079264
ENSG00000184226 cell_gm12878_SRR307897:ENST00000377861:1.3842043300553 cell_k562_SRR315336:ENST00000377865:1.56305848546905
ENSG00000188191 cell_gm12878_SRR307897:ENST00000414568:19.4123692062691 cell_k562_SRR315336:ENST00000417852:20.8584408541873
ENSG00000188313 cell_gm12878_SRR307897:ENST00000463777:3.49837379200264 cell_k562_SRR315336:ENST00000487389:2.5061921924118
ENSG00000001630 cell_gm12878_SRR307897:ENST00000496998:4.45573356356019 cell_k562_SRR315337:ENST00000003100:4.26824144796881
ENSG00000073803 cell_gm12878_SRR307897:ENST00000448876:2.09955258143214 cell_k562_SRR315337:ENST00000265026:1.93866278240137
ENSG00000074054 cell_gm12878_SRR307897:ENST00000455322:2.46561784531416 cell_k562_SRR315337:ENST00000397587:2.97563588915253
ENSG00000081189 cell_gm12878_SRR307897:ENST00000424173:1.51185996640383 cell_k562_SRR315337:ENST00000508569:1.78513010392314
ENSG00000100650 cell_gm12878_SRR307897:ENST00000555349:10.0132570492295 cell_k562_SRR315337:ENST00000451983:4.65881114291954
ENSG00000100802 cell_gm12878_SRR307897:ENST00000397382:1.55993189127734 cell_k562_SRR315337:ENST00000553931:1.13544115157112
ENSG00000107104 cell_gm12878_SRR307897:ENST00000382297:0.844999438603774 cell_k562_SRR315337:ENST00000397976:0.485612687648822
ENSG00000111817 cell_gm12878_SRR307897:ENST00000359564:3.18171933743061 cell_k562_SRR315337:ENST00000540275:3.82560551581182
ENSG00000112759 cell_gm12878_SRR307897:ENST00000427851:6.0645152897844 cell_k562_SRR315337:ENST00000371755:11.0803370385573
ENSG00000113621 cell_gm12878_SRR307897:ENST00000509954:1.44738753861239 cell_k562_SRR315337:ENST00000508810:0.747563926681183
ENSG00000116044 cell_gm12878_SRR307897:ENST00000446151:1.78372101855147 cell_k562_SRR315337:ENST00000397063:2.21460413703688
ENSG00000138777 cell_gm12878_SRR307897:ENST00000351450:2.12689884840326 cell_k562_SRR315337:ENST00000504028:2.23193998338559
ENSG00000141127 cell_gm12878_SRR307897:ENST00000268835:3.61171652720379 cell_k562_SRR315337:ENST00000536323:2.21850236395152
ENSG00000148832 cell_gm12878_SRR307897:ENST00000278060:0.504002428888505 cell_k562_SRR315337:ENST00000368544:0.711906720954248
ENSG00000162594 cell_gm12878_SRR307897:ENST00000543799:28.6438600877026 cell_k562_SRR315337:ENST00000395227:13.7083196043517
ENSG00000168386 cell_gm12878_SRR307897:ENST00000471562:0.540492927324161 cell_k562_SRR315337:ENST00000383694:0.580920176996107
ENSG00000182158 cell_gm12878_SRR307897:ENST00000544877:2.40495581943753 cell_k562_SRR315337:ENST00000330387:3.92602962418127
ENSG00000184009 cell_gm12878_SRR307897:ENST00000447294:235.866014765049 cell_k562_SRR315337:ENST00000331925:268.26046796894
ENSG00000184792 cell_gm12878_SRR307897:ENST00000401475:0.758616061431481 cell_k562_SRR315337:ENST00000431368:3.20227372032862
ENSG00000188554 cell_gm12878_SRR307897:ENST00000341165:10.7905322514894 cell_k562_SRR315337:ENST00000542611:8.57106190958162
ENSG00000196151 cell_gm12878_SRR307897:ENST00000392796:4.01388898514359 cell_k562_SRR315337:ENST00000409124:8.91295436555146
ENSG00000198561 cell_gm12878_SRR307897:ENST00000531007:4.96027611922151 cell_k562_SRR315337:ENST00000533189:10.4494074036297
ENSG00000244462 cell_gm12878_SRR307897:ENST00000431148:3.18095489352075 cell_k562_SRR315337:ENST00000424458:2.5113721101848
ENSG00000008282 cell_gm12878_SRR307898:ENST00000455385:26.5125342883943 cell_hela-s3_SRR315330:ENST00000011473:15.8583711136879
ENSG00000100142 cell_gm12878_SRR307898:ENST00000407936:0.983354214290607 cell_hela-s3_SRR315330:ENST00000405557:1.51424380153028
ENSG00000100372 cell_gm12878_SRR307898:ENST00000447566:1.44330587687062 cell_hela-s3_SRR315330:ENST00000544408:1.22368688137399
ENSG00000103043 cell_gm12878_SRR307898:ENST00000261776:0.809440080112082 cell_hela-s3_SRR315330:ENST00000568548:0.628478276725324
ENSG00000104518 cell_gm12878_SRR307898:ENST00000533888:3.78381374109403 cell_hela-s3_SRR315330:ENST00000533348:3.08825852114141
ENSG00000104894 cell_gm12878_SRR307898:ENST00000323906:5.72520603234476 cell_hela-s3_SRR315330:ENST00000391859:4.0670971919494
ENSG00000105835 cell_gm12878_SRR307898:ENST00000417537:8.72946890995841 cell_hela-s3_SRR315330:ENST00000222553:2.66699370138766
ENSG00000111490 cell_gm12878_SRR307898:ENST00000539867:0.654158777621496 cell_hela-s3_SRR315330:ENST00000544190:0.700272092122719
ENSG00000115970 cell_gm12878_SRR307898:ENST00000407351:0.7716893351591 cell_hela-s3_SRR315330:ENST00000402360:0.510418642938107
ENSG00000116209 cell_gm12878_SRR307898:ENST00000420738:1.25921412147481 cell_hela-s3_SRR315330:ENST00000234831:1.81991006671334
ENSG00000117385 cell_gm12878_SRR307898:ENST00000447502:2.62517587229341 cell_hela-s3_SRR315330:ENST00000540027:0.906700797862652
ENSG00000124532 cell_gm12878_SRR307898:ENST00000274747:2.5510331918043 cell_hela-s3_SRR315330:ENST00000378386:7.28312733583577
ENSG00000127922 cell_gm12878_SRR307898:ENST00000417009:4.60382974339631 cell_hela-s3_SRR315330:ENST00000248566:3.95610124440202
ENSG00000130158 cell_gm12878_SRR307898:ENST00000294618:2.41181288783439 cell_hela-s3_SRR315330:ENST00000319867:1.5972873981054
ENSG00000133466 cell_gm12878_SRR307898:ENST00000255836:2.92308379749235 cell_hela-s3_SRR315330:ENST00000337843:6.42135745775307
ENSG00000134376 cell_gm12878_SRR307898:ENST00000538660:0.206717023669485 cell_hela-s3_SRR315330:ENST00000448952:1.41379631173166
ENSG00000134504 cell_gm12878_SRR307898:ENST00000417602:3.37771265889265 cell_hela-s3_SRR315330:ENST00000317932:1.1894110524134
ENSG00000157224 cell_gm12878_SRR307898:ENST00000496677:2.34721823426994 cell_hela-s3_SRR315330:ENST00000394605:4.93597395117033
ENSG00000164182 cell_gm12878_SRR307898:ENST00000296597:3.32954098108613 cell_hela-s3_SRR315330:ENST00000502658:3.70042257756788
ENSG00000167460 cell_gm12878_SRR307898:ENST00000300933:14.5195918413879 cell_hela-s3_SRR315330:ENST00000344824:12.6286649707066
ENSG00000170325 cell_gm12878_SRR307898:ENST00000531431:2.93213083265548 cell_hela-s3_SRR315330:ENST00000304538:1.2843698138415
ENSG00000188725 cell_gm12878_SRR307898:ENST00000507416:14.2398976190671 cell_hela-s3_SRR315330:ENST00000339020:25.0658966268338
ENSG00000197971 cell_gm12878_SRR307898:ENST00000397860:23.7872726468855 cell_hela-s3_SRR315330:ENST00000397863:10.4720627133176
ENSG00000198561 cell_gm12878_SRR307898:ENST00000534647:6.1216350516413 cell_hela-s3_SRR315330:ENST00000532245:3.7238074725663
ENSG00000214226 cell_gm12878_SRR307898:ENST00000397861:3.02082702888478 cell_hela-s3_SRR315330:ENST00000397862:3.18853291321815
ENSG00000026652 cell_gm12878_SRR307898:ENST00000457520:0.668712584227408 cell_hela-s3_SRR315331:ENST00000320285:0.487326763216145
ENSG00000049759 cell_gm12878_SRR307898:ENST00000382850:1.47438631639735 cell_hela-s3_SRR315331:ENST00000431212:2.27477457604988
ENSG00000065518 cell_gm12878_SRR307898:ENST00000492739:10.7643639006887 cell_hela-s3_SRR315331:ENST00000184266:7.92333342711949
ENSG00000066032 cell_gm12878_SRR307898:ENST00000343114:5.65108158173338 cell_hela-s3_SRR315331:ENST00000451966:0.694125071082317
ENSG00000093144 cell_gm12878_SRR307898:ENST00000460558:1.63389489911564 cell_hela-s3_SRR315331:ENST00000368290:1.10151711250393
ENSG00000099940 cell_gm12878_SRR307898:ENST00000439214:4.38917091798959 cell_hela-s3_SRR315331:ENST00000215730:7.06348428528482
ENSG00000104894 cell_gm12878_SRR307898:ENST00000323906:5.72520603234476 cell_hela-s3_SRR315331:ENST00000391859:3.88779057858885
ENSG00000105835 cell_gm12878_SRR307898:ENST00000417537:8.72946890995841 cell_hela-s3_SRR315331:ENST00000222553:3.82364205140702
ENSG00000109919 cell_gm12878_SRR307898:ENST00000530558:4.90103126569144 cell_hela-s3_SRR315331:ENST00000302503:6.47699078430418
ENSG00000115970 cell_gm12878_SRR307898:ENST00000407351:0.7716893351591 cell_hela-s3_SRR315331:ENST00000402360:0.549695393936675
ENSG00000135390 cell_gm12878_SRR307898:ENST00000549164:2.71582444901306 cell_hela-s3_SRR315331:ENST00000394349:2.72153094979916
ENSG00000140612 cell_gm12878_SRR307898:ENST00000559729:2.90575540470879 cell_hela-s3_SRR315331:ENST00000560266:5.16015636594573
ENSG00000148339 cell_gm12878_SRR307898:ENST00000433501:1.08578804203061 cell_hela-s3_SRR315331:ENST00000373064:2.30199387927312
ENSG00000158458 cell_gm12878_SRR307898:ENST00000340391:3.04645496735762 cell_hela-s3_SRR315331:ENST00000545385:1.11572145812968
ENSG00000162645 cell_gm12878_SRR307898:ENST00000370466:1.61144865723157 cell_hela-s3_SRR315331:ENST00000464839:1.73518831578625
ENSG00000197150 cell_gm12878_SRR307898:ENST00000477719:1.25681450167505 cell_hela-s3_SRR315331:ENST00000358849:1.91635207684564
ENSG00000197971 cell_gm12878_SRR307898:ENST00000397860:23.7872726468855 cell_hela-s3_SRR315331:ENST00000397863:23.4820377625299
ENSG00000002822 cell_gm12878_SRR307898:ENST00000437877:1.13957663992497 cell_hepg2_SRR307926:ENST00000399654:0.400505225205138
ENSG00000064787 cell_gm12878_SRR307898:ENST00000448484:1.69829987086641 cell_hepg2_SRR307926:ENST00000371435:1.17719456851059
ENSG00000086666 cell_gm12878_SRR307898:ENST00000564367:1.10002113234863 cell_hepg2_SRR307926:ENST00000558494:0.40871497739037
ENSG00000087088 cell_gm12878_SRR307898:ENST00000515540:6.89826011508718 cell_hepg2_SRR307926:ENST00000293288:7.37603688932908
ENSG00000088727 cell_gm12878_SRR307898:ENST00000425853:0.704071690150618 cell_hepg2_SRR307926:ENST00000432493:0.85374421729054
ENSG00000110031 cell_gm12878_SRR307898:ENST00000395074:2.54283196714484 cell_hepg2_SRR307926:ENST00000528954:0.501910166125165
ENSG00000115310 cell_gm12878_SRR307898:ENST00000438462:15.9523891462701 cell_hepg2_SRR307926:ENST00000317610:49.5201850488561
ENSG00000120158 cell_gm12878_SRR307898:ENST00000381750:2.84497887812146 cell_hepg2_SRR307926:ENST00000441844:1.31177121825914
ENSG00000140488 cell_gm12878_SRR307898:ENST00000569547:0.949836592813179 cell_hepg2_SRR307926:ENST00000395258:0.75073550307972
ENSG00000140612 cell_gm12878_SRR307898:ENST00000559729:2.90575540470879 cell_hepg2_SRR307926:ENST00000560266:2.65978036540832
ENSG00000143190 cell_gm12878_SRR307898:ENST00000367862:2.67949704401192 cell_hepg2_SRR307926:ENST00000271411:1.58073268441102
ENSG00000151690 cell_gm12878_SRR307898:ENST00000445546:2.44422747316157 cell_hepg2_SRR307926:ENST00000392328:0.600404718606524
ENSG00000152818 cell_gm12878_SRR307898:ENST00000421035:1.5443358367328 cell_hepg2_SRR307926:ENST00000432686:3.43856805706692
ENSG00000156958 cell_gm12878_SRR307898:ENST00000559454:0.716677463379475 cell_hepg2_SRR307926:ENST00000396509:0.678298364858472
ENSG00000162585 cell_gm12878_SRR307898:ENST00000378546:0.359229690074186 cell_hepg2_SRR307926:ENST00000414253:0.7458916489827
ENSG00000165806 cell_gm12878_SRR307898:ENST00000369318:2.92932840879241 cell_hepg2_SRR307926:ENST00000442393:1.20681295735308
ENSG00000168675 cell_gm12878_SRR307898:ENST00000399847:1.9982734293486 cell_hepg2_SRR307926:ENST00000361303:1.68802060411918
ENSG00000171462 cell_gm12878_SRR307898:ENST00000414245:1.39665883771572 cell_hepg2_SRR307926:ENST00000430324:1.54413406261241
ENSG00000177873 cell_gm12878_SRR307898:ENST00000429348:0.717323958546108 cell_hepg2_SRR307926:ENST00000447116:0.523518822983784
ENSG00000185201 cell_gm12878_SRR307898:ENST00000399815:18.3844442652823 cell_hepg2_SRR307926:ENST00000527146:10.4090505078779
ENSG00000197142 cell_gm12878_SRR307898:ENST00000356116:4.60941526713809 cell_hepg2_SRR307926:ENST00000354655:3.78833049384095
ENSG00000198467 cell_gm12878_SRR307898:ENST00000329305:0.717124688485724 cell_hepg2_SRR307926:ENST00000378292:0.733716739829653
ENSG00000064787 cell_gm12878_SRR307898:ENST00000448484:1.69829987086641 cell_hepg2_SRR307927:ENST00000395961:0.584361946804797
ENSG00000088727 cell_gm12878_SRR307898:ENST00000425853:0.704071690150618 cell_hepg2_SRR307927:ENST00000432493:1.38767719502733
ENSG00000100218 cell_gm12878_SRR307898:ENST00000406876:0.628116618169523 cell_hepg2_SRR307927:ENST00000421213:1.59088611507261
ENSG00000100413 cell_gm12878_SRR307898:ENST00000407461:0.77539859356593 cell_hepg2_SRR307927:ENST00000355209:1.14799424809458
ENSG00000104518 cell_gm12878_SRR307898:ENST00000533888:3.78381374109403 cell_hepg2_SRR307927:ENST00000533348:2.68785393272453
ENSG00000115234 cell_gm12878_SRR307898:ENST00000542478:2.175003999771 cell_hepg2_SRR307927:ENST00000453453:1.55285422507511
ENSG00000119242 cell_gm12878_SRR307898:ENST00000539551:0.75746638628696 cell_hepg2_SRR307927:ENST00000545891:1.94528133326743
ENSG00000119383 cell_gm12878_SRR307898:ENST00000417728:0.542935192510888 cell_hepg2_SRR307927:ENST00000393370:0.43103392021593
ENSG00000123213 cell_gm12878_SRR307898:ENST00000514991:1.08882288484236 cell_hepg2_SRR307927:ENST00000509935:1.62580962133944
ENSG00000124787 cell_gm12878_SRR307898:ENST00000464646:1.02145626154875 cell_hepg2_SRR307927:ENST00000319533:3.14215175542242
ENSG00000131115 cell_gm12878_SRR307898:ENST00000328297:8.98461721089863 cell_hepg2_SRR307927:ENST00000418980:3.65509275670031
ENSG00000136933 cell_gm12878_SRR307898:ENST00000394125:5.48334794078613 cell_hepg2_SRR307927:ENST00000373538:9.72798497373538
ENSG00000139436 cell_gm12878_SRR307898:ENST00000320063:1.93332833532926 cell_hepg2_SRR307927:ENST00000360185:1.10408475198665
ENSG00000140612 cell_gm12878_SRR307898:ENST00000559729:2.90575540470879 cell_hepg2_SRR307927:ENST00000560266:4.65799364833372
ENSG00000143190 cell_gm12878_SRR307898:ENST00000367862:2.67949704401192 cell_hepg2_SRR307927:ENST00000271411:1.2665850533135
ENSG00000148339 cell_gm12878_SRR307898:ENST00000433501:1.08578804203061 cell_hepg2_SRR307927:ENST00000373064:2.36098296526615
ENSG00000149716 cell_gm12878_SRR307898:ENST00000542341:0.672855856199646 cell_hepg2_SRR307927:ENST00000376587:0.925128212668226
ENSG00000152818 cell_gm12878_SRR307898:ENST00000421035:1.5443358367328 cell_hepg2_SRR307927:ENST00000432686:4.02064886578612
ENSG00000155465 cell_gm12878_SRR307898:ENST00000554517:0.923888061963576 cell_hepg2_SRR307927:ENST00000555702:0.144129263010653
ENSG00000165714 cell_gm12878_SRR307898:ENST00000542728:2.75959601624602 cell_hepg2_SRR307927:ENST00000298571:2.52706482162991
ENSG00000168675 cell_gm12878_SRR307898:ENST00000399847:1.9982734293486 cell_hepg2_SRR307927:ENST00000361205:2.10998336466212
ENSG00000171462 cell_gm12878_SRR307898:ENST00000414245:1.39665883771572 cell_hepg2_SRR307927:ENST00000430324:2.77439313017367
ENSG00000173153 cell_gm12878_SRR307898:ENST00000405666:1.8905407892674 cell_hepg2_SRR307927:ENST00000000442:1.33567858447301
ENSG00000177548 cell_gm12878_SRR307898:ENST00000566762:2.83843270156269 cell_hepg2_SRR307927:ENST00000358201:1.6367959106386
ENSG00000181240 cell_gm12878_SRR307898:ENST00000458275:1.90207069659943 cell_hepg2_SRR307927:ENST00000321510:2.66963633022254
ENSG00000185201 cell_gm12878_SRR307898:ENST00000399815:18.3844442652823 cell_hepg2_SRR307927:ENST00000527146:9.7541853359345
ENSG00000196365 cell_gm12878_SRR307898:ENST00000358403:6.82311348283665 cell_hepg2_SRR307927:ENST00000540670:9.68241121531644
ENSG00000250571 cell_gm12878_SRR307898:ENST00000521682:1.60125087389763 cell_hepg2_SRR307927:ENST00000340042:3.65680696326746
ENSG00000001631 cell_gm12878_SRR307898:ENST00000445516:6.17858461317128 cell_huvec_SRR307905:ENST00000425919:2.33475693381064
ENSG00000002822 cell_gm12878_SRR307898:ENST00000437877:1.13957663992497 cell_huvec_SRR307905:ENST00000442131:0.397645948070166
ENSG00000003402 cell_gm12878_SRR307898:ENST00000433445:3.28343622585987 cell_huvec_SRR307905:ENST00000395148:4.84665405110572
ENSG00000004534 cell_gm12878_SRR307898:ENST00000434592:1.98553399312515 cell_huvec_SRR307905:ENST00000266022:1.03528578723069
ENSG00000015171 cell_gm12878_SRR307898:ENST00000402736:1.19847112773885 cell_huvec_SRR307905:ENST00000381607:0.956611144510472
ENSG00000028310 cell_gm12878_SRR307898:ENST00000388890:0.494938303169838 cell_huvec_SRR307905:ENST00000323547:2.04179283733398
ENSG00000051108 cell_gm12878_SRR307898:ENST00000568651:3.42317202787148 cell_huvec_SRR307905:ENST00000300302:1.95332678929612
ENSG00000051382 cell_gm12878_SRR307898:ENST00000461451:0.189926685980859 cell_huvec_SRR307905:ENST00000544716:0.402783923474879
ENSG00000057663 cell_gm12878_SRR307898:ENST00000369076:1.35401410461699 cell_huvec_SRR307905:ENST00000369070:1.58335212986185
ENSG00000069966 cell_gm12878_SRR307898:ENST00000358784:0.468468769897484 cell_huvec_SRR307905:ENST00000396335:0.64405713062826
ENSG00000073050 cell_gm12878_SRR307898:ENST00000262887:8.24665681168827 cell_huvec_SRR307905:ENST00000543982:5.00378433798618
ENSG00000074054 cell_gm12878_SRR307898:ENST00000463621:2.25649809049288 cell_huvec_SRR307905:ENST00000541859:2.85447326513667
ENSG00000081760 cell_gm12878_SRR307898:ENST00000261686:0.409836158389992 cell_huvec_SRR307905:ENST00000543665:1.59903232440079
ENSG00000083223 cell_gm12878_SRR307898:ENST00000375947:1.43301832456318 cell_huvec_SRR307905:ENST00000375960:1.10298784550005
ENSG00000086200 cell_gm12878_SRR307898:ENST00000506200:0.636763614235982 cell_huvec_SRR307905:ENST00000409534:0.77596238930393
ENSG00000088305 cell_gm12878_SRR307898:ENST00000443239:0.599954048113906 cell_huvec_SRR307905:ENST00000456297:3.17726483109958
ENSG00000089327 cell_gm12878_SRR307898:ENST00000392219:6.35465950342366 cell_huvec_SRR307905:ENST00000392217:13.1984562511888
ENSG00000092203 cell_gm12878_SRR307898:ENST00000457430:2.64680086647127 cell_huvec_SRR307905:ENST00000448790:1.91987071487108
ENSG00000092964 cell_gm12878_SRR307898:ENST00000311151:4.4863245883349 cell_huvec_SRR307905:ENST00000545637:3.31493487611589
ENSG00000099256 cell_gm12878_SRR307898:ENST00000376378:1.65929125295579 cell_huvec_SRR307905:ENST00000358336:1.96434288861527
ENSG00000101216 cell_gm12878_SRR307898:ENST00000370077:10.4143384931437 cell_huvec_SRR307905:ENST00000370069:14.5832503173968
ENSG00000101290 cell_gm12878_SRR307898:ENST00000450570:2.59449840917204 cell_huvec_SRR307905:ENST00000460006:4.51890790315004
ENSG00000101557 cell_gm12878_SRR307898:ENST00000261601:9.12550308980058 cell_huvec_SRR307905:ENST00000383589:7.98514906294385
ENSG00000101654 cell_gm12878_SRR307898:ENST00000383314:3.22221539421689 cell_huvec_SRR307905:ENST00000262173:6.55803633025824
ENSG00000102882 cell_gm12878_SRR307898:ENST00000481230:3.05640627550887 cell_huvec_SRR307905:ENST00000263025:1.54679901063303
ENSG00000103245 cell_gm12878_SRR307898:ENST00000567403:0.847302031958528 cell_huvec_SRR307905:ENST00000565425:0.533510777924892
ENSG00000106459 cell_gm12878_SRR307898:ENST00000454688:0.572257726205235 cell_huvec_SRR307905:ENST00000353868:1.13821881459171
ENSG00000107263 cell_gm12878_SRR307898:ENST00000545785:1.98855881858017 cell_huvec_SRR307905:ENST00000429421:5.14605874580038
ENSG00000107745 cell_gm12878_SRR307898:ENST00000361114:1.59260736782851 cell_huvec_SRR307905:ENST00000401998:1.0875085394484
ENSG00000107758 cell_gm12878_SRR307898:ENST00000544628:11.0418693569726 cell_huvec_SRR307905:ENST00000394828:7.83288089454724
ENSG00000108788 cell_gm12878_SRR307898:ENST00000435881:18.6943699523332 cell_huvec_SRR307905:ENST00000346833:22.0377856271728
ENSG00000108883 cell_gm12878_SRR307898:ENST00000426333:11.8655850648699 cell_huvec_SRR307905:ENST00000262414:12.3943365789351
ENSG00000109814 cell_gm12878_SRR307898:ENST00000505698:1.87211442970841 cell_huvec_SRR307905:ENST00000506179:0.637880008828183
ENSG00000110090 cell_gm12878_SRR307898:ENST00000538308:1.94634026168809 cell_huvec_SRR307905:ENST00000265641:3.11506227076127
ENSG00000110801 cell_gm12878_SRR307898:ENST00000538613:0.845330368255863 cell_huvec_SRR307905:ENST00000261817:0.91023447211779
ENSG00000110921 cell_gm12878_SRR307898:ENST00000228510:1.29197345237926 cell_huvec_SRR307905:ENST00000447878:1.98056132212312
ENSG00000111725 cell_gm12878_SRR307898:ENST00000545223:2.35396075270803 cell_huvec_SRR307905:ENST00000229328:5.94831181308154
ENSG00000111726 cell_gm12878_SRR307898:ENST00000538498:1.65947711935222 cell_huvec_SRR307905:ENST00000534981:0.927050861355545
ENSG00000112096 cell_gm12878_SRR307898:ENST00000537657:0.609830631520002 cell_huvec_SRR307905:ENST00000538183:0.571331943631797
ENSG00000113712 cell_gm12878_SRR307898:ENST00000515748:2.85209238270461 cell_huvec_SRR307905:ENST00000523203:4.18127696921048
ENSG00000113811 cell_gm12878_SRR307898:ENST00000488746:3.89096389678808 cell_huvec_SRR307905:ENST00000495461:2.15326481888805
ENSG00000114650 cell_gm12878_SRR307898:ENST00000339815:0.791204156488824 cell_huvec_SRR307905:ENST00000360832:1.21768362705632
ENSG00000115234 cell_gm12878_SRR307898:ENST00000542478:2.175003999771 cell_huvec_SRR307905:ENST00000453453:5.8992796875168
ENSG00000115286 cell_gm12878_SRR307898:ENST00000534853:3.85434973685988 cell_huvec_SRR307905:ENST00000538929:3.09688209234251
ENSG00000116062 cell_gm12878_SRR307898:ENST00000540021:0.868507849003572 cell_huvec_SRR307905:ENST00000446255:0.444274158429104
ENSG00000116209 cell_gm12878_SRR307898:ENST00000420738:1.25921412147481 cell_huvec_SRR307905:ENST00000234831:2.55853840614799
ENSG00000116586 cell_gm12878_SRR307898:ENST00000368305:4.58578116142983 cell_huvec_SRR307905:ENST00000368302:1.64972841870612
ENSG00000119242 cell_gm12878_SRR307898:ENST00000539551:0.75746638628696 cell_huvec_SRR307905:ENST00000545891:2.04184635747987
ENSG00000119383 cell_gm12878_SRR307898:ENST00000417728:0.542935192510888 cell_huvec_SRR307905:ENST00000347048:1.90518379142026
ENSG00000119408 cell_gm12878_SRR307898:ENST00000546191:1.37713576735483 cell_huvec_SRR307905:ENST00000373601:2.51736331904152
ENSG00000119682 cell_gm12878_SRR307898:ENST00000490805:2.06912087464438 cell_huvec_SRR307905:ENST00000554070:3.52558110682074
ENSG00000120159 cell_gm12878_SRR307898:ENST00000535437:1.88504396010251 cell_huvec_SRR307905:ENST00000520187:2.33876085692561
ENSG00000123473 cell_gm12878_SRR307898:ENST00000436811:1.02950775200224 cell_huvec_SRR307905:ENST00000337817:1.87936735245376
ENSG00000124380 cell_gm12878_SRR307898:ENST00000450162:1.3057831114672 cell_huvec_SRR307905:ENST00000244227:0.988171488365498
ENSG00000125779 cell_gm12878_SRR307898:ENST00000399552:2.06348440739478 cell_huvec_SRR307905:ENST00000497424:2.93519209316555
ENSG00000126870 cell_gm12878_SRR307898:ENST00000397143:0.92566854801227 cell_huvec_SRR307905:ENST00000454771:1.53294944090406
ENSG00000127125 cell_gm12878_SRR307898:ENST00000372556:2.17854845273602 cell_huvec_SRR307905:ENST00000372560:9.38269507833002
ENSG00000127554 cell_gm12878_SRR307898:ENST00000567719:2.76454307559611 cell_huvec_SRR307905:ENST00000248114:2.06656433682224
ENSG00000130584 cell_gm12878_SRR307898:ENST00000245663:1.12063259537036 cell_huvec_SRR307905:ENST00000395104:1.01600619890608
ENSG00000133059 cell_gm12878_SRR307898:ENST00000367162:2.71964661135905 cell_huvec_SRR307905:ENST00000367160:2.45831627480208
ENSG00000133103 cell_gm12878_SRR307898:ENST00000455146:0.794545120583457 cell_huvec_SRR307905:ENST00000356576:0.40305119394441
ENSG00000133895 cell_gm12878_SRR307898:ENST00000312049:1.77047245476978 cell_huvec_SRR307905:ENST00000377321:2.12489691143928
ENSG00000134769 cell_gm12878_SRR307898:ENST00000399097:1.17049459009127 cell_huvec_SRR307905:ENST00000269190:0.908575984841005
ENSG00000134970 cell_gm12878_SRR307898:ENST00000456936:46.8824700003111 cell_huvec_SRR307905:ENST00000508420:54.8115130847543
ENSG00000135372 cell_gm12878_SRR307898:ENST00000257829:2.86738820582491 cell_huvec_SRR307905:ENST00000527971:4.34788414499221
ENSG00000135390 cell_gm12878_SRR307898:ENST00000549164:2.71582444901306 cell_huvec_SRR307905:ENST00000338662:2.18454921763707
ENSG00000136504 cell_gm12878_SRR307898:ENST00000506533:1.3433130914973 cell_huvec_SRR307905:ENST00000424009:0.752325857475829
ENSG00000137692 cell_gm12878_SRR307898:ENST00000260247:2.02680114303753 cell_huvec_SRR307905:ENST00000525420:1.22414267653655
ENSG00000137880 cell_gm12878_SRR307898:ENST00000260447:0.925618332482659 cell_huvec_SRR307905:ENST00000559445:1.65447209669061
ENSG00000138757 cell_gm12878_SRR307898:ENST00000510902:4.5076057489261 cell_huvec_SRR307905:ENST00000359707:6.5002123079393
ENSG00000139163 cell_gm12878_SRR307898:ENST00000541247:2.4077903101394 cell_huvec_SRR307905:ENST00000335148:2.26769669833096
ENSG00000139436 cell_gm12878_SRR307898:ENST00000320063:1.93332833532926 cell_huvec_SRR307905:ENST00000343646:4.77821343305966
ENSG00000140632 cell_gm12878_SRR307898:ENST00000321919:2.80266470004196 cell_huvec_SRR307905:ENST00000436648:5.37221831189175
ENSG00000141012 cell_gm12878_SRR307898:ENST00000568311:0.460659796723813 cell_huvec_SRR307905:ENST00000567525:0.995202843929789
ENSG00000141524 cell_gm12878_SRR307898:ENST00000322914:3.74168187902394 cell_huvec_SRR307905:ENST00000306591:5.28933834386858
ENSG00000141556 cell_gm12878_SRR307898:ENST00000269368:4.31983866686434 cell_huvec_SRR307905:ENST00000536182:1.97822658505544
ENSG00000145349 cell_gm12878_SRR307898:ENST00000513132:3.10607723592054 cell_huvec_SRR307905:ENST00000296402:3.22094071065072
ENSG00000145715 cell_gm12878_SRR307898:ENST00000456692:4.31679199076819 cell_huvec_SRR307905:ENST00000515800:4.35130303304909
ENSG00000148484 cell_gm12878_SRR307898:ENST00000345264:3.30226401759511 cell_huvec_SRR307905:ENST00000377921:6.35601958089938
ENSG00000149925 cell_gm12878_SRR307898:ENST00000562168:18.0186917415524 cell_huvec_SRR307905:ENST00000566235:35.9097541681764
ENSG00000156017 cell_gm12878_SRR307898:ENST00000451153:1.90646187192446 cell_huvec_SRR307905:ENST00000376830:2.163731010809
ENSG00000157020 cell_gm12878_SRR307898:ENST00000350697:3.4181626787173 cell_huvec_SRR307905:ENST00000337354:1.67333339546818
ENSG00000157881 cell_gm12878_SRR307898:ENST00000486396:2.08010575328349 cell_huvec_SRR307905:ENST00000435556:2.04670341838087
ENSG00000158169 cell_gm12878_SRR307898:ENST00000289081:0.540715096027485 cell_huvec_SRR307905:ENST00000375305:1.47043966192012
ENSG00000159199 cell_gm12878_SRR307898:ENST00000515060:7.58809249109312 cell_huvec_SRR307905:ENST00000513347:2.53185075986308
ENSG00000160917 cell_gm12878_SRR307898:ENST00000292476:4.32149343311585 cell_huvec_SRR307905:ENST00000451876:4.69433125781646
ENSG00000161036 cell_gm12878_SRR307898:ENST00000485808:2.20701970016686 cell_huvec_SRR307905:ENST00000468175:3.54965211006028
ENSG00000161513 cell_gm12878_SRR307898:ENST00000544854:6.3571089587086 cell_huvec_SRR307905:ENST00000420580:3.57004953898816
ENSG00000162688 cell_gm12878_SRR307898:ENST00000370161:2.62477030415302 cell_huvec_SRR307905:ENST00000361915:1.67830612206758
ENSG00000163067 cell_gm12878_SRR307898:ENST00000398107:1.82955688793546 cell_huvec_SRR307905:ENST00000425369:0.893918586093945
ENSG00000163703 cell_gm12878_SRR307898:ENST00000326434:1.27665236188847 cell_huvec_SRR307905:ENST00000435417:6.05172723108027
ENSG00000164045 cell_gm12878_SRR307898:ENST00000302506:4.57087329924127 cell_huvec_SRR307905:ENST00000351231:3.46241488160966
ENSG00000164919 cell_gm12878_SRR307898:ENST00000520517:4.45535974776377 cell_huvec_SRR307905:ENST00000518171:2.01798887095147
ENSG00000164934 cell_gm12878_SRR307898:ENST00000388778:4.97727604469487 cell_huvec_SRR307905:ENST00000297579:3.51453990942382
ENSG00000166266 cell_gm12878_SRR307898:ENST00000532782:3.69389149461013 cell_huvec_SRR307905:ENST00000532064:5.2323943186189
ENSG00000167074 cell_gm12878_SRR307898:ENST00000413942:7.85830648473836 cell_huvec_SRR307905:ENST00000433913:1.61010256046871
ENSG00000167881 cell_gm12878_SRR307898:ENST00000540937:4.18791831443951 cell_huvec_SRR307905:ENST00000542536:9.16512842439747
ENSG00000169967 cell_gm12878_SRR307898:ENST00000344908:3.38461193292997 cell_huvec_SRR307905:ENST00000409179:2.82846380301303
ENSG00000170915 cell_gm12878_SRR307898:ENST00000360726:7.90878742375949 cell_huvec_SRR307905:ENST00000442253:4.1889765072503
ENSG00000172262 cell_gm12878_SRR307898:ENST00000399534:1.96695146128903 cell_huvec_SRR307905:ENST00000509634:2.92634959577955
ENSG00000176715 cell_gm12878_SRR307898:ENST00000544543:0.47804342891205 cell_huvec_SRR307905:ENST00000537290:0.82109815098334
ENSG00000177830 cell_gm12878_SRR307898:ENST00000429789:0.401622828039903 cell_huvec_SRR307905:ENST00000534207:0.456561478143027
ENSG00000177889 cell_gm12878_SRR307898:ENST00000550657:4.22091892326906 cell_huvec_SRR307905:ENST00000318066:4.03753308955876
ENSG00000178950 cell_gm12878_SRR307898:ENST00000314167:1.07938700113678 cell_huvec_SRR307905:ENST00000504668:1.66453486973315
ENSG00000184047 cell_gm12878_SRR307898:ENST00000446652:1.64777204794211 cell_huvec_SRR307905:ENST00000342392:1.91261009268556
ENSG00000184661 cell_gm12878_SRR307898:ENST00000435898:4.70290589515879 cell_huvec_SRR307905:ENST00000330560:2.11510436264537
ENSG00000184967 cell_gm12878_SRR307898:ENST00000330579:1.19442042595301 cell_huvec_SRR307905:ENST00000538784:1.73700359483862
ENSG00000185842 cell_gm12878_SRR307898:ENST00000366850:0.405031223759364 cell_huvec_SRR307905:ENST00000327794:0.27084359417542
ENSG00000186010 cell_gm12878_SRR307898:ENST00000252576:3.13231434775225 cell_huvec_SRR307905:ENST00000507754:1.17492504118741
ENSG00000186106 cell_gm12878_SRR307898:ENST00000335659:2.20272363433893 cell_huvec_SRR307905:ENST00000519597:1.06247023976189
ENSG00000186501 cell_gm12878_SRR307898:ENST00000498220:2.07589451835148 cell_huvec_SRR307905:ENST00000374076:4.10537122513693
ENSG00000196419 cell_gm12878_SRR307898:ENST00000405506:0.961590900071423 cell_huvec_SRR307905:ENST00000359308:0.941028288589717
ENSG00000197043 cell_gm12878_SRR307898:ENST00000517757:7.47448235503519 cell_huvec_SRR307905:ENST00000377751:3.85606483731297
ENSG00000197746 cell_gm12878_SRR307898:ENST00000394936:34.5643981695624 cell_huvec_SRR307905:ENST00000394929:20.5521710210284
ENSG00000198586 cell_gm12878_SRR307898:ENST00000356075:3.95780410043295 cell_huvec_SRR307905:ENST00000442919:2.66840419777106
ENSG00000204954 cell_gm12878_SRR307898:ENST00000553183:3.40244381319536 cell_huvec_SRR307905:ENST00000552940:2.15681868465714
ENSG00000235109 cell_gm12878_SRR307898:ENST00000435857:0.508922532754963 cell_huvec_SRR307905:ENST00000426434:0.880819542343669
ENSG00000241962 cell_gm12878_SRR307898:ENST00000512183:1.72952599714473 cell_huvec_SRR307905:ENST00000308644:1.65355642100879
ENSG00000000419 cell_gm12878_SRR307898:ENST00000371588:1.21537454781312 cell_huvec_SRR307906:ENST00000371582:0.592193012489568
ENSG00000001631 cell_gm12878_SRR307898:ENST00000445516:6.17858461317128 cell_huvec_SRR307906:ENST00000452773:4.83629513354938
ENSG00000011523 cell_gm12878_SRR307898:ENST00000377990:3.90210305546345 cell_huvec_SRR307906:ENST00000546106:6.95555155716487
ENSG00000023228 cell_gm12878_SRR307898:ENST00000455934:1.01720713993333 cell_huvec_SRR307906:ENST00000233190:1.38664345433861
ENSG00000030066 cell_gm12878_SRR307898:ENST00000378460:1.98314498567489 cell_huvec_SRR307906:ENST00000426372:0.660251994470365
ENSG00000032219 cell_gm12878_SRR307898:ENST00000355431:0.928219386972974 cell_huvec_SRR307906:ENST00000348476:0.448686131437822
ENSG00000032389 cell_gm12878_SRR307898:ENST00000382125:0.97205199759452 cell_huvec_SRR307906:ENST00000398659:1.69505874425438
ENSG00000037897 cell_gm12878_SRR307898:ENST00000548504:1.47766144113825 cell_huvec_SRR307906:ENST00000553125:0.614331155869728
ENSG00000049759 cell_gm12878_SRR307898:ENST00000382850:1.47438631639735 cell_huvec_SRR307906:ENST00000456173:2.52090282962995
ENSG00000051108 cell_gm12878_SRR307898:ENST00000568651:3.42317202787148 cell_huvec_SRR307906:ENST00000300302:2.96930432457586
ENSG00000060491 cell_gm12878_SRR307898:ENST00000450048:2.95841629498275 cell_huvec_SRR307906:ENST00000290291:4.48185740234389
ENSG00000063245 cell_gm12878_SRR307898:ENST00000270460:9.82221854200075 cell_huvec_SRR307906:ENST00000085079:7.93540192618769
ENSG00000064225 cell_gm12878_SRR307898:ENST00000483910:1.35344907532464 cell_huvec_SRR307906:ENST00000486249:0.713370715125438
ENSG00000065518 cell_gm12878_SRR307898:ENST00000492739:10.7643639006887 cell_huvec_SRR307906:ENST00000461682:3.80630361003328
ENSG00000070756 cell_gm12878_SRR307898:ENST00000517403:4.52997380916997 cell_huvec_SRR307906:ENST00000347137:1.42531825067491
ENSG00000072210 cell_gm12878_SRR307898:ENST00000446398:4.0993458432806 cell_huvec_SRR307906:ENST00000176643:2.39730908332732
ENSG00000074054 cell_gm12878_SRR307898:ENST00000463621:2.25649809049288 cell_huvec_SRR307906:ENST00000541859:3.03188113476599
ENSG00000077463 cell_gm12878_SRR307898:ENST00000337491:4.01980761536102 cell_huvec_SRR307906:ENST00000381935:3.58237504041526
ENSG00000081760 cell_gm12878_SRR307898:ENST00000261686:0.409836158389992 cell_huvec_SRR307906:ENST00000543665:1.266276479511
ENSG00000085382 cell_gm12878_SRR307898:ENST00000517424:0.670390505529049 cell_huvec_SRR307906:ENST00000519645:0.887612930228775
ENSG00000086666 cell_gm12878_SRR307898:ENST00000564367:1.10002113234863 cell_huvec_SRR307906:ENST00000558494:0.596977517540573
ENSG00000089685 cell_gm12878_SRR307898:ENST00000350051:4.3417840080304 cell_huvec_SRR307906:ENST00000374948:5.88172349271726
ENSG00000092020 cell_gm12878_SRR307898:ENST00000555219:1.52811515103817 cell_huvec_SRR307906:ENST00000557278:0.246797805765022
ENSG00000092841 cell_gm12878_SRR307898:ENST00000547649:49.4370509295174 cell_huvec_SRR307906:ENST00000548400:86.6847049699064
ENSG00000092964 cell_gm12878_SRR307898:ENST00000311151:4.4863245883349 cell_huvec_SRR307906:ENST00000545637:2.40156072450982
ENSG00000099256 cell_gm12878_SRR307898:ENST00000376378:1.65929125295579 cell_huvec_SRR307906:ENST00000358336:1.40893811265023
ENSG00000099901 cell_gm12878_SRR307898:ENST00000448394:1.23999827772624 cell_huvec_SRR307906:ENST00000430524:0.480906809917726
ENSG00000100084 cell_gm12878_SRR307898:ENST00000263208:3.77042068063448 cell_huvec_SRR307906:ENST00000340170:4.17813138097598
ENSG00000100142 cell_gm12878_SRR307898:ENST00000407936:0.983354214290607 cell_huvec_SRR307906:ENST00000442738:0.68060094782455
ENSG00000101290 cell_gm12878_SRR307898:ENST00000450570:2.59449840917204 cell_huvec_SRR307906:ENST00000460006:6.17850032345915
ENSG00000101457 cell_gm12878_SRR307898:ENST00000372622:8.35047375922518 cell_huvec_SRR307906:ENST00000456939:9.41412726145386
ENSG00000101557 cell_gm12878_SRR307898:ENST00000261601:9.12550308980058 cell_huvec_SRR307906:ENST00000383589:13.0522092339535
ENSG00000102755 cell_gm12878_SRR307898:ENST00000450836:0.973387970780683 cell_huvec_SRR307906:ENST00000282397:3.04157861553279
ENSG00000103222 cell_gm12878_SRR307898:ENST00000349029:3.45693176532389 cell_huvec_SRR307906:ENST00000536381:7.14333651788912
ENSG00000103245 cell_gm12878_SRR307898:ENST00000567403:0.847302031958528 cell_huvec_SRR307906:ENST00000565425:0.508324578119311
ENSG00000104671 cell_gm12878_SRR307898:ENST00000221114:1.29925057370431 cell_huvec_SRR307906:ENST00000523666:0.987955964840448
ENSG00000106012 cell_gm12878_SRR307898:ENST00000325997:0.304367601278618 cell_huvec_SRR307906:ENST00000404984:1.45687597174479
ENSG00000106588 cell_gm12878_SRR307898:ENST00000445517:1.08356722155247 cell_huvec_SRR307906:ENST00000457444:1.03264284155905
ENSG00000107262 cell_gm12878_SRR307898:ENST00000379704:1.93941849662669 cell_huvec_SRR307906:ENST00000379700:1.28967299561123
ENSG00000107404 cell_gm12878_SRR307898:ENST00000378891:0.69312532265988 cell_huvec_SRR307906:ENST00000263743:1.14873065781974
ENSG00000107745 cell_gm12878_SRR307898:ENST00000361114:1.59260736782851 cell_huvec_SRR307906:ENST00000401998:0.80666737240337
ENSG00000108788 cell_gm12878_SRR307898:ENST00000435881:18.6943699523332 cell_huvec_SRR307906:ENST00000346833:20.6282358691189
ENSG00000108825 cell_gm12878_SRR307898:ENST00000441280:1.30036070447032 cell_huvec_SRR307906:ENST00000430739:0.457873124707802
ENSG00000108883 cell_gm12878_SRR307898:ENST00000426333:11.8655850648699 cell_huvec_SRR307906:ENST00000262414:9.24841202840075
ENSG00000109133 cell_gm12878_SRR307898:ENST00000513702:2.56743527079773 cell_huvec_SRR307906:ENST00000264452:2.41131727205168
ENSG00000109917 cell_gm12878_SRR307898:ENST00000227322:8.2341396182348 cell_huvec_SRR307906:ENST00000429220:5.6050459778178
ENSG00000110801 cell_gm12878_SRR307898:ENST00000538613:0.845330368255863 cell_huvec_SRR307906:ENST00000261817:0.614261030588872
ENSG00000111726 cell_gm12878_SRR307898:ENST00000538498:1.65947711935222 cell_huvec_SRR307906:ENST00000534981:1.32825012513282
ENSG00000112695 cell_gm12878_SRR307898:ENST00000460985:5.0913233243098 cell_huvec_SRR307906:ENST00000370089:4.03179482943327
ENSG00000113712 cell_gm12878_SRR307898:ENST00000515748:2.85209238270461 cell_huvec_SRR307906:ENST00000523203:2.3584047005046
ENSG00000114650 cell_gm12878_SRR307898:ENST00000339815:0.791204156488824 cell_huvec_SRR307906:ENST00000360832:1.5770506961196
ENSG00000114867 cell_gm12878_SRR307898:ENST00000427607:2.99020858441445 cell_huvec_SRR307906:ENST00000457456:17.3648895949355
ENSG00000115216 cell_gm12878_SRR307898:ENST00000421823:2.06821392720842 cell_huvec_SRR307906:ENST00000379852:2.43447302074987
ENSG00000115234 cell_gm12878_SRR307898:ENST00000542478:2.175003999771 cell_huvec_SRR307906:ENST00000453453:4.59406134527969
ENSG00000115286 cell_gm12878_SRR307898:ENST00000534853:3.85434973685988 cell_huvec_SRR307906:ENST00000538929:2.32908855135391
ENSG00000116062 cell_gm12878_SRR307898:ENST00000540021:0.868507849003572 cell_huvec_SRR307906:ENST00000445503:0.598020728470096
ENSG00000116209 cell_gm12878_SRR307898:ENST00000420738:1.25921412147481 cell_huvec_SRR307906:ENST00000234831:2.42781604527835
ENSG00000117305 cell_gm12878_SRR307898:ENST00000374490:0.966425418178367 cell_huvec_SRR307906:ENST00000235958:0.929390166330745
ENSG00000119383 cell_gm12878_SRR307898:ENST00000417728:0.542935192510888 cell_huvec_SRR307906:ENST00000347048:1.57427621662269
ENSG00000119408 cell_gm12878_SRR307898:ENST00000546191:1.37713576735483 cell_huvec_SRR307906:ENST00000373601:2.55472438027913
ENSG00000120805 cell_gm12878_SRR307898:ENST00000551688:4.3453892689753 cell_huvec_SRR307906:ENST00000261636:5.09711533214738
ENSG00000121774 cell_gm12878_SRR307898:ENST00000355201:6.15366242546126 cell_huvec_SRR307906:ENST00000327300:6.68486066254892
ENSG00000123737 cell_gm12878_SRR307898:ENST00000511454:2.4151746568353 cell_huvec_SRR307906:ENST00000513654:3.02325825288869
ENSG00000124380 cell_gm12878_SRR307898:ENST00000450162:1.3057831114672 cell_huvec_SRR307906:ENST00000244227:1.18263883956228
ENSG00000125450 cell_gm12878_SRR307898:ENST00000541827:5.97541463845108 cell_huvec_SRR307906:ENST00000447371:7.74135847321414
ENSG00000125779 cell_gm12878_SRR307898:ENST00000399552:2.06348440739478 cell_huvec_SRR307906:ENST00000497424:3.74609338764094
ENSG00000127125 cell_gm12878_SRR307898:ENST00000372556:2.17854845273602 cell_huvec_SRR307906:ENST00000372560:4.96422511353764
ENSG00000127554 cell_gm12878_SRR307898:ENST00000567719:2.76454307559611 cell_huvec_SRR307906:ENST00000248114:2.3598973185026
ENSG00000131748 cell_gm12878_SRR307898:ENST00000443521:5.80695179777938 cell_huvec_SRR307906:ENST00000394250:2.65650930010108
ENSG00000133059 cell_gm12878_SRR307898:ENST00000367162:2.71964661135905 cell_huvec_SRR307906:ENST00000367160:2.78615696208952
ENSG00000133895 cell_gm12878_SRR307898:ENST00000312049:1.77047245476978 cell_huvec_SRR307906:ENST00000377321:1.78314089590266
ENSG00000134779 cell_gm12878_SRR307898:ENST00000334295:42.4285058813905 cell_huvec_SRR307906:ENST00000383056:50.7315104133522
ENSG00000135372 cell_gm12878_SRR307898:ENST00000257829:2.86738820582491 cell_huvec_SRR307906:ENST00000527971:5.68924370259674
ENSG00000135390 cell_gm12878_SRR307898:ENST00000549164:2.71582444901306 cell_huvec_SRR307906:ENST00000338662:1.64474461607862
ENSG00000136504 cell_gm12878_SRR307898:ENST00000506533:1.3433130914973 cell_huvec_SRR307906:ENST00000424009:0.774082800607708
ENSG00000137804 cell_gm12878_SRR307898:ENST00000557840:2.07289483096045 cell_huvec_SRR307906:ENST00000560747:1.2571341528246
ENSG00000139291 cell_gm12878_SRR307898:ENST00000546795:1.31957401531395 cell_huvec_SRR307906:ENST00000266673:1.49865698460417
ENSG00000139436 cell_gm12878_SRR307898:ENST00000320063:1.93332833532926 cell_huvec_SRR307906:ENST00000343646:3.13027614282705
ENSG00000140280 cell_gm12878_SRR307898:ENST00000558126:1.14456350944222 cell_huvec_SRR307906:ENST00000267838:1.99227772787171
ENSG00000140632 cell_gm12878_SRR307898:ENST00000321919:2.80266470004196 cell_huvec_SRR307906:ENST00000436648:3.64793947930671
ENSG00000141012 cell_gm12878_SRR307898:ENST00000568311:0.460659796723813 cell_huvec_SRR307906:ENST00000567525:1.6537354877644
ENSG00000142676 cell_gm12878_SRR307898:ENST00000374550:23.4257793937747 cell_huvec_SRR307906:ENST00000443624:12.2676402713889
ENSG00000142892 cell_gm12878_SRR307898:ENST00000370812:4.33497264290225 cell_huvec_SRR307906:ENST00000445065:8.13545409926665
ENSG00000143643 cell_gm12878_SRR307898:ENST00000366661:0.845590221390989 cell_huvec_SRR307906:ENST00000366662:0.632753094231849
ENSG00000144591 cell_gm12878_SRR307898:ENST00000435316:2.5310079257278 cell_huvec_SRR307906:ENST00000373924:4.26185361480501
ENSG00000145623 cell_gm12878_SRR307898:ENST00000509237:1.83185942906272 cell_huvec_SRR307906:ENST00000274276:1.97632990579868
ENSG00000147649 cell_gm12878_SRR307898:ENST00000521933:9.53774347733892 cell_huvec_SRR307906:ENST00000336273:16.3844056282629
ENSG00000149716 cell_gm12878_SRR307898:ENST00000542341:0.672855856199646 cell_huvec_SRR307906:ENST00000536870:0.827300430976234
ENSG00000153310 cell_gm12878_SRR307898:ENST00000522250:1.75326941794253 cell_huvec_SRR307906:ENST00000522941:0.467875999904979
ENSG00000157020 cell_gm12878_SRR307898:ENST00000350697:3.4181626787173 cell_huvec_SRR307906:ENST00000337354:1.57705587180899
ENSG00000158169 cell_gm12878_SRR307898:ENST00000289081:0.540715096027485 cell_huvec_SRR307906:ENST00000375305:1.17961046975545
ENSG00000161036 cell_gm12878_SRR307898:ENST00000485808:2.20701970016686 cell_huvec_SRR307906:ENST00000468175:2.39657683222889
ENSG00000162972 cell_gm12878_SRR307898:ENST00000392290:1.67481396666836 cell_huvec_SRR307906:ENST00000295079:0.741162859379058
ENSG00000163479 cell_gm12878_SRR307898:ENST00000531917:2.13237421836446 cell_huvec_SRR307906:ENST00000496742:4.58446535053684
ENSG00000163703 cell_gm12878_SRR307898:ENST00000326434:1.27665236188847 cell_huvec_SRR307906:ENST00000435417:7.64089733194362
ENSG00000163719 cell_gm12878_SRR307898:ENST00000296003:0.400323950805436 cell_huvec_SRR307906:ENST00000420925:0.623735043935746
ENSG00000164045 cell_gm12878_SRR307898:ENST00000302506:4.57087329924127 cell_huvec_SRR307906:ENST00000351231:3.59804671748513
ENSG00000164442 cell_gm12878_SRR307898:ENST00000367651:3.86338012747668 cell_huvec_SRR307906:ENST00000392312:1.99344119741102
ENSG00000164587 cell_gm12878_SRR307898:ENST00000312037:8.45214491560356 cell_huvec_SRR307906:ENST00000401695:8.13605789109706
ENSG00000164933 cell_gm12878_SRR307898:ENST00000424899:4.85071461292068 cell_huvec_SRR307906:ENST00000523256:8.11887078068976
ENSG00000166123 cell_gm12878_SRR307898:ENST00000570179:1.51324880496757 cell_huvec_SRR307906:ENST00000569193:0.797612118047345
ENSG00000166266 cell_gm12878_SRR307898:ENST00000532782:3.69389149461013 cell_huvec_SRR307906:ENST00000532064:2.68856016829292
ENSG00000166333 cell_gm12878_SRR307898:ENST00000420936:5.16373537819898 cell_huvec_SRR307906:ENST00000532063:3.82289110334697
ENSG00000167005 cell_gm12878_SRR307898:ENST00000566340:1.57158411741147 cell_huvec_SRR307906:ENST00000535563:1.19457931773149
ENSG00000167515 cell_gm12878_SRR307898:ENST00000567312:1.51643411253934 cell_huvec_SRR307906:ENST00000301021:0.522396255596242
ENSG00000167881 cell_gm12878_SRR307898:ENST00000540937:4.18791831443951 cell_huvec_SRR307906:ENST00000542536:5.86865478993904
ENSG00000171202 cell_gm12878_SRR307898:ENST00000528105:1.1653486719858 cell_huvec_SRR307906:ENST00000304511:0.989270414311234
ENSG00000171988 cell_gm12878_SRR307898:ENST00000542921:1.14357722804046 cell_huvec_SRR307906:ENST00000402544:1.78396809096684
ENSG00000176715 cell_gm12878_SRR307898:ENST00000544543:0.47804342891205 cell_huvec_SRR307906:ENST00000537290:0.597627255028128
ENSG00000178950 cell_gm12878_SRR307898:ENST00000314167:1.07938700113678 cell_huvec_SRR307906:ENST00000504668:1.08388131352606
ENSG00000180329 cell_gm12878_SRR307898:ENST00000315286:8.74532740502488 cell_huvec_SRR307906:ENST00000457422:13.1554499170959
ENSG00000185033 cell_gm12878_SRR307898:ENST00000332496:0.313358779715584 cell_huvec_SRR307906:ENST00000411539:1.48830498475705
ENSG00000185842 cell_gm12878_SRR307898:ENST00000366850:0.405031223759364 cell_huvec_SRR307906:ENST00000327794:0.157929503956624
ENSG00000187257 cell_gm12878_SRR307898:ENST00000441514:2.34141734083218 cell_huvec_SRR307906:ENST00000334955:3.22553970420394
ENSG00000196419 cell_gm12878_SRR307898:ENST00000405506:0.961590900071423 cell_huvec_SRR307906:ENST00000359308:1.18302628866157
ENSG00000197746 cell_gm12878_SRR307898:ENST00000394936:34.5643981695624 cell_huvec_SRR307906:ENST00000394929:37.8499236809789
ENSG00000204954 cell_gm12878_SRR307898:ENST00000553183:3.40244381319536 cell_huvec_SRR307906:ENST00000552940:1.99679938746976
ENSG00000213999 cell_gm12878_SRR307898:ENST00000162023:0.896891912354238 cell_huvec_SRR307906:ENST00000409224:0.604963868699991
ENSG00000073803 cell_gm12878_SRR307898:ENST00000448876:2.01101980557853 cell_k562_SRR315336:ENST00000265026:2.36362090237974
ENSG00000107104 cell_gm12878_SRR307898:ENST00000382297:1.3528557564809 cell_k562_SRR315336:ENST00000397976:0.589550477306182
ENSG00000125245 cell_gm12878_SRR307898:ENST00000397470:3.48010036062117 cell_k562_SRR315336:ENST00000340807:0.894287489383813
ENSG00000129484 cell_gm12878_SRR307898:ENST00000429687:2.33028922157299 cell_k562_SRR315336:ENST00000250416:3.1403036889015
ENSG00000133454 cell_gm12878_SRR307898:ENST00000543971:1.30278455576145 cell_k562_SRR315336:ENST00000335473:0.775801488781523
ENSG00000155465 cell_gm12878_SRR307898:ENST00000554517:0.923888061963576 cell_k562_SRR315336:ENST00000555959:0.210885127231292
ENSG00000158296 cell_gm12878_SRR307898:ENST00000472148:1.1320060193197 cell_k562_SRR315336:ENST00000417157:1.20976798453065
ENSG00000160799 cell_gm12878_SRR307898:ENST00000292314:2.30869767750222 cell_k562_SRR315336:ENST00000546280:3.48795677483041
ENSG00000182168 cell_gm12878_SRR307898:ENST00000453304:1.06773983924991 cell_k562_SRR315336:ENST00000331502:0.615854886657696
ENSG00000183569 cell_gm12878_SRR307898:ENST00000356720:2.01401266883142 cell_k562_SRR315336:ENST00000407614:6.34261767091846
ENSG00000197959 cell_gm12878_SRR307898:ENST00000367731:0.645213664652161 cell_k562_SRR315336:ENST00000520906:0.311593689497857
ENSG00000214106 cell_gm12878_SRR307898:ENST00000411526:2.61421689190268 cell_k562_SRR315336:ENST00000397551:2.30542299912236
ENSG00000257923 cell_gm12878_SRR307898:ENST00000425244:0.582555919936148 cell_k562_SRR315336:ENST00000292538:0.464515838673002
ENSG00000015171 cell_gm12878_SRR307898:ENST00000402736:1.19847112773885 cell_k562_SRR315337:ENST00000381607:0.635754562470894
ENSG00000073803 cell_gm12878_SRR307898:ENST00000448876:2.01101980557853 cell_k562_SRR315337:ENST00000265026:1.93866278240137
ENSG00000088727 cell_gm12878_SRR307898:ENST00000425853:0.704071690150618 cell_k562_SRR315337:ENST00000432493:1.67533751857778
ENSG00000092964 cell_gm12878_SRR307898:ENST00000311151:4.4863245883349 cell_k562_SRR315337:ENST00000523027:0.663944103687429
ENSG00000100650 cell_gm12878_SRR307898:ENST00000555349:4.41498343477025 cell_k562_SRR315337:ENST00000451983:4.65881114291954
ENSG00000107104 cell_gm12878_SRR307898:ENST00000382297:1.3528557564809 cell_k562_SRR315337:ENST00000397976:0.485612687648822
ENSG00000112425 cell_gm12878_SRR307898:ENST00000324857:2.66468134473443 cell_k562_SRR315337:ENST00000367519:2.26195676563056
ENSG00000127561 cell_gm12878_SRR307898:ENST00000320633:1.65543599503054 cell_k562_SRR315337:ENST00000562088:3.87178611931682
ENSG00000133454 cell_gm12878_SRR307898:ENST00000543971:1.30278455576145 cell_k562_SRR315337:ENST00000335473:1.1442138481011
ENSG00000173153 cell_gm12878_SRR307898:ENST00000405666:1.8905407892674 cell_k562_SRR315337:ENST00000000442:3.30121954040037
ENSG00000006625 cell_hela-s3_SRR315330:ENST00000409144:3.64933789481645 cell_hela-s3_SRR315331:ENST00000440082:2.99304935319303
ENSG00000060762 cell_hela-s3_SRR315330:ENST00000392123:9.8472315402733 cell_hela-s3_SRR315331:ENST00000360961:11.9510561324337
ENSG00000064763 cell_hela-s3_SRR315330:ENST00000547759:2.72356812845734 cell_hela-s3_SRR315331:ENST00000182377:0.863257560943698
ENSG00000111652 cell_hela-s3_SRR315330:ENST00000229251:1.21224714994407 cell_hela-s3_SRR315331:ENST00000534877:1.5358357018425
ENSG00000118162 cell_hela-s3_SRR315330:ENST00000536339:8.37645638252048 cell_hela-s3_SRR315331:ENST00000338134:4.97639587234281
ENSG00000136261 cell_hela-s3_SRR315330:ENST00000437745:2.7714668434849 cell_hela-s3_SRR315331:ENST00000430000:1.59548168512544
ENSG00000137804 cell_hela-s3_SRR315330:ENST00000414849:15.8092264360727 cell_hela-s3_SRR315331:ENST00000557840:6.28794104123518
ENSG00000140612 cell_hela-s3_SRR315330:ENST00000558217:6.088255475844 cell_hela-s3_SRR315331:ENST00000560266:5.16015636594573
ENSG00000159921 cell_hela-s3_SRR315330:ENST00000396594:5.49750637685512 cell_hela-s3_SRR315331:ENST00000339267:2.53829711530201
ENSG00000161800 cell_hela-s3_SRR315330:ENST00000552157:3.25904227567477 cell_hela-s3_SRR315331:ENST00000551016:2.34985806083208
ENSG00000162664 cell_hela-s3_SRR315330:ENST00000394590:9.70176835591308 cell_hela-s3_SRR315331:ENST00000340281:15.4113192591177
ENSG00000163596 cell_hela-s3_SRR315330:ENST00000450143:0.266346252638753 cell_hela-s3_SRR315331:ENST00000441547:0.279152145608457
ENSG00000171316 cell_hela-s3_SRR315330:ENST00000423902:1.07554441204968 cell_hela-s3_SRR315331:ENST00000527825:0.591172468424382
ENSG00000174442 cell_hela-s3_SRR315330:ENST00000567816:4.98624920584949 cell_hela-s3_SRR315331:ENST00000564179:3.24438275840911
ENSG00000213123 cell_hela-s3_SRR315330:ENST00000426563:1.44934651245455 cell_hela-s3_SRR315331:ENST00000545438:2.64541270814662
ENSG00000065518 cell_hela-s3_SRR315330:ENST00000492739:6.0629280520824 cell_hepg2_SRR307926:ENST00000184266:3.61546341328694
ENSG00000100902 cell_hela-s3_SRR315330:ENST00000556221:0.872426087771428 cell_hepg2_SRR307926:ENST00000553688:1.27107076913735
ENSG00000103043 cell_hela-s3_SRR315330:ENST00000568548:0.628478276725324 cell_hepg2_SRR307926:ENST00000261776:0.723886932943159
ENSG00000104824 cell_hela-s3_SRR315330:ENST00000388749:14.8720213286276 cell_hepg2_SRR307926:ENST00000536292:5.35148123240095
ENSG00000104859 cell_hela-s3_SRR315330:ENST00000544944:2.06947911380402 cell_hepg2_SRR307926:ENST00000221455:4.15845109926409
ENSG00000105323 cell_hela-s3_SRR315330:ENST00000352456:5.34753402838461 cell_hepg2_SRR307926:ENST00000263367:3.42395508813907
ENSG00000107789 cell_hela-s3_SRR315330:ENST00000536010:1.93004456082375 cell_hepg2_SRR307926:ENST00000371996:3.80980602264576
ENSG00000108100 cell_hela-s3_SRR315330:ENST00000374704:7.01146563465048 cell_hepg2_SRR307926:ENST00000265375:8.11696441107316
ENSG00000108469 cell_hela-s3_SRR315330:ENST00000340830:5.33150066280922 cell_hepg2_SRR307926:ENST00000317905:6.30814388065677
ENSG00000109099 cell_hela-s3_SRR315330:ENST00000395938:11.384671995159 cell_hepg2_SRR307926:ENST00000312280:6.93132381593312
ENSG00000115641 cell_hela-s3_SRR315330:ENST00000393352:1.31876935736975 cell_hepg2_SRR307926:ENST00000408995:1.00534777056535
ENSG00000116044 cell_hela-s3_SRR315330:ENST00000446151:4.04127471121699 cell_hepg2_SRR307926:ENST00000397063:7.41897026381964
ENSG00000118855 cell_hela-s3_SRR315330:ENST00000471500:2.388358446764 cell_hepg2_SRR307926:ENST00000415822:0.650911293500147
ENSG00000124702 cell_hela-s3_SRR315330:ENST00000394096:2.58262273249503 cell_hepg2_SRR307926:ENST00000326974:4.55815202258263
ENSG00000127922 cell_hela-s3_SRR315330:ENST00000248566:3.95610124440202 cell_hepg2_SRR307926:ENST00000417009:3.62774230176241
ENSG00000131626 cell_hela-s3_SRR315330:ENST00000528853:1.32113431542168 cell_hepg2_SRR307926:ENST00000533894:0.549142970740867
ENSG00000132463 cell_hela-s3_SRR315330:ENST00000502323:2.88106230595543 cell_hepg2_SRR307926:ENST00000506453:4.13011147441987
ENSG00000138777 cell_hela-s3_SRR315330:ENST00000509031:2.57211073439764 cell_hepg2_SRR307926:ENST00000506815:0.782055448550621
ENSG00000140488 cell_hela-s3_SRR315330:ENST00000569547:1.04308179994037 cell_hepg2_SRR307926:ENST00000395258:0.75073550307972
ENSG00000141644 cell_hela-s3_SRR315330:ENST00000398495:4.6952843776748 cell_hepg2_SRR307926:ENST00000347968:4.75141133223957
ENSG00000143776 cell_hela-s3_SRR315330:ENST00000366767:2.31661589699653 cell_hepg2_SRR307926:ENST00000448940:1.91153299787748
ENSG00000144401 cell_hela-s3_SRR315330:ENST00000448823:3.27862341032199 cell_hepg2_SRR307926:ENST00000406927:1.7437754199207
ENSG00000149262 cell_hela-s3_SRR315330:ENST00000527522:1.06382924092245 cell_hepg2_SRR307926:ENST00000535943:1.35408703935462
ENSG00000150672 cell_hela-s3_SRR315330:ENST00000426717:2.74937033386067 cell_hepg2_SRR307926:ENST00000530800:0.353026598552293
ENSG00000158411 cell_hela-s3_SRR315330:ENST00000289359:2.5719716626472 cell_hepg2_SRR307926:ENST00000413710:1.87353818276843
ENSG00000163349 cell_hela-s3_SRR315330:ENST00000443627:4.11845269976003 cell_hepg2_SRR307926:ENST00000514621:1.43594926584177
ENSG00000163374 cell_hela-s3_SRR315330:ENST00000347088:2.98240378358532 cell_hepg2_SRR307926:ENST00000355499:3.9854767131412
ENSG00000167460 cell_hela-s3_SRR315330:ENST00000344824:12.6286649707066 cell_hepg2_SRR307926:ENST00000300933:9.01813641975137
ENSG00000168386 cell_hela-s3_SRR315330:ENST00000331335:0.420859222925172 cell_hepg2_SRR307926:ENST00000477258:1.57948526651962
ENSG00000168438 cell_hela-s3_SRR315330:ENST00000368930:2.00953185966675 cell_hepg2_SRR307926:ENST00000439165:1.00353675914392
ENSG00000168476 cell_hela-s3_SRR315330:ENST00000523293:3.98243957362996 cell_hepg2_SRR307926:ENST00000306306:2.72626645612771
ENSG00000168522 cell_hela-s3_SRR315330:ENST00000526755:2.88519540953363 cell_hepg2_SRR307926:ENST00000342116:3.17136454715622
ENSG00000171316 cell_hela-s3_SRR315330:ENST00000423902:1.07554441204968 cell_hepg2_SRR307926:ENST00000527825:1.37492944656082
ENSG00000175115 cell_hela-s3_SRR315330:ENST00000527380:0.581865778966102 cell_hepg2_SRR307926:ENST00000320580:0.950413816881142
ENSG00000175662 cell_hela-s3_SRR315330:ENST00000535933:0.987264526576715 cell_hepg2_SRR307926:ENST00000318094:2.39049675755889
ENSG00000182158 cell_hela-s3_SRR315330:ENST00000544877:1.56315951633472 cell_hepg2_SRR307926:ENST00000330387:1.48881669753965
ENSG00000183826 cell_hela-s3_SRR315330:ENST00000408958:1.13627039183421 cell_hepg2_SRR307926:ENST00000481247:0.469170122975105
ENSG00000185033 cell_hela-s3_SRR315330:ENST00000332496:0.836732241692544 cell_hepg2_SRR307926:ENST00000411539:2.00968477452906
ENSG00000186230 cell_hela-s3_SRR315330:ENST00000334181:7.16963730776062 cell_hepg2_SRR307926:ENST00000415248:3.68027894150053
ENSG00000197879 cell_hela-s3_SRR315330:ENST00000535856:1.18393100668934 cell_hepg2_SRR307926:ENST00000438665:1.04296643839793
ENSG00000258947 cell_hela-s3_SRR315330:ENST00000555427:1.66022912305266 cell_hepg2_SRR307926:ENST00000555399:1.97106426685326
ENSG00000035687 cell_hela-s3_SRR315330:ENST00000449326:4.90306587529795 cell_hepg2_SRR307927:ENST00000366535:2.09814791842044
ENSG00000038532 cell_hela-s3_SRR315330:ENST00000409552:1.4357114748655 cell_hepg2_SRR307927:ENST00000381822:0.273448919000088
ENSG00000075218 cell_hela-s3_SRR315330:ENST00000454366:2.35206418002568 cell_hepg2_SRR307927:ENST00000361934:0.719651578250027
ENSG00000087365 cell_hela-s3_SRR315330:ENST00000355456:0.663945336553239 cell_hepg2_SRR307927:ENST00000322535:1.6428984904733
ENSG00000096070 cell_hela-s3_SRR315330:ENST00000534694:0.206953423325841 cell_hepg2_SRR307927:ENST00000446974:0.399665989247581
ENSG00000099901 cell_hela-s3_SRR315330:ENST00000448394:2.65849701455585 cell_hepg2_SRR307927:ENST00000430524:0.348646487892325
ENSG00000099910 cell_hela-s3_SRR315330:ENST00000458248:1.29381790967905 cell_hepg2_SRR307927:ENST00000440659:1.08746076594525
ENSG00000103043 cell_hela-s3_SRR315330:ENST00000568548:0.628478276725324 cell_hepg2_SRR307927:ENST00000261776:0.690025943009724
ENSG00000105552 cell_hela-s3_SRR315330:ENST00000316273:3.88568897076988 cell_hepg2_SRR307927:ENST00000402551:2.91468577323442
ENSG00000106609 cell_hela-s3_SRR315330:ENST00000341567:9.83732068705823 cell_hepg2_SRR307927:ENST00000424964:2.52239956679752
ENSG00000109099 cell_hela-s3_SRR315330:ENST00000395938:11.384671995159 cell_hepg2_SRR307927:ENST00000312280:5.40938345744199
ENSG00000110801 cell_hela-s3_SRR315330:ENST00000540962:1.24466899918356 cell_hepg2_SRR307927:ENST00000538613:0.582144457118306
ENSG00000114867 cell_hela-s3_SRR315330:ENST00000441154:3.89804544917963 cell_hepg2_SRR307927:ENST00000457456:1.89148242510683
ENSG00000116044 cell_hela-s3_SRR315330:ENST00000446151:4.04127471121699 cell_hepg2_SRR307927:ENST00000397063:6.06151300630604
ENSG00000122378 cell_hela-s3_SRR315330:ENST00000372185:20.6225604761813 cell_hepg2_SRR307927:ENST00000372187:22.2817698842085
ENSG00000124702 cell_hela-s3_SRR315330:ENST00000394096:2.58262273249503 cell_hepg2_SRR307927:ENST00000326974:5.23155322688898
ENSG00000124787 cell_hela-s3_SRR315330:ENST00000464646:1.63010638936517 cell_hepg2_SRR307927:ENST00000319533:3.14215175542242
ENSG00000126524 cell_hela-s3_SRR315330:ENST00000420420:1.27872238598833 cell_hepg2_SRR307927:ENST00000414306:0.365487912591575
ENSG00000128641 cell_hela-s3_SRR315330:ENST00000439065:1.25781459276599 cell_hepg2_SRR307927:ENST00000392318:1.83664925049922
ENSG00000129173 cell_hela-s3_SRR315330:ENST00000527884:1.02271708804813 cell_hepg2_SRR307927:ENST00000396159:1.02697820057121
ENSG00000131626 cell_hela-s3_SRR315330:ENST00000528853:1.32113431542168 cell_hepg2_SRR307927:ENST00000526369:0.601902075701324
ENSG00000131845 cell_hela-s3_SRR315330:ENST00000391705:5.27865815557437 cell_hepg2_SRR307927:ENST00000282286:3.98599357136417
ENSG00000132463 cell_hela-s3_SRR315330:ENST00000502323:2.88106230595543 cell_hepg2_SRR307927:ENST00000506453:3.23627152047991
ENSG00000134644 cell_hela-s3_SRR315330:ENST00000373749:9.67522781566691 cell_hepg2_SRR307927:ENST00000530669:7.79953441670923
ENSG00000136933 cell_hela-s3_SRR315330:ENST00000394125:3.39232650738216 cell_hepg2_SRR307927:ENST00000373538:9.72798497373538
ENSG00000137074 cell_hela-s3_SRR315330:ENST00000397172:0.993594781651286 cell_hepg2_SRR307927:ENST00000476858:0.159308592176586
ENSG00000138606 cell_hela-s3_SRR315330:ENST00000560471:0.208712455958923 cell_hepg2_SRR307927:ENST00000458022:0.669774064759947
ENSG00000139990 cell_hela-s3_SRR315330:ENST00000554215:1.2449437271336 cell_hepg2_SRR307927:ENST00000556847:0.681444193423176
ENSG00000140043 cell_hela-s3_SRR315330:ENST00000555976:0.766780018872614 cell_hepg2_SRR307927:ENST00000555661:0.422877413713048
ENSG00000143367 cell_hela-s3_SRR315330:ENST00000507671:1.39709168084318 cell_hepg2_SRR307927:ENST00000368848:1.28129724927715
ENSG00000143815 cell_hela-s3_SRR315330:ENST00000272163:5.71646665600639 cell_hepg2_SRR307927:ENST00000441022:2.72693203021605
ENSG00000144401 cell_hela-s3_SRR315330:ENST00000448823:3.27862341032199 cell_hepg2_SRR307927:ENST00000406927:0.723190099998849
ENSG00000146963 cell_hela-s3_SRR315330:ENST00000263545:5.40665996410907 cell_hepg2_SRR307927:ENST00000435096:1.86675051607098
ENSG00000149380 cell_hela-s3_SRR315330:ENST00000331597:1.20206552895377 cell_hepg2_SRR307927:ENST00000524388:0.484026456799337
ENSG00000156642 cell_hela-s3_SRR315330:ENST00000351217:54.6841606316571 cell_hepg2_SRR307927:ENST00000562924:13.3370714968158
ENSG00000157224 cell_hela-s3_SRR315330:ENST00000394605:4.93597395117033 cell_hepg2_SRR307927:ENST00000496677:3.50652971402168
ENSG00000158411 cell_hela-s3_SRR315330:ENST00000289359:2.5719716626472 cell_hepg2_SRR307927:ENST00000413710:1.92314771171472
ENSG00000163320 cell_hela-s3_SRR315330:ENST00000309534:7.03204294866946 cell_hepg2_SRR307927:ENST00000467332:3.50502862007179
ENSG00000163349 cell_hela-s3_SRR315330:ENST00000443627:4.11845269976003 cell_hepg2_SRR307927:ENST00000369561:2.21659037946921
ENSG00000164897 cell_hela-s3_SRR315330:ENST00000392818:1.7998469926567 cell_hepg2_SRR307927:ENST00000297533:1.50877885424303
ENSG00000165672 cell_hela-s3_SRR315330:ENST00000356951:20.4523114586036 cell_hepg2_SRR307927:ENST00000298510:10.1667338286713
ENSG00000168386 cell_hela-s3_SRR315330:ENST00000331335:0.420859222925172 cell_hepg2_SRR307927:ENST00000477258:1.55546084043066
ENSG00000168476 cell_hela-s3_SRR315330:ENST00000523293:3.98243957362996 cell_hepg2_SRR307927:ENST00000306306:3.39845734645119
ENSG00000168522 cell_hela-s3_SRR315330:ENST00000526755:2.88519540953363 cell_hepg2_SRR307927:ENST00000342116:1.36028508147713
ENSG00000168958 cell_hela-s3_SRR315330:ENST00000409565:4.7512296776456 cell_hepg2_SRR307927:ENST00000452930:3.07763461047744
ENSG00000170854 cell_hela-s3_SRR315330:ENST00000503097:1.54355565409823 cell_hepg2_SRR307927:ENST00000507612:1.00861230381005
ENSG00000172059 cell_hela-s3_SRR315330:ENST00000540845:44.3604583000943 cell_hepg2_SRR307927:ENST00000448523:14.142894212293
ENSG00000174796 cell_hela-s3_SRR315330:ENST00000311638:3.84666228925139 cell_hepg2_SRR307927:ENST00000507885:2.49980091703467
ENSG00000178950 cell_hela-s3_SRR315330:ENST00000505819:0.281692912863315 cell_hepg2_SRR307927:ENST00000504668:0.371922478475461
ENSG00000182158 cell_hela-s3_SRR315330:ENST00000544877:1.56315951633472 cell_hepg2_SRR307927:ENST00000330387:1.64397667754721
ENSG00000183826 cell_hela-s3_SRR315330:ENST00000408958:1.13627039183421 cell_hepg2_SRR307927:ENST00000481247:0.71376114865713
ENSG00000214226 cell_hela-s3_SRR315330:ENST00000397862:3.18853291321815 cell_hepg2_SRR307927:ENST00000397861:2.4404735412789
ENSG00000258947 cell_hela-s3_SRR315330:ENST00000555427:1.66022912305266 cell_hepg2_SRR307927:ENST00000555399:3.8324254431484
ENSG00000004534 cell_hela-s3_SRR315330:ENST00000425608:2.05175061090189 cell_huvec_SRR307905:ENST00000266022:1.03528578723069
ENSG00000011275 cell_hela-s3_SRR315330:ENST00000389900:3.17785156128341 cell_huvec_SRR307905:ENST00000425013:8.44307885138054
ENSG00000012983 cell_hela-s3_SRR315330:ENST00000013125:2.41173955606625 cell_huvec_SRR307905:ENST00000554273:1.84437430477332
ENSG00000025770 cell_hela-s3_SRR315330:ENST00000395701:2.18494388834909 cell_huvec_SRR307905:ENST00000522304:10.5028990627983
ENSG00000028203 cell_hela-s3_SRR315330:ENST00000397796:0.670973838497376 cell_huvec_SRR307905:ENST00000547611:0.972098484626029
ENSG00000028310 cell_hela-s3_SRR315330:ENST00000523139:0.368416946965162 cell_huvec_SRR307905:ENST00000323547:2.04179283733398
ENSG00000035687 cell_hela-s3_SRR315330:ENST00000449326:4.90306587529795 cell_huvec_SRR307905:ENST00000366535:3.10235546030428
ENSG00000038210 cell_hela-s3_SRR315330:ENST00000537420:2.24376369762374 cell_huvec_SRR307905:ENST00000264864:1.73367037303504
ENSG00000038532 cell_hela-s3_SRR315330:ENST00000409552:1.4357114748655 cell_huvec_SRR307905:ENST00000381822:1.06075771052167
ENSG00000042317 cell_hela-s3_SRR315330:ENST00000356583:0.31674534346968 cell_huvec_SRR307905:ENST00000555515:0.385709190865837
ENSG00000044574 cell_hela-s3_SRR315330:ENST00000324460:49.6711784632191 cell_huvec_SRR307905:ENST00000401067:70.0677246318182
ENSG00000048828 cell_hela-s3_SRR315330:ENST00000340893:9.84995494809538 cell_huvec_SRR307905:ENST00000277165:13.1858631364317
ENSG00000054654 cell_hela-s3_SRR315330:ENST00000344113:0.475240061315077 cell_huvec_SRR307905:ENST00000458046:0.94903320990592
ENSG00000065518 cell_hela-s3_SRR315330:ENST00000492739:6.0629280520824 cell_huvec_SRR307905:ENST00000461682:1.36727495469964
ENSG00000066777 cell_hela-s3_SRR315330:ENST00000517631:1.37021323586157 cell_huvec_SRR307905:ENST00000518230:0.753684014841185
ENSG00000074054 cell_hela-s3_SRR315330:ENST00000397587:1.40362684008886 cell_huvec_SRR307905:ENST00000541859:2.85447326513667
ENSG00000074582 cell_hela-s3_SRR315330:ENST00000443791:2.24136942821726 cell_huvec_SRR307905:ENST00000426649:2.89495737027424
ENSG00000075785 cell_hela-s3_SRR315330:ENST00000485280:9.73754615151875 cell_huvec_SRR307905:ENST00000482525:10.8279243899871
ENSG00000089022 cell_hela-s3_SRR315330:ENST00000428907:3.09961185655656 cell_huvec_SRR307905:ENST00000550735:1.61661755478795
ENSG00000090989 cell_hela-s3_SRR315330:ENST00000349598:1.99833472915128 cell_huvec_SRR307905:ENST00000381295:1.44769510292005
ENSG00000091622 cell_hela-s3_SRR315330:ENST00000262483:1.87713155515301 cell_huvec_SRR307905:ENST00000421306:1.56135954604115
ENSG00000092036 cell_hela-s3_SRR315330:ENST00000553420:2.20627236608242 cell_huvec_SRR307905:ENST00000342454:0.444100364952658
ENSG00000092203 cell_hela-s3_SRR315330:ENST00000457430:1.88053818306337 cell_huvec_SRR307905:ENST00000448790:1.91987071487108
ENSG00000097007 cell_hela-s3_SRR315330:ENST00000393293:38.3398267299235 cell_huvec_SRR307905:ENST00000318560:58.0547806305717
ENSG00000099381 cell_hela-s3_SRR315330:ENST00000452917:1.79112623903507 cell_huvec_SRR307905:ENST00000262519:3.0294858899526
ENSG00000100116 cell_hela-s3_SRR315330:ENST00000394944:0.469246159534726 cell_huvec_SRR307905:ENST00000248924:1.09118333095485
ENSG00000100142 cell_hela-s3_SRR315330:ENST00000405557:1.51424380153028 cell_huvec_SRR307905:ENST00000442738:1.00293233797147
ENSG00000105705 cell_hela-s3_SRR315330:ENST00000334782:5.40814704930427 cell_huvec_SRR307905:ENST00000247001:8.04059630710609
ENSG00000106367 cell_hela-s3_SRR315330:ENST00000443943:8.0606418243628 cell_huvec_SRR307905:ENST00000337619:10.5651596513912
ENSG00000106608 cell_hela-s3_SRR315330:ENST00000439702:1.01632249446417 cell_huvec_SRR307905:ENST00000402306:0.708042150822466
ENSG00000106771 cell_hela-s3_SRR315330:ENST00000374587:11.784725325911 cell_huvec_SRR307905:ENST00000374586:10.2666202707168
ENSG00000107263 cell_hela-s3_SRR315330:ENST00000438647:2.82463035771759 cell_huvec_SRR307905:ENST00000429421:5.14605874580038
ENSG00000107968 cell_hela-s3_SRR315330:ENST00000375322:3.51560858880158 cell_huvec_SRR307905:ENST00000413724:1.20913808261396
ENSG00000108799 cell_hela-s3_SRR315330:ENST00000264646:9.43680900912245 cell_huvec_SRR307905:ENST00000435174:7.81648873314048
ENSG00000109861 cell_hela-s3_SRR315330:ENST00000393302:3.30567926705214 cell_huvec_SRR307905:ENST00000227266:2.88057119345296
ENSG00000110497 cell_hela-s3_SRR315330:ENST00000533727:2.35962696007862 cell_huvec_SRR307905:ENST00000526545:1.77347016019016
ENSG00000111652 cell_hela-s3_SRR315330:ENST00000229251:1.21224714994407 cell_huvec_SRR307905:ENST00000536924:0.6780023691213
ENSG00000112033 cell_hela-s3_SRR315330:ENST00000360694:1.63630977258389 cell_huvec_SRR307905:ENST00000418635:4.60305033980047
ENSG00000112695 cell_hela-s3_SRR315330:ENST00000460985:6.49727096740367 cell_huvec_SRR307905:ENST00000370089:2.965450750563
ENSG00000113712 cell_hela-s3_SRR315330:ENST00000504676:3.92727867893334 cell_huvec_SRR307905:ENST00000523203:4.18127696921048
ENSG00000114529 cell_hela-s3_SRR315330:ENST00000264848:1.58041712607696 cell_huvec_SRR307905:ENST00000431717:0.830196251096771
ENSG00000114650 cell_hela-s3_SRR315330:ENST00000265565:0.61608853933435 cell_huvec_SRR307905:ENST00000360832:1.21768362705632
ENSG00000115109 cell_hela-s3_SRR315330:ENST00000443124:0.852365636980845 cell_huvec_SRR307905:ENST00000452780:1.76398395492815
ENSG00000115216 cell_hela-s3_SRR315330:ENST00000421823:1.95529187248203 cell_huvec_SRR307905:ENST00000379852:1.42866838912146
ENSG00000115234 cell_hela-s3_SRR315330:ENST00000543024:2.388578031141 cell_huvec_SRR307905:ENST00000453453:5.8992796875168
ENSG00000116977 cell_hela-s3_SRR315330:ENST00000366584:7.15204487099912 cell_huvec_SRR307905:ENST00000323938:2.31176443409469
ENSG00000117569 cell_hela-s3_SRR315330:ENST00000394176:1.27978390723999 cell_huvec_SRR307905:ENST00000236228:0.852102228589153
ENSG00000119471 cell_hela-s3_SRR315330:ENST00000398805:2.7174094157103 cell_huvec_SRR307905:ENST00000398803:2.74122915970988
ENSG00000119523 cell_hela-s3_SRR315330:ENST00000319033:22.9046461674473 cell_huvec_SRR307905:ENST00000476832:15.6408615626953
ENSG00000119682 cell_hela-s3_SRR315330:ENST00000490805:1.0184516285299 cell_huvec_SRR307905:ENST00000554070:3.52558110682074
ENSG00000119820 cell_hela-s3_SRR315330:ENST00000437765:15.6928334713714 cell_huvec_SRR307905:ENST00000238831:25.3159125860376
ENSG00000120910 cell_hela-s3_SRR315330:ENST00000522000:3.3744851884893 cell_huvec_SRR307905:ENST00000240139:1.53582581381595
ENSG00000122390 cell_hela-s3_SRR315330:ENST00000424546:5.13272886396209 cell_huvec_SRR307905:ENST00000360862:2.79283009639865
ENSG00000124444 cell_hela-s3_SRR315330:ENST00000336564:1.67638756857691 cell_huvec_SRR307905:ENST00000529930:1.22949436669256
ENSG00000124570 cell_hela-s3_SRR315330:ENST00000380539:27.1871384005047 cell_huvec_SRR307905:ENST00000380500:35.8711582439541
ENSG00000124702 cell_hela-s3_SRR315330:ENST00000394096:2.58262273249503 cell_huvec_SRR307905:ENST00000326974:5.39802191389315
ENSG00000126870 cell_hela-s3_SRR315330:ENST00000407559:0.945679688296722 cell_huvec_SRR307905:ENST00000454771:1.53294944090406
ENSG00000129474 cell_hela-s3_SRR315330:ENST00000553592:4.086218747459 cell_huvec_SRR307905:ENST00000262713:3.61857595356623
ENSG00000130584 cell_hela-s3_SRR315330:ENST00000245663:2.45524597818289 cell_huvec_SRR307905:ENST00000395104:1.01600619890608
ENSG00000131591 cell_hela-s3_SRR315330:ENST00000379319:0.35175760311522 cell_huvec_SRR307905:ENST00000421241:0.872670602618179
ENSG00000132294 cell_hela-s3_SRR315330:ENST00000519656:18.8946775576286 cell_huvec_SRR307905:ENST00000254624:6.99396145935694
ENSG00000133103 cell_hela-s3_SRR315330:ENST00000455146:0.794828593935917 cell_huvec_SRR307905:ENST00000356576:0.40305119394441
ENSG00000133884 cell_hela-s3_SRR315330:ENST00000252268:0.401018640678061 cell_huvec_SRR307905:ENST00000531989:2.65485817268071
ENSG00000134779 cell_hela-s3_SRR315330:ENST00000334295:70.0905117379165 cell_huvec_SRR307905:ENST00000383056:62.3151667913862
ENSG00000134982 cell_hela-s3_SRR315330:ENST00000508376:0.889074859525749 cell_huvec_SRR307905:ENST00000457016:0.945853719189312
ENSG00000135372 cell_hela-s3_SRR315330:ENST00000529523:1.18061715652259 cell_huvec_SRR307905:ENST00000527971:4.34788414499221
ENSG00000135451 cell_hela-s3_SRR315330:ENST00000380327:5.82457011754381 cell_huvec_SRR307905:ENST00000551245:2.15431872498156
ENSG00000135457 cell_hela-s3_SRR315330:ENST00000257915:4.73604478040503 cell_huvec_SRR307905:ENST00000307660:5.81025228758102
ENSG00000136758 cell_hela-s3_SRR315330:ENST00000376016:6.36310713925887 cell_huvec_SRR307905:ENST00000326799:3.70830193273903
ENSG00000137767 cell_hela-s3_SRR315330:ENST00000568606:1.06654630530079 cell_huvec_SRR307905:ENST00000260324:1.397883901415
ENSG00000138074 cell_hela-s3_SRR315330:ENST00000310574:1.61566250134051 cell_huvec_SRR307905:ENST00000401463:2.52357438008593
ENSG00000138750 cell_hela-s3_SRR315330:ENST00000264883:1.48038144302838 cell_huvec_SRR307905:ENST00000342467:1.81987799992103
ENSG00000138768 cell_hela-s3_SRR315330:ENST00000264904:15.9019751879259 cell_huvec_SRR307905:ENST00000508939:7.47386426913142
ENSG00000138777 cell_hela-s3_SRR315330:ENST00000509031:2.57211073439764 cell_huvec_SRR307905:ENST00000310267:0.964802367481773
ENSG00000139154 cell_hela-s3_SRR315330:ENST00000360995:1.23688717791002 cell_huvec_SRR307905:ENST00000266508:1.68427025004152
ENSG00000139977 cell_hela-s3_SRR315330:ENST00000298406:2.72965062186602 cell_huvec_SRR307905:ENST00000395257:3.56697194616424
ENSG00000139990 cell_hela-s3_SRR315330:ENST00000554215:1.2449437271336 cell_huvec_SRR307905:ENST00000556847:0.968977833727842
ENSG00000140632 cell_hela-s3_SRR315330:ENST00000321919:2.90212691246325 cell_huvec_SRR307905:ENST00000436648:5.37221831189175
ENSG00000140992 cell_hela-s3_SRR315330:ENST00000342085:1.71796263946215 cell_huvec_SRR307905:ENST00000268673:1.26310878204032
ENSG00000141380 cell_hela-s3_SRR315330:ENST00000269137:41.4393668194391 cell_huvec_SRR307905:ENST00000269138:10.9844144822923
ENSG00000141644 cell_hela-s3_SRR315330:ENST00000398495:4.6952843776748 cell_huvec_SRR307905:ENST00000347968:7.5041205598585
ENSG00000142230 cell_hela-s3_SRR315330:ENST00000540850:1.94930091853337 cell_huvec_SRR307905:ENST00000414294:1.76969226835085
ENSG00000142733 cell_hela-s3_SRR315330:ENST00000486046:1.22559525183168 cell_huvec_SRR307905:ENST00000374036:0.907722795816439
ENSG00000143207 cell_hela-s3_SRR315330:ENST00000459744:3.33403920764872 cell_huvec_SRR307905:ENST00000436424:3.94820266551447
ENSG00000143776 cell_hela-s3_SRR315330:ENST00000366767:2.31661589699653 cell_huvec_SRR307905:ENST00000448940:7.51213607456612
ENSG00000144559 cell_hela-s3_SRR315330:ENST00000455809:1.48736857007861 cell_huvec_SRR307905:ENST00000411947:0.938693262779832
ENSG00000145715 cell_hela-s3_SRR315330:ENST00000456692:8.96122126748727 cell_huvec_SRR307905:ENST00000515800:4.35130303304909
ENSG00000147457 cell_hela-s3_SRR315330:ENST00000517325:1.62006283628288 cell_huvec_SRR307905:ENST00000313219:1.92243899781681
ENSG00000149474 cell_hela-s3_SRR315330:ENST00000464792:1.58120488184269 cell_huvec_SRR307905:ENST00000435364:2.50546575973599
ENSG00000149636 cell_hela-s3_SRR315330:ENST00000373733:1.69467239051558 cell_huvec_SRR307905:ENST00000447406:1.27197890695512
ENSG00000149716 cell_hela-s3_SRR315330:ENST00000542341:3.18999044547532 cell_huvec_SRR307905:ENST00000537272:1.14941429893583
ENSG00000149806 cell_hela-s3_SRR315330:ENST00000525297:5.29823616745006 cell_huvec_SRR307905:ENST00000434372:3.49182586628793
ENSG00000151779 cell_hela-s3_SRR315330:ENST00000281513:1.34021762937218 cell_huvec_SRR307905:ENST00000417461:1.24054789001499
ENSG00000152700 cell_hela-s3_SRR315330:ENST00000502539:2.82829666907284 cell_huvec_SRR307905:ENST00000507419:2.903080030198
ENSG00000153234 cell_hela-s3_SRR315330:ENST00000339562:3.24076665283797 cell_huvec_SRR307905:ENST00000424077:2.50108145585427
ENSG00000153310 cell_hela-s3_SRR315330:ENST00000522250:3.51454798780029 cell_huvec_SRR307905:ENST00000522941:0.621615956428998
ENSG00000154144 cell_hela-s3_SRR315330:ENST00000529543:1.92865872482005 cell_huvec_SRR307905:ENST00000531667:1.77406322179833
ENSG00000154358 cell_hela-s3_SRR315330:ENST00000474237:0.298507710581058 cell_huvec_SRR307905:ENST00000493813:0.82818587647857
ENSG00000154723 cell_hela-s3_SRR315330:ENST00000284971:14.23092355546 cell_huvec_SRR307905:ENST00000400093:9.78077179718491
ENSG00000154889 cell_hela-s3_SRR315330:ENST00000317251:3.13244173141023 cell_huvec_SRR307905:ENST00000496196:2.66971879311327
ENSG00000155368 cell_hela-s3_SRR315330:ENST00000355857:2.53120140040469 cell_huvec_SRR307905:ENST00000542275:0.414688351707383
ENSG00000156873 cell_hela-s3_SRR315330:ENST00000569684:2.59810130014976 cell_huvec_SRR307905:ENST00000563913:4.29901185399223
ENSG00000157020 cell_hela-s3_SRR315330:ENST00000350697:2.11817516038794 cell_huvec_SRR307905:ENST00000337354:1.67333339546818
ENSG00000158169 cell_hela-s3_SRR315330:ENST00000433829:1.21822748433715 cell_huvec_SRR307905:ENST00000375305:1.47043966192012
ENSG00000158402 cell_hela-s3_SRR315330:ENST00000503022:1.39422870335376 cell_huvec_SRR307905:ENST00000356505:0.638444645946225
ENSG00000158480 cell_hela-s3_SRR315330:ENST00000289431:4.00514727871474 cell_huvec_SRR307905:ENST00000543716:2.47297964146855
ENSG00000158636 cell_hela-s3_SRR315330:ENST00000533988:6.75800634273767 cell_huvec_SRR307905:ENST00000532719:2.97941901686512
ENSG00000160917 cell_hela-s3_SRR315330:ENST00000292476:4.47369066351167 cell_huvec_SRR307905:ENST00000451876:4.69433125781646
ENSG00000160932 cell_hela-s3_SRR315330:ENST00000292494:3.30443263787822 cell_huvec_SRR307905:ENST00000521182:1.84931096753411
ENSG00000161904 cell_hela-s3_SRR315330:ENST00000513701:3.96843873648566 cell_huvec_SRR307905:ENST00000293760:4.93687172147256
ENSG00000162664 cell_hela-s3_SRR315330:ENST00000394590:9.70176835591308 cell_huvec_SRR307905:ENST00000340281:14.1829365802591
ENSG00000162688 cell_hela-s3_SRR315330:ENST00000370161:2.24726290007234 cell_huvec_SRR307905:ENST00000361915:1.67830612206758
ENSG00000162813 cell_hela-s3_SRR315330:ENST00000414869:3.80499314236924 cell_huvec_SRR307905:ENST00000469520:3.74154347080455
ENSG00000163374 cell_hela-s3_SRR315330:ENST00000347088:2.98240378358532 cell_huvec_SRR307905:ENST00000535662:1.86420494735649
ENSG00000163607 cell_hela-s3_SRR315330:ENST00000383677:2.05279815118961 cell_huvec_SRR307905:ENST00000295864:3.81291028199765
ENSG00000163681 cell_hela-s3_SRR315330:ENST00000417128:3.35100145049302 cell_huvec_SRR307905:ENST00000295951:3.52139215589707
ENSG00000164209 cell_hela-s3_SRR315330:ENST00000504098:1.69287582942633 cell_huvec_SRR307905:ENST00000355943:4.8884082062493
ENSG00000164932 cell_hela-s3_SRR315330:ENST00000520880:2.81211318545542 cell_huvec_SRR307905:ENST00000330295:4.87325279944025
ENSG00000165490 cell_hela-s3_SRR315330:ENST00000329143:3.14750207744604 cell_huvec_SRR307905:ENST00000528759:1.62246636860859
ENSG00000165688 cell_hela-s3_SRR315330:ENST00000371720:3.65273969818503 cell_huvec_SRR307905:ENST00000399219:7.76651109455736
ENSG00000165916 cell_hela-s3_SRR315330:ENST00000527906:3.11539938591654 cell_huvec_SRR307905:ENST00000298852:1.60417316922654
ENSG00000167881 cell_hela-s3_SRR315330:ENST00000540937:3.93056042598332 cell_huvec_SRR307905:ENST00000542536:9.16512842439747
ENSG00000167889 cell_hela-s3_SRR315330:ENST00000428789:0.315305247359532 cell_huvec_SRR307905:ENST00000568598:0.69138987667839
ENSG00000168275 cell_hela-s3_SRR315330:ENST00000366613:3.18690961047559 cell_huvec_SRR307905:ENST00000366612:2.10951402463395
ENSG00000168386 cell_hela-s3_SRR315330:ENST00000331335:0.420859222925172 cell_huvec_SRR307905:ENST00000383694:1.83865055353527
ENSG00000168476 cell_hela-s3_SRR315330:ENST00000523293:3.98243957362996 cell_huvec_SRR307905:ENST00000306306:3.96849865618439
ENSG00000169851 cell_hela-s3_SRR315330:ENST00000511884:1.41007972628987 cell_huvec_SRR307905:ENST00000543491:1.17508545327535
ENSG00000170017 cell_hela-s3_SRR315330:ENST00000472644:1.19508558194755 cell_huvec_SRR307905:ENST00000306107:1.09980704616645
ENSG00000170325 cell_hela-s3_SRR315330:ENST00000304538:1.2843698138415 cell_huvec_SRR307905:ENST00000531431:1.27591232339976
ENSG00000171316 cell_hela-s3_SRR315330:ENST00000423902:1.07554441204968 cell_huvec_SRR307905:ENST00000524602:1.50778525112287
ENSG00000172262 cell_hela-s3_SRR315330:ENST00000399534:4.54494311425704 cell_huvec_SRR307905:ENST00000509634:2.92634959577955
ENSG00000175582 cell_hela-s3_SRR315330:ENST00000336083:3.09881354886794 cell_huvec_SRR307905:ENST00000540771:2.17508460045752
ENSG00000176715 cell_hela-s3_SRR315330:ENST00000544543:0.198284801805608 cell_huvec_SRR307905:ENST00000537290:0.82109815098334
ENSG00000176890 cell_hela-s3_SRR315330:ENST00000323274:65.4387395648242 cell_huvec_SRR307905:ENST00000323250:42.1599329377657
ENSG00000178718 cell_hela-s3_SRR315330:ENST00000322177:22.1539514946948 cell_huvec_SRR307905:ENST00000499788:12.3589625298996
ENSG00000179965 cell_hela-s3_SRR315330:ENST00000564550:2.45370268683957 cell_huvec_SRR307905:ENST00000434417:2.92738270341101
ENSG00000180479 cell_hela-s3_SRR315330:ENST00000451802:3.47575637149825 cell_huvec_SRR307905:ENST00000328550:1.75559936229537
ENSG00000185842 cell_hela-s3_SRR315330:ENST00000433124:1.15610653027589 cell_huvec_SRR307905:ENST00000327794:0.27084359417542
ENSG00000186106 cell_hela-s3_SRR315330:ENST00000335659:2.44796559703058 cell_huvec_SRR307905:ENST00000519597:1.06247023976189
ENSG00000186153 cell_hela-s3_SRR315330:ENST00000408984:0.687225583995699 cell_huvec_SRR307905:ENST00000569818:0.808566923060867
ENSG00000186468 cell_hela-s3_SRR315330:ENST00000511844:3.9473863913471 cell_huvec_SRR307905:ENST00000296674:3.57480644673271
ENSG00000186625 cell_hela-s3_SRR315330:ENST00000335647:1.4501751851598 cell_huvec_SRR307905:ENST00000444282:1.56346811220292
ENSG00000187098 cell_hela-s3_SRR315330:ENST00000394355:1.28340211136035 cell_huvec_SRR307905:ENST00000448226:0.309298425896491
ENSG00000196821 cell_hela-s3_SRR315330:ENST00000374023:49.8280268586614 cell_huvec_SRR307905:ENST00000374026:29.0439711495126
ENSG00000197147 cell_hela-s3_SRR315330:ENST00000439853:2.9170446023397 cell_huvec_SRR307905:ENST00000541858:2.32355883097192
ENSG00000197345 cell_hela-s3_SRR315330:ENST00000362034:1.04958512854082 cell_huvec_SRR307905:ENST00000565125:0.421321620875745
ENSG00000198522 cell_hela-s3_SRR315330:ENST00000424214:4.03624638866314 cell_huvec_SRR307905:ENST00000458167:2.48342290101329
ENSG00000198586 cell_hela-s3_SRR315330:ENST00000356075:1.53388167163823 cell_huvec_SRR307905:ENST00000442919:2.66840419777106
ENSG00000213123 cell_hela-s3_SRR315330:ENST00000426563:1.44934651245455 cell_huvec_SRR307905:ENST00000545438:3.18421588684104
ENSG00000214517 cell_hela-s3_SRR315330:ENST00000398427:1.44933176739814 cell_huvec_SRR307905:ENST00000543525:2.42240028337745
ENSG00000239306 cell_hela-s3_SRR315330:ENST00000393979:9.9950589004649 cell_huvec_SRR307905:ENST00000310137:20.5450564523435
ENSG00000258366 cell_hela-s3_SRR315330:ENST00000356810:1.0629877095647 cell_huvec_SRR307905:ENST00000370003:1.58553321757685
ENSG00000258947 cell_hela-s3_SRR315330:ENST00000555427:1.66022912305266 cell_huvec_SRR307905:ENST00000555399:2.07330060526047
ENSG00000000419 cell_hela-s3_SRR315330:ENST00000371588:3.078821017838 cell_huvec_SRR307906:ENST00000371582:0.592193012489568
ENSG00000001631 cell_hela-s3_SRR315330:ENST00000445516:8.35701457483017 cell_huvec_SRR307906:ENST00000452773:4.83629513354938
ENSG00000011275 cell_hela-s3_SRR315330:ENST00000389900:3.17785156128341 cell_huvec_SRR307906:ENST00000425013:8.15369319763334
ENSG00000032389 cell_hela-s3_SRR315330:ENST00000382125:0.732336387974987 cell_huvec_SRR307906:ENST00000398659:1.69505874425438
ENSG00000035687 cell_hela-s3_SRR315330:ENST00000449326:4.90306587529795 cell_huvec_SRR307906:ENST00000366535:3.79842017854878
ENSG00000038210 cell_hela-s3_SRR315330:ENST00000537420:2.24376369762374 cell_huvec_SRR307906:ENST00000264864:0.97119541990886
ENSG00000048342 cell_hela-s3_SRR315330:ENST00000506643:0.767671492368525 cell_huvec_SRR307906:ENST00000503658:0.32450171908632
ENSG00000064102 cell_hela-s3_SRR315330:ENST00000542392:5.50563885894886 cell_huvec_SRR307906:ENST00000261191:4.43797920608875
ENSG00000065518 cell_hela-s3_SRR315330:ENST00000492739:6.0629280520824 cell_huvec_SRR307906:ENST00000461682:3.80630361003328
ENSG00000066777 cell_hela-s3_SRR315330:ENST00000517631:1.37021323586157 cell_huvec_SRR307906:ENST00000518230:0.910736086018974
ENSG00000073111 cell_hela-s3_SRR315330:ENST00000539922:82.0937968918795 cell_huvec_SRR307906:ENST00000265056:36.9540735619681
ENSG00000075785 cell_hela-s3_SRR315330:ENST00000485280:9.73754615151875 cell_huvec_SRR307906:ENST00000482525:14.578688874228
ENSG00000076043 cell_hela-s3_SRR315330:ENST00000544827:4.52629363616476 cell_huvec_SRR307906:ENST00000539788:4.6476688250267
ENSG00000079332 cell_hela-s3_SRR315330:ENST00000373241:7.49800591941532 cell_huvec_SRR307906:ENST00000431664:6.99112170659536
ENSG00000083223 cell_hela-s3_SRR315330:ENST00000375963:0.570986785587267 cell_huvec_SRR307906:ENST00000375960:0.698180904821699
ENSG00000085433 cell_hela-s3_SRR315330:ENST00000369962:6.60505002236139 cell_huvec_SRR307906:ENST00000361054:3.05327471292555
ENSG00000092203 cell_hela-s3_SRR315330:ENST00000457430:1.88053818306337 cell_huvec_SRR307906:ENST00000448790:0.667427955503352
ENSG00000097007 cell_hela-s3_SRR315330:ENST00000393293:38.3398267299235 cell_huvec_SRR307906:ENST00000318560:28.7112779745792
ENSG00000099901 cell_hela-s3_SRR315330:ENST00000448394:2.65849701455585 cell_huvec_SRR307906:ENST00000430524:0.480906809917726
ENSG00000100084 cell_hela-s3_SRR315330:ENST00000452818:3.91850508794149 cell_huvec_SRR307906:ENST00000340170:4.17813138097598
ENSG00000100142 cell_hela-s3_SRR315330:ENST00000405557:1.51424380153028 cell_huvec_SRR307906:ENST00000442738:0.68060094782455
ENSG00000101473 cell_hela-s3_SRR315330:ENST00000457981:0.803688259853114 cell_huvec_SRR307906:ENST00000217455:0.710531039150715
ENSG00000106070 cell_hela-s3_SRR315330:ENST00000402578:0.877243620740248 cell_huvec_SRR307906:ENST00000439599:2.52607868636437
ENSG00000106367 cell_hela-s3_SRR315330:ENST00000443943:8.0606418243628 cell_huvec_SRR307906:ENST00000337619:11.0525333116029
ENSG00000106588 cell_hela-s3_SRR315330:ENST00000445517:2.27227424715108 cell_huvec_SRR307906:ENST00000457444:1.03264284155905
ENSG00000107404 cell_hela-s3_SRR315330:ENST00000378891:0.784873531112939 cell_huvec_SRR307906:ENST00000263743:1.14873065781974
ENSG00000108883 cell_hela-s3_SRR315330:ENST00000426333:7.68700639847681 cell_huvec_SRR307906:ENST00000262414:9.24841202840075
ENSG00000110090 cell_hela-s3_SRR315330:ENST00000538308:3.41213015086188 cell_huvec_SRR307906:ENST00000265641:5.14055082562578
ENSG00000112033 cell_hela-s3_SRR315330:ENST00000360694:1.63630977258389 cell_huvec_SRR307906:ENST00000418635:4.21353175975713
ENSG00000112695 cell_hela-s3_SRR315330:ENST00000460985:6.49727096740367 cell_huvec_SRR307906:ENST00000370089:4.03179482943327
ENSG00000113712 cell_hela-s3_SRR315330:ENST00000504676:3.92727867893334 cell_huvec_SRR307906:ENST00000523203:2.3584047005046
ENSG00000114650 cell_hela-s3_SRR315330:ENST00000265565:0.61608853933435 cell_huvec_SRR307906:ENST00000360832:1.5770506961196
ENSG00000115109 cell_hela-s3_SRR315330:ENST00000443124:0.852365636980845 cell_huvec_SRR307906:ENST00000452780:1.37732111445503
ENSG00000115234 cell_hela-s3_SRR315330:ENST00000543024:2.388578031141 cell_huvec_SRR307906:ENST00000453453:4.59406134527969
ENSG00000116062 cell_hela-s3_SRR315330:ENST00000540021:1.60160747924261 cell_huvec_SRR307906:ENST00000445503:0.598020728470096
ENSG00000116857 cell_hela-s3_SRR315330:ENST00000367334:0.92421828500221 cell_huvec_SRR307906:ENST00000367332:1.74642278649797
ENSG00000116977 cell_hela-s3_SRR315330:ENST00000366584:7.15204487099912 cell_huvec_SRR307906:ENST00000526589:1.83337980171936
ENSG00000117450 cell_hela-s3_SRR315330:ENST00000447184:10.9491827486836 cell_huvec_SRR307906:ENST00000372079:8.85002635335164
ENSG00000118689 cell_hela-s3_SRR315330:ENST00000343882:0.621031201717426 cell_huvec_SRR307906:ENST00000540898:0.758936736667154
ENSG00000119403 cell_hela-s3_SRR315330:ENST00000436309:2.22528857758543 cell_huvec_SRR307906:ENST00000373896:1.95730443968721
ENSG00000119509 cell_hela-s3_SRR315330:ENST00000262456:1.50505117180392 cell_huvec_SRR307906:ENST00000541287:1.65307207418003
ENSG00000119523 cell_hela-s3_SRR315330:ENST00000319033:22.9046461674473 cell_huvec_SRR307906:ENST00000476832:18.6017935436487
ENSG00000119682 cell_hela-s3_SRR315330:ENST00000490805:1.0184516285299 cell_huvec_SRR307906:ENST00000554070:2.16973264280232
ENSG00000121578 cell_hela-s3_SRR315330:ENST00000480814:1.21702226226706 cell_huvec_SRR307906:ENST00000467604:2.07667947198025
ENSG00000122390 cell_hela-s3_SRR315330:ENST00000424546:5.13272886396209 cell_huvec_SRR307906:ENST00000360862:2.42117056888791
ENSG00000122778 cell_hela-s3_SRR315330:ENST00000242365:3.44978253145933 cell_huvec_SRR307906:ENST00000422774:1.72733142632583
ENSG00000124702 cell_hela-s3_SRR315330:ENST00000394096:2.58262273249503 cell_huvec_SRR307906:ENST00000326974:3.30258103302567
ENSG00000125388 cell_hela-s3_SRR315330:ENST00000503518:3.16532510848274 cell_huvec_SRR307906:ENST00000442472:2.5524690476999
ENSG00000126215 cell_hela-s3_SRR315330:ENST00000556980:0.766449123224724 cell_huvec_SRR307906:ENST00000555055:0.858014499003726
ENSG00000126870 cell_hela-s3_SRR315330:ENST00000407559:0.945679688296722 cell_huvec_SRR307906:ENST00000454771:0.805769729030786
ENSG00000131591 cell_hela-s3_SRR315330:ENST00000379319:0.35175760311522 cell_huvec_SRR307906:ENST00000421241:0.787579391056744
ENSG00000131845 cell_hela-s3_SRR315330:ENST00000391705:5.27865815557437 cell_huvec_SRR307906:ENST00000282286:4.35921747074845
ENSG00000133884 cell_hela-s3_SRR315330:ENST00000252268:0.401018640678061 cell_huvec_SRR307906:ENST00000531989:1.59269488057748
ENSG00000134779 cell_hela-s3_SRR315330:ENST00000334295:70.0905117379165 cell_huvec_SRR307906:ENST00000383056:50.7315104133522
ENSG00000135049 cell_hela-s3_SRR315330:ENST00000357081:1.36684917756014 cell_huvec_SRR307906:ENST00000432218:0.296679580004414
ENSG00000136709 cell_hela-s3_SRR315330:ENST00000436787:2.39352332525574 cell_huvec_SRR307906:ENST00000322313:4.11776436580632
ENSG00000136758 cell_hela-s3_SRR315330:ENST00000376016:6.36310713925887 cell_huvec_SRR307906:ENST00000326799:4.39929071325162
ENSG00000137073 cell_hela-s3_SRR315330:ENST00000360802:2.29833194751879 cell_huvec_SRR307906:ENST00000379235:2.80030416528972
ENSG00000137819 cell_hela-s3_SRR315330:ENST00000395407:2.75663292228758 cell_huvec_SRR307906:ENST00000340965:2.35772837885939
ENSG00000137878 cell_hela-s3_SRR315330:ENST00000460962:1.29929097324985 cell_huvec_SRR307906:ENST00000380565:1.60362367372488
ENSG00000138074 cell_hela-s3_SRR315330:ENST00000310574:1.61566250134051 cell_huvec_SRR307906:ENST00000401463:2.89016259571157
ENSG00000138185 cell_hela-s3_SRR315330:ENST00000543964:5.81427348164649 cell_huvec_SRR307906:ENST00000453258:1.4883153293966
ENSG00000138750 cell_hela-s3_SRR315330:ENST00000264883:1.48038144302838 cell_huvec_SRR307906:ENST00000342467:1.68031788643125
ENSG00000138777 cell_hela-s3_SRR315330:ENST00000509031:2.57211073439764 cell_huvec_SRR307906:ENST00000310267:0.809015102374199
ENSG00000139154 cell_hela-s3_SRR315330:ENST00000360995:1.23688717791002 cell_huvec_SRR307906:ENST00000266508:0.900758613856231
ENSG00000139977 cell_hela-s3_SRR315330:ENST00000298406:2.72965062186602 cell_huvec_SRR307906:ENST00000395257:2.07807543507779
ENSG00000139990 cell_hela-s3_SRR315330:ENST00000554215:1.2449437271336 cell_huvec_SRR307906:ENST00000556847:0.748099746061537
ENSG00000140632 cell_hela-s3_SRR315330:ENST00000321919:2.90212691246325 cell_huvec_SRR307906:ENST00000436648:3.64793947930671
ENSG00000141127 cell_hela-s3_SRR315330:ENST00000268835:3.55922853669358 cell_huvec_SRR307906:ENST00000536323:1.67776914806137
ENSG00000141644 cell_hela-s3_SRR315330:ENST00000398495:4.6952843776748 cell_huvec_SRR307906:ENST00000347968:7.33018255463453
ENSG00000142230 cell_hela-s3_SRR315330:ENST00000540850:1.94930091853337 cell_huvec_SRR307906:ENST00000414294:1.70820901947083
ENSG00000143643 cell_hela-s3_SRR315330:ENST00000366661:0.750709794056082 cell_huvec_SRR307906:ENST00000366662:0.632753094231849
ENSG00000143776 cell_hela-s3_SRR315330:ENST00000366767:2.31661589699653 cell_huvec_SRR307906:ENST00000448940:7.62238191713173
ENSG00000143858 cell_hela-s3_SRR315330:ENST00000367267:2.16407733878427 cell_huvec_SRR307906:ENST00000367268:2.63164758403985
ENSG00000144559 cell_hela-s3_SRR315330:ENST00000455809:1.48736857007861 cell_huvec_SRR307906:ENST00000411947:0.55748463076297
ENSG00000144746 cell_hela-s3_SRR315330:ENST00000273258:5.1037702188578 cell_huvec_SRR307906:ENST00000412089:3.40582079927498
ENSG00000147457 cell_hela-s3_SRR315330:ENST00000517325:1.62006283628288 cell_huvec_SRR307906:ENST00000313219:3.01243096342249
ENSG00000148335 cell_hela-s3_SRR315330:ENST00000372480:4.64273634906299 cell_huvec_SRR307906:ENST00000372483:2.11631804229852
ENSG00000148660 cell_hela-s3_SRR315330:ENST00000322680:6.69381009665222 cell_huvec_SRR307906:ENST00000322635:12.5695472944635
ENSG00000149716 cell_hela-s3_SRR315330:ENST00000542341:3.18999044547532 cell_huvec_SRR307906:ENST00000536870:0.827300430976234
ENSG00000151366 cell_hela-s3_SRR315330:ENST00000525085:7.56602647242877 cell_huvec_SRR307906:ENST00000528164:4.60711623056386
ENSG00000153310 cell_hela-s3_SRR315330:ENST00000522250:3.51454798780029 cell_huvec_SRR307906:ENST00000522941:0.467875999904979
ENSG00000154719 cell_hela-s3_SRR315330:ENST00000352957:7.26777846990185 cell_huvec_SRR307906:ENST00000419219:3.71013987521905
ENSG00000158636 cell_hela-s3_SRR315330:ENST00000533988:6.75800634273767 cell_huvec_SRR307906:ENST00000532719:3.37657149761117
ENSG00000159110 cell_hela-s3_SRR315330:ENST00000413881:1.28995878151372 cell_huvec_SRR307906:ENST00000404220:1.60118433100577
ENSG00000159210 cell_hela-s3_SRR315330:ENST00000510558:2.76370108679816 cell_huvec_SRR307906:ENST00000509995:1.84821652282718
ENSG00000160613 cell_hela-s3_SRR315330:ENST00000543900:0.340216017387006 cell_huvec_SRR307906:ENST00000320934:0.457114942647482
ENSG00000163399 cell_hela-s3_SRR315330:ENST00000445896:2.75394975959108 cell_huvec_SRR307906:ENST00000440951:4.0544995530092
ENSG00000163479 cell_hela-s3_SRR315330:ENST00000531790:3.43868221917094 cell_huvec_SRR307906:ENST00000496742:4.58446535053684
ENSG00000163607 cell_hela-s3_SRR315330:ENST00000383677:2.05279815118961 cell_huvec_SRR307906:ENST00000295864:3.40475503117191
ENSG00000163681 cell_hela-s3_SRR315330:ENST00000417128:3.35100145049302 cell_huvec_SRR307906:ENST00000295951:2.95210972748074
ENSG00000164081 cell_hela-s3_SRR315330:ENST00000425781:8.25630773709568 cell_huvec_SRR307906:ENST00000341333:13.337704033285
ENSG00000164209 cell_hela-s3_SRR315330:ENST00000504098:1.69287582942633 cell_huvec_SRR307906:ENST00000355943:2.2366865370138
ENSG00000164244 cell_hela-s3_SRR315330:ENST00000296666:25.2106745697536 cell_huvec_SRR307906:ENST00000414018:18.8276410824137
ENSG00000164932 cell_hela-s3_SRR315330:ENST00000520880:2.81211318545542 cell_huvec_SRR307906:ENST00000330295:6.32814993990219
ENSG00000165688 cell_hela-s3_SRR315330:ENST00000371720:3.65273969818503 cell_huvec_SRR307906:ENST00000399219:5.96886519906264
ENSG00000165916 cell_hela-s3_SRR315330:ENST00000527906:3.11539938591654 cell_huvec_SRR307906:ENST00000298852:1.63046284782814
ENSG00000166333 cell_hela-s3_SRR315330:ENST00000420936:5.06814556278307 cell_huvec_SRR307906:ENST00000532063:3.82289110334697
ENSG00000167881 cell_hela-s3_SRR315330:ENST00000540937:3.93056042598332 cell_huvec_SRR307906:ENST00000542536:5.86865478993904
ENSG00000168275 cell_hela-s3_SRR315330:ENST00000366613:3.18690961047559 cell_huvec_SRR307906:ENST00000366612:1.26568589764215
ENSG00000168283 cell_hela-s3_SRR315330:ENST00000376663:4.09688290279521 cell_huvec_SRR307906:ENST00000376691:2.70423940945715
ENSG00000168386 cell_hela-s3_SRR315330:ENST00000331335:0.420859222925172 cell_huvec_SRR307906:ENST00000383694:1.71665812908489
ENSG00000169851 cell_hela-s3_SRR315330:ENST00000511884:1.41007972628987 cell_huvec_SRR307906:ENST00000543491:1.16605715043733
ENSG00000170638 cell_hela-s3_SRR315330:ENST00000395829:4.2553008370159 cell_huvec_SRR307906:ENST00000303434:4.47449812967854
ENSG00000171316 cell_hela-s3_SRR315330:ENST00000423902:1.07554441204968 cell_huvec_SRR307906:ENST00000524602:1.22408351131736
ENSG00000173653 cell_hela-s3_SRR315330:ENST00000525356:2.63801376774513 cell_huvec_SRR307906:ENST00000309657:4.62965174585222
ENSG00000176715 cell_hela-s3_SRR315330:ENST00000544543:0.198284801805608 cell_huvec_SRR307906:ENST00000537290:0.597627255028128
ENSG00000178718 cell_hela-s3_SRR315330:ENST00000322177:22.1539514946948 cell_huvec_SRR307906:ENST00000499788:9.81518590350705
ENSG00000181666 cell_hela-s3_SRR315330:ENST00000541583:8.51392347385059 cell_huvec_SRR307906:ENST00000544914:5.61458535520581
ENSG00000184047 cell_hela-s3_SRR315330:ENST00000446652:0.922925722937579 cell_huvec_SRR307906:ENST00000353548:1.07938482264812
ENSG00000184178 cell_hela-s3_SRR315330:ENST00000503450:2.14978058522266 cell_huvec_SRR307906:ENST00000388940:1.91925007363984
ENSG00000185033 cell_hela-s3_SRR315330:ENST00000332496:0.836732241692544 cell_huvec_SRR307906:ENST00000411539:1.48830498475705
ENSG00000185842 cell_hela-s3_SRR315330:ENST00000433124:1.15610653027589 cell_huvec_SRR307906:ENST00000327794:0.157929503956624
ENSG00000186468 cell_hela-s3_SRR315330:ENST00000511844:3.9473863913471 cell_huvec_SRR307906:ENST00000296674:3.76706476533752
ENSG00000186812 cell_hela-s3_SRR315330:ENST00000330501:5.64015865471818 cell_huvec_SRR307906:ENST00000355632:3.67162639437995
ENSG00000188295 cell_hela-s3_SRR315330:ENST00000535105:1.09429790486158 cell_huvec_SRR307906:ENST00000358785:0.53181397342917
ENSG00000196655 cell_hela-s3_SRR315330:ENST00000528230:0.902004114356467 cell_huvec_SRR307906:ENST00000359005:1.14855810482236
ENSG00000196821 cell_hela-s3_SRR315330:ENST00000374023:49.8280268586614 cell_huvec_SRR307906:ENST00000374026:25.7904026523339
ENSG00000197024 cell_hela-s3_SRR315330:ENST00000335901:1.02427220599338 cell_huvec_SRR307906:ENST00000540950:0.343861818774368
ENSG00000197345 cell_hela-s3_SRR315330:ENST00000362034:1.04958512854082 cell_huvec_SRR307906:ENST00000544567:0.24379247968083
ENSG00000198252 cell_hela-s3_SRR315330:ENST00000442123:2.7116199580883 cell_huvec_SRR307906:ENST00000354586:5.05826129926894
ENSG00000198373 cell_hela-s3_SRR315330:ENST00000569174:2.6033131363767 cell_huvec_SRR307906:ENST00000568684:0.987320174029056
ENSG00000204843 cell_hela-s3_SRR315330:ENST00000458655:0.811117551862246 cell_huvec_SRR307906:ENST00000409240:3.21543650808151
ENSG00000205808 cell_hela-s3_SRR315330:ENST00000381883:24.335821041372 cell_huvec_SRR307906:ENST00000537542:8.03128963678896
ENSG00000213123 cell_hela-s3_SRR315330:ENST00000426563:1.44934651245455 cell_huvec_SRR307906:ENST00000545438:1.51188717451234
ENSG00000214517 cell_hela-s3_SRR315330:ENST00000398427:1.44933176739814 cell_huvec_SRR307906:ENST00000543525:2.67927941221677
ENSG00000239306 cell_hela-s3_SRR315330:ENST00000393979:9.9950589004649 cell_huvec_SRR307906:ENST00000310137:11.7500912140155
ENSG00000258366 cell_hela-s3_SRR315330:ENST00000356810:1.0629877095647 cell_huvec_SRR307906:ENST00000370003:1.52529607729852
ENSG00000258947 cell_hela-s3_SRR315330:ENST00000555427:1.66022912305266 cell_huvec_SRR307906:ENST00000555399:3.41051825210282
ENSG00000029153 cell_hela-s3_SRR315330:ENST00000544915:2.55095775221767 cell_k562_SRR315336:ENST00000311001:0.772076874843022
ENSG00000034063 cell_hela-s3_SRR315330:ENST00000262952:2.0753689833404 cell_k562_SRR315336:ENST00000455180:1.62071343650727
ENSG00000043514 cell_hela-s3_SRR315330:ENST00000372818:1.03992762348347 cell_k562_SRR315336:ENST00000316891:2.60229363167333
ENSG00000049759 cell_hela-s3_SRR315330:ENST00000431212:1.51895562332748 cell_k562_SRR315336:ENST00000382850:1.44060347358124
ENSG00000068305 cell_hela-s3_SRR315330:ENST00000449277:2.3549189514314 cell_k562_SRR315336:ENST00000557785:0.861731541335481
ENSG00000070501 cell_hela-s3_SRR315330:ENST00000521492:0.685867919867307 cell_k562_SRR315336:ENST00000524208:0.859975541240928
ENSG00000080503 cell_hela-s3_SRR315330:ENST00000382182:2.12668365815678 cell_k562_SRR315336:ENST00000439732:1.51523533359114
ENSG00000092964 cell_hela-s3_SRR315330:ENST00000311151:1.33720297948179 cell_k562_SRR315336:ENST00000522745:0.371019758007927
ENSG00000100116 cell_hela-s3_SRR315330:ENST00000394944:0.469246159534726 cell_k562_SRR315336:ENST00000248924:1.77231877250142
ENSG00000104894 cell_hela-s3_SRR315330:ENST00000391859:4.0670971919494 cell_k562_SRR315336:ENST00000323906:4.06542315721339
ENSG00000116209 cell_hela-s3_SRR315330:ENST00000234831:1.81991006671334 cell_k562_SRR315336:ENST00000420738:1.2019689750023
ENSG00000124596 cell_hela-s3_SRR315330:ENST00000480585:2.33932055345229 cell_k562_SRR315336:ENST00000468811:2.27175685840847
ENSG00000129484 cell_hela-s3_SRR315330:ENST00000429687:3.96005576167829 cell_k562_SRR315336:ENST00000250416:3.1403036889015
ENSG00000131626 cell_hela-s3_SRR315330:ENST00000528853:1.32113431542168 cell_k562_SRR315336:ENST00000526369:0.600350207968867
ENSG00000132256 cell_hela-s3_SRR315330:ENST00000433961:6.12199538925327 cell_k562_SRR315336:ENST00000380034:4.62375698903287
ENSG00000135341 cell_hela-s3_SRR315330:ENST00000369327:3.70626246042938 cell_k562_SRR315336:ENST00000369332:2.02944667489151
ENSG00000136068 cell_hela-s3_SRR315330:ENST00000419752:1.77346345490639 cell_k562_SRR315336:ENST00000358537:2.60653599192267
ENSG00000136279 cell_hela-s3_SRR315330:ENST00000539475:0.808608990307242 cell_k562_SRR315336:ENST00000452661:0.747587137688419
ENSG00000145741 cell_hela-s3_SRR315330:ENST00000509708:4.25765608053372 cell_k562_SRR315336:ENST00000507081:7.98360136044862
ENSG00000149177 cell_hela-s3_SRR315330:ENST00000278456:1.91736830895632 cell_k562_SRR315336:ENST00000534219:1.84846599864137
ENSG00000161800 cell_hela-s3_SRR315330:ENST00000552157:3.25904227567477 cell_k562_SRR315336:ENST00000551016:1.98169336016671
ENSG00000168438 cell_hela-s3_SRR315330:ENST00000368930:2.00953185966675 cell_k562_SRR315336:ENST00000453107:4.18922243667717
ENSG00000168476 cell_hela-s3_SRR315330:ENST00000523293:3.98243957362996 cell_k562_SRR315336:ENST00000306306:1.7403551121548
ENSG00000184743 cell_hela-s3_SRR315330:ENST00000332645:19.9664227137334 cell_k562_SRR315336:ENST00000538786:20.0952283338866
ENSG00000188313 cell_hela-s3_SRR315330:ENST00000478267:4.4793087346113 cell_k562_SRR315336:ENST00000487389:2.5061921924118
ENSG00000188352 cell_hela-s3_SRR315330:ENST00000338382:4.53484756451637 cell_k562_SRR315336:ENST00000380249:2.62352193329162
ENSG00000188725 cell_hela-s3_SRR315330:ENST00000339020:25.0658966268338 cell_k562_SRR315336:ENST00000507416:14.3954707537144
ENSG00000198369 cell_hela-s3_SRR315330:ENST00000427238:5.02466001355859 cell_k562_SRR315336:ENST00000356388:5.93182255729972
ENSG00000006625 cell_hela-s3_SRR315330:ENST00000409144:3.64933789481645 cell_k562_SRR315337:ENST00000440082:3.11666708170348
ENSG00000013561 cell_hela-s3_SRR315330:ENST00000394519:2.36066301420421 cell_k562_SRR315337:ENST00000506938:2.65814589689569
ENSG00000034063 cell_hela-s3_SRR315330:ENST00000262952:2.0753689833404 cell_k562_SRR315337:ENST00000455180:2.14498990181691
ENSG00000070371 cell_hela-s3_SRR315330:ENST00000505027:0.54617516080279 cell_k562_SRR315337:ENST00000458188:1.58249597479032
ENSG00000070501 cell_hela-s3_SRR315330:ENST00000521492:0.685867919867307 cell_k562_SRR315337:ENST00000524208:1.19209984783205
ENSG00000080503 cell_hela-s3_SRR315330:ENST00000382182:2.12668365815678 cell_k562_SRR315337:ENST00000439732:2.13864206704315
ENSG00000100934 cell_hela-s3_SRR315330:ENST00000307712:12.8137980756756 cell_k562_SRR315337:ENST00000555017:5.95272645993245
ENSG00000101654 cell_hela-s3_SRR315330:ENST00000262173:4.22721697535913 cell_k562_SRR315337:ENST00000544744:2.48049085024377
ENSG00000103043 cell_hela-s3_SRR315330:ENST00000568548:0.628478276725324 cell_k562_SRR315337:ENST00000261776:1.23614632609743
ENSG00000104894 cell_hela-s3_SRR315330:ENST00000391859:4.0670971919494 cell_k562_SRR315337:ENST00000323906:3.36246885913139
ENSG00000109917 cell_hela-s3_SRR315330:ENST00000444935:6.34867670111553 cell_k562_SRR315337:ENST00000431973:9.30080295362448
ENSG00000112425 cell_hela-s3_SRR315330:ENST00000324857:3.6533814870038 cell_k562_SRR315337:ENST00000367519:2.26195676563056
ENSG00000114480 cell_hela-s3_SRR315330:ENST00000264326:5.28751888265521 cell_k562_SRR315337:ENST00000536832:1.26510464503256
ENSG00000119711 cell_hela-s3_SRR315330:ENST00000555126:1.59633216769046 cell_k562_SRR315337:ENST00000350259:1.4938180093849
ENSG00000131626 cell_hela-s3_SRR315330:ENST00000528853:1.32113431542168 cell_k562_SRR315337:ENST00000526369:0.77992482312876
ENSG00000134644 cell_hela-s3_SRR315330:ENST00000373749:9.67522781566691 cell_k562_SRR315337:ENST00000530669:8.83264178003215
ENSG00000135341 cell_hela-s3_SRR315330:ENST00000369327:3.70626246042938 cell_k562_SRR315337:ENST00000369332:2.15840378017768
ENSG00000135956 cell_hela-s3_SRR315330:ENST00000258439:4.00186168644934 cell_k562_SRR315337:ENST00000435268:1.78516972120005
ENSG00000136828 cell_hela-s3_SRR315330:ENST00000438723:1.0301780436292 cell_k562_SRR315337:ENST00000394022:0.369888738068949
ENSG00000137824 cell_hela-s3_SRR315330:ENST00000426872:4.69535254766513 cell_k562_SRR315337:ENST00000338376:2.83301495781954
ENSG00000138777 cell_hela-s3_SRR315330:ENST00000509031:2.57211073439764 cell_k562_SRR315337:ENST00000504028:2.23193998338559
ENSG00000140391 cell_hela-s3_SRR315330:ENST00000561277:8.74923733306623 cell_k562_SRR315337:ENST00000558745:10.5991774180882
ENSG00000141127 cell_hela-s3_SRR315330:ENST00000268835:3.55922853669358 cell_k562_SRR315337:ENST00000536323:2.21850236395152
ENSG00000143437 cell_hela-s3_SRR315330:ENST00000471844:0.713885035292908 cell_k562_SRR315337:ENST00000505755:0.708721966091385
ENSG00000145741 cell_hela-s3_SRR315330:ENST00000509708:4.25765608053372 cell_k562_SRR315337:ENST00000507081:4.98536366786168
ENSG00000151366 cell_hela-s3_SRR315330:ENST00000525085:7.56602647242877 cell_k562_SRR315337:ENST00000534029:3.74782833892211
ENSG00000154978 cell_hela-s3_SRR315330:ENST00000545390:0.692774216947027 cell_k562_SRR315337:ENST00000417399:0.270630236864427
ENSG00000156642 cell_hela-s3_SRR315330:ENST00000351217:54.6841606316571 cell_k562_SRR315337:ENST00000562924:12.7943002555796
ENSG00000157224 cell_hela-s3_SRR315330:ENST00000394605:4.93597395117033 cell_k562_SRR315337:ENST00000427904:1.66369460351132
ENSG00000159063 cell_hela-s3_SRR315330:ENST00000530454:1.68157991186092 cell_k562_SRR315337:ENST00000525783:3.17025587717822
ENSG00000159921 cell_hela-s3_SRR315330:ENST00000396594:5.49750637685512 cell_k562_SRR315337:ENST00000543356:3.60286168837379
ENSG00000163812 cell_hela-s3_SRR315330:ENST00000424952:3.91237810992942 cell_k562_SRR315337:ENST00000433512:4.53967099709232
ENSG00000164414 cell_hela-s3_SRR315330:ENST00000369552:4.34995003852959 cell_k562_SRR315337:ENST00000369556:1.17868407304163
ENSG00000167196 cell_hela-s3_SRR315330:ENST00000564220:7.82855203618126 cell_k562_SRR315337:ENST00000569054:2.61903212954337
ENSG00000167460 cell_hela-s3_SRR315330:ENST00000344824:12.6286649707066 cell_k562_SRR315337:ENST00000300933:7.81268180098973
ENSG00000170653 cell_hela-s3_SRR315330:ENST00000548118:8.0003049921751 cell_k562_SRR315337:ENST00000420353:2.16462296314341
ENSG00000172059 cell_hela-s3_SRR315330:ENST00000540845:44.3604583000943 cell_k562_SRR315337:ENST00000448523:16.2008713991535
ENSG00000180537 cell_hela-s3_SRR315330:ENST00000537663:2.01689600622459 cell_k562_SRR315337:ENST00000420478:1.31466592139562
ENSG00000183826 cell_hela-s3_SRR315330:ENST00000408958:1.13627039183421 cell_k562_SRR315337:ENST00000481247:0.351535110470443
ENSG00000188725 cell_hela-s3_SRR315330:ENST00000339020:25.0658966268338 cell_k562_SRR315337:ENST00000507416:12.3419040889818
ENSG00000213186 cell_hela-s3_SRR315330:ENST00000543469:21.2780137824351 cell_k562_SRR315337:ENST00000471396:8.14453609333498
ENSG00000214226 cell_hela-s3_SRR315330:ENST00000397862:3.18853291321815 cell_k562_SRR315337:ENST00000397861:2.41946636430811
ENSG00000244462 cell_hela-s3_SRR315330:ENST00000431148:4.4555239576798 cell_k562_SRR315337:ENST00000424458:2.5113721101848
ENSG00000115970 cell_hela-s3_SRR315331:ENST00000402360:0.549695393936675 cell_hepg2_SRR307926:ENST00000407351:0.313096793974353
ENSG00000117335 cell_hela-s3_SRR315331:ENST00000357714:4.4550854905935 cell_hepg2_SRR307926:ENST00000354848:5.33189978563216
ENSG00000140488 cell_hela-s3_SRR315331:ENST00000569547:1.30368876442659 cell_hepg2_SRR307926:ENST00000395258:0.75073550307972
ENSG00000144401 cell_hela-s3_SRR315331:ENST00000448823:2.4679219958817 cell_hepg2_SRR307926:ENST00000406927:1.7437754199207
ENSG00000163374 cell_hela-s3_SRR315331:ENST00000347088:2.90810890520564 cell_hepg2_SRR307926:ENST00000355499:3.9854767131412
ENSG00000168386 cell_hela-s3_SRR315331:ENST00000471562:0.353307909762036 cell_hepg2_SRR307926:ENST00000477258:1.57948526651962
ENSG00000168522 cell_hela-s3_SRR315331:ENST00000526755:2.77782580456063 cell_hepg2_SRR307926:ENST00000342116:3.17136454715622
ENSG00000170653 cell_hela-s3_SRR315331:ENST00000548118:7.06078157421165 cell_hepg2_SRR307926:ENST00000328463:2.61323350925548
ENSG00000171462 cell_hela-s3_SRR315331:ENST00000357338:1.31751149303594 cell_hepg2_SRR307926:ENST00000430324:1.54413406261241
ENSG00000177119 cell_hela-s3_SRR315331:ENST00000441606:2.99045660850586 cell_hepg2_SRR307926:ENST00000320560:4.6534950693305
ENSG00000185201 cell_hela-s3_SRR315331:ENST00000399815:9.8050086836722 cell_hepg2_SRR307926:ENST00000527146:10.4090505078779
ENSG00000188611 cell_hela-s3_SRR315331:ENST00000395526:0.280471416270167 cell_hepg2_SRR307926:ENST00000329428:0.694242387969576
ENSG00000196419 cell_hela-s3_SRR315331:ENST00000405506:1.16399591489737 cell_hepg2_SRR307926:ENST00000428575:0.527255937784294
ENSG00000025423 cell_hela-s3_SRR315331:ENST00000554150:0.512767486764141 cell_hepg2_SRR307927:ENST00000322165:0.515751456306375
ENSG00000082014 cell_hela-s3_SRR315331:ENST00000469154:0.519796251943483 cell_hepg2_SRR307927:ENST00000491651:0.324706602143588
ENSG00000090097 cell_hela-s3_SRR315331:ENST00000497653:0.516300722960485 cell_hepg2_SRR307927:ENST00000322099:2.93809340752823
ENSG00000100413 cell_hela-s3_SRR315331:ENST00000396504:1.01709299962412 cell_hepg2_SRR307927:ENST00000355209:1.14799424809458
ENSG00000115541 cell_hela-s3_SRR315331:ENST00000233893:1.69920925107576 cell_hepg2_SRR307927:ENST00000409729:4.33979277678246
ENSG00000115970 cell_hela-s3_SRR315331:ENST00000402360:0.549695393936675 cell_hepg2_SRR307927:ENST00000407351:0.230224945753456
ENSG00000117335 cell_hela-s3_SRR315331:ENST00000357714:4.4550854905935 cell_hepg2_SRR307927:ENST00000354848:5.56778011097315
ENSG00000126524 cell_hela-s3_SRR315331:ENST00000420420:1.33793339199116 cell_hepg2_SRR307927:ENST00000414306:0.365487912591575
ENSG00000134644 cell_hela-s3_SRR315331:ENST00000257075:10.6032297280571 cell_hepg2_SRR307927:ENST00000530669:7.79953441670923
ENSG00000146963 cell_hela-s3_SRR315331:ENST00000263545:2.76289649246698 cell_hepg2_SRR307927:ENST00000435096:1.86675051607098
ENSG00000149716 cell_hela-s3_SRR315331:ENST00000542341:0.736641309667263 cell_hepg2_SRR307927:ENST00000376587:0.925128212668226
ENSG00000168386 cell_hela-s3_SRR315331:ENST00000471562:0.353307909762036 cell_hepg2_SRR307927:ENST00000477258:1.55546084043066
ENSG00000172915 cell_hela-s3_SRR315331:ENST00000379939:0.311443719907364 cell_hepg2_SRR307927:ENST00000537702:0.383711112685443
ENSG00000175354 cell_hela-s3_SRR315331:ENST00000341361:1.88044599591778 cell_hepg2_SRR307927:ENST00000327283:1.03137213046409
ENSG00000177663 cell_hela-s3_SRR315331:ENST00000319363:2.23607293225185 cell_hepg2_SRR307927:ENST00000425985:1.11476748992488
ENSG00000188611 cell_hela-s3_SRR315331:ENST00000395526:0.280471416270167 cell_hepg2_SRR307927:ENST00000329428:0.852063020753165
ENSG00000002822 cell_hela-s3_SRR315331:ENST00000399654:0.381525441142045 cell_huvec_SRR307905:ENST00000442131:0.397645948070166
ENSG00000004534 cell_hela-s3_SRR315331:ENST00000425608:0.810835133571863 cell_huvec_SRR307905:ENST00000266022:1.03528578723069
ENSG00000035687 cell_hela-s3_SRR315331:ENST00000449326:1.76972265390071 cell_huvec_SRR307905:ENST00000366535:3.10235546030428
ENSG00000038532 cell_hela-s3_SRR315331:ENST00000409552:0.78271719229435 cell_huvec_SRR307905:ENST00000381822:1.06075771052167
ENSG00000042286 cell_hela-s3_SRR315331:ENST00000307864:9.89359870825309 cell_huvec_SRR307905:ENST00000395039:6.27215064614434
ENSG00000064763 cell_hela-s3_SRR315331:ENST00000182377:0.863257560943698 cell_huvec_SRR307905:ENST00000547759:4.68006772397916
ENSG00000070756 cell_hela-s3_SRR315331:ENST00000517403:4.11203762461393 cell_huvec_SRR307905:ENST00000522720:1.93233491203776
ENSG00000075785 cell_hela-s3_SRR315331:ENST00000485280:9.28254859916123 cell_huvec_SRR307905:ENST00000482525:10.8279243899871
ENSG00000078142 cell_hela-s3_SRR315331:ENST00000398870:2.24789342336918 cell_huvec_SRR307905:ENST00000262039:3.37449482120304
ENSG00000082805 cell_hela-s3_SRR315331:ENST00000397203:0.782711438664533 cell_huvec_SRR307905:ENST00000299183:1.27690642611484
ENSG00000083223 cell_hela-s3_SRR315331:ENST00000375947:1.30919531796886 cell_huvec_SRR307905:ENST00000375960:1.10298784550005
ENSG00000088298 cell_hela-s3_SRR315331:ENST00000374492:1.82790855880886 cell_huvec_SRR307905:ENST00000374491:2.22144667838242
ENSG00000089022 cell_hela-s3_SRR315331:ENST00000428907:2.64068475985438 cell_huvec_SRR307905:ENST00000550735:1.61661755478795
ENSG00000092203 cell_hela-s3_SRR315331:ENST00000457430:3.77797111128887 cell_huvec_SRR307905:ENST00000448790:1.91987071487108
ENSG00000101290 cell_hela-s3_SRR315331:ENST00000450570:1.28094409448561 cell_huvec_SRR307905:ENST00000460006:4.51890790315004
ENSG00000101546 cell_hela-s3_SRR315331:ENST00000306735:4.32386351114756 cell_huvec_SRR307905:ENST00000262197:4.36071510327613
ENSG00000101557 cell_hela-s3_SRR315331:ENST00000261601:10.8407738847445 cell_huvec_SRR307905:ENST00000383589:7.98514906294385
ENSG00000102882 cell_hela-s3_SRR315331:ENST00000481230:3.30616729508279 cell_huvec_SRR307905:ENST00000263025:1.54679901063303
ENSG00000103245 cell_hela-s3_SRR315331:ENST00000567403:0.704050657541239 cell_huvec_SRR307905:ENST00000565425:0.533510777924892
ENSG00000104388 cell_hela-s3_SRR315331:ENST00000543829:3.0109046288449 cell_huvec_SRR307905:ENST00000262646:3.7212101239159
ENSG00000105325 cell_hela-s3_SRR315331:ENST00000441788:14.3367563423048 cell_huvec_SRR307905:ENST00000313639:23.6621484804467
ENSG00000106588 cell_hela-s3_SRR315331:ENST00000445517:3.9174056153403 cell_huvec_SRR307905:ENST00000457444:1.74341212730322
ENSG00000106771 cell_hela-s3_SRR315331:ENST00000413712:6.3562886195914 cell_huvec_SRR307905:ENST00000374586:10.2666202707168
ENSG00000107679 cell_hela-s3_SRR315331:ENST00000433307:1.70599204289423 cell_huvec_SRR307905:ENST00000368988:1.03599259357367
ENSG00000108094 cell_hela-s3_SRR315331:ENST00000374742:1.66523723288069 cell_huvec_SRR307905:ENST00000374754:1.52255777009068
ENSG00000110090 cell_hela-s3_SRR315331:ENST00000538308:2.04884342739326 cell_huvec_SRR307905:ENST00000265641:3.11506227076127
ENSG00000110801 cell_hela-s3_SRR315331:ENST00000538613:1.44991875145525 cell_huvec_SRR307905:ENST00000261817:0.91023447211779
ENSG00000111652 cell_hela-s3_SRR315331:ENST00000534877:1.5358357018425 cell_huvec_SRR307905:ENST00000536924:0.6780023691213
ENSG00000111707 cell_hela-s3_SRR315331:ENST00000397564:14.4606084981727 cell_huvec_SRR307905:ENST00000543473:5.50589233588671
ENSG00000112695 cell_hela-s3_SRR315331:ENST00000460985:5.65453415852795 cell_huvec_SRR307905:ENST00000370089:2.965450750563
ENSG00000113712 cell_hela-s3_SRR315331:ENST00000504676:1.96845715181965 cell_huvec_SRR307905:ENST00000523203:4.18127696921048
ENSG00000113761 cell_hela-s3_SRR315331:ENST00000358149:2.05976462998676 cell_huvec_SRR307905:ENST00000261948:3.26890928059386
ENSG00000113845 cell_hela-s3_SRR315331:ENST00000264244:2.2844316872373 cell_huvec_SRR307905:ENST00000486418:2.04764917391597
ENSG00000114650 cell_hela-s3_SRR315331:ENST00000265565:0.747028030744227 cell_huvec_SRR307905:ENST00000360832:1.21768362705632
ENSG00000115109 cell_hela-s3_SRR315331:ENST00000443124:2.15589927586516 cell_huvec_SRR307905:ENST00000452780:1.76398395492815
ENSG00000116062 cell_hela-s3_SRR315331:ENST00000540021:0.726850584957328 cell_huvec_SRR307905:ENST00000446255:0.444274158429104
ENSG00000116117 cell_hela-s3_SRR315331:ENST00000415947:0.372150782755937 cell_huvec_SRR307905:ENST00000406610:0.579102230729602
ENSG00000116586 cell_hela-s3_SRR315331:ENST00000368305:4.1919067434934 cell_huvec_SRR307905:ENST00000368302:1.64972841870612
ENSG00000119383 cell_hela-s3_SRR315331:ENST00000417728:0.500312329261857 cell_huvec_SRR307905:ENST00000347048:1.90518379142026
ENSG00000119471 cell_hela-s3_SRR315331:ENST00000398805:1.48386089686198 cell_huvec_SRR307905:ENST00000398803:2.74122915970988
ENSG00000119523 cell_hela-s3_SRR315331:ENST00000319033:10.6686117596669 cell_huvec_SRR307905:ENST00000476832:15.6408615626953
ENSG00000120805 cell_hela-s3_SRR315331:ENST00000551688:3.38011352075251 cell_huvec_SRR307905:ENST00000261636:4.44999546877061
ENSG00000120868 cell_hela-s3_SRR315331:ENST00000550527:0.561637310510496 cell_huvec_SRR307905:ENST00000333991:1.36983772778473
ENSG00000123473 cell_hela-s3_SRR315331:ENST00000243182:1.04237503225693 cell_huvec_SRR307905:ENST00000337817:1.87936735245376
ENSG00000124444 cell_hela-s3_SRR315331:ENST00000336564:0.692138810478236 cell_huvec_SRR307905:ENST00000529930:1.22949436669256
ENSG00000126001 cell_hela-s3_SRR315331:ENST00000420564:0.69679071575411 cell_huvec_SRR307905:ENST00000342580:0.732108968070261
ENSG00000126561 cell_hela-s3_SRR315331:ENST00000444283:0.692889622189875 cell_huvec_SRR307905:ENST00000452307:1.44948129506966
ENSG00000129474 cell_hela-s3_SRR315331:ENST00000553592:8.02458074812596 cell_huvec_SRR307905:ENST00000262713:3.61857595356623
ENSG00000134313 cell_hela-s3_SRR315331:ENST00000473731:0.683047406693679 cell_huvec_SRR307905:ENST00000427284:0.588144617359253
ENSG00000134779 cell_hela-s3_SRR315331:ENST00000334295:58.3136335952249 cell_huvec_SRR307905:ENST00000383056:62.3151667913862
ENSG00000134970 cell_hela-s3_SRR315331:ENST00000456936:87.4235498894275 cell_huvec_SRR307905:ENST00000508420:54.8115130847543
ENSG00000135372 cell_hela-s3_SRR315331:ENST00000257829:2.00837802759021 cell_huvec_SRR307905:ENST00000527971:4.34788414499221
ENSG00000136504 cell_hela-s3_SRR315331:ENST00000506533:0.921052618715425 cell_huvec_SRR307905:ENST00000424009:0.752325857475829
ENSG00000136758 cell_hela-s3_SRR315331:ENST00000376016:5.92548880641449 cell_huvec_SRR307905:ENST00000326799:3.70830193273903
ENSG00000137692 cell_hela-s3_SRR315331:ENST00000529294:0.918896304807024 cell_huvec_SRR307905:ENST00000525420:1.22414267653655
ENSG00000137959 cell_hela-s3_SRR315331:ENST00000370751:0.946428578356532 cell_huvec_SRR307905:ENST00000342282:1.71220823098321
ENSG00000139154 cell_hela-s3_SRR315331:ENST00000435841:1.87394384871092 cell_huvec_SRR307905:ENST00000266508:1.68427025004152
ENSG00000140395 cell_hela-s3_SRR315331:ENST00000558311:3.63391251071352 cell_huvec_SRR307905:ENST00000559848:1.33248087495396
ENSG00000140612 cell_hela-s3_SRR315331:ENST00000560266:5.16015636594573 cell_huvec_SRR307905:ENST00000558217:7.90820718173626
ENSG00000140829 cell_hela-s3_SRR315331:ENST00000563819:0.985037478515569 cell_huvec_SRR307905:ENST00000536867:1.11766008513268
ENSG00000141380 cell_hela-s3_SRR315331:ENST00000545952:18.8908463310436 cell_huvec_SRR307905:ENST00000269138:10.9844144822923
ENSG00000142197 cell_hela-s3_SRR315331:ENST00000418642:1.9775407895694 cell_huvec_SRR307905:ENST00000399151:2.00662994454825
ENSG00000142230 cell_hela-s3_SRR315331:ENST00000540850:0.87047769203653 cell_huvec_SRR307905:ENST00000414294:1.76969226835085
ENSG00000142676 cell_hela-s3_SRR315331:ENST00000374550:10.3614146660083 cell_huvec_SRR307905:ENST00000443624:8.58885866246141
ENSG00000143198 cell_hela-s3_SRR315331:ENST00000367888:1.9638809083545 cell_huvec_SRR307905:ENST00000367886:1.51782384243726
ENSG00000145715 cell_hela-s3_SRR315331:ENST00000456692:5.94005578283439 cell_huvec_SRR307905:ENST00000515800:4.35130303304909
ENSG00000146963 cell_hela-s3_SRR315331:ENST00000263545:2.76289649246698 cell_huvec_SRR307905:ENST00000435096:5.0787133641667
ENSG00000148484 cell_hela-s3_SRR315331:ENST00000345264:3.48860528228061 cell_huvec_SRR307905:ENST00000377921:6.35601958089938
ENSG00000148660 cell_hela-s3_SRR315331:ENST00000322680:10.3085542252854 cell_huvec_SRR307905:ENST00000394762:11.7142034754009
ENSG00000149357 cell_hela-s3_SRR315331:ENST00000278671:13.3728157176416 cell_huvec_SRR307905:ENST00000544594:7.45133430097033
ENSG00000149636 cell_hela-s3_SRR315331:ENST00000373750:2.1001459044459 cell_huvec_SRR307905:ENST00000447406:1.27197890695512
ENSG00000149743 cell_hela-s3_SRR315331:ENST00000317459:2.59604198372221 cell_huvec_SRR307905:ENST00000546089:3.68349395378142
ENSG00000152700 cell_hela-s3_SRR315331:ENST00000502539:3.90439590307356 cell_huvec_SRR307905:ENST00000507419:2.903080030198
ENSG00000153310 cell_hela-s3_SRR315331:ENST00000522250:2.44161559444649 cell_huvec_SRR307905:ENST00000522941:0.621615956428998
ENSG00000154144 cell_hela-s3_SRR315331:ENST00000529543:2.32950221493743 cell_huvec_SRR307905:ENST00000531667:1.77406322179833
ENSG00000154274 cell_hela-s3_SRR315331:ENST00000508175:2.46230294184706 cell_huvec_SRR307905:ENST00000284437:1.24729287949275
ENSG00000155368 cell_hela-s3_SRR315331:ENST00000355857:0.964585830097677 cell_huvec_SRR307905:ENST00000542275:0.414688351707383
ENSG00000155465 cell_hela-s3_SRR315331:ENST00000397532:0.265311460746935 cell_huvec_SRR307905:ENST00000554758:1.47589027573114
ENSG00000157020 cell_hela-s3_SRR315331:ENST00000350697:3.60484163689941 cell_huvec_SRR307905:ENST00000337354:1.67333339546818
ENSG00000157881 cell_hela-s3_SRR315331:ENST00000486396:2.73256366164367 cell_huvec_SRR307905:ENST00000435556:2.04670341838087
ENSG00000158169 cell_hela-s3_SRR315331:ENST00000433829:1.15504459568794 cell_huvec_SRR307905:ENST00000375305:1.47043966192012
ENSG00000160917 cell_hela-s3_SRR315331:ENST00000292476:5.50795738465147 cell_huvec_SRR307905:ENST00000451876:4.69433125781646
ENSG00000161542 cell_hela-s3_SRR315331:ENST00000324684:4.82601719766874 cell_huvec_SRR307905:ENST00000446526:7.45140607608457
ENSG00000161904 cell_hela-s3_SRR315331:ENST00000508327:3.62556885075222 cell_huvec_SRR307905:ENST00000293760:4.93687172147256
ENSG00000162607 cell_hela-s3_SRR315331:ENST00000371146:10.2686112134151 cell_huvec_SRR307905:ENST00000339950:9.66758598461049
ENSG00000162688 cell_hela-s3_SRR315331:ENST00000370161:1.11877363472108 cell_huvec_SRR307905:ENST00000361915:1.67830612206758
ENSG00000162813 cell_hela-s3_SRR315331:ENST00000414869:3.60256453407566 cell_huvec_SRR307905:ENST00000469520:3.74154347080455
ENSG00000163399 cell_hela-s3_SRR315331:ENST00000445896:2.92841504036476 cell_huvec_SRR307905:ENST00000440951:4.39472616432696
ENSG00000163479 cell_hela-s3_SRR315331:ENST00000531790:2.4970869357147 cell_huvec_SRR307905:ENST00000496742:3.11496394012989
ENSG00000163950 cell_hela-s3_SRR315331:ENST00000429429:8.1892500013284 cell_huvec_SRR307905:ENST00000460392:4.94502508551968
ENSG00000164045 cell_hela-s3_SRR315331:ENST00000302506:8.60504000253801 cell_huvec_SRR307905:ENST00000351231:3.46241488160966
ENSG00000164081 cell_hela-s3_SRR315331:ENST00000425781:8.19271115947073 cell_huvec_SRR307905:ENST00000341333:28.231744744745
ENSG00000165490 cell_hela-s3_SRR315331:ENST00000329143:2.52071863206606 cell_huvec_SRR307905:ENST00000528759:1.62246636860859
ENSG00000166704 cell_hela-s3_SRR315331:ENST00000547828:1.41119358178499 cell_huvec_SRR307905:ENST00000552184:0.333867421199292
ENSG00000167130 cell_hela-s3_SRR315331:ENST00000372546:1.37399031417822 cell_huvec_SRR307905:ENST00000540102:1.17365565485529
ENSG00000168228 cell_hela-s3_SRR315331:ENST00000302874:1.52392276588586 cell_huvec_SRR307905:ENST00000505412:1.32535746511785
ENSG00000168386 cell_hela-s3_SRR315331:ENST00000471562:0.353307909762036 cell_huvec_SRR307905:ENST00000383694:1.83865055353527
ENSG00000169851 cell_hela-s3_SRR315331:ENST00000511884:1.90402392564495 cell_huvec_SRR307905:ENST00000543491:1.17508545327535
ENSG00000171877 cell_hela-s3_SRR315331:ENST00000402883:0.732309929216795 cell_huvec_SRR307905:ENST00000458630:1.71583924766088
ENSG00000172575 cell_hela-s3_SRR315331:ENST00000557875:1.54194276913363 cell_huvec_SRR307905:ENST00000558164:0.812688635086744
ENSG00000172687 cell_hela-s3_SRR315331:ENST00000311015:6.5687954963303 cell_huvec_SRR307905:ENST00000380870:2.88568552496897
ENSG00000173653 cell_hela-s3_SRR315331:ENST00000525356:3.27417523309958 cell_huvec_SRR307905:ENST00000309657:6.99298839997464
ENSG00000174442 cell_hela-s3_SRR315331:ENST00000564179:3.24438275840911 cell_huvec_SRR307905:ENST00000307897:1.7335248856991
ENSG00000175582 cell_hela-s3_SRR315331:ENST00000536566:2.49624772705868 cell_huvec_SRR307905:ENST00000540771:2.17508460045752
ENSG00000176715 cell_hela-s3_SRR315331:ENST00000406948:0.71085547231887 cell_huvec_SRR307905:ENST00000537290:0.82109815098334
ENSG00000186625 cell_hela-s3_SRR315331:ENST00000420200:1.59167080116208 cell_huvec_SRR307905:ENST00000444282:1.56346811220292
ENSG00000188295 cell_hela-s3_SRR315331:ENST00000448299:8.05768594517556 cell_huvec_SRR307905:ENST00000476158:4.04185147870297
ENSG00000188596 cell_hela-s3_SRR315331:ENST00000298953:0.73862490328895 cell_huvec_SRR307905:ENST00000524981:1.02911972624868
ENSG00000196419 cell_hela-s3_SRR315331:ENST00000405506:1.16399591489737 cell_huvec_SRR307905:ENST00000359308:0.941028288589717
ENSG00000196642 cell_hela-s3_SRR315331:ENST00000371671:2.16628706597572 cell_huvec_SRR307905:ENST00000311502:2.0151273126433
ENSG00000196821 cell_hela-s3_SRR315331:ENST00000374023:49.8956403015502 cell_huvec_SRR307905:ENST00000374026:29.0439711495126
ENSG00000197345 cell_hela-s3_SRR315331:ENST00000362034:1.37762465592606 cell_huvec_SRR307905:ENST00000565125:0.421321620875745
ENSG00000204084 cell_hela-s3_SRR315331:ENST00000373027:3.1572729414031 cell_huvec_SRR307905:ENST00000373023:1.78062158270242
ENSG00000204954 cell_hela-s3_SRR315331:ENST00000547975:3.39646787223774 cell_huvec_SRR307905:ENST00000552940:2.15681868465714
ENSG00000205639 cell_hela-s3_SRR315331:ENST00000406420:1.43167002591791 cell_huvec_SRR307905:ENST00000453731:4.22115790050863
ENSG00000211450 cell_hela-s3_SRR315331:ENST00000534386:25.5117577522062 cell_huvec_SRR307905:ENST00000534355:34.3036896099223
ENSG00000239306 cell_hela-s3_SRR315331:ENST00000393979:6.45780120681842 cell_huvec_SRR307905:ENST00000310137:20.5450564523435
ENSG00000000419 cell_hela-s3_SRR315331:ENST00000371588:1.28737091322655 cell_huvec_SRR307906:ENST00000371582:0.592193012489568
ENSG00000035687 cell_hela-s3_SRR315331:ENST00000449326:1.76972265390071 cell_huvec_SRR307906:ENST00000366535:3.79842017854878
ENSG00000042286 cell_hela-s3_SRR315331:ENST00000307864:9.89359870825309 cell_huvec_SRR307906:ENST00000395039:9.51290004902944
ENSG00000043514 cell_hela-s3_SRR315331:ENST00000316891:1.89431686058041 cell_huvec_SRR307906:ENST00000441669:0.531199219732643
ENSG00000058262 cell_hela-s3_SRR315331:ENST00000243253:7.6741718078146 cell_huvec_SRR307906:ENST00000424880:20.8661197357405
ENSG00000064763 cell_hela-s3_SRR315331:ENST00000182377:0.863257560943698 cell_huvec_SRR307906:ENST00000547759:2.52007748385823
ENSG00000065518 cell_hela-s3_SRR315331:ENST00000184266:7.92333342711949 cell_huvec_SRR307906:ENST00000461682:3.80630361003328
ENSG00000070756 cell_hela-s3_SRR315331:ENST00000517403:4.11203762461393 cell_huvec_SRR307906:ENST00000347137:1.42531825067491
ENSG00000072210 cell_hela-s3_SRR315331:ENST00000395575:3.82388159942558 cell_huvec_SRR307906:ENST00000176643:2.39730908332732
ENSG00000075785 cell_hela-s3_SRR315331:ENST00000485280:9.28254859916123 cell_huvec_SRR307906:ENST00000482525:14.578688874228
ENSG00000078142 cell_hela-s3_SRR315331:ENST00000398870:2.24789342336918 cell_huvec_SRR307906:ENST00000262039:3.43840752290634
ENSG00000079387 cell_hela-s3_SRR315331:ENST00000551330:1.99886476254732 cell_huvec_SRR307906:ENST00000448372:2.10532425712411
ENSG00000081760 cell_hela-s3_SRR315331:ENST00000261686:0.18420184239452 cell_huvec_SRR307906:ENST00000543665:1.266276479511
ENSG00000085382 cell_hela-s3_SRR315331:ENST00000517424:0.942769859705044 cell_huvec_SRR307906:ENST00000519645:0.887612930228775
ENSG00000092020 cell_hela-s3_SRR315331:ENST00000555219:1.05367590677768 cell_huvec_SRR307906:ENST00000557278:0.246797805765022
ENSG00000099783 cell_hela-s3_SRR315331:ENST00000325495:45.5887473632679 cell_huvec_SRR307906:ENST00000544159:33.6110503269501
ENSG00000100084 cell_hela-s3_SRR315331:ENST00000263208:3.96644476959326 cell_huvec_SRR307906:ENST00000340170:4.17813138097598
ENSG00000100612 cell_hela-s3_SRR315331:ENST00000536410:0.783940529909529 cell_huvec_SRR307906:ENST00000557185:0.871569302192254
ENSG00000100883 cell_hela-s3_SRR315331:ENST00000216774:1.06947304732727 cell_huvec_SRR307906:ENST00000546080:1.25983379028981
ENSG00000101557 cell_hela-s3_SRR315331:ENST00000261601:10.8407738847445 cell_huvec_SRR307906:ENST00000383589:13.0522092339535
ENSG00000102882 cell_hela-s3_SRR315331:ENST00000481230:3.30616729508279 cell_huvec_SRR307906:ENST00000461737:2.36031350914888
ENSG00000102898 cell_hela-s3_SRR315331:ENST00000568396:4.07506097358831 cell_huvec_SRR307906:ENST00000219169:8.07766283709278
ENSG00000103245 cell_hela-s3_SRR315331:ENST00000567403:0.704050657541239 cell_huvec_SRR307906:ENST00000565425:0.508324578119311
ENSG00000105323 cell_hela-s3_SRR315331:ENST00000263367:2.94528368364416 cell_huvec_SRR307906:ENST00000270069:7.99070183449002
ENSG00000105699 cell_hela-s3_SRR315331:ENST00000354900:3.38824684898387 cell_huvec_SRR307906:ENST00000427250:1.12773797661911
ENSG00000107404 cell_hela-s3_SRR315331:ENST00000378888:0.755336342431646 cell_huvec_SRR307906:ENST00000263743:1.14873065781974
ENSG00000109133 cell_hela-s3_SRR315331:ENST00000513702:4.21241421623758 cell_huvec_SRR307906:ENST00000264452:2.41131727205168
ENSG00000110921 cell_hela-s3_SRR315331:ENST00000228510:0.758553188116337 cell_huvec_SRR307906:ENST00000447878:1.42648656598825
ENSG00000112695 cell_hela-s3_SRR315331:ENST00000460985:5.65453415852795 cell_huvec_SRR307906:ENST00000370089:4.03179482943327
ENSG00000113712 cell_hela-s3_SRR315331:ENST00000504676:1.96845715181965 cell_huvec_SRR307906:ENST00000523203:2.3584047005046
ENSG00000114473 cell_hela-s3_SRR315331:ENST00000416896:1.18651645778081 cell_huvec_SRR307906:ENST00000452735:0.727280751194697
ENSG00000114529 cell_hela-s3_SRR315331:ENST00000264848:2.30083312151128 cell_huvec_SRR307906:ENST00000484828:0.63115763515923
ENSG00000114650 cell_hela-s3_SRR315331:ENST00000265565:0.747028030744227 cell_huvec_SRR307906:ENST00000360832:1.5770506961196
ENSG00000115109 cell_hela-s3_SRR315331:ENST00000443124:2.15589927586516 cell_huvec_SRR307906:ENST00000452780:1.37732111445503
ENSG00000115234 cell_hela-s3_SRR315331:ENST00000542478:2.09879104583943 cell_huvec_SRR307906:ENST00000453453:4.59406134527969
ENSG00000115271 cell_hela-s3_SRR315331:ENST00000446271:0.53830005459577 cell_huvec_SRR307906:ENST00000437150:0.853562323348714
ENSG00000116062 cell_hela-s3_SRR315331:ENST00000540021:0.726850584957328 cell_huvec_SRR307906:ENST00000445503:0.598020728470096
ENSG00000116977 cell_hela-s3_SRR315331:ENST00000366584:7.29336668519642 cell_huvec_SRR307906:ENST00000526589:1.83337980171936
ENSG00000117411 cell_hela-s3_SRR315331:ENST00000309519:0.658337612963915 cell_huvec_SRR307906:ENST00000372324:2.152050801973
ENSG00000119383 cell_hela-s3_SRR315331:ENST00000417728:0.500312329261857 cell_huvec_SRR307906:ENST00000347048:1.57427621662269
ENSG00000119471 cell_hela-s3_SRR315331:ENST00000398805:1.48386089686198 cell_huvec_SRR307906:ENST00000398803:1.16991033126973
ENSG00000119772 cell_hela-s3_SRR315331:ENST00000380756:0.240937580142489 cell_huvec_SRR307906:ENST00000406659:0.622392964746465
ENSG00000119977 cell_hela-s3_SRR315331:ENST00000343162:0.68247753376288 cell_huvec_SRR307906:ENST00000430368:0.706880058471401
ENSG00000120868 cell_hela-s3_SRR315331:ENST00000550527:0.561637310510496 cell_huvec_SRR307906:ENST00000333991:1.17675089471488
ENSG00000121417 cell_hela-s3_SRR315331:ENST00000391703:0.724936792791266 cell_huvec_SRR307906:ENST00000541801:0.22162198898806
ENSG00000121578 cell_hela-s3_SRR315331:ENST00000480814:1.04536938192254 cell_huvec_SRR307906:ENST00000467604:2.07667947198025
ENSG00000124380 cell_hela-s3_SRR315331:ENST00000409116:1.90077777846963 cell_huvec_SRR307906:ENST00000244227:1.18263883956228
ENSG00000126561 cell_hela-s3_SRR315331:ENST00000444283:0.692889622189875 cell_huvec_SRR307906:ENST00000452307:2.39830926896806
ENSG00000126878 cell_hela-s3_SRR315331:ENST00000372298:0.731682757206461 cell_huvec_SRR307906:ENST00000372302:0.530622487740459
ENSG00000131778 cell_hela-s3_SRR315331:ENST00000369258:4.02005302369468 cell_huvec_SRR307906:ENST00000369259:1.50163099032474
ENSG00000133895 cell_hela-s3_SRR315331:ENST00000312049:1.61082853446601 cell_huvec_SRR307906:ENST00000377321:1.78314089590266
ENSG00000134779 cell_hela-s3_SRR315331:ENST00000334295:58.3136335952249 cell_huvec_SRR307906:ENST00000383056:50.7315104133522
ENSG00000135002 cell_hela-s3_SRR315331:ENST00000490113:1.09420920764889 cell_huvec_SRR307906:ENST00000376736:1.56874241382243
ENSG00000135049 cell_hela-s3_SRR315331:ENST00000357081:1.12449824289318 cell_huvec_SRR307906:ENST00000432218:0.296679580004414
ENSG00000135390 cell_hela-s3_SRR315331:ENST00000394349:2.72153094979916 cell_huvec_SRR307906:ENST00000338662:1.64474461607862
ENSG00000136504 cell_hela-s3_SRR315331:ENST00000506533:0.921052618715425 cell_huvec_SRR307906:ENST00000424009:0.774082800607708
ENSG00000136758 cell_hela-s3_SRR315331:ENST00000376016:5.92548880641449 cell_huvec_SRR307906:ENST00000326799:4.39929071325162
ENSG00000137692 cell_hela-s3_SRR315331:ENST00000529294:0.918896304807024 cell_huvec_SRR307906:ENST00000525420:0.902198070516922
ENSG00000137819 cell_hela-s3_SRR315331:ENST00000395407:1.90395725219497 cell_huvec_SRR307906:ENST00000340965:2.35772837885939
ENSG00000138035 cell_hela-s3_SRR315331:ENST00000415374:0.794527533216557 cell_huvec_SRR307906:ENST00000447944:2.04820066898344
ENSG00000138185 cell_hela-s3_SRR315331:ENST00000543964:4.16417641405505 cell_huvec_SRR307906:ENST00000453258:1.4883153293966
ENSG00000139436 cell_hela-s3_SRR315331:ENST00000361006:0.934340779040144 cell_huvec_SRR307906:ENST00000343646:3.13027614282705
ENSG00000140391 cell_hela-s3_SRR315331:ENST00000558745:6.61209176819856 cell_huvec_SRR307906:ENST00000559494:18.831807212734
ENSG00000140395 cell_hela-s3_SRR315331:ENST00000558311:3.63391251071352 cell_huvec_SRR307906:ENST00000559848:0.960679171903292
ENSG00000140612 cell_hela-s3_SRR315331:ENST00000560266:5.16015636594573 cell_huvec_SRR307906:ENST00000558217:6.32573008380515
ENSG00000143198 cell_hela-s3_SRR315331:ENST00000367888:1.9638809083545 cell_huvec_SRR307906:ENST00000367886:2.39282177616063
ENSG00000143207 cell_hela-s3_SRR315331:ENST00000459744:1.36422789881057 cell_huvec_SRR307906:ENST00000436424:0.851838949413771
ENSG00000143858 cell_hela-s3_SRR315331:ENST00000367267:1.77012308708706 cell_huvec_SRR307906:ENST00000367268:2.63164758403985
ENSG00000144746 cell_hela-s3_SRR315331:ENST00000273258:4.81752586742422 cell_huvec_SRR307906:ENST00000412089:3.40582079927498
ENSG00000145349 cell_hela-s3_SRR315331:ENST00000513132:1.03733684802629 cell_huvec_SRR307906:ENST00000296402:1.7830663258154
ENSG00000146433 cell_hela-s3_SRR315331:ENST00000367090:11.2588634664914 cell_huvec_SRR307906:ENST00000314630:12.3903486482187
ENSG00000148634 cell_hela-s3_SRR315331:ENST00000373700:1.50598732081424 cell_huvec_SRR307906:ENST00000412272:0.946789122307298
ENSG00000153310 cell_hela-s3_SRR315331:ENST00000522250:2.44161559444649 cell_huvec_SRR307906:ENST00000522941:0.467875999904979
ENSG00000154274 cell_hela-s3_SRR315331:ENST00000508175:2.46230294184706 cell_huvec_SRR307906:ENST00000381980:2.11675417545348
ENSG00000155465 cell_hela-s3_SRR315331:ENST00000397532:0.265311460746935 cell_huvec_SRR307906:ENST00000554758:0.779238872866094
ENSG00000156639 cell_hela-s3_SRR315331:ENST00000373389:3.21865722015377 cell_huvec_SRR307906:ENST00000373391:6.93938269304172
ENSG00000157020 cell_hela-s3_SRR315331:ENST00000350697:3.60484163689941 cell_huvec_SRR307906:ENST00000337354:1.57705587180899
ENSG00000158315 cell_hela-s3_SRR315331:ENST00000372990:1.88521732597437 cell_huvec_SRR307906:ENST00000538156:1.39009640448012
ENSG00000158480 cell_hela-s3_SRR315331:ENST00000289431:6.32667224721424 cell_huvec_SRR307906:ENST00000543716:3.66269999609056
ENSG00000158636 cell_hela-s3_SRR315331:ENST00000533988:4.14176581035491 cell_huvec_SRR307906:ENST00000532719:3.37657149761117
ENSG00000160948 cell_hela-s3_SRR315331:ENST00000533806:0.938838787938389 cell_huvec_SRR307906:ENST00000531032:1.99962054009368
ENSG00000161013 cell_hela-s3_SRR315331:ENST00000518867:1.61918005753047 cell_huvec_SRR307906:ENST00000523329:1.8789722719287
ENSG00000163399 cell_hela-s3_SRR315331:ENST00000445896:2.92841504036476 cell_huvec_SRR307906:ENST00000440951:4.0544995530092
ENSG00000163479 cell_hela-s3_SRR315331:ENST00000531790:2.4970869357147 cell_huvec_SRR307906:ENST00000496742:4.58446535053684
ENSG00000163719 cell_hela-s3_SRR315331:ENST00000296003:0.234180667937232 cell_huvec_SRR307906:ENST00000420925:0.623735043935746
ENSG00000164442 cell_hela-s3_SRR315331:ENST00000367651:3.3738834529824 cell_huvec_SRR307906:ENST00000392312:1.99344119741102
ENSG00000164933 cell_hela-s3_SRR315331:ENST00000424899:4.84123800049886 cell_huvec_SRR307906:ENST00000523256:8.11887078068976
ENSG00000165914 cell_hela-s3_SRR315331:ENST00000555239:0.281964803225072 cell_huvec_SRR307906:ENST00000553972:1.35037849257708
ENSG00000166333 cell_hela-s3_SRR315331:ENST00000420936:3.24314266484793 cell_huvec_SRR307906:ENST00000532063:3.82289110334697
ENSG00000168228 cell_hela-s3_SRR315331:ENST00000302874:1.52392276588586 cell_huvec_SRR307906:ENST00000505412:1.39648046079371
ENSG00000168386 cell_hela-s3_SRR315331:ENST00000471562:0.353307909762036 cell_huvec_SRR307906:ENST00000383694:1.71665812908489
ENSG00000168487 cell_hela-s3_SRR315331:ENST00000354870:1.0049856440021 cell_huvec_SRR307906:ENST00000520970:2.06009064435627
ENSG00000169379 cell_hela-s3_SRR315331:ENST00000303097:2.24538943448598 cell_huvec_SRR307906:ENST00000460371:2.56201381699502
ENSG00000169851 cell_hela-s3_SRR315331:ENST00000511884:1.90402392564495 cell_huvec_SRR307906:ENST00000543491:1.16605715043733
ENSG00000170638 cell_hela-s3_SRR315331:ENST00000395829:5.79287649084197 cell_huvec_SRR307906:ENST00000303434:4.47449812967854
ENSG00000171262 cell_hela-s3_SRR315331:ENST00000559431:3.79486624773738 cell_huvec_SRR307906:ENST00000397609:3.02347353201825
ENSG00000171877 cell_hela-s3_SRR315331:ENST00000402883:0.732309929216795 cell_huvec_SRR307906:ENST00000458630:1.91862044106541
ENSG00000172932 cell_hela-s3_SRR315331:ENST00000511455:0.677062350008085 cell_huvec_SRR307906:ENST00000515828:1.79463380901694
ENSG00000173083 cell_hela-s3_SRR315331:ENST00000405413:3.31654732109281 cell_huvec_SRR307906:ENST00000311412:2.74377688480907
ENSG00000173221 cell_hela-s3_SRR315331:ENST00000512469:4.07432841971039 cell_huvec_SRR307906:ENST00000379979:2.45938312047282
ENSG00000176715 cell_hela-s3_SRR315331:ENST00000406948:0.71085547231887 cell_huvec_SRR307906:ENST00000537290:0.597627255028128
ENSG00000178927 cell_hela-s3_SRR315331:ENST00000306645:1.81346199567828 cell_huvec_SRR307906:ENST00000336995:6.35813731294362
ENSG00000187257 cell_hela-s3_SRR315331:ENST00000445288:2.71328361629559 cell_huvec_SRR307906:ENST00000334955:3.22553970420394
ENSG00000196419 cell_hela-s3_SRR315331:ENST00000405506:1.16399591489737 cell_huvec_SRR307906:ENST00000359308:1.18302628866157
ENSG00000196821 cell_hela-s3_SRR315331:ENST00000374023:49.8956403015502 cell_huvec_SRR307906:ENST00000374026:25.7904026523339
ENSG00000197024 cell_hela-s3_SRR315331:ENST00000335901:0.818308380300736 cell_huvec_SRR307906:ENST00000540950:0.343861818774368
ENSG00000211450 cell_hela-s3_SRR315331:ENST00000534386:25.5117577522062 cell_huvec_SRR307906:ENST00000534355:17.7882321875591
ENSG00000049759 cell_hela-s3_SRR315331:ENST00000431212:2.27477457604988 cell_k562_SRR315336:ENST00000382850:1.44060347358124
ENSG00000064763 cell_hela-s3_SRR315331:ENST00000182377:0.863257560943698 cell_k562_SRR315336:ENST00000547759:2.32837315504182
ENSG00000068305 cell_hela-s3_SRR315331:ENST00000449277:2.72109260803703 cell_k562_SRR315336:ENST00000557785:0.861731541335481
ENSG00000070182 cell_hela-s3_SRR315331:ENST00000389722:1.00412929923217 cell_k562_SRR315336:ENST00000542895:1.82819912521123
ENSG00000092199 cell_hela-s3_SRR315331:ENST00000449098:5.47474360406612 cell_k562_SRR315336:ENST00000320084:5.65371553927819
ENSG00000092820 cell_hela-s3_SRR315331:ENST00000337147:5.82429723553844 cell_k562_SRR315336:ENST00000367075:6.30553753614205
ENSG00000103852 cell_hela-s3_SRR315331:ENST00000560860:0.252784909012827 cell_k562_SRR315336:ENST00000394135:0.302693551431899
ENSG00000104894 cell_hela-s3_SRR315331:ENST00000391859:3.88779057858885 cell_k562_SRR315336:ENST00000323906:4.06542315721339
ENSG00000109919 cell_hela-s3_SRR315331:ENST00000302503:6.47699078430418 cell_k562_SRR315336:ENST00000530558:4.71909738993521
ENSG00000139546 cell_hela-s3_SRR315331:ENST00000550407:0.837650374311964 cell_k562_SRR315336:ENST00000456234:0.527083401418624
ENSG00000140025 cell_hela-s3_SRR315331:ENST00000555872:0.585200643292222 cell_k562_SRR315336:ENST00000556609:0.837215307650051
ENSG00000140612 cell_hela-s3_SRR315331:ENST00000560266:5.16015636594573 cell_k562_SRR315336:ENST00000559729:3.18083419358446
ENSG00000141252 cell_hela-s3_SRR315331:ENST00000401468:1.71833850423338 cell_k562_SRR315336:ENST00000541903:1.66146238737968
ENSG00000144214 cell_hela-s3_SRR315331:ENST00000308528:2.83467206255633 cell_k562_SRR315336:ENST00000409448:2.03400016377216
ENSG00000149177 cell_hela-s3_SRR315331:ENST00000278456:1.23588471909012 cell_k562_SRR315336:ENST00000534219:1.84846599864137
ENSG00000162521 cell_hela-s3_SRR315331:ENST00000492348:2.32578973273055 cell_k562_SRR315336:ENST00000544435:1.7648445286131
ENSG00000168386 cell_hela-s3_SRR315331:ENST00000471562:0.353307909762036 cell_k562_SRR315336:ENST00000383694:0.592813612362136
ENSG00000173221 cell_hela-s3_SRR315331:ENST00000512469:4.07432841971039 cell_k562_SRR315336:ENST00000237858:1.14265911160024
ENSG00000175662 cell_hela-s3_SRR315331:ENST00000379504:1.08319899438891 cell_k562_SRR315336:ENST00000535933:0.437838969471964
ENSG00000176715 cell_hela-s3_SRR315331:ENST00000406948:0.71085547231887 cell_k562_SRR315336:ENST00000378345:0.279200533678661
ENSG00000188352 cell_hela-s3_SRR315331:ENST00000338382:5.05118665317466 cell_k562_SRR315336:ENST00000380249:2.62352193329162
ENSG00000064763 cell_hela-s3_SRR315331:ENST00000182377:0.863257560943698 cell_k562_SRR315337:ENST00000547759:2.48046527817153
ENSG00000065518 cell_hela-s3_SRR315331:ENST00000184266:7.92333342711949 cell_k562_SRR315337:ENST00000492739:6.80749919964124
ENSG00000070087 cell_hela-s3_SRR315331:ENST00000481767:1.01492571313992 cell_k562_SRR315337:ENST00000461930:0.243295872743413
ENSG00000070182 cell_hela-s3_SRR315331:ENST00000389722:1.00412929923217 cell_k562_SRR315337:ENST00000389721:0.718383240117626
ENSG00000092036 cell_hela-s3_SRR315331:ENST00000557591:3.37990529104616 cell_k562_SRR315337:ENST00000553420:6.53516455760181
ENSG00000095794 cell_hela-s3_SRR315331:ENST00000356917:0.74501074953069 cell_k562_SRR315337:ENST00000374726:0.525992847902971
ENSG00000104894 cell_hela-s3_SRR315331:ENST00000391859:3.88779057858885 cell_k562_SRR315337:ENST00000323906:3.36246885913139
ENSG00000107104 cell_hela-s3_SRR315331:ENST00000382297:0.646396111673371 cell_k562_SRR315337:ENST00000397976:0.485612687648822
ENSG00000109919 cell_hela-s3_SRR315331:ENST00000302503:6.47699078430418 cell_k562_SRR315337:ENST00000530558:3.75543031485168
ENSG00000112425 cell_hela-s3_SRR315331:ENST00000324857:3.13886056264964 cell_k562_SRR315337:ENST00000367519:2.26195676563056
ENSG00000113269 cell_hela-s3_SRR315331:ENST00000521389:7.2707664957849 cell_k562_SRR315337:ENST00000522885:4.0015906760758
ENSG00000115109 cell_hela-s3_SRR315331:ENST00000443124:2.15589927586516 cell_k562_SRR315337:ENST00000452780:0.765298362911988
ENSG00000126878 cell_hela-s3_SRR315331:ENST00000372298:0.731682757206461 cell_k562_SRR315337:ENST00000372302:0.64108709376728
ENSG00000129484 cell_hela-s3_SRR315331:ENST00000429687:4.94269858266753 cell_k562_SRR315337:ENST00000539930:5.90662583269978
ENSG00000135390 cell_hela-s3_SRR315331:ENST00000394349:2.72153094979916 cell_k562_SRR315337:ENST00000549164:3.2118360178494
ENSG00000140025 cell_hela-s3_SRR315331:ENST00000555872:0.585200643292222 cell_k562_SRR315337:ENST00000556609:1.18914161843908
ENSG00000164919 cell_hela-s3_SRR315331:ENST00000518171:5.0556159297665 cell_k562_SRR315337:ENST00000520517:4.84770720078024
ENSG00000166123 cell_hela-s3_SRR315331:ENST00000340124:2.22614263873053 cell_k562_SRR315337:ENST00000562132:1.32788128881695
ENSG00000168386 cell_hela-s3_SRR315331:ENST00000471562:0.353307909762036 cell_k562_SRR315337:ENST00000383694:0.580920176996107
ENSG00000172239 cell_hela-s3_SRR315331:ENST00000511321:0.830511991108447 cell_k562_SRR315337:ENST00000504639:0.365564461851709
ENSG00000184990 cell_hela-s3_SRR315331:ENST00000329967:6.60244587154836 cell_k562_SRR315337:ENST00000553810:3.19569557773286
ENSG00000185664 cell_hela-s3_SRR315331:ENST00000548493:0.23407569205551 cell_k562_SRR315337:ENST00000539511:0.300935097704942
ENSG00000198707 cell_hela-s3_SRR315331:ENST00000552770:2.06348786056411 cell_k562_SRR315337:ENST00000547691:1.88494877930979
ENSG00000072274 cell_hepg2_SRR307926:ENST00000420415:1.62123245920927 cell_hepg2_SRR307927:ENST00000540528:1.46993305017692
ENSG00000119408 cell_hepg2_SRR307926:ENST00000545174:1.52304998111748 cell_hepg2_SRR307927:ENST00000546191:1.15084133812391
ENSG00000160703 cell_hepg2_SRR307926:ENST00000397884:0.773925254146363 cell_hepg2_SRR307927:ENST00000409991:1.1488839059919
ENSG00000163702 cell_hepg2_SRR307926:ENST00000434756:0.251058733999056 cell_hepg2_SRR307927:ENST00000438091:0.147685183971999
ENSG00000166313 cell_hepg2_SRR307926:ENST00000311051:0.32144153208701 cell_hepg2_SRR307927:ENST00000299402:0.537573364051627
ENSG00000175662 cell_hepg2_SRR307926:ENST00000318094:2.39049675755889 cell_hepg2_SRR307927:ENST00000379504:2.30707111631649
ENSG00000182718 cell_hepg2_SRR307926:ENST00000421017:1.14398294034682 cell_hepg2_SRR307927:ENST00000332680:0.534728445907805
ENSG00000185033 cell_hepg2_SRR307926:ENST00000411539:2.00968477452906 cell_hepg2_SRR307927:ENST00000332496:0.743567257516428
ENSG00000187239 cell_hepg2_SRR307926:ENST00000446176:1.42793701123947 cell_hepg2_SRR307927:ENST00000372415:1.55125514115899
ENSG00000005436 cell_hepg2_SRR307926:ENST00000427862:1.54383367912419 cell_huvec_SRR307905:ENST00000442309:1.34131103994666
ENSG00000042286 cell_hepg2_SRR307926:ENST00000307864:7.98919187347512 cell_huvec_SRR307905:ENST00000395039:6.27215064614434
ENSG00000067225 cell_hepg2_SRR307926:ENST00000434220:4.7469434732385 cell_huvec_SRR307905:ENST00000327974:1.5894334182527
ENSG00000070756 cell_hepg2_SRR307926:ENST00000517403:3.55292833613195 cell_huvec_SRR307905:ENST00000522720:1.93233491203776
ENSG00000072422 cell_hepg2_SRR307926:ENST00000357917:10.9289429614308 cell_huvec_SRR307905:ENST00000337910:7.12844424715043
ENSG00000073849 cell_hepg2_SRR307926:ENST00000448044:5.50391317127723 cell_huvec_SRR307905:ENST00000457772:2.09840114608914
ENSG00000075785 cell_hepg2_SRR307926:ENST00000485280:9.18969786023455 cell_huvec_SRR307905:ENST00000482525:10.8279243899871
ENSG00000077235 cell_hepg2_SRR307926:ENST00000356183:1.76353809836844 cell_huvec_SRR307905:ENST00000569653:2.47409109079039
ENSG00000078142 cell_hepg2_SRR307926:ENST00000398870:1.99897460893731 cell_huvec_SRR307905:ENST00000262039:3.37449482120304
ENSG00000079313 cell_hepg2_SRR307926:ENST00000543452:5.8531027643619 cell_huvec_SRR307905:ENST00000413153:5.41103726299061
ENSG00000081870 cell_hepg2_SRR307926:ENST00000371378:1.5317289145326 cell_huvec_SRR307905:ENST00000371376:0.315319823037276
ENSG00000082258 cell_hepg2_SRR307926:ENST00000295238:1.16800010321511 cell_huvec_SRR307905:ENST00000452839:1.45372864668444
ENSG00000083828 cell_hepg2_SRR307926:ENST00000430084:2.04309194834374 cell_huvec_SRR307905:ENST00000396150:5.07379983544564
ENSG00000095739 cell_hepg2_SRR307926:ENST00000375533:2.11675092785055 cell_huvec_SRR307905:ENST00000542444:0.946017551657492
ENSG00000101546 cell_hepg2_SRR307926:ENST00000306735:6.90560979489122 cell_huvec_SRR307905:ENST00000262197:4.36071510327613
ENSG00000106771 cell_hepg2_SRR307926:ENST00000413712:4.24190075838271 cell_huvec_SRR307905:ENST00000374586:10.2666202707168
ENSG00000107404 cell_hepg2_SRR307926:ENST00000378891:1.19531910707872 cell_huvec_SRR307905:ENST00000263743:1.0821250430551
ENSG00000109133 cell_hepg2_SRR307926:ENST00000513702:1.81306839579271 cell_huvec_SRR307905:ENST00000264452:1.70967128337405
ENSG00000110696 cell_hepg2_SRR307926:ENST00000525684:1.34219520778275 cell_huvec_SRR307905:ENST00000228136:0.731223819586788
ENSG00000110717 cell_hepg2_SRR307926:ENST00000528492:5.46623248480719 cell_huvec_SRR307905:ENST00000313468:6.59747237147394
ENSG00000113811 cell_hepg2_SRR307926:ENST00000488746:2.07136987940646 cell_huvec_SRR307905:ENST00000495461:2.15326481888805
ENSG00000114650 cell_hepg2_SRR307926:ENST00000339815:0.595205146053487 cell_huvec_SRR307905:ENST00000360832:1.21768362705632
ENSG00000114770 cell_hepg2_SRR307926:ENST00000437205:0.798631480905793 cell_huvec_SRR307905:ENST00000382495:1.61199367366595
ENSG00000115267 cell_hepg2_SRR307926:ENST00000543192:0.651971479749883 cell_huvec_SRR307905:ENST00000421365:0.939156842373103
ENSG00000116062 cell_hepg2_SRR307926:ENST00000540021:0.827178397992005 cell_huvec_SRR307905:ENST00000446255:0.444274158429104
ENSG00000120458 cell_hepg2_SRR307926:ENST00000526629:2.23596562534108 cell_huvec_SRR307905:ENST00000239614:1.37882676356012
ENSG00000125447 cell_hepg2_SRR307926:ENST00000245541:15.3189932284641 cell_huvec_SRR307905:ENST00000351904:28.7161702657599
ENSG00000127328 cell_hepg2_SRR307926:ENST00000549760:1.24328968384185 cell_huvec_SRR307905:ENST00000483530:0.241931953699452
ENSG00000131779 cell_hepg2_SRR307926:ENST00000428634:2.69198696004056 cell_huvec_SRR307905:ENST00000537888:6.54848602002678
ENSG00000133895 cell_hepg2_SRR307926:ENST00000312049:2.57007644141491 cell_huvec_SRR307905:ENST00000377321:2.12489691143928
ENSG00000134769 cell_hepg2_SRR307926:ENST00000399114:1.7116998399781 cell_huvec_SRR307905:ENST00000269190:0.908575984841005
ENSG00000134970 cell_hepg2_SRR307926:ENST00000456936:84.9885204225036 cell_huvec_SRR307905:ENST00000508420:54.8115130847543
ENSG00000138185 cell_hepg2_SRR307926:ENST00000371203:0.851738505831535 cell_huvec_SRR307905:ENST00000453258:0.528667272685589
ENSG00000140395 cell_hepg2_SRR307926:ENST00000558311:1.31906983986375 cell_huvec_SRR307905:ENST00000559848:1.33248087495396
ENSG00000140829 cell_hepg2_SRR307926:ENST00000563819:1.92317959022055 cell_huvec_SRR307905:ENST00000536867:1.11766008513268
ENSG00000142676 cell_hepg2_SRR307926:ENST00000374550:9.69847233189005 cell_huvec_SRR307905:ENST00000443624:8.58885866246141
ENSG00000143207 cell_hepg2_SRR307926:ENST00000459744:3.71657740966476 cell_huvec_SRR307905:ENST00000436424:3.94820266551447
ENSG00000143799 cell_hepg2_SRR307926:ENST00000366794:1.42182723440669 cell_huvec_SRR307905:ENST00000366791:2.98792461109209
ENSG00000144824 cell_hepg2_SRR307926:ENST00000393923:1.19718000413429 cell_huvec_SRR307905:ENST00000478922:1.90116763216456
ENSG00000145715 cell_hepg2_SRR307926:ENST00000456692:3.26675317737917 cell_huvec_SRR307905:ENST00000515800:4.35130303304909
ENSG00000148180 cell_hepg2_SRR307926:ENST00000373805:3.13971914911487 cell_huvec_SRR307905:ENST00000394352:4.93682479350972
ENSG00000148672 cell_hepg2_SRR307926:ENST00000535802:7.23159987411666 cell_huvec_SRR307905:ENST00000277865:3.76586011956061
ENSG00000149357 cell_hepg2_SRR307926:ENST00000278671:9.34446853626066 cell_huvec_SRR307905:ENST00000544594:7.45133430097033
ENSG00000149474 cell_hepg2_SRR307926:ENST00000464792:2.37700622583361 cell_huvec_SRR307905:ENST00000435364:2.50546575973599
ENSG00000149716 cell_hepg2_SRR307926:ENST00000376587:1.14543935637856 cell_huvec_SRR307905:ENST00000537272:1.14941429893583
ENSG00000151413 cell_hepg2_SRR307926:ENST00000536705:1.02783570712397 cell_huvec_SRR307905:ENST00000547839:0.281782382422455
ENSG00000152700 cell_hepg2_SRR307926:ENST00000502539:2.61246894330148 cell_huvec_SRR307905:ENST00000507419:2.903080030198
ENSG00000155368 cell_hepg2_SRR307926:ENST00000355857:1.36529573253058 cell_huvec_SRR307905:ENST00000542275:0.414688351707383
ENSG00000156787 cell_hepg2_SRR307926:ENST00000521914:0.289770606496934 cell_huvec_SRR307905:ENST00000520368:1.18065644502489
ENSG00000157020 cell_hepg2_SRR307926:ENST00000350697:5.85817705894732 cell_huvec_SRR307905:ENST00000337354:1.67333339546818
ENSG00000158109 cell_hepg2_SRR307926:ENST00000378344:28.8763361472779 cell_huvec_SRR307905:ENST00000344579:37.405123791697
ENSG00000159199 cell_hepg2_SRR307926:ENST00000515060:4.90176468543853 cell_huvec_SRR307905:ENST00000513347:2.53185075986308
ENSG00000160932 cell_hepg2_SRR307926:ENST00000292494:3.30883135739812 cell_huvec_SRR307905:ENST00000521182:1.84931096753411
ENSG00000161395 cell_hepg2_SRR307926:ENST00000300658:4.1072284193763 cell_huvec_SRR307905:ENST00000378011:5.82058012316427
ENSG00000162813 cell_hepg2_SRR307926:ENST00000414869:3.36740780558681 cell_huvec_SRR307905:ENST00000469520:3.74154347080455
ENSG00000163479 cell_hepg2_SRR307926:ENST00000531790:0.895110329077827 cell_huvec_SRR307905:ENST00000496742:3.11496394012989
ENSG00000163728 cell_hepg2_SRR307926:ENST00000492617:5.40110183943596 cell_huvec_SRR307905:ENST00000491380:3.59937757372953
ENSG00000164045 cell_hepg2_SRR307926:ENST00000302506:3.98874168596509 cell_huvec_SRR307905:ENST00000351231:3.46241488160966
ENSG00000166387 cell_hepg2_SRR307926:ENST00000537211:1.33190427511069 cell_huvec_SRR307905:ENST00000299492:0.172514104926674
ENSG00000172890 cell_hepg2_SRR307926:ENST00000319023:1.13686391993649 cell_huvec_SRR307905:ENST00000530055:0.894481738612594
ENSG00000175582 cell_hepg2_SRR307926:ENST00000336083:3.28334168399927 cell_huvec_SRR307905:ENST00000540771:2.17508460045752
ENSG00000177830 cell_hepg2_SRR307926:ENST00000429789:0.496778105245505 cell_huvec_SRR307905:ENST00000534207:0.456561478143027
ENSG00000182095 cell_hepg2_SRR307926:ENST00000440081:2.98908162079949 cell_huvec_SRR307905:ENST00000430969:1.45427972818046
ENSG00000185842 cell_hepg2_SRR307926:ENST00000433124:0.200121533369451 cell_huvec_SRR307905:ENST00000327794:0.27084359417542
ENSG00000186106 cell_hepg2_SRR307926:ENST00000335659:1.83318171598719 cell_huvec_SRR307905:ENST00000519597:1.06247023976189
ENSG00000187239 cell_hepg2_SRR307926:ENST00000446176:1.42793701123947 cell_huvec_SRR307905:ENST00000372415:2.54203395734154
ENSG00000197043 cell_hepg2_SRR307926:ENST00000517757:2.21883651714514 cell_huvec_SRR307905:ENST00000377751:3.85606483731297
ENSG00000197746 cell_hepg2_SRR307926:ENST00000394936:22.1928873026204 cell_huvec_SRR307905:ENST00000394929:20.5521710210284
ENSG00000198794 cell_hepg2_SRR307926:ENST00000545456:1.79107914762146 cell_huvec_SRR307905:ENST00000361900:0.597575515200466
ENSG00000213563 cell_hepg2_SRR307926:ENST00000524821:2.59057611345549 cell_huvec_SRR307905:ENST00000313465:0.941744182364566
ENSG00000213903 cell_hepg2_SRR307926:ENST00000553481:11.5260797399485 cell_huvec_SRR307905:ENST00000396782:6.88144728152008
ENSG00000214063 cell_hepg2_SRR307926:ENST00000532375:1.59729282838207 cell_huvec_SRR307905:ENST00000409531:2.41947170409745
ENSG00000214367 cell_hepg2_SRR307926:ENST00000443786:3.19943428758891 cell_huvec_SRR307905:ENST00000502440:1.2245370705927
ENSG00000214706 cell_hepg2_SRR307926:ENST00000438296:1.03592639260271 cell_huvec_SRR307905:ENST00000429673:1.63869462201684
ENSG00000001631 cell_hepg2_SRR307926:ENST00000425073:5.2718147834791 cell_huvec_SRR307906:ENST00000452773:4.83629513354938
ENSG00000006837 cell_hepg2_SRR307926:ENST00000521755:2.01475922997134 cell_huvec_SRR307906:ENST00000265334:0.457805112421649
ENSG00000032389 cell_hepg2_SRR307926:ENST00000382125:1.53569856018315 cell_huvec_SRR307906:ENST00000398659:1.69505874425438
ENSG00000038532 cell_hepg2_SRR307926:ENST00000409552:0.274171819977898 cell_huvec_SRR307906:ENST00000381822:0.64376866066491
ENSG00000040487 cell_hepg2_SRR307926:ENST00000375155:3.64682306012254 cell_huvec_SRR307906:ENST00000400548:1.41811936572808
ENSG00000043514 cell_hepg2_SRR307926:ENST00000316891:1.16990428631109 cell_huvec_SRR307906:ENST00000441669:0.531199219732643
ENSG00000051108 cell_hepg2_SRR307926:ENST00000568651:2.82435219528762 cell_huvec_SRR307906:ENST00000300302:2.96930432457586
ENSG00000058804 cell_hepg2_SRR307926:ENST00000540001:1.38386032140814 cell_huvec_SRR307906:ENST00000371429:1.84396592486665
ENSG00000063245 cell_hepg2_SRR307926:ENST00000270460:10.7241324450568 cell_huvec_SRR307906:ENST00000085079:7.93540192618769
ENSG00000064419 cell_hepg2_SRR307926:ENST00000265388:2.64716393143147 cell_huvec_SRR307906:ENST00000393245:2.41182703991064
ENSG00000065621 cell_hepg2_SRR307926:ENST00000369707:2.52505993892557 cell_huvec_SRR307906:ENST00000450629:0.672438399946621
ENSG00000070756 cell_hepg2_SRR307926:ENST00000517403:3.55292833613195 cell_huvec_SRR307906:ENST00000347137:1.42531825067491
ENSG00000072210 cell_hepg2_SRR307926:ENST00000395575:6.31018948314627 cell_huvec_SRR307906:ENST00000176643:2.39730908332732
ENSG00000075785 cell_hepg2_SRR307926:ENST00000485280:9.18969786023455 cell_huvec_SRR307906:ENST00000482525:14.578688874228
ENSG00000077463 cell_hepg2_SRR307926:ENST00000337491:4.34476925113626 cell_huvec_SRR307906:ENST00000381935:3.58237504041526
ENSG00000078142 cell_hepg2_SRR307926:ENST00000398870:1.99897460893731 cell_huvec_SRR307906:ENST00000262039:3.43840752290634
ENSG00000079246 cell_hepg2_SRR307926:ENST00000451695:1.43361886508704 cell_huvec_SRR307906:ENST00000392132:3.29824923767216
ENSG00000100084 cell_hepg2_SRR307926:ENST00000263208:5.46299505577771 cell_huvec_SRR307906:ENST00000340170:4.17813138097598
ENSG00000106603 cell_hepg2_SRR307926:ENST00000223336:1.41389262621868 cell_huvec_SRR307906:ENST00000418140:0.472593065795788
ENSG00000107404 cell_hepg2_SRR307926:ENST00000378891:1.19531910707872 cell_huvec_SRR307906:ENST00000263743:1.14873065781974
ENSG00000108825 cell_hepg2_SRR307926:ENST00000441280:0.487028216092394 cell_huvec_SRR307906:ENST00000430739:0.457873124707802
ENSG00000108840 cell_hepg2_SRR307926:ENST00000225983:3.9457850580803 cell_huvec_SRR307906:ENST00000336057:3.97753860175224
ENSG00000109133 cell_hepg2_SRR307926:ENST00000513702:1.81306839579271 cell_huvec_SRR307906:ENST00000264452:2.41131727205168
ENSG00000109775 cell_hepg2_SRR307926:ENST00000509180:0.547813240731857 cell_huvec_SRR307906:ENST00000505357:0.603017000263869
ENSG00000110696 cell_hepg2_SRR307926:ENST00000525684:1.34219520778275 cell_huvec_SRR307906:ENST00000228136:0.677059821795372
ENSG00000110921 cell_hepg2_SRR307926:ENST00000228510:0.672269566063522 cell_huvec_SRR307906:ENST00000447878:1.42648656598825
ENSG00000116062 cell_hepg2_SRR307926:ENST00000540021:0.827178397992005 cell_huvec_SRR307906:ENST00000445503:0.598020728470096
ENSG00000119383 cell_hepg2_SRR307926:ENST00000393370:0.408465731844137 cell_huvec_SRR307906:ENST00000347048:1.57427621662269
ENSG00000119471 cell_hepg2_SRR307926:ENST00000398805:0.701276440299655 cell_huvec_SRR307906:ENST00000398803:1.16991033126973
ENSG00000125378 cell_hepg2_SRR307926:ENST00000559087:8.6685214149288 cell_huvec_SRR307906:ENST00000558984:19.1904428492775
ENSG00000126746 cell_hepg2_SRR307926:ENST00000538829:1.70807447605733 cell_huvec_SRR307906:ENST00000396795:0.969374532574021
ENSG00000128513 cell_hepg2_SRR307926:ENST00000429326:0.504330539172577 cell_huvec_SRR307906:ENST00000393329:0.355565141314551
ENSG00000129197 cell_hepg2_SRR307926:ENST00000381209:14.1026324279394 cell_huvec_SRR307906:ENST00000405578:9.56673557120208
ENSG00000131779 cell_hepg2_SRR307926:ENST00000428634:2.69198696004056 cell_huvec_SRR307906:ENST00000537888:3.77897899229437
ENSG00000132326 cell_hepg2_SRR307926:ENST00000254657:1.9683068370614 cell_huvec_SRR307906:ENST00000254658:2.16005937245156
ENSG00000133740 cell_hepg2_SRR307926:ENST00000520225:0.944738827309824 cell_huvec_SRR307906:ENST00000416274:0.248836174750354
ENSG00000133895 cell_hepg2_SRR307926:ENST00000312049:2.57007644141491 cell_huvec_SRR307906:ENST00000377321:1.78314089590266
ENSG00000139436 cell_hepg2_SRR307926:ENST00000361006:0.933323904206581 cell_huvec_SRR307906:ENST00000343646:3.13027614282705
ENSG00000143190 cell_hepg2_SRR307926:ENST00000271411:1.58073268441102 cell_huvec_SRR307906:ENST00000367862:1.62630235858346
ENSG00000143751 cell_hepg2_SRR307926:ENST00000272091:5.42312231306344 cell_huvec_SRR307906:ENST00000366818:3.64830883095164
ENSG00000143799 cell_hepg2_SRR307926:ENST00000366794:1.42182723440669 cell_huvec_SRR307906:ENST00000366791:3.56169703514451
ENSG00000144591 cell_hepg2_SRR307926:ENST00000435316:4.36492254604492 cell_huvec_SRR307906:ENST00000373924:4.26185361480501
ENSG00000145335 cell_hepg2_SRR307926:ENST00000394986:0.38496384735365 cell_huvec_SRR307906:ENST00000336904:1.88170185328557
ENSG00000146963 cell_hepg2_SRR307926:ENST00000541515:1.43475090281498 cell_huvec_SRR307906:ENST00000435096:2.52932046800134
ENSG00000148180 cell_hepg2_SRR307926:ENST00000373805:3.13971914911487 cell_huvec_SRR307906:ENST00000394352:5.00155690638111
ENSG00000148335 cell_hepg2_SRR307926:ENST00000372480:3.62411914250921 cell_huvec_SRR307906:ENST00000372483:2.11631804229852
ENSG00000148634 cell_hepg2_SRR307926:ENST00000373700:1.29785845455859 cell_huvec_SRR307906:ENST00000412272:0.946789122307298
ENSG00000153310 cell_hepg2_SRR307926:ENST00000522250:1.71634506122975 cell_huvec_SRR307906:ENST00000522941:0.467875999904979
ENSG00000157020 cell_hepg2_SRR307926:ENST00000350697:5.85817705894732 cell_huvec_SRR307906:ENST00000337354:1.57705587180899
ENSG00000158315 cell_hepg2_SRR307926:ENST00000372990:1.23294002863235 cell_huvec_SRR307906:ENST00000538156:1.39009640448012
ENSG00000161013 cell_hepg2_SRR307926:ENST00000518867:1.84593552688173 cell_huvec_SRR307906:ENST00000523329:1.8789722719287
ENSG00000162231 cell_hepg2_SRR307926:ENST00000527902:1.6363784801715 cell_huvec_SRR307906:ENST00000531709:5.40346274593423
ENSG00000162600 cell_hepg2_SRR307926:ENST00000371226:0.908675229115833 cell_huvec_SRR307906:ENST00000421528:0.273978308912591
ENSG00000163728 cell_hepg2_SRR307926:ENST00000492617:5.40110183943596 cell_huvec_SRR307906:ENST00000412756:1.95149242199918
ENSG00000164045 cell_hepg2_SRR307926:ENST00000302506:3.98874168596509 cell_huvec_SRR307906:ENST00000351231:3.59804671748513
ENSG00000164162 cell_hepg2_SRR307926:ENST00000309439:0.734184071862955 cell_huvec_SRR307906:ENST00000502847:0.329696242522011
ENSG00000164587 cell_hepg2_SRR307926:ENST00000407193:4.67045310734752 cell_huvec_SRR307906:ENST00000401695:8.13605789109706
ENSG00000165476 cell_hepg2_SRR307926:ENST00000373758:2.86722939470432 cell_huvec_SRR307906:ENST00000438249:1.73736758633689
ENSG00000165480 cell_hepg2_SRR307926:ENST00000465471:0.991167134784992 cell_huvec_SRR307906:ENST00000298260:1.04746497315608
ENSG00000168283 cell_hepg2_SRR307926:ENST00000376663:2.05240966093948 cell_huvec_SRR307906:ENST00000376691:2.70423940945715
ENSG00000170482 cell_hepg2_SRR307926:ENST00000348729:1.80376188216604 cell_huvec_SRR307906:ENST00000339881:0.416840354923618
ENSG00000172270 cell_hepg2_SRR307926:ENST00000353555:525.297061791197 cell_huvec_SRR307906:ENST00000346916:309.627777483685
ENSG00000174547 cell_hepg2_SRR307926:ENST00000534488:1.01130682541414 cell_huvec_SRR307906:ENST00000430466:1.61513873411822
ENSG00000175216 cell_hepg2_SRR307926:ENST00000525896:1.87796750491231 cell_huvec_SRR307906:ENST00000378629:2.55336272779651
ENSG00000177119 cell_hepg2_SRR307926:ENST00000320560:4.6534950693305 cell_huvec_SRR307906:ENST00000441606:1.92522321852086
ENSG00000180398 cell_hepg2_SRR307926:ENST00000319466:1.99943081352773 cell_huvec_SRR307906:ENST00000409800:1.13713507923729
ENSG00000182054 cell_hepg2_SRR307926:ENST00000540499:6.01785215718035 cell_huvec_SRR307906:ENST00000330062:6.55113226495383
ENSG00000182095 cell_hepg2_SRR307926:ENST00000440081:2.98908162079949 cell_huvec_SRR307906:ENST00000430969:1.24659836341409
ENSG00000196821 cell_hepg2_SRR307926:ENST00000374023:40.0850060655359 cell_huvec_SRR307906:ENST00000374026:25.7904026523339
ENSG00000198586 cell_hepg2_SRR307926:ENST00000356075:1.40677135338571 cell_huvec_SRR307906:ENST00000442919:0.803900323349556
ENSG00000204954 cell_hepg2_SRR307926:ENST00000553183:0.890460290119338 cell_huvec_SRR307906:ENST00000552940:1.99679938746976
ENSG00000211450 cell_hepg2_SRR307926:ENST00000534386:12.6450817360993 cell_huvec_SRR307906:ENST00000534355:17.7882321875591
ENSG00000213999 cell_hepg2_SRR307926:ENST00000162023:1.67707340552353 cell_huvec_SRR307906:ENST00000409224:0.604963868699991
ENSG00000214063 cell_hepg2_SRR307926:ENST00000532375:1.59729282838207 cell_huvec_SRR307906:ENST00000409531:2.84648855891145
ENSG00000214367 cell_hepg2_SRR307926:ENST00000443786:3.19943428758891 cell_huvec_SRR307906:ENST00000502440:1.03053044761854
ENSG00000256872 cell_hepg2_SRR307926:ENST00000438329:3.1797399154227 cell_huvec_SRR307906:ENST00000359114:6.66655804167055
ENSG00000036672 cell_hepg2_SRR307926:ENST00000530918:0.811530031356212 cell_k562_SRR315336:ENST00000525735:1.18659558732658
ENSG00000073803 cell_hepg2_SRR307926:ENST00000454237:1.35542947916786 cell_k562_SRR315336:ENST00000265026:2.36362090237974
ENSG00000083828 cell_hepg2_SRR307926:ENST00000430084:2.04309194834374 cell_k562_SRR315336:ENST00000396150:3.35451386672476
ENSG00000088205 cell_hepg2_SRR307926:ENST00000539346:2.53048809621735 cell_k562_SRR315336:ENST00000263239:6.95231099176409
ENSG00000092964 cell_hepg2_SRR307926:ENST00000311151:1.12472888811265 cell_k562_SRR315336:ENST00000522745:0.371019758007927
ENSG00000100342 cell_hepg2_SRR307926:ENST00000347595:0.902670396837749 cell_k562_SRR315336:ENST00000422706:0.520562476464637
ENSG00000100902 cell_hepg2_SRR307926:ENST00000553688:1.27107076913735 cell_k562_SRR315336:ENST00000556221:1.90300576533914
ENSG00000100934 cell_hepg2_SRR307926:ENST00000307712:25.5598682703069 cell_k562_SRR315336:ENST00000555017:8.73660204075817
ENSG00000100991 cell_hepg2_SRR307926:ENST00000252015:16.9144340835258 cell_k562_SRR315336:ENST00000541994:8.47719515992775
ENSG00000104852 cell_hepg2_SRR307926:ENST00000401730:6.04760639543326 cell_k562_SRR315336:ENST00000438617:3.56053347970006
ENSG00000111912 cell_hepg2_SRR307926:ENST00000438495:0.984120236257082 cell_k562_SRR315336:ENST00000431092:0.640255413736362
ENSG00000115274 cell_hepg2_SRR307926:ENST00000441673:1.97017974923346 cell_k562_SRR315336:ENST00000409493:1.75496329425226
ENSG00000127603 cell_hepg2_SRR307926:ENST00000360115:4.04660508048919 cell_k562_SRR315336:ENST00000289893:1.88523924075697
ENSG00000132205 cell_hepg2_SRR307926:ENST00000308080:2.92074919055249 cell_k562_SRR315336:ENST00000254528:1.15823275961717
ENSG00000138777 cell_hepg2_SRR307926:ENST00000506815:0.782055448550621 cell_k562_SRR315336:ENST00000504028:2.16759778592381
ENSG00000139132 cell_hepg2_SRR307926:ENST00000427716:1.83079866785698 cell_k562_SRR315336:ENST00000266482:0.347086533213974
ENSG00000154978 cell_hepg2_SRR307926:ENST00000453112:0.292054652951445 cell_k562_SRR315336:ENST00000452832:0.425648803545784
ENSG00000157985 cell_hepg2_SRR307926:ENST00000453371:1.57044346228282 cell_k562_SRR315336:ENST00000336665:1.68371968528022
ENSG00000163755 cell_hepg2_SRR307926:ENST00000296051:2.0858144821149 cell_k562_SRR315336:ENST00000460120:1.56249263632961
ENSG00000166037 cell_hepg2_SRR307926:ENST00000325542:2.83839076737699 cell_k562_SRR315336:ENST00000537093:3.51490215704725
ENSG00000167881 cell_hepg2_SRR307926:ENST00000542536:3.17253462435357 cell_k562_SRR315336:ENST00000307877:4.1403310468476
ENSG00000188352 cell_hepg2_SRR307926:ENST00000338382:4.17411734550397 cell_k562_SRR315336:ENST00000380249:2.62352193329162
ENSG00000188559 cell_hepg2_SRR307926:ENST00000417022:1.73047697322698 cell_k562_SRR315336:ENST00000202677:0.98435521391778
ENSG00000008513 cell_hepg2_SRR307926:ENST00000523634:0.542371705338591 cell_k562_SRR315337:ENST00000523855:0.3355204864772
ENSG00000073803 cell_hepg2_SRR307926:ENST00000454237:1.35542947916786 cell_k562_SRR315337:ENST00000265026:1.93866278240137
ENSG00000100902 cell_hepg2_SRR307926:ENST00000553688:1.27107076913735 cell_k562_SRR315337:ENST00000556221:0.843510871156333
ENSG00000114346 cell_hepg2_SRR307926:ENST00000392692:3.37539816192515 cell_k562_SRR315337:ENST00000444250:2.16821637631914
ENSG00000115541 cell_hepg2_SRR307926:ENST00000409729:3.31344081532371 cell_k562_SRR315337:ENST00000233893:2.93072852831124
ENSG00000119408 cell_hepg2_SRR307926:ENST00000545174:1.52304998111748 cell_k562_SRR315337:ENST00000444973:1.11556802380576
ENSG00000138777 cell_hepg2_SRR307926:ENST00000506815:0.782055448550621 cell_k562_SRR315337:ENST00000504028:2.23193998338559
ENSG00000139209 cell_hepg2_SRR307926:ENST00000550670:1.4968793025453 cell_k562_SRR315337:ENST00000395426:0.795472293090723
ENSG00000148120 cell_hepg2_SRR307926:ENST00000375314:1.27395779744789 cell_k562_SRR315337:ENST00000297979:0.407551939541193
ENSG00000149179 cell_hepg2_SRR307926:ENST00000395460:0.740457082491852 cell_k562_SRR315337:ENST00000278460:0.53747935659775
ENSG00000175662 cell_hepg2_SRR307926:ENST00000318094:2.39049675755889 cell_k562_SRR315337:ENST00000379504:1.6577388657752
ENSG00000214106 cell_hepg2_SRR307926:ENST00000411526:1.67021995088265 cell_k562_SRR315337:ENST00000397551:2.02370523000488
ENSG00000001631 cell_hepg2_SRR307927:ENST00000425073:6.77324319736093 cell_huvec_SRR307905:ENST00000425919:2.33475693381064
ENSG00000005436 cell_hepg2_SRR307927:ENST00000427862:1.34629273836628 cell_huvec_SRR307905:ENST00000442309:1.34131103994666
ENSG00000040487 cell_hepg2_SRR307927:ENST00000375155:4.98905046080804 cell_huvec_SRR307905:ENST00000400548:4.36371762032961
ENSG00000042286 cell_hepg2_SRR307927:ENST00000307864:9.02815851841622 cell_huvec_SRR307905:ENST00000395039:6.27215064614434
ENSG00000063245 cell_hepg2_SRR307927:ENST00000270460:11.1651095566647 cell_huvec_SRR307905:ENST00000085079:14.0411928713494
ENSG00000065518 cell_hepg2_SRR307927:ENST00000184266:5.48780542554448 cell_huvec_SRR307905:ENST00000461682:1.36727495469964
ENSG00000067225 cell_hepg2_SRR307927:ENST00000434220:4.43109350102026 cell_huvec_SRR307905:ENST00000327974:1.5894334182527
ENSG00000073849 cell_hepg2_SRR307927:ENST00000448044:4.63064383098237 cell_huvec_SRR307905:ENST00000457772:2.09840114608914
ENSG00000088543 cell_hepg2_SRR307927:ENST00000449241:1.15607553274855 cell_huvec_SRR307905:ENST00000357203:1.02860495376788
ENSG00000092203 cell_hepg2_SRR307927:ENST00000457430:2.47061809000543 cell_huvec_SRR307905:ENST00000448790:1.91987071487108
ENSG00000100979 cell_hepg2_SRR307927:ENST00000372420:2.35926227398877 cell_huvec_SRR307905:ENST00000354050:4.78381106072787
ENSG00000101216 cell_hepg2_SRR307927:ENST00000370077:9.1720380006353 cell_huvec_SRR307905:ENST00000370069:14.5832503173968
ENSG00000106367 cell_hepg2_SRR307927:ENST00000443943:4.49045565843714 cell_huvec_SRR307905:ENST00000337619:10.5651596513912
ENSG00000107077 cell_hepg2_SRR307927:ENST00000381309:1.09412175853102 cell_huvec_SRR307905:ENST00000401787:0.495766246883918
ENSG00000107404 cell_hepg2_SRR307927:ENST00000378891:1.13144323338349 cell_huvec_SRR307905:ENST00000263743:1.0821250430551
ENSG00000107745 cell_hepg2_SRR307927:ENST00000361114:1.07491466928235 cell_huvec_SRR307905:ENST00000401998:1.0875085394484
ENSG00000109133 cell_hepg2_SRR307927:ENST00000513702:1.10591009301641 cell_huvec_SRR307905:ENST00000264452:1.70967128337405
ENSG00000109180 cell_hepg2_SRR307927:ENST00000505922:0.835105143820506 cell_huvec_SRR307905:ENST00000509122:0.705675926413322
ENSG00000110696 cell_hepg2_SRR307927:ENST00000528634:1.53091723822912 cell_huvec_SRR307905:ENST00000228136:0.731223819586788
ENSG00000110921 cell_hepg2_SRR307927:ENST00000228510:1.07736499175247 cell_huvec_SRR307905:ENST00000447878:1.98056132212312
ENSG00000113811 cell_hepg2_SRR307927:ENST00000488746:2.06257141560673 cell_huvec_SRR307905:ENST00000495461:2.15326481888805
ENSG00000113845 cell_hepg2_SRR307927:ENST00000264244:2.12422367242964 cell_huvec_SRR307905:ENST00000486418:2.04764917391597
ENSG00000114054 cell_hepg2_SRR307927:ENST00000482086:1.32383660781811 cell_huvec_SRR307905:ENST00000478469:1.1061706301183
ENSG00000116062 cell_hepg2_SRR307927:ENST00000540021:0.531573043138496 cell_huvec_SRR307905:ENST00000446255:0.444274158429104
ENSG00000119383 cell_hepg2_SRR307927:ENST00000393370:0.43103392021593 cell_huvec_SRR307905:ENST00000347048:1.90518379142026
ENSG00000119408 cell_hepg2_SRR307927:ENST00000546191:1.15084133812391 cell_huvec_SRR307905:ENST00000373601:2.51736331904152
ENSG00000120690 cell_hepg2_SRR307927:ENST00000239882:3.30803412198157 cell_huvec_SRR307905:ENST00000442101:1.24111658087055
ENSG00000120805 cell_hepg2_SRR307927:ENST00000551688:3.17399043501923 cell_huvec_SRR307905:ENST00000261636:4.44999546877061
ENSG00000125885 cell_hepg2_SRR307927:ENST00000378896:1.4541288245283 cell_huvec_SRR307905:ENST00000378883:1.09301062382797
ENSG00000127328 cell_hepg2_SRR307927:ENST00000549760:1.27424760334213 cell_huvec_SRR307905:ENST00000483530:0.241931953699452
ENSG00000128641 cell_hepg2_SRR307927:ENST00000392318:1.83664925049922 cell_huvec_SRR307905:ENST00000339514:3.00667258020948
ENSG00000130584 cell_hepg2_SRR307927:ENST00000245663:2.25309972725282 cell_huvec_SRR307905:ENST00000395104:1.01600619890608
ENSG00000133059 cell_hepg2_SRR307927:ENST00000367162:2.53117665601962 cell_huvec_SRR307905:ENST00000367160:2.45831627480208
ENSG00000133103 cell_hepg2_SRR307927:ENST00000455146:1.57029171816526 cell_huvec_SRR307905:ENST00000356576:0.40305119394441
ENSG00000134769 cell_hepg2_SRR307927:ENST00000399097:2.13546898619941 cell_huvec_SRR307905:ENST00000269190:0.908575984841005
ENSG00000137824 cell_hepg2_SRR307927:ENST00000338376:1.46897837486565 cell_huvec_SRR307905:ENST00000558777:0.430846050386047
ENSG00000139684 cell_hepg2_SRR307927:ENST00000378720:3.41783103407092 cell_huvec_SRR307905:ENST00000378697:2.72342841292999
ENSG00000140395 cell_hepg2_SRR307927:ENST00000558311:1.07916734786182 cell_huvec_SRR307905:ENST00000559848:1.33248087495396
ENSG00000140612 cell_hepg2_SRR307927:ENST00000560266:4.65799364833372 cell_huvec_SRR307905:ENST00000558217:7.90820718173626
ENSG00000140829 cell_hepg2_SRR307927:ENST00000563819:2.90376044663434 cell_huvec_SRR307905:ENST00000536867:1.11766008513268
ENSG00000142945 cell_hepg2_SRR307927:ENST00000372224:1.62401642971267 cell_huvec_SRR307905:ENST00000372218:2.6375871549905
ENSG00000145715 cell_hepg2_SRR307927:ENST00000456692:3.53151085349568 cell_huvec_SRR307905:ENST00000515800:4.35130303304909
ENSG00000145901 cell_hepg2_SRR307927:ENST00000315050:0.975362408896613 cell_huvec_SRR307905:ENST00000417127:1.09464366573761
ENSG00000145912 cell_hepg2_SRR307927:ENST00000314397:0.707328609811645 cell_huvec_SRR307905:ENST00000274606:1.53510306022372
ENSG00000147601 cell_hepg2_SRR307927:ENST00000276602:1.55436903344272 cell_huvec_SRR307905:ENST00000518874:2.14873593762281
ENSG00000148180 cell_hepg2_SRR307927:ENST00000373808:5.47110946407112 cell_huvec_SRR307905:ENST00000394352:4.93682479350972
ENSG00000149474 cell_hepg2_SRR307927:ENST00000464792:2.44069340327686 cell_huvec_SRR307905:ENST00000435364:2.50546575973599
ENSG00000152700 cell_hepg2_SRR307927:ENST00000502539:1.71142772943143 cell_huvec_SRR307905:ENST00000507419:2.903080030198
ENSG00000155368 cell_hepg2_SRR307927:ENST00000355857:2.40688831566184 cell_huvec_SRR307905:ENST00000542275:0.414688351707383
ENSG00000155465 cell_hepg2_SRR307927:ENST00000555702:0.144129263010653 cell_huvec_SRR307905:ENST00000554758:1.47589027573114
ENSG00000156787 cell_hepg2_SRR307927:ENST00000521914:0.257691064645549 cell_huvec_SRR307905:ENST00000520368:1.18065644502489
ENSG00000157020 cell_hepg2_SRR307927:ENST00000350697:4.59173506577833 cell_huvec_SRR307905:ENST00000337354:1.67333339546818
ENSG00000158109 cell_hepg2_SRR307927:ENST00000378344:30.8750977324565 cell_huvec_SRR307905:ENST00000344579:37.405123791697
ENSG00000159063 cell_hepg2_SRR307927:ENST00000299626:1.45472163831672 cell_huvec_SRR307905:ENST00000526849:0.798910086676183
ENSG00000159199 cell_hepg2_SRR307927:ENST00000515060:3.81041465152848 cell_huvec_SRR307905:ENST00000513347:2.53185075986308
ENSG00000159579 cell_hepg2_SRR307927:ENST00000561641:0.563096605227776 cell_huvec_SRR307905:ENST00000568505:0.563777858264508
ENSG00000161013 cell_hepg2_SRR307927:ENST00000518867:2.41851079604574 cell_huvec_SRR307905:ENST00000292591:1.85083326467864
ENSG00000161057 cell_hepg2_SRR307927:ENST00000292644:2.42445473967341 cell_huvec_SRR307905:ENST00000544811:1.9445121352106
ENSG00000162585 cell_hepg2_SRR307927:ENST00000414253:1.16042543130551 cell_huvec_SRR307905:ENST00000378546:0.818685976875608
ENSG00000162813 cell_hepg2_SRR307927:ENST00000414869:2.63999100096889 cell_huvec_SRR307905:ENST00000469520:3.74154347080455
ENSG00000163479 cell_hepg2_SRR307927:ENST00000531790:1.0490921516528 cell_huvec_SRR307905:ENST00000496742:3.11496394012989
ENSG00000165672 cell_hepg2_SRR307927:ENST00000298510:10.1667338286713 cell_huvec_SRR307905:ENST00000356951:11.4380168793805
ENSG00000165802 cell_hepg2_SRR307927:ENST00000541195:160.081924867569 cell_huvec_SRR307905:ENST00000371482:80.0770323070551
ENSG00000172270 cell_hepg2_SRR307927:ENST00000353555:758.5510651104 cell_huvec_SRR307905:ENST00000346916:409.831072565348
ENSG00000172575 cell_hepg2_SRR307927:ENST00000557875:0.821878869079133 cell_huvec_SRR307905:ENST00000558164:0.812688635086744
ENSG00000172893 cell_hepg2_SRR307927:ENST00000355527:16.7824241944565 cell_huvec_SRR307905:ENST00000407721:40.3136646663143
ENSG00000175216 cell_hepg2_SRR307927:ENST00000525896:3.45227547904871 cell_huvec_SRR307905:ENST00000378629:3.87676673605107
ENSG00000175582 cell_hepg2_SRR307927:ENST00000336083:2.7189657098627 cell_huvec_SRR307905:ENST00000540771:2.17508460045752
ENSG00000176974 cell_hepg2_SRR307927:ENST00000316694:1.36189010940426 cell_huvec_SRR307905:ENST00000352886:2.2795893656864
ENSG00000177830 cell_hepg2_SRR307927:ENST00000429789:0.847714682504119 cell_huvec_SRR307905:ENST00000534207:0.456561478143027
ENSG00000178927 cell_hepg2_SRR307927:ENST00000342572:11.3153499209064 cell_huvec_SRR307905:ENST00000336995:9.93202864085944
ENSG00000182095 cell_hepg2_SRR307927:ENST00000440081:1.73259001360564 cell_huvec_SRR307905:ENST00000430969:1.45427972818046
ENSG00000184047 cell_hepg2_SRR307927:ENST00000446652:0.816445034222838 cell_huvec_SRR307905:ENST00000342392:1.91261009268556
ENSG00000184967 cell_hepg2_SRR307927:ENST00000330579:1.06813276835256 cell_huvec_SRR307905:ENST00000538784:1.73700359483862
ENSG00000185104 cell_hepg2_SRR307927:ENST00000371778:0.732126835863522 cell_huvec_SRR307905:ENST00000396153:0.40189570908457
ENSG00000186625 cell_hepg2_SRR307927:ENST00000367411:0.983252832517322 cell_huvec_SRR307905:ENST00000444282:1.56346811220292
ENSG00000196419 cell_hepg2_SRR307927:ENST00000402580:1.01417414509434 cell_huvec_SRR307905:ENST00000359308:0.941028288589717
ENSG00000196821 cell_hepg2_SRR307927:ENST00000374023:46.0473397502176 cell_huvec_SRR307905:ENST00000374026:29.0439711495126
ENSG00000197043 cell_hepg2_SRR307927:ENST00000517757:3.40314441579745 cell_huvec_SRR307905:ENST00000377751:3.85606483731297
ENSG00000197345 cell_hepg2_SRR307927:ENST00000362034:1.23684136967556 cell_huvec_SRR307905:ENST00000565125:0.421321620875745
ENSG00000197535 cell_hepg2_SRR307927:ENST00000399229:1.1989374875656 cell_huvec_SRR307905:ENST00000356338:1.81204408551309
ENSG00000197746 cell_hepg2_SRR307927:ENST00000394936:21.0070396792195 cell_huvec_SRR307905:ENST00000394929:20.5521710210284
ENSG00000198794 cell_hepg2_SRR307927:ENST00000545456:2.47341269897129 cell_huvec_SRR307905:ENST00000361900:0.597575515200466
ENSG00000198919 cell_hepg2_SRR307927:ENST00000495008:1.39449774250755 cell_huvec_SRR307905:ENST00000393969:0.595512930636522
ENSG00000198925 cell_hepg2_SRR307927:ENST00000431715:26.2460842425768 cell_huvec_SRR307905:ENST00000396761:77.858836668541
ENSG00000213903 cell_hepg2_SRR307927:ENST00000553481:16.4533913398236 cell_huvec_SRR307905:ENST00000396782:6.88144728152008
ENSG00000214367 cell_hepg2_SRR307927:ENST00000443786:1.81533083073404 cell_huvec_SRR307905:ENST00000502440:1.2245370705927
ENSG00000227500 cell_hepg2_SRR307927:ENST00000316097:3.74124539818269 cell_huvec_SRR307905:ENST00000409472:4.82895979448704
ENSG00000001631 cell_hepg2_SRR307927:ENST00000425073:6.77324319736093 cell_huvec_SRR307906:ENST00000452773:4.83629513354938
ENSG00000022976 cell_hepg2_SRR307927:ENST00000559098:0.720111959411422 cell_huvec_SRR307906:ENST00000561251:0.49194801145525
ENSG00000032389 cell_hepg2_SRR307927:ENST00000382125:1.67004060693411 cell_huvec_SRR307906:ENST00000398659:1.69505874425438
ENSG00000043514 cell_hepg2_SRR307927:ENST00000316891:0.751352555319503 cell_huvec_SRR307906:ENST00000441669:0.531199219732643
ENSG00000051108 cell_hepg2_SRR307927:ENST00000568651:3.19343287289697 cell_huvec_SRR307906:ENST00000300302:2.96930432457586
ENSG00000053747 cell_hepg2_SRR307927:ENST00000269217:1.05252762245599 cell_huvec_SRR307906:ENST00000399516:1.13631420978274
ENSG00000064419 cell_hepg2_SRR307927:ENST00000265388:1.87980366727571 cell_huvec_SRR307906:ENST00000393245:2.41182703991064
ENSG00000065518 cell_hepg2_SRR307927:ENST00000184266:5.48780542554448 cell_huvec_SRR307906:ENST00000461682:3.80630361003328
ENSG00000065621 cell_hepg2_SRR307927:ENST00000369707:1.93534138387754 cell_huvec_SRR307906:ENST00000450629:0.672438399946621
ENSG00000068903 cell_hepg2_SRR307927:ENST00000392081:5.58552832429264 cell_huvec_SRR307906:ENST00000358931:2.81910904602137
ENSG00000070756 cell_hepg2_SRR307927:ENST00000517403:3.76043993764039 cell_huvec_SRR307906:ENST00000347137:1.42531825067491
ENSG00000075785 cell_hepg2_SRR307927:ENST00000485280:8.32555772500595 cell_huvec_SRR307906:ENST00000482525:14.578688874228
ENSG00000080189 cell_hepg2_SRR307927:ENST00000372223:6.55303472989857 cell_huvec_SRR307906:ENST00000372230:2.77349313852134
ENSG00000086666 cell_hepg2_SRR307927:ENST00000564367:0.25648617662459 cell_huvec_SRR307906:ENST00000558494:0.596977517540573
ENSG00000099783 cell_hepg2_SRR307927:ENST00000325495:28.7212815527414 cell_huvec_SRR307906:ENST00000544159:33.6110503269501
ENSG00000100084 cell_hepg2_SRR307927:ENST00000263208:6.2083292050716 cell_huvec_SRR307906:ENST00000340170:4.17813138097598
ENSG00000100979 cell_hepg2_SRR307927:ENST00000372420:2.35926227398877 cell_huvec_SRR307906:ENST00000354050:3.49463593163751
ENSG00000104671 cell_hepg2_SRR307927:ENST00000522141:1.44151689050368 cell_huvec_SRR307906:ENST00000523666:0.987955964840448
ENSG00000107404 cell_hepg2_SRR307927:ENST00000378891:1.13144323338349 cell_huvec_SRR307906:ENST00000263743:1.14873065781974
ENSG00000107745 cell_hepg2_SRR307927:ENST00000361114:1.07491466928235 cell_huvec_SRR307906:ENST00000401998:0.80666737240337
ENSG00000108094 cell_hepg2_SRR307927:ENST00000374742:1.06274458204614 cell_huvec_SRR307906:ENST00000374754:0.886096806496483
ENSG00000108825 cell_hepg2_SRR307927:ENST00000441280:0.631345950131078 cell_huvec_SRR307906:ENST00000430739:0.457873124707802
ENSG00000109775 cell_hepg2_SRR307927:ENST00000509180:1.22587612032599 cell_huvec_SRR307906:ENST00000505357:0.603017000263869
ENSG00000110801 cell_hepg2_SRR307927:ENST00000538613:0.582144457118306 cell_huvec_SRR307906:ENST00000261817:0.614261030588872
ENSG00000110921 cell_hepg2_SRR307927:ENST00000228510:1.07736499175247 cell_huvec_SRR307906:ENST00000447878:1.42648656598825
ENSG00000113811 cell_hepg2_SRR307927:ENST00000488746:2.06257141560673 cell_huvec_SRR307906:ENST00000495461:1.29525728085835
ENSG00000114626 cell_hepg2_SRR307927:ENST00000232744:0.816680427467001 cell_huvec_SRR307906:ENST00000453791:1.33430508766493
ENSG00000114988 cell_hepg2_SRR307927:ENST00000264963:2.23720733250938 cell_huvec_SRR307906:ENST00000434524:3.58626723004209
ENSG00000115652 cell_hepg2_SRR307927:ENST00000444193:0.76043576959485 cell_huvec_SRR307906:ENST00000540130:1.06398375698741
ENSG00000116062 cell_hepg2_SRR307927:ENST00000540021:0.531573043138496 cell_huvec_SRR307906:ENST00000445503:0.598020728470096
ENSG00000118894 cell_hepg2_SRR307927:ENST00000427587:0.365020424317497 cell_huvec_SRR307906:ENST00000567407:0.686987091703709
ENSG00000119383 cell_hepg2_SRR307927:ENST00000393370:0.43103392021593 cell_huvec_SRR307906:ENST00000347048:1.57427621662269
ENSG00000119471 cell_hepg2_SRR307927:ENST00000398805:0.639352470544933 cell_huvec_SRR307906:ENST00000398803:1.16991033126973
ENSG00000121417 cell_hepg2_SRR307927:ENST00000391703:0.609519739822698 cell_huvec_SRR307906:ENST00000541801:0.22162198898806
ENSG00000121940 cell_hepg2_SRR307927:ENST00000369970:3.06782332678467 cell_huvec_SRR307906:ENST00000369968:5.42763833756993
ENSG00000125378 cell_hepg2_SRR307927:ENST00000245451:17.1078632253975 cell_huvec_SRR307906:ENST00000558984:19.1904428492775
ENSG00000125870 cell_hepg2_SRR307927:ENST00000246071:14.1472095135996 cell_huvec_SRR307906:ENST00000377943:4.17775480560768
ENSG00000131779 cell_hepg2_SRR307927:ENST00000428634:1.41427133213531 cell_huvec_SRR307906:ENST00000537888:3.77897899229437
ENSG00000133059 cell_hepg2_SRR307927:ENST00000367162:2.53117665601962 cell_huvec_SRR307906:ENST00000367160:2.78615696208952
ENSG00000134291 cell_hepg2_SRR307927:ENST00000549288:6.43591089706978 cell_huvec_SRR307906:ENST00000256686:1.88111165097864
ENSG00000135018 cell_hepg2_SRR307927:ENST00000529923:1.96628534231347 cell_huvec_SRR307906:ENST00000376395:4.16989843331879
ENSG00000138035 cell_hepg2_SRR307927:ENST00000429805:1.17637816175472 cell_huvec_SRR307906:ENST00000447944:2.04820066898344
ENSG00000139684 cell_hepg2_SRR307927:ENST00000378720:3.41783103407092 cell_huvec_SRR307906:ENST00000378697:1.8814247164409
ENSG00000140153 cell_hepg2_SRR307927:ENST00000454394:0.533705498979342 cell_huvec_SRR307906:ENST00000556511:0.857990767980434
ENSG00000140612 cell_hepg2_SRR307927:ENST00000560266:4.65799364833372 cell_huvec_SRR307906:ENST00000558217:6.32573008380515
ENSG00000141562 cell_hepg2_SRR307927:ENST00000309794:9.54042125875329 cell_huvec_SRR307906:ENST00000390006:4.67270346240625
ENSG00000142892 cell_hepg2_SRR307927:ENST00000370812:4.69433532765192 cell_huvec_SRR307906:ENST00000445065:8.13545409926665
ENSG00000142945 cell_hepg2_SRR307927:ENST00000372224:1.62401642971267 cell_huvec_SRR307906:ENST00000372218:3.38331885894318
ENSG00000143190 cell_hepg2_SRR307927:ENST00000271411:1.2665850533135 cell_huvec_SRR307906:ENST00000367862:1.62630235858346
ENSG00000143207 cell_hepg2_SRR307927:ENST00000459744:1.13234776627689 cell_huvec_SRR307906:ENST00000436424:0.851838949413771
ENSG00000143416 cell_hepg2_SRR307927:ENST00000447402:1.53513503216034 cell_huvec_SRR307906:ENST00000443708:0.579893067258988
ENSG00000147601 cell_hepg2_SRR307927:ENST00000276602:1.55436903344272 cell_huvec_SRR307906:ENST00000518874:1.70308774201875
ENSG00000149380 cell_hepg2_SRR307927:ENST00000524388:0.484026456799337 cell_huvec_SRR307906:ENST00000331597:1.17980705085769
ENSG00000149679 cell_hepg2_SRR307927:ENST00000279101:3.59467220630365 cell_huvec_SRR307906:ENST00000370560:2.46658698890656
ENSG00000155465 cell_hepg2_SRR307927:ENST00000555702:0.144129263010653 cell_huvec_SRR307906:ENST00000554758:0.779238872866094
ENSG00000156515 cell_hepg2_SRR307927:ENST00000448642:0.57304281667048 cell_huvec_SRR307906:ENST00000359426:1.80977747926275
ENSG00000156958 cell_hepg2_SRR307927:ENST00000560031:1.42166701695174 cell_huvec_SRR307906:ENST00000544523:1.94567285782158
ENSG00000157020 cell_hepg2_SRR307927:ENST00000350697:4.59173506577833 cell_huvec_SRR307906:ENST00000337354:1.57705587180899
ENSG00000160953 cell_hepg2_SRR307927:ENST00000542512:8.31954561494525 cell_huvec_SRR307906:ENST00000344663:12.4075947365628
ENSG00000161057 cell_hepg2_SRR307927:ENST00000292644:2.42445473967341 cell_huvec_SRR307906:ENST00000435765:1.69551744809901
ENSG00000161513 cell_hepg2_SRR307927:ENST00000544854:2.30584985176614 cell_huvec_SRR307906:ENST00000420580:3.43555339163246
ENSG00000161800 cell_hepg2_SRR307927:ENST00000551016:0.400940948441776 cell_huvec_SRR307906:ENST00000312377:0.353533527484145
ENSG00000163479 cell_hepg2_SRR307927:ENST00000531790:1.0490921516528 cell_huvec_SRR307906:ENST00000496742:4.58446535053684
ENSG00000165476 cell_hepg2_SRR307927:ENST00000373758:1.78573431618399 cell_huvec_SRR307906:ENST00000438249:1.73736758633689
ENSG00000165480 cell_hepg2_SRR307927:ENST00000465471:0.387646611277089 cell_huvec_SRR307906:ENST00000298260:1.04746497315608
ENSG00000166333 cell_hepg2_SRR307927:ENST00000420936:3.4892803256328 cell_huvec_SRR307906:ENST00000532063:3.82289110334697
ENSG00000170325 cell_hepg2_SRR307927:ENST00000531431:2.57867704876509 cell_huvec_SRR307906:ENST00000360871:0.876011311431312
ENSG00000170482 cell_hepg2_SRR307927:ENST00000348729:1.72481844176978 cell_huvec_SRR307906:ENST00000339881:0.416840354923618
ENSG00000170638 cell_hepg2_SRR307927:ENST00000395829:4.52236903082122 cell_huvec_SRR307906:ENST00000303434:4.47449812967854
ENSG00000171320 cell_hepg2_SRR307927:ENST00000518262:1.06172991760949 cell_huvec_SRR307906:ENST00000305188:1.16713964403536
ENSG00000171858 cell_hepg2_SRR307927:ENST00000337102:6.58558437004381 cell_huvec_SRR307906:ENST00000343986:9.05720105517062
ENSG00000172893 cell_hepg2_SRR307927:ENST00000355527:16.7824241944565 cell_huvec_SRR307906:ENST00000407721:45.9070357122361
ENSG00000173145 cell_hepg2_SRR307927:ENST00000543788:0.747397480388504 cell_huvec_SRR307906:ENST00000371361:1.0522592170905
ENSG00000177830 cell_hepg2_SRR307927:ENST00000429789:0.847714682504119 cell_huvec_SRR307906:ENST00000323578:0.315828866671662
ENSG00000180398 cell_hepg2_SRR307927:ENST00000319466:3.29087792011551 cell_huvec_SRR307906:ENST00000409800:1.13713507923729
ENSG00000182095 cell_hepg2_SRR307927:ENST00000440081:1.73259001360564 cell_huvec_SRR307906:ENST00000430969:1.24659836341409
ENSG00000183624 cell_hepg2_SRR307927:ENST00000383463:2.05725469688404 cell_huvec_SRR307906:ENST00000417226:2.65390305450294
ENSG00000185104 cell_hepg2_SRR307927:ENST00000371778:0.732126835863522 cell_huvec_SRR307906:ENST00000396153:0.674743503884687
ENSG00000186575 cell_hepg2_SRR307927:ENST00000338641:1.12857738575691 cell_huvec_SRR307906:ENST00000347330:1.26492328083135
ENSG00000186815 cell_hepg2_SRR307927:ENST00000541517:1.14179204918048 cell_huvec_SRR307906:ENST00000335509:1.70023288455581
ENSG00000196419 cell_hepg2_SRR307927:ENST00000402580:1.01417414509434 cell_huvec_SRR307906:ENST00000359308:1.18302628866157
ENSG00000197535 cell_hepg2_SRR307927:ENST00000399229:1.1989374875656 cell_huvec_SRR307906:ENST00000356338:1.1956499577344
ENSG00000213563 cell_hepg2_SRR307927:ENST00000524821:2.09521668065457 cell_huvec_SRR307906:ENST00000313465:0.674620591668703
ENSG00000213999 cell_hepg2_SRR307927:ENST00000162023:0.441301514164378 cell_huvec_SRR307906:ENST00000409224:0.604963868699991
ENSG00000214063 cell_hepg2_SRR307927:ENST00000409543:1.07971781022785 cell_huvec_SRR307906:ENST00000409531:2.84648855891145
ENSG00000227500 cell_hepg2_SRR307927:ENST00000316097:3.74124539818269 cell_huvec_SRR307906:ENST00000409472:5.3540473815789
ENSG00000001631 cell_hepg2_SRR307927:ENST00000425073:6.77324319736093 cell_k562_SRR315336:ENST00000422347:9.46067594478272
ENSG00000056558 cell_hepg2_SRR307927:ENST00000373887:2.19421312426778 cell_k562_SRR315336:ENST00000540010:1.49341127117558
ENSG00000069424 cell_hepg2_SRR307927:ENST00000378083:1.25976280358641 cell_k562_SRR315336:ENST00000445501:1.56948182902775
ENSG00000070366 cell_hepg2_SRR307927:ENST00000354901:1.98272832939631 cell_k562_SRR315336:ENST00000263073:1.23313507680103
ENSG00000073803 cell_hepg2_SRR307927:ENST00000448876:1.51448635322195 cell_k562_SRR315336:ENST00000265026:2.36362090237974
ENSG00000092964 cell_hepg2_SRR307927:ENST00000311151:1.30208919519583 cell_k562_SRR315336:ENST00000522745:0.371019758007927
ENSG00000100342 cell_hepg2_SRR307927:ENST00000347595:2.08873731784847 cell_k562_SRR315336:ENST00000422706:0.520562476464637
ENSG00000100353 cell_hepg2_SRR307927:ENST00000397177:1.87782439664244 cell_k562_SRR315336:ENST00000405442:3.52942027940574
ENSG00000100413 cell_hepg2_SRR307927:ENST00000355209:1.14799424809458 cell_k562_SRR315336:ENST00000407461:0.462690040241355
ENSG00000100991 cell_hepg2_SRR307927:ENST00000252015:19.2117581170285 cell_k562_SRR315336:ENST00000541994:8.47719515992775
ENSG00000103429 cell_hepg2_SRR307927:ENST00000563971:3.52337444263246 cell_k562_SRR315336:ENST00000564078:3.24588270840177
ENSG00000105136 cell_hepg2_SRR307927:ENST00000518999:1.00901400124361 cell_k562_SRR315336:ENST00000347466:0.397663554970677
ENSG00000111912 cell_hepg2_SRR307927:ENST00000438495:0.864906638015958 cell_k562_SRR315336:ENST00000431092:0.640255413736362
ENSG00000115274 cell_hepg2_SRR307927:ENST00000441673:2.05469011420573 cell_k562_SRR315336:ENST00000409493:1.75496329425226
ENSG00000115541 cell_hepg2_SRR307927:ENST00000409729:4.33979277678246 cell_k562_SRR315336:ENST00000233893:2.64269454185551
ENSG00000116791 cell_hepg2_SRR307927:ENST00000370871:3.60120660177759 cell_k562_SRR315336:ENST00000441120:1.90066910434377
ENSG00000124299 cell_hepg2_SRR307927:ENST00000436370:19.2560253070722 cell_k562_SRR315336:ENST00000244137:9.89106905114566
ENSG00000138777 cell_hepg2_SRR307927:ENST00000310267:1.12323543060794 cell_k562_SRR315336:ENST00000504028:2.16759778592381
ENSG00000139132 cell_hepg2_SRR307927:ENST00000525053:1.85948159703044 cell_k562_SRR315336:ENST00000266482:0.347086533213974
ENSG00000139436 cell_hepg2_SRR307927:ENST00000360185:1.10408475198665 cell_k562_SRR315336:ENST00000320063:2.87232297509102
ENSG00000140612 cell_hepg2_SRR307927:ENST00000560266:4.65799364833372 cell_k562_SRR315336:ENST00000559729:3.18083419358446
ENSG00000144214 cell_hepg2_SRR307927:ENST00000308528:2.08818656390026 cell_k562_SRR315336:ENST00000409448:2.03400016377216
ENSG00000151690 cell_hepg2_SRR307927:ENST00000392328:0.594832981292066 cell_k562_SRR315336:ENST00000281416:0.855855983311617
ENSG00000158856 cell_hepg2_SRR307927:ENST00000381470:1.18424331918668 cell_k562_SRR315336:ENST00000381455:0.250682882920925
ENSG00000160948 cell_hepg2_SRR307927:ENST00000526054:5.81149276028258 cell_k562_SRR315336:ENST00000533806:4.34631763440135
ENSG00000162585 cell_hepg2_SRR307927:ENST00000414253:1.16042543130551 cell_k562_SRR315336:ENST00000420515:1.65797892057999
ENSG00000165714 cell_hepg2_SRR307927:ENST00000298571:2.52706482162991 cell_k562_SRR315336:ENST00000542728:2.97902542520603
ENSG00000183826 cell_hepg2_SRR307927:ENST00000481247:0.71376114865713 cell_k562_SRR315336:ENST00000498633:0.844522450293241
ENSG00000187105 cell_hepg2_SRR307927:ENST00000556455:8.65840516109782 cell_k562_SRR315336:ENST00000553558:4.03981672564605
ENSG00000188352 cell_hepg2_SRR307927:ENST00000338382:4.15939010935529 cell_k562_SRR315336:ENST00000380249:2.62352193329162
ENSG00000188559 cell_hepg2_SRR307927:ENST00000417022:1.06992686697328 cell_k562_SRR315336:ENST00000202677:0.98435521391778
ENSG00000204084 cell_hepg2_SRR307927:ENST00000373023:1.40996470410386 cell_k562_SRR315336:ENST00000373027:0.951799972637248
ENSG00000214106 cell_hepg2_SRR307927:ENST00000411526:2.58213318077733 cell_k562_SRR315336:ENST00000397551:2.30542299912236
ENSG00000001631 cell_hepg2_SRR307927:ENST00000425073:6.77324319736093 cell_k562_SRR315337:ENST00000422347:10.7822896668499
ENSG00000073803 cell_hepg2_SRR307927:ENST00000448876:1.51448635322195 cell_k562_SRR315337:ENST00000265026:1.93866278240137
ENSG00000100413 cell_hepg2_SRR307927:ENST00000355209:1.14799424809458 cell_k562_SRR315337:ENST00000407461:0.689084702305744
ENSG00000108799 cell_hepg2_SRR307927:ENST00000435174:4.96548856182766 cell_k562_SRR315337:ENST00000264646:5.42584677482094
ENSG00000109919 cell_hepg2_SRR307927:ENST00000302503:2.28670760343355 cell_k562_SRR315337:ENST00000530558:3.75543031485168
ENSG00000115541 cell_hepg2_SRR307927:ENST00000409729:4.33979277678246 cell_k562_SRR315337:ENST00000233893:2.93072852831124
ENSG00000119383 cell_hepg2_SRR307927:ENST00000393370:0.43103392021593 cell_k562_SRR315337:ENST00000417728:0.559498067058175
ENSG00000130489 cell_hepg2_SRR307927:ENST00000395693:16.6035311327243 cell_k562_SRR315337:ENST00000535425:4.11871239412069
ENSG00000131370 cell_hepg2_SRR307927:ENST00000412806:65.3968110977591 cell_k562_SRR315337:ENST00000253688:17.7518802530781
ENSG00000137103 cell_hepg2_SRR307927:ENST00000377996:1.55640650630315 cell_k562_SRR315337:ENST00000439587:1.85142078869273
ENSG00000138777 cell_hepg2_SRR307927:ENST00000310267:1.12323543060794 cell_k562_SRR315337:ENST00000504028:2.23193998338559
ENSG00000140612 cell_hepg2_SRR307927:ENST00000560266:4.65799364833372 cell_k562_SRR315337:ENST00000558217:3.75081323520474
ENSG00000149179 cell_hepg2_SRR307927:ENST00000395460:0.89090135646257 cell_k562_SRR315337:ENST00000278460:0.53747935659775
ENSG00000151500 cell_hepg2_SRR307927:ENST00000341541:3.76420983105979 cell_k562_SRR315337:ENST00000392594:6.92633284911766
ENSG00000164924 cell_hepg2_SRR307927:ENST00000353245:1.20184037734551 cell_k562_SRR315337:ENST00000457309:0.914920717365108
ENSG00000170035 cell_hepg2_SRR307927:ENST00000410062:0.334522346300008 cell_k562_SRR315337:ENST00000410114:0.502233888238047
ENSG00000170482 cell_hepg2_SRR307927:ENST00000348729:1.72481844176978 cell_k562_SRR315337:ENST00000339881:0.366168432526151
ENSG00000214106 cell_hepg2_SRR307927:ENST00000411526:2.58213318077733 cell_k562_SRR315337:ENST00000397551:2.02370523000488
ENSG00000215375 cell_hepg2_SRR307927:ENST00000506838:1.13438595948557 cell_k562_SRR315337:ENST00000505477:1.32080903408548
ENSG00000004534 cell_huvec_SRR307905:ENST00000266022:1.03528578723069 cell_huvec_SRR307906:ENST00000425608:1.873515396364
ENSG00000072518 cell_huvec_SRR307905:ENST00000315032:5.16925355348153 cell_huvec_SRR307906:ENST00000413835:3.47578110015926
ENSG00000096384 cell_huvec_SRR307905:ENST00000353801:44.8564686500162 cell_huvec_SRR307906:ENST00000371646:31.313719343615
ENSG00000101624 cell_huvec_SRR307905:ENST00000262127:1.81521088567436 cell_huvec_SRR307906:ENST00000423709:2.30891187965793
ENSG00000104671 cell_huvec_SRR307905:ENST00000522141:1.18596740004714 cell_huvec_SRR307906:ENST00000523666:0.987955964840448
ENSG00000110446 cell_huvec_SRR307905:ENST00000538739:0.526724416349651 cell_huvec_SRR307906:ENST00000227880:0.251129476180939
ENSG00000113384 cell_huvec_SRR307905:ENST00000265070:2.07141495845714 cell_huvec_SRR307906:ENST00000542582:2.00713081506041
ENSG00000133740 cell_huvec_SRR307905:ENST00000256117:0.287422722713328 cell_huvec_SRR307906:ENST00000416274:0.248836174750354
ENSG00000153234 cell_huvec_SRR307905:ENST00000424077:2.50108145585427 cell_huvec_SRR307906:ENST00000409108:1.07431152913238
ENSG00000154978 cell_huvec_SRR307905:ENST00000433959:1.09501077535529 cell_huvec_SRR307906:ENST00000428648:0.347172294831881
ENSG00000155256 cell_huvec_SRR307905:ENST00000423811:9.53718677752256 cell_huvec_SRR307906:ENST00000370613:8.72888082273947
ENSG00000156304 cell_huvec_SRR307905:ENST00000434667:0.654730898413949 cell_huvec_SRR307906:ENST00000286835:0.386510603935867
ENSG00000167601 cell_huvec_SRR307905:ENST00000359092:20.313688151733 cell_huvec_SRR307906:ENST00000301178:16.6602879761751
ENSG00000175575 cell_huvec_SRR307905:ENST00000544552:0.542916152240792 cell_huvec_SRR307906:ENST00000535604:0.243682493382462
ENSG00000198815 cell_huvec_SRR307905:ENST00000545068:42.7454448271199 cell_huvec_SRR307906:ENST00000361776:54.0617643273784
ENSG00000205423 cell_huvec_SRR307905:ENST00000427478:1.55815463567313 cell_huvec_SRR307906:ENST00000568890:1.93850847813288
ENSG00000004534 cell_huvec_SRR307905:ENST00000266022:1.03528578723069 cell_k562_SRR315336:ENST00000438912:1.69031712559334
ENSG00000022976 cell_huvec_SRR307905:ENST00000561251:0.86412359725496 cell_k562_SRR315336:ENST00000560568:0.885253293786556
ENSG00000025770 cell_huvec_SRR307905:ENST00000522304:10.5028990627983 cell_k562_SRR315336:ENST00000395701:4.22347260920886
ENSG00000028310 cell_huvec_SRR307905:ENST00000323547:2.04179283733398 cell_k562_SRR315336:ENST00000388890:0.439388569869722
ENSG00000051108 cell_huvec_SRR307905:ENST00000300302:1.95332678929612 cell_k562_SRR315336:ENST00000568651:1.01680327551306
ENSG00000065000 cell_huvec_SRR307905:ENST00000350812:8.67697886530012 cell_k562_SRR315336:ENST00000345016:2.11619511800403
ENSG00000065054 cell_huvec_SRR307905:ENST00000566198:2.22982472197081 cell_k562_SRR315336:ENST00000567191:0.696348451004682
ENSG00000073803 cell_huvec_SRR307905:ENST00000448876:0.948698322669328 cell_k562_SRR315336:ENST00000265026:2.36362090237974
ENSG00000074582 cell_huvec_SRR307905:ENST00000426649:2.89495737027424 cell_k562_SRR315336:ENST00000443791:2.51002290230479
ENSG00000079335 cell_huvec_SRR307905:ENST00000361544:1.93258176590724 cell_k562_SRR315336:ENST00000336454:3.69691023506942
ENSG00000083099 cell_huvec_SRR307905:ENST00000523377:1.25241997983665 cell_k562_SRR315336:ENST00000520318:0.813501932871279
ENSG00000089327 cell_huvec_SRR307905:ENST00000392217:13.1984562511888 cell_k562_SRR315336:ENST00000392219:9.14540225046883
ENSG00000092203 cell_huvec_SRR307905:ENST00000448790:1.91987071487108 cell_k562_SRR315336:ENST00000457430:2.60705024188501
ENSG00000092841 cell_huvec_SRR307905:ENST00000548400:102.281994705858 cell_k562_SRR315336:ENST00000547649:37.3222041684514
ENSG00000100243 cell_huvec_SRR307905:ENST00000414587:1.46263826027534 cell_k562_SRR315336:ENST00000352397:0.521295104818153
ENSG00000100883 cell_huvec_SRR307905:ENST00000546080:0.917231726748259 cell_k562_SRR315336:ENST00000216774:1.54088084285412
ENSG00000100979 cell_huvec_SRR307905:ENST00000354050:4.78381106072787 cell_k562_SRR315336:ENST00000372420:1.99406029758436
ENSG00000100991 cell_huvec_SRR307905:ENST00000252015:13.8996415412229 cell_k562_SRR315336:ENST00000541994:8.47719515992775
ENSG00000101290 cell_huvec_SRR307905:ENST00000460006:4.51890790315004 cell_k562_SRR315336:ENST00000450570:1.35881560411502
ENSG00000101654 cell_huvec_SRR307905:ENST00000262173:6.55803633025824 cell_k562_SRR315336:ENST00000383314:2.95100766109508
ENSG00000102882 cell_huvec_SRR307905:ENST00000263025:1.54679901063303 cell_k562_SRR315336:ENST00000481230:2.10522432852857
ENSG00000103222 cell_huvec_SRR307905:ENST00000536381:9.29575244320993 cell_k562_SRR315336:ENST00000349029:1.60459078304489
ENSG00000103245 cell_huvec_SRR307905:ENST00000565425:0.533510777924892 cell_k562_SRR315336:ENST00000567403:0.549876578543981
ENSG00000103932 cell_huvec_SRR307905:ENST00000568658:1.53614436674312 cell_k562_SRR315336:ENST00000566863:0.788414700883957
ENSG00000104388 cell_huvec_SRR307905:ENST00000262646:3.7212101239159 cell_k562_SRR315336:ENST00000529579:1.47265507176835
ENSG00000104853 cell_huvec_SRR307905:ENST00000541297:7.45853429553502 cell_k562_SRR315336:ENST00000347493:4.94184607756504
ENSG00000105323 cell_huvec_SRR307905:ENST00000270069:6.85851730407191 cell_k562_SRR315336:ENST00000352456:3.92172383738711
ENSG00000105698 cell_huvec_SRR307905:ENST00000222305:14.9658101504977 cell_k562_SRR315336:ENST00000379134:5.3345686896131
ENSG00000105953 cell_huvec_SRR307905:ENST00000222673:6.12841458769375 cell_k562_SRR315336:ENST00000419661:2.03042471373138
ENSG00000106290 cell_huvec_SRR307905:ENST00000452041:1.43776597080358 cell_k562_SRR315336:ENST00000449571:0.605468479633688
ENSG00000106771 cell_huvec_SRR307905:ENST00000374586:10.2666202707168 cell_k562_SRR315336:ENST00000413712:5.20158228520196
ENSG00000107404 cell_huvec_SRR307905:ENST00000263743:1.0821250430551 cell_k562_SRR315336:ENST00000378891:1.22618407715353
ENSG00000108799 cell_huvec_SRR307905:ENST00000435174:7.81648873314048 cell_k562_SRR315336:ENST00000264646:8.29361407558041
ENSG00000108883 cell_huvec_SRR307905:ENST00000262414:12.3943365789351 cell_k562_SRR315336:ENST00000426333:18.0292521577672
ENSG00000109771 cell_huvec_SRR307905:ENST00000510776:4.99352657244698 cell_k562_SRR315336:ENST00000505916:1.37787128218633
ENSG00000109814 cell_huvec_SRR307905:ENST00000506179:0.637880008828183 cell_k562_SRR315336:ENST00000514106:1.53441995833752
ENSG00000110801 cell_huvec_SRR307905:ENST00000261817:0.91023447211779 cell_k562_SRR315336:ENST00000538613:1.40065361796651
ENSG00000110921 cell_huvec_SRR307905:ENST00000447878:1.98056132212312 cell_k562_SRR315336:ENST00000228510:0.829644382316047
ENSG00000111725 cell_huvec_SRR307905:ENST00000229328:5.94831181308154 cell_k562_SRR315336:ENST00000545223:3.79567751297642
ENSG00000111912 cell_huvec_SRR307905:ENST00000438495:1.75404898288384 cell_k562_SRR315336:ENST00000431092:0.640255413736362
ENSG00000112695 cell_huvec_SRR307905:ENST00000370089:2.965450750563 cell_k562_SRR315336:ENST00000460985:7.09358834809701
ENSG00000113712 cell_huvec_SRR307905:ENST00000523203:4.18127696921048 cell_k562_SRR315336:ENST00000515748:2.0306542435942
ENSG00000114423 cell_huvec_SRR307905:ENST00000407712:2.7220190218098 cell_k562_SRR315336:ENST00000394027:1.09317976280996
ENSG00000115216 cell_huvec_SRR307905:ENST00000379852:1.42866838912146 cell_k562_SRR315336:ENST00000421823:2.8270987819757
ENSG00000115234 cell_huvec_SRR307905:ENST00000453453:5.8992796875168 cell_k562_SRR315336:ENST00000543024:1.90658477271038
ENSG00000116209 cell_huvec_SRR307905:ENST00000234831:2.55853840614799 cell_k562_SRR315336:ENST00000420738:1.2019689750023
ENSG00000116586 cell_huvec_SRR307905:ENST00000368302:1.64972841870612 cell_k562_SRR315336:ENST00000368305:3.2420182655259
ENSG00000117385 cell_huvec_SRR307905:ENST00000372526:8.60916061151002 cell_k562_SRR315336:ENST00000447502:3.5222220503813
ENSG00000118007 cell_huvec_SRR307905:ENST00000236698:0.589851168168616 cell_k562_SRR315336:ENST00000383202:0.672672023971403
ENSG00000119383 cell_huvec_SRR307905:ENST00000347048:1.90518379142026 cell_k562_SRR315336:ENST00000417728:0.637837714579846
ENSG00000119682 cell_huvec_SRR307905:ENST00000554070:3.52558110682074 cell_k562_SRR315336:ENST00000490805:0.826859270258876
ENSG00000119725 cell_huvec_SRR307905:ENST00000324593:1.24587912118729 cell_k562_SRR315336:ENST00000556659:0.432022350446002
ENSG00000120690 cell_huvec_SRR307905:ENST00000442101:1.24111658087055 cell_k562_SRR315336:ENST00000239882:2.99608349292847
ENSG00000120742 cell_huvec_SRR307905:ENST00000491660:4.56560075383816 cell_k562_SRR315336:ENST00000239944:6.86964917069247
ENSG00000120805 cell_huvec_SRR307905:ENST00000261636:4.44999546877061 cell_k562_SRR315336:ENST00000551688:4.01153627137306
ENSG00000124299 cell_huvec_SRR307905:ENST00000436370:17.8489707928409 cell_k562_SRR315336:ENST00000244137:9.89106905114566
ENSG00000124570 cell_huvec_SRR307905:ENST00000380500:35.8711582439541 cell_k562_SRR315336:ENST00000380539:27.7597299157445
ENSG00000125447 cell_huvec_SRR307905:ENST00000351904:28.7161702657599 cell_k562_SRR315336:ENST00000245541:14.1107562560477
ENSG00000125779 cell_huvec_SRR307905:ENST00000497424:2.93519209316555 cell_k562_SRR315336:ENST00000399552:1.74210425594784
ENSG00000128829 cell_huvec_SRR307905:ENST00000560855:20.9863524317909 cell_k562_SRR315336:ENST00000263791:10.6981280230308
ENSG00000130584 cell_huvec_SRR307905:ENST00000395104:1.01600619890608 cell_k562_SRR315336:ENST00000245663:1.35358676985694
ENSG00000131196 cell_huvec_SRR307905:ENST00000542384:2.80429462204338 cell_k562_SRR315336:ENST00000397790:1.90949642373253
ENSG00000131435 cell_huvec_SRR307905:ENST00000253754:9.83105977350538 cell_k562_SRR315336:ENST00000418373:4.18868293241968
ENSG00000132205 cell_huvec_SRR307905:ENST00000308080:2.76899437248978 cell_k562_SRR315336:ENST00000254528:1.15823275961717
ENSG00000134453 cell_huvec_SRR307905:ENST00000447032:1.34002995322713 cell_k562_SRR315336:ENST00000379888:1.08913666652201
ENSG00000134779 cell_huvec_SRR307905:ENST00000383056:62.3151667913862 cell_k562_SRR315336:ENST00000334295:89.5275042817195
ENSG00000135124 cell_huvec_SRR307905:ENST00000543171:2.90174570401804 cell_k562_SRR315336:ENST00000538701:1.00233361965815
ENSG00000135372 cell_huvec_SRR307905:ENST00000527971:4.34788414499221 cell_k562_SRR315336:ENST00000529523:2.55054888929386
ENSG00000135390 cell_huvec_SRR307905:ENST00000338662:2.18454921763707 cell_k562_SRR315336:ENST00000549164:2.52232058831951
ENSG00000136261 cell_huvec_SRR307905:ENST00000437745:7.87121379580537 cell_k562_SRR315336:ENST00000407633:2.44291324733344
ENSG00000136280 cell_huvec_SRR307905:ENST00000544363:0.82487712973382 cell_k562_SRR315336:ENST00000258781:1.19646716708511
ENSG00000137100 cell_huvec_SRR307905:ENST00000421919:1.53911539278611 cell_k562_SRR315336:ENST00000259632:2.01565868458945
ENSG00000137522 cell_huvec_SRR307905:ENST00000393713:3.50706130303972 cell_k562_SRR315336:ENST00000525243:1.15593569993176
ENSG00000137692 cell_huvec_SRR307905:ENST00000525420:1.22414267653655 cell_k562_SRR315336:ENST00000260247:1.31722964275784
ENSG00000137880 cell_huvec_SRR307905:ENST00000559445:1.65447209669061 cell_k562_SRR315336:ENST00000260447:1.13494426254156
ENSG00000138777 cell_huvec_SRR307905:ENST00000310267:0.964802367481773 cell_k562_SRR315336:ENST00000504028:2.16759778592381
ENSG00000139117 cell_huvec_SRR307905:ENST00000538596:0.671900076026572 cell_k562_SRR315336:ENST00000360449:0.2624046863733
ENSG00000139436 cell_huvec_SRR307905:ENST00000343646:4.77821343305966 cell_k562_SRR315336:ENST00000320063:2.87232297509102
ENSG00000140632 cell_huvec_SRR307905:ENST00000436648:5.37221831189175 cell_k562_SRR315336:ENST00000321919:2.56986068941105
ENSG00000141012 cell_huvec_SRR307905:ENST00000567525:0.995202843929789 cell_k562_SRR315336:ENST00000568311:0.250502512017774
ENSG00000141736 cell_huvec_SRR307905:ENST00000541774:4.37058453955797 cell_k562_SRR315336:ENST00000406381:1.92652979062935
ENSG00000143207 cell_huvec_SRR307905:ENST00000436424:3.94820266551447 cell_k562_SRR315336:ENST00000459744:3.28062321201232
ENSG00000145623 cell_huvec_SRR307905:ENST00000274276:3.63958679783522 cell_k562_SRR315336:ENST00000509237:2.00326713140264
ENSG00000145901 cell_huvec_SRR307905:ENST00000417127:1.09464366573761 cell_k562_SRR315336:ENST00000315050:1.61593116446607
ENSG00000147601 cell_huvec_SRR307905:ENST00000518874:2.14873593762281 cell_k562_SRR315336:ENST00000276602:0.766417148841262
ENSG00000148484 cell_huvec_SRR307905:ENST00000377921:6.35601958089938 cell_k562_SRR315336:ENST00000345264:3.02624006109309
ENSG00000148498 cell_huvec_SRR307905:ENST00000374790:1.12901363732512 cell_k562_SRR315336:ENST00000340077:3.05147383665013
ENSG00000149636 cell_huvec_SRR307905:ENST00000447406:1.27197890695512 cell_k562_SRR315336:ENST00000373750:1.83731837710381
ENSG00000152223 cell_huvec_SRR307905:ENST00000540322:2.47770507827783 cell_k562_SRR315336:ENST00000282041:3.21491887726486
ENSG00000152700 cell_huvec_SRR307905:ENST00000507419:2.903080030198 cell_k562_SRR315336:ENST00000509937:2.6789909617808
ENSG00000153234 cell_huvec_SRR307905:ENST00000424077:2.50108145585427 cell_k562_SRR315336:ENST00000339562:0.952212409750467
ENSG00000155368 cell_huvec_SRR307905:ENST00000542275:0.414688351707383 cell_k562_SRR315336:ENST00000355857:1.34000537806033
ENSG00000155465 cell_huvec_SRR307905:ENST00000554758:1.47589027573114 cell_k562_SRR315336:ENST00000555959:0.210885127231292
ENSG00000157350 cell_huvec_SRR307905:ENST00000342907:9.18036283479449 cell_k562_SRR315336:ENST00000567822:1.91713794929615
ENSG00000157881 cell_huvec_SRR307905:ENST00000435556:2.04670341838087 cell_k562_SRR315336:ENST00000486396:1.3617442896974
ENSG00000158169 cell_huvec_SRR307905:ENST00000375305:1.47043966192012 cell_k562_SRR315336:ENST00000433829:0.984604752886913
ENSG00000159110 cell_huvec_SRR307905:ENST00000404220:3.03549892899479 cell_k562_SRR315336:ENST00000443073:1.62962855128365
ENSG00000160007 cell_huvec_SRR307905:ENST00000404338:16.0019961276458 cell_k562_SRR315336:ENST00000317082:8.81663100691064
ENSG00000160145 cell_huvec_SRR307905:ENST00000439170:0.210392321579759 cell_k562_SRR315336:ENST00000393496:0.847662400629519
ENSG00000160613 cell_huvec_SRR307905:ENST00000320934:0.642669255999304 cell_k562_SRR315336:ENST00000543900:0.737764704465174
ENSG00000161036 cell_huvec_SRR307905:ENST00000468175:3.54965211006028 cell_k562_SRR315336:ENST00000485808:2.49804356441321
ENSG00000161513 cell_huvec_SRR307905:ENST00000420580:3.57004953898816 cell_k562_SRR315336:ENST00000544854:4.40448975875273
ENSG00000162585 cell_huvec_SRR307905:ENST00000378546:0.818685976875608 cell_k562_SRR315336:ENST00000420515:1.65797892057999
ENSG00000162607 cell_huvec_SRR307905:ENST00000339950:9.66758598461049 cell_k562_SRR315336:ENST00000371146:9.25180877225693
ENSG00000164896 cell_huvec_SRR307905:ENST00000297532:5.37229586117299 cell_k562_SRR315336:ENST00000297530:4.16045364038525
ENSG00000165338 cell_huvec_SRR307905:ENST00000371667:0.976212783228639 cell_k562_SRR315336:ENST00000371681:0.563616646848061
ENSG00000165490 cell_huvec_SRR307905:ENST00000528759:1.62246636860859 cell_k562_SRR315336:ENST00000329143:1.46319139011086
ENSG00000165533 cell_huvec_SRR307905:ENST00000556651:0.573677874989746 cell_k562_SRR315336:ENST00000346301:0.979934514621756
ENSG00000165671 cell_huvec_SRR307905:ENST00000354179:3.84972487078756 cell_k562_SRR315336:ENST00000347982:1.32816880431748
ENSG00000165714 cell_huvec_SRR307905:ENST00000298571:4.19863284759904 cell_k562_SRR315336:ENST00000542728:2.97902542520603
ENSG00000165914 cell_huvec_SRR307905:ENST00000555894:1.75525858619682 cell_k562_SRR315336:ENST00000554462:0.99569942600466
ENSG00000166266 cell_huvec_SRR307905:ENST00000532064:5.2323943186189 cell_k562_SRR315336:ENST00000532782:4.54658814146508
ENSG00000167881 cell_huvec_SRR307905:ENST00000542536:9.16512842439747 cell_k562_SRR315336:ENST00000307877:4.1403310468476
ENSG00000168439 cell_huvec_SRR307905:ENST00000305218:10.7577877792417 cell_k562_SRR315336:ENST00000543847:5.51252190800464
ENSG00000172239 cell_huvec_SRR307905:ENST00000504639:0.328453839773035 cell_k562_SRR315336:ENST00000511321:0.736011506916428
ENSG00000172757 cell_huvec_SRR307905:ENST00000308162:25.6572429080315 cell_k562_SRR315336:ENST00000531413:7.7676189578064
ENSG00000172893 cell_huvec_SRR307905:ENST00000407721:40.3136646663143 cell_k562_SRR315336:ENST00000355527:17.9829841731184
ENSG00000174442 cell_huvec_SRR307905:ENST00000307897:1.7335248856991 cell_k562_SRR315336:ENST00000567816:2.20365884834974
ENSG00000175582 cell_huvec_SRR307905:ENST00000540771:2.17508460045752 cell_k562_SRR315336:ENST00000336083:2.91909814724256
ENSG00000176715 cell_huvec_SRR307905:ENST00000537290:0.82109815098334 cell_k562_SRR315336:ENST00000378345:0.279200533678661
ENSG00000177873 cell_huvec_SRR307905:ENST00000442066:0.898597117265 cell_k562_SRR315336:ENST00000429348:0.919609159131016
ENSG00000177889 cell_huvec_SRR307905:ENST00000318066:4.03753308955876 cell_k562_SRR315336:ENST00000550657:3.39133286742248
ENSG00000178927 cell_huvec_SRR307905:ENST00000336995:9.93202864085944 cell_k562_SRR315336:ENST00000342572:7.94229628642304
ENSG00000184640 cell_huvec_SRR307905:ENST00000543686:8.16080552530255 cell_k562_SRR315336:ENST00000541152:4.54465323326803
ENSG00000184702 cell_huvec_SRR307905:ENST00000406395:1.44989410849591 cell_k562_SRR315336:ENST00000395109:1.57488415321813
ENSG00000184967 cell_huvec_SRR307905:ENST00000538784:1.73700359483862 cell_k562_SRR315336:ENST00000330579:1.76583256329341
ENSG00000186010 cell_huvec_SRR307905:ENST00000507754:1.17492504118741 cell_k562_SRR315336:ENST00000252576:4.75420055923335
ENSG00000186106 cell_huvec_SRR307905:ENST00000519597:1.06247023976189 cell_k562_SRR315336:ENST00000335659:1.06126537533585
ENSG00000186575 cell_huvec_SRR307905:ENST00000347330:2.05956922831078 cell_k562_SRR315336:ENST00000338641:1.80243189980547
ENSG00000188352 cell_huvec_SRR307905:ENST00000338382:2.86244422237488 cell_k562_SRR315336:ENST00000380249:2.62352193329162
ENSG00000198252 cell_huvec_SRR307905:ENST00000354586:7.97479772891983 cell_k562_SRR315336:ENST00000442123:4.63560181760879
ENSG00000198586 cell_huvec_SRR307905:ENST00000442919:2.66840419777106 cell_k562_SRR315336:ENST00000356075:2.20700905512481
ENSG00000204084 cell_huvec_SRR307905:ENST00000373023:1.78062158270242 cell_k562_SRR315336:ENST00000373027:0.951799972637248
ENSG00000214517 cell_huvec_SRR307905:ENST00000543525:2.42240028337745 cell_k562_SRR315336:ENST00000398427:1.95409551929046
ENSG00000219200 cell_huvec_SRR307905:ENST00000552039:4.3341187153541 cell_k562_SRR315336:ENST00000552321:2.0715375207347
ENSG00000239306 cell_huvec_SRR307905:ENST00000310137:20.5450564523435 cell_k562_SRR315336:ENST00000393979:7.23261448408918
ENSG00000241962 cell_huvec_SRR307905:ENST00000308644:1.65355642100879 cell_k562_SRR315336:ENST00000512183:2.64772641966641
ENSG00000029725 cell_huvec_SRR307905:ENST00000408982:13.9508775570573 cell_k562_SRR315337:ENST00000262477:9.30632146807781
ENSG00000038532 cell_huvec_SRR307905:ENST00000381822:1.06075771052167 cell_k562_SRR315337:ENST00000409552:1.13907292757939
ENSG00000051108 cell_huvec_SRR307905:ENST00000300302:1.95332678929612 cell_k562_SRR315337:ENST00000568651:2.35509054140821
ENSG00000058262 cell_huvec_SRR307905:ENST00000424880:32.7760890279879 cell_k562_SRR315337:ENST00000481210:10.5530182491315
ENSG00000065000 cell_huvec_SRR307905:ENST00000350812:8.67697886530012 cell_k562_SRR315337:ENST00000345016:3.01331711206246
ENSG00000065054 cell_huvec_SRR307905:ENST00000566198:2.22982472197081 cell_k562_SRR315337:ENST00000567191:0.574828314750783
ENSG00000065518 cell_huvec_SRR307905:ENST00000461682:1.36727495469964 cell_k562_SRR315337:ENST00000492739:6.80749919964124
ENSG00000073803 cell_huvec_SRR307905:ENST00000448876:0.948698322669328 cell_k562_SRR315337:ENST00000265026:1.93866278240137
ENSG00000074582 cell_huvec_SRR307905:ENST00000426649:2.89495737027424 cell_k562_SRR315337:ENST00000443791:1.7111915256857
ENSG00000079335 cell_huvec_SRR307905:ENST00000361544:1.93258176590724 cell_k562_SRR315337:ENST00000336454:2.6037575121995
ENSG00000081760 cell_huvec_SRR307905:ENST00000543665:1.59903232440079 cell_k562_SRR315337:ENST00000261686:0.335822319766675
ENSG00000086200 cell_huvec_SRR307905:ENST00000409534:0.77596238930393 cell_k562_SRR315337:ENST00000506200:1.23108307047477
ENSG00000089327 cell_huvec_SRR307905:ENST00000392217:13.1984562511888 cell_k562_SRR315337:ENST00000392219:12.4259365170388
ENSG00000092203 cell_huvec_SRR307905:ENST00000448790:1.91987071487108 cell_k562_SRR315337:ENST00000457430:2.72081066452796
ENSG00000092841 cell_huvec_SRR307905:ENST00000548400:102.281994705858 cell_k562_SRR315337:ENST00000547649:56.2084600352419
ENSG00000092964 cell_huvec_SRR307905:ENST00000545637:3.31493487611589 cell_k562_SRR315337:ENST00000523027:0.663944103687429
ENSG00000100979 cell_huvec_SRR307905:ENST00000354050:4.78381106072787 cell_k562_SRR315337:ENST00000372420:2.86632897260147
ENSG00000101146 cell_huvec_SRR307905:ENST00000371242:1.7132840895375 cell_k562_SRR315337:ENST00000429339:2.18887128598088
ENSG00000101290 cell_huvec_SRR307905:ENST00000460006:4.51890790315004 cell_k562_SRR315337:ENST00000450570:1.97401027949423
ENSG00000102882 cell_huvec_SRR307905:ENST00000263025:1.54679901063303 cell_k562_SRR315337:ENST00000481230:1.85612625563628
ENSG00000103222 cell_huvec_SRR307905:ENST00000536381:9.29575244320993 cell_k562_SRR315337:ENST00000399410:2.37460874154232
ENSG00000103426 cell_huvec_SRR307905:ENST00000537233:8.13402141393209 cell_k562_SRR315337:ENST00000251166:4.87431060566766
ENSG00000103932 cell_huvec_SRR307905:ENST00000568658:1.53614436674312 cell_k562_SRR315337:ENST00000566863:1.04447358670031
ENSG00000104853 cell_huvec_SRR307905:ENST00000541297:7.45853429553502 cell_k562_SRR315337:ENST00000347493:9.9278063536334
ENSG00000106588 cell_huvec_SRR307905:ENST00000457444:1.74341212730322 cell_k562_SRR315337:ENST00000445517:2.54780889616234
ENSG00000106771 cell_huvec_SRR307905:ENST00000374586:10.2666202707168 cell_k562_SRR315337:ENST00000413712:2.91203347749321
ENSG00000107263 cell_huvec_SRR307905:ENST00000429421:5.14605874580038 cell_k562_SRR315337:ENST00000545785:1.28295424985131
ENSG00000107372 cell_huvec_SRR307905:ENST00000376960:5.54143228546874 cell_k562_SRR315337:ENST00000376962:2.38319511933519
ENSG00000107937 cell_huvec_SRR307905:ENST00000360803:1.54080083217515 cell_k562_SRR315337:ENST00000538293:2.76014499445651
ENSG00000108788 cell_huvec_SRR307905:ENST00000346833:22.0377856271728 cell_k562_SRR315337:ENST00000435881:22.6917846761334
ENSG00000110090 cell_huvec_SRR307905:ENST00000265641:3.11506227076127 cell_k562_SRR315337:ENST00000538308:1.79618575229136
ENSG00000113712 cell_huvec_SRR307905:ENST00000523203:4.18127696921048 cell_k562_SRR315337:ENST00000515748:3.24942129897222
ENSG00000113758 cell_huvec_SRR307905:ENST00000393565:3.32501002348973 cell_k562_SRR315337:ENST00000506117:3.02500109322022
ENSG00000113811 cell_huvec_SRR307905:ENST00000495461:2.15326481888805 cell_k562_SRR315337:ENST00000488746:2.41356129448867
ENSG00000114423 cell_huvec_SRR307905:ENST00000407712:2.7220190218098 cell_k562_SRR315337:ENST00000394027:1.92159947948146
ENSG00000115234 cell_huvec_SRR307905:ENST00000453453:5.8992796875168 cell_k562_SRR315337:ENST00000543024:1.65590125479944
ENSG00000116062 cell_huvec_SRR307905:ENST00000446255:0.444274158429104 cell_k562_SRR315337:ENST00000540021:0.685523283710512
ENSG00000116791 cell_huvec_SRR307905:ENST00000370872:1.12519695510817 cell_k562_SRR315337:ENST00000441120:2.1255961629507
ENSG00000116857 cell_huvec_SRR307905:ENST00000367332:3.1723290621243 cell_k562_SRR315337:ENST00000435310:1.82566275420825
ENSG00000117411 cell_huvec_SRR307905:ENST00000372324:2.62951801817356 cell_k562_SRR315337:ENST00000309519:1.93513142896815
ENSG00000119383 cell_huvec_SRR307905:ENST00000347048:1.90518379142026 cell_k562_SRR315337:ENST00000417728:0.559498067058175
ENSG00000119408 cell_huvec_SRR307905:ENST00000373601:2.51736331904152 cell_k562_SRR315337:ENST00000444973:1.11556802380576
ENSG00000120742 cell_huvec_SRR307905:ENST00000491660:4.56560075383816 cell_k562_SRR315337:ENST00000239944:8.08327228447519
ENSG00000120805 cell_huvec_SRR307905:ENST00000261636:4.44999546877061 cell_k562_SRR315337:ENST00000551688:6.02163899151448
ENSG00000121774 cell_huvec_SRR307905:ENST00000327300:7.88844753107482 cell_k562_SRR315337:ENST00000355201:9.14813627668005
ENSG00000124570 cell_huvec_SRR307905:ENST00000380500:35.8711582439541 cell_k562_SRR315337:ENST00000380539:23.4206093623451
ENSG00000125779 cell_huvec_SRR307905:ENST00000497424:2.93519209316555 cell_k562_SRR315337:ENST00000399552:2.81713326239677
ENSG00000127616 cell_huvec_SRR307905:ENST00000421844:4.1868236617819 cell_k562_SRR315337:ENST00000429416:4.56552962047086
ENSG00000128463 cell_huvec_SRR307905:ENST00000558205:0.876754674418311 cell_k562_SRR315337:ENST00000560911:1.57820206122843
ENSG00000128829 cell_huvec_SRR307905:ENST00000560855:20.9863524317909 cell_k562_SRR315337:ENST00000263791:5.48290121764975
ENSG00000130714 cell_huvec_SRR307905:ENST00000372220:3.07975727352464 cell_k562_SRR315337:ENST00000430619:1.04694749386728
ENSG00000132109 cell_huvec_SRR307905:ENST00000543625:8.38476222920448 cell_k562_SRR315337:ENST00000533692:4.86419382664936
ENSG00000132305 cell_huvec_SRR307905:ENST00000419070:6.20891168939942 cell_k562_SRR315337:ENST00000442664:2.09431913305697
ENSG00000134779 cell_huvec_SRR307905:ENST00000383056:62.3151667913862 cell_k562_SRR315337:ENST00000334295:87.1910530441365
ENSG00000134899 cell_huvec_SRR307905:ENST00000355739:1.63516833134765 cell_k562_SRR315337:ENST00000418659:4.81981188363876
ENSG00000135390 cell_huvec_SRR307905:ENST00000338662:2.18454921763707 cell_k562_SRR315337:ENST00000549164:3.2118360178494
ENSG00000135457 cell_huvec_SRR307905:ENST00000307660:5.81025228758102 cell_k562_SRR315337:ENST00000257915:3.56696358174523
ENSG00000136261 cell_huvec_SRR307905:ENST00000437745:7.87121379580537 cell_k562_SRR315337:ENST00000438834:4.78085184240731
ENSG00000136828 cell_huvec_SRR307905:ENST00000438723:1.39815604893144 cell_k562_SRR315337:ENST00000394022:0.369888738068949
ENSG00000137103 cell_huvec_SRR307905:ENST00000377996:1.24815061609984 cell_k562_SRR315337:ENST00000439587:1.85142078869273
ENSG00000137942 cell_huvec_SRR307905:ENST00000271234:2.20032911520495 cell_k562_SRR315337:ENST00000260506:4.43026436185722
ENSG00000139436 cell_huvec_SRR307905:ENST00000343646:4.77821343305966 cell_k562_SRR315337:ENST00000320063:3.01912797654209
ENSG00000140391 cell_huvec_SRR307905:ENST00000559494:13.6702582658136 cell_k562_SRR315337:ENST00000558745:10.5991774180882
ENSG00000141252 cell_huvec_SRR307905:ENST00000437048:3.7064024426833 cell_k562_SRR315337:ENST00000401468:1.67462790412896
ENSG00000141736 cell_huvec_SRR307905:ENST00000541774:4.37058453955797 cell_k562_SRR315337:ENST00000406381:2.01659089370036
ENSG00000143207 cell_huvec_SRR307905:ENST00000436424:3.94820266551447 cell_k562_SRR315337:ENST00000459744:3.54286838397445
ENSG00000143368 cell_huvec_SRR307905:ENST00000271628:14.89456642454 cell_k562_SRR315337:ENST00000457312:6.95385799690401
ENSG00000143437 cell_huvec_SRR307905:ENST00000368975:0.654543412219704 cell_k562_SRR315337:ENST00000505755:0.708721966091385
ENSG00000144535 cell_huvec_SRR307905:ENST00000417808:0.290844881239029 cell_k562_SRR315337:ENST00000424049:0.233349779787409
ENSG00000145623 cell_huvec_SRR307905:ENST00000274276:3.63958679783522 cell_k562_SRR315337:ENST00000509237:1.73494910841859
ENSG00000147601 cell_huvec_SRR307905:ENST00000518874:2.14873593762281 cell_k562_SRR315337:ENST00000276602:0.439779760784107
ENSG00000147872 cell_huvec_SRR307905:ENST00000380464:5.10396948275645 cell_k562_SRR315337:ENST00000276914:11.2811144770166
ENSG00000148426 cell_huvec_SRR307905:ENST00000379200:1.94003166908686 cell_k562_SRR315337:ENST00000444604:1.89538015280787
ENSG00000148484 cell_huvec_SRR307905:ENST00000377921:6.35601958089938 cell_k562_SRR315337:ENST00000377911:2.34193470672433
ENSG00000149177 cell_huvec_SRR307905:ENST00000278456:1.57204227748975 cell_k562_SRR315337:ENST00000534219:0.834044454585357
ENSG00000149380 cell_huvec_SRR307905:ENST00000331597:0.884466090367284 cell_k562_SRR315337:ENST00000532689:0.555816456678448
ENSG00000149636 cell_huvec_SRR307905:ENST00000447406:1.27197890695512 cell_k562_SRR315337:ENST00000373750:1.97272541564075
ENSG00000151575 cell_huvec_SRR307905:ENST00000537232:0.483953771482743 cell_k562_SRR315337:ENST00000560827:0.445460482199676
ENSG00000152700 cell_huvec_SRR307905:ENST00000507419:2.903080030198 cell_k562_SRR315337:ENST00000502539:1.73361302378892
ENSG00000155366 cell_huvec_SRR307905:ENST00000468093:17.3046411664246 cell_k562_SRR315337:ENST00000369637:6.90333409545629
ENSG00000155368 cell_huvec_SRR307905:ENST00000542275:0.414688351707383 cell_k562_SRR315337:ENST00000355857:1.60089869081295
ENSG00000156642 cell_huvec_SRR307905:ENST00000351217:37.9205491560036 cell_k562_SRR315337:ENST00000562924:12.7943002555796
ENSG00000157881 cell_huvec_SRR307905:ENST00000435556:2.04670341838087 cell_k562_SRR315337:ENST00000486396:3.10097924064252
ENSG00000158169 cell_huvec_SRR307905:ENST00000375305:1.47043966192012 cell_k562_SRR315337:ENST00000433829:0.699167139954294
ENSG00000158717 cell_huvec_SRR307905:ENST00000537718:7.07216241742745 cell_k562_SRR315337:ENST00000312838:3.34619826645637
ENSG00000160007 cell_huvec_SRR307905:ENST00000404338:16.0019961276458 cell_k562_SRR315337:ENST00000317082:5.58170418689596
ENSG00000160145 cell_huvec_SRR307905:ENST00000439170:0.210392321579759 cell_k562_SRR315337:ENST00000393496:0.655831288893955
ENSG00000160199 cell_huvec_SRR307905:ENST00000558955:1.20206304512381 cell_k562_SRR315337:ENST00000474336:0.977420579961218
ENSG00000161036 cell_huvec_SRR307905:ENST00000468175:3.54965211006028 cell_k562_SRR315337:ENST00000485808:2.15430109869616
ENSG00000161533 cell_huvec_SRR307905:ENST00000293217:4.27732441959875 cell_k562_SRR315337:ENST00000539791:3.22216669627362
ENSG00000161904 cell_huvec_SRR307905:ENST00000293760:4.93687172147256 cell_k562_SRR315337:ENST00000508327:2.66281234945506
ENSG00000162076 cell_huvec_SRR307905:ENST00000293981:21.8446009395998 cell_k562_SRR315337:ENST00000396958:10.9639076469586
ENSG00000164919 cell_huvec_SRR307905:ENST00000518171:2.01798887095147 cell_k562_SRR315337:ENST00000520517:4.84770720078024
ENSG00000165490 cell_huvec_SRR307905:ENST00000528759:1.62246636860859 cell_k562_SRR315337:ENST00000329143:1.28888895937666
ENSG00000165914 cell_huvec_SRR307905:ENST00000555894:1.75525858619682 cell_k562_SRR315337:ENST00000555239:1.12510937477458
ENSG00000166452 cell_huvec_SRR307905:ENST00000396648:2.06064783633778 cell_k562_SRR315337:ENST00000534147:4.78192854128203
ENSG00000167130 cell_huvec_SRR307905:ENST00000540102:1.17365565485529 cell_k562_SRR315337:ENST00000372546:1.78679837437245
ENSG00000167881 cell_huvec_SRR307905:ENST00000542536:9.16512842439747 cell_k562_SRR315337:ENST00000540937:4.17689323443429
ENSG00000168439 cell_huvec_SRR307905:ENST00000305218:10.7577877792417 cell_k562_SRR315337:ENST00000543847:6.35435130385624
ENSG00000172059 cell_huvec_SRR307905:ENST00000305883:24.9259747841807 cell_k562_SRR315337:ENST00000448523:16.2008713991535
ENSG00000172757 cell_huvec_SRR307905:ENST00000308162:25.6572429080315 cell_k562_SRR315337:ENST00000531413:6.16484302225948
ENSG00000174442 cell_huvec_SRR307905:ENST00000307897:1.7335248856991 cell_k562_SRR315337:ENST00000567816:2.05813062352152
ENSG00000175582 cell_huvec_SRR307905:ENST00000540771:2.17508460045752 cell_k562_SRR315337:ENST00000536566:1.53825240869408
ENSG00000175866 cell_huvec_SRR307905:ENST00000321280:4.17429561537137 cell_k562_SRR315337:ENST00000392411:2.49786175764892
ENSG00000177830 cell_huvec_SRR307905:ENST00000534207:0.456561478143027 cell_k562_SRR315337:ENST00000429789:0.665240022552925
ENSG00000177889 cell_huvec_SRR307905:ENST00000318066:4.03753308955876 cell_k562_SRR315337:ENST00000550657:2.64231943404952
ENSG00000178585 cell_huvec_SRR307905:ENST00000377263:10.1369311936218 cell_k562_SRR315337:ENST00000377256:4.36739874757168
ENSG00000182095 cell_huvec_SRR307905:ENST00000430969:1.45427972818046 cell_k562_SRR315337:ENST00000440081:1.55831922086002
ENSG00000184164 cell_huvec_SRR307905:ENST00000403427:1.09274388280052 cell_k562_SRR315337:ENST00000328268:1.06090243896841
ENSG00000185201 cell_huvec_SRR307905:ENST00000399817:20.1070872348014 cell_k562_SRR315337:ENST00000399815:45.9713344307553
ENSG00000186106 cell_huvec_SRR307905:ENST00000519597:1.06247023976189 cell_k562_SRR315337:ENST00000335659:1.21918771618392
ENSG00000196352 cell_huvec_SRR307905:ENST00000367063:4.48007190508215 cell_k562_SRR315337:ENST00000343420:7.98149160078618
ENSG00000196428 cell_huvec_SRR307905:ENST00000361136:9.91235997071328 cell_k562_SRR315337:ENST00000480589:4.56754771808274
ENSG00000198522 cell_huvec_SRR307905:ENST00000458167:2.48342290101329 cell_k562_SRR315337:ENST00000424214:2.10123837170298
ENSG00000198586 cell_huvec_SRR307905:ENST00000442919:2.66840419777106 cell_k562_SRR315337:ENST00000356075:2.28170099342684
ENSG00000214530 cell_huvec_SRR307905:ENST00000543304:0.8542215914388 cell_k562_SRR315337:ENST00000546314:1.20418665267453
ENSG00000250571 cell_huvec_SRR307905:ENST00000523522:9.53844804823601 cell_k562_SRR315337:ENST00000344692:3.05228655448968
ENSG00000258366 cell_huvec_SRR307905:ENST00000370003:1.58553321757685 cell_k562_SRR315337:ENST00000356810:0.3970871824843
ENSG00000003436 cell_huvec_SRR307906:ENST00000233156:18.0747722798139 cell_k562_SRR315336:ENST00000417013:6.36445952291582
ENSG00000006715 cell_huvec_SRR307906:ENST00000310301:4.79358574159502 cell_k562_SRR315336:ENST00000439468:6.55171298601002
ENSG00000013583 cell_huvec_SRR307906:ENST00000014930:8.96569003637437 cell_k562_SRR315336:ENST00000535636:3.83838659296248
ENSG00000029153 cell_huvec_SRR307906:ENST00000544915:2.08179505008264 cell_k562_SRR315336:ENST00000311001:0.772076874843022
ENSG00000032389 cell_huvec_SRR307906:ENST00000398659:1.69505874425438 cell_k562_SRR315336:ENST00000382125:0.861961559560871
ENSG00000038532 cell_huvec_SRR307906:ENST00000381822:0.64376866066491 cell_k562_SRR315336:ENST00000409552:0.568389980278622
ENSG00000049759 cell_huvec_SRR307906:ENST00000456173:2.52090282962995 cell_k562_SRR315336:ENST00000382850:1.44060347358124
ENSG00000056558 cell_huvec_SRR307906:ENST00000373887:3.6031712130569 cell_k562_SRR315336:ENST00000540010:1.49341127117558
ENSG00000058262 cell_huvec_SRR307906:ENST00000424880:20.8661197357405 cell_k562_SRR315336:ENST00000481210:6.3728685179642
ENSG00000063245 cell_huvec_SRR307906:ENST00000085079:7.93540192618769 cell_k562_SRR315336:ENST00000270460:6.94144993209484
ENSG00000065000 cell_huvec_SRR307906:ENST00000350812:8.02169602913777 cell_k562_SRR315336:ENST00000345016:2.11619511800403
ENSG00000065054 cell_huvec_SRR307906:ENST00000566198:2.10505992311449 cell_k562_SRR315336:ENST00000567191:0.696348451004682
ENSG00000065518 cell_huvec_SRR307906:ENST00000461682:3.80630361003328 cell_k562_SRR315336:ENST00000492739:5.56940820491002
ENSG00000068305 cell_huvec_SRR307906:ENST00000449277:5.11064660631541 cell_k562_SRR315336:ENST00000557785:0.861731541335481
ENSG00000073803 cell_huvec_SRR307906:ENST00000448876:1.26009889145064 cell_k562_SRR315336:ENST00000265026:2.36362090237974
ENSG00000077463 cell_huvec_SRR307906:ENST00000381935:3.58237504041526 cell_k562_SRR315336:ENST00000337491:5.77994675928309
ENSG00000078902 cell_huvec_SRR307906:ENST00000525159:1.56740206664781 cell_k562_SRR315336:ENST00000530541:0.722282186910322
ENSG00000079277 cell_huvec_SRR307906:ENST00000371946:0.51106471963538 cell_k562_SRR315336:ENST00000496619:0.500589493731695
ENSG00000079313 cell_huvec_SRR307906:ENST00000413153:2.89238381034267 cell_k562_SRR315336:ENST00000543452:2.51117031334634
ENSG00000083223 cell_huvec_SRR307906:ENST00000375960:0.698180904821699 cell_k562_SRR315336:ENST00000375947:0.640512011443453
ENSG00000085978 cell_huvec_SRR307906:ENST00000373525:1.97736914709616 cell_k562_SRR315336:ENST00000392020:1.84869687635446
ENSG00000086200 cell_huvec_SRR307906:ENST00000409534:1.52337550646949 cell_k562_SRR315336:ENST00000506200:0.79559935671366
ENSG00000092020 cell_huvec_SRR307906:ENST00000557278:0.246797805765022 cell_k562_SRR315336:ENST00000555219:0.65914460907091
ENSG00000092841 cell_huvec_SRR307906:ENST00000548400:86.6847049699064 cell_k562_SRR315336:ENST00000547649:37.3222041684514
ENSG00000096070 cell_huvec_SRR307906:ENST00000441730:0.76584056098792 cell_k562_SRR315336:ENST00000454960:0.166606826466147
ENSG00000100280 cell_huvec_SRR307906:ENST00000317368:3.9155761838082 cell_k562_SRR315336:ENST00000421126:3.09090326349098
ENSG00000100883 cell_huvec_SRR307906:ENST00000546080:1.25983379028981 cell_k562_SRR315336:ENST00000216774:1.54088084285412
ENSG00000100979 cell_huvec_SRR307906:ENST00000354050:3.49463593163751 cell_k562_SRR315336:ENST00000372420:1.99406029758436
ENSG00000100991 cell_huvec_SRR307906:ENST00000539834:14.423145184525 cell_k562_SRR315336:ENST00000541994:8.47719515992775
ENSG00000101290 cell_huvec_SRR307906:ENST00000460006:6.17850032345915 cell_k562_SRR315336:ENST00000450570:1.35881560411502
ENSG00000101457 cell_huvec_SRR307906:ENST00000456939:9.41412726145386 cell_k562_SRR315336:ENST00000372622:6.97697281288788
ENSG00000101557 cell_huvec_SRR307906:ENST00000383589:13.0522092339535 cell_k562_SRR315336:ENST00000261601:16.8696866244648
ENSG00000102882 cell_huvec_SRR307906:ENST00000461737:2.36031350914888 cell_k562_SRR315336:ENST00000481230:2.10522432852857
ENSG00000103051 cell_huvec_SRR307906:ENST00000567324:3.29941929031748 cell_k562_SRR315336:ENST00000323786:1.18066309138559
ENSG00000103266 cell_huvec_SRR307906:ENST00000219548:3.55841751040949 cell_k562_SRR315336:ENST00000564370:2.0944424080982
ENSG00000104388 cell_huvec_SRR307906:ENST00000262646:2.47763273623703 cell_k562_SRR315336:ENST00000529579:1.47265507176835
ENSG00000104853 cell_huvec_SRR307906:ENST00000541297:7.01558418195326 cell_k562_SRR315336:ENST00000347493:4.94184607756504
ENSG00000105323 cell_huvec_SRR307906:ENST00000270069:7.99070183449002 cell_k562_SRR315336:ENST00000352456:3.92172383738711
ENSG00000105723 cell_huvec_SRR307906:ENST00000544315:2.67853317196561 cell_k562_SRR315336:ENST00000453535:3.00920879150649
ENSG00000105953 cell_huvec_SRR307906:ENST00000222673:5.30766189218747 cell_k562_SRR315336:ENST00000419661:2.03042471373138
ENSG00000106588 cell_huvec_SRR307906:ENST00000457444:1.03264284155905 cell_k562_SRR315336:ENST00000445517:1.90000264957962
ENSG00000107104 cell_huvec_SRR307906:ENST00000382297:2.45578305649648 cell_k562_SRR315336:ENST00000397976:0.589550477306182
ENSG00000107404 cell_huvec_SRR307906:ENST00000263743:1.14873065781974 cell_k562_SRR315336:ENST00000378891:1.22618407715353
ENSG00000108306 cell_huvec_SRR307906:ENST00000394294:7.29379785266325 cell_k562_SRR315336:ENST00000264658:7.56448560490376
ENSG00000110917 cell_huvec_SRR307906:ENST00000228506:18.4964000465996 cell_k562_SRR315336:ENST00000545525:11.9308464150645
ENSG00000110921 cell_huvec_SRR307906:ENST00000447878:1.42648656598825 cell_k562_SRR315336:ENST00000228510:0.829644382316047
ENSG00000112695 cell_huvec_SRR307906:ENST00000370089:4.03179482943327 cell_k562_SRR315336:ENST00000460985:7.09358834809701
ENSG00000113328 cell_huvec_SRR307906:ENST00000393929:3.03072896468537 cell_k562_SRR315336:ENST00000511490:1.79326332064282
ENSG00000113712 cell_huvec_SRR307906:ENST00000523203:2.3584047005046 cell_k562_SRR315336:ENST00000515748:2.0306542435942
ENSG00000114423 cell_huvec_SRR307906:ENST00000407712:2.95238683144992 cell_k562_SRR315336:ENST00000394027:1.09317976280996
ENSG00000114473 cell_huvec_SRR307906:ENST00000452735:0.727280751194697 cell_k562_SRR315336:ENST00000416896:0.919732060153392
ENSG00000115216 cell_huvec_SRR307906:ENST00000379852:2.43447302074987 cell_k562_SRR315336:ENST00000421823:2.8270987819757
ENSG00000115234 cell_huvec_SRR307906:ENST00000453453:4.59406134527969 cell_k562_SRR315336:ENST00000543024:1.90658477271038
ENSG00000115318 cell_huvec_SRR307906:ENST00000264094:0.464468112235684 cell_k562_SRR315336:ENST00000409249:1.270771830475
ENSG00000115652 cell_huvec_SRR307906:ENST00000540130:1.06398375698741 cell_k562_SRR315336:ENST00000409501:0.595256190966033
ENSG00000116209 cell_huvec_SRR307906:ENST00000234831:2.42781604527835 cell_k562_SRR315336:ENST00000420738:1.2019689750023
ENSG00000116791 cell_huvec_SRR307906:ENST00000370872:1.68881867226566 cell_k562_SRR315336:ENST00000441120:1.90066910434377
ENSG00000116857 cell_huvec_SRR307906:ENST00000367332:1.74642278649797 cell_k562_SRR315336:ENST00000367334:0.844472521359858
ENSG00000117385 cell_huvec_SRR307906:ENST00000372526:6.05706102959256 cell_k562_SRR315336:ENST00000447502:3.5222220503813
ENSG00000117620 cell_huvec_SRR307906:ENST00000465289:0.570671545397415 cell_k562_SRR315336:ENST00000422078:0.429621586758059
ENSG00000118007 cell_huvec_SRR307906:ENST00000236698:0.818394693695292 cell_k562_SRR315336:ENST00000383202:0.672672023971403
ENSG00000119242 cell_huvec_SRR307906:ENST00000545891:2.61806319166835 cell_k562_SRR315336:ENST00000539551:1.79341265752063
ENSG00000119383 cell_huvec_SRR307906:ENST00000347048:1.57427621662269 cell_k562_SRR315336:ENST00000417728:0.637837714579846
ENSG00000119682 cell_huvec_SRR307906:ENST00000554070:2.16973264280232 cell_k562_SRR315336:ENST00000490805:0.826859270258876
ENSG00000119725 cell_huvec_SRR307906:ENST00000324593:1.62151513560637 cell_k562_SRR315336:ENST00000556659:0.432022350446002
ENSG00000121578 cell_huvec_SRR307906:ENST00000467604:2.07667947198025 cell_k562_SRR315336:ENST00000480814:0.708025885811742
ENSG00000121680 cell_huvec_SRR307906:ENST00000533151:1.70473286435946 cell_k562_SRR315336:ENST00000525229:1.28932379294372
ENSG00000121774 cell_huvec_SRR307906:ENST00000327300:6.68486066254892 cell_k562_SRR315336:ENST00000355201:8.11097173577506
ENSG00000125779 cell_huvec_SRR307906:ENST00000497424:3.74609338764094 cell_k562_SRR315336:ENST00000399552:1.74210425594784
ENSG00000126746 cell_huvec_SRR307906:ENST00000396795:0.969374532574021 cell_k562_SRR315336:ENST00000538829:1.35789355785922
ENSG00000128829 cell_huvec_SRR307906:ENST00000560855:21.6808300474983 cell_k562_SRR315336:ENST00000263791:10.6981280230308
ENSG00000131196 cell_huvec_SRR307906:ENST00000542384:2.28471142825971 cell_k562_SRR315336:ENST00000397790:1.90949642373253
ENSG00000131435 cell_huvec_SRR307906:ENST00000253754:9.80909690805213 cell_k562_SRR315336:ENST00000418373:4.18868293241968
ENSG00000132205 cell_huvec_SRR307906:ENST00000308080:3.0037619576001 cell_k562_SRR315336:ENST00000254528:1.15823275961717
ENSG00000134769 cell_huvec_SRR307906:ENST00000399097:0.479431200839843 cell_k562_SRR315336:ENST00000556176:0.505550095262534
ENSG00000134899 cell_huvec_SRR307906:ENST00000355739:2.24122363424499 cell_k562_SRR315336:ENST00000418659:6.85550081435139
ENSG00000135002 cell_huvec_SRR307906:ENST00000376736:1.56874241382243 cell_k562_SRR315336:ENST00000490113:1.66413991293923
ENSG00000135185 cell_huvec_SRR307906:ENST00000433078:6.66556066808723 cell_k562_SRR315336:ENST00000257637:1.84611665067715
ENSG00000135316 cell_huvec_SRR307906:ENST00000369622:2.3119305113006 cell_k562_SRR315336:ENST00000503906:4.53738044063618
ENSG00000135372 cell_huvec_SRR307906:ENST00000527971:5.68924370259674 cell_k562_SRR315336:ENST00000529523:2.55054888929386
ENSG00000135390 cell_huvec_SRR307906:ENST00000338662:1.64474461607862 cell_k562_SRR315336:ENST00000549164:2.52232058831951
ENSG00000136240 cell_huvec_SRR307906:ENST00000258739:66.5469427958772 cell_k562_SRR315336:ENST00000490996:18.1271947195725
ENSG00000136261 cell_huvec_SRR307906:ENST00000437745:4.7848799635668 cell_k562_SRR315336:ENST00000407633:2.44291324733344
ENSG00000136280 cell_huvec_SRR307906:ENST00000474617:0.977148482630354 cell_k562_SRR315336:ENST00000258781:1.19646716708511
ENSG00000136425 cell_huvec_SRR307906:ENST00000560618:1.56305504684946 cell_k562_SRR315336:ENST00000557917:3.47750490243182
ENSG00000137073 cell_huvec_SRR307906:ENST00000379235:2.80030416528972 cell_k562_SRR315336:ENST00000360802:1.64900801129656
ENSG00000137100 cell_huvec_SRR307906:ENST00000421919:1.60826167359947 cell_k562_SRR315336:ENST00000259632:2.01565868458945
ENSG00000137486 cell_huvec_SRR307906:ENST00000420843:3.28506481554478 cell_k562_SRR315336:ENST00000532447:0.90543674459761
ENSG00000137522 cell_huvec_SRR307906:ENST00000393713:1.443464955569 cell_k562_SRR315336:ENST00000525243:1.15593569993176
ENSG00000137692 cell_huvec_SRR307906:ENST00000525420:0.902198070516922 cell_k562_SRR315336:ENST00000260247:1.31722964275784
ENSG00000138035 cell_huvec_SRR307906:ENST00000447944:2.04820066898344 cell_k562_SRR315336:ENST00000429805:1.23988344936781
ENSG00000138777 cell_huvec_SRR307906:ENST00000310267:0.809015102374199 cell_k562_SRR315336:ENST00000504028:2.16759778592381
ENSG00000139436 cell_huvec_SRR307906:ENST00000343646:3.13027614282705 cell_k562_SRR315336:ENST00000320063:2.87232297509102
ENSG00000140632 cell_huvec_SRR307906:ENST00000436648:3.64793947930671 cell_k562_SRR315336:ENST00000321919:2.56986068941105
ENSG00000141012 cell_huvec_SRR307906:ENST00000567525:1.6537354877644 cell_k562_SRR315336:ENST00000568311:0.250502512017774
ENSG00000141510 cell_huvec_SRR307906:ENST00000445888:0.615403859615564 cell_k562_SRR315336:ENST00000269305:0.529143856596182
ENSG00000141562 cell_huvec_SRR307906:ENST00000390006:4.67270346240625 cell_k562_SRR315336:ENST00000309794:14.0275879301243
ENSG00000143093 cell_huvec_SRR307906:ENST00000369795:4.74442658422523 cell_k562_SRR315336:ENST00000369796:1.96513203345273
ENSG00000143198 cell_huvec_SRR307906:ENST00000367886:2.39282177616063 cell_k562_SRR315336:ENST00000367888:1.15537369062263
ENSG00000143373 cell_huvec_SRR307906:ENST00000368879:4.3981475456724 cell_k562_SRR315336:ENST00000443959:2.5594200221266
ENSG00000144591 cell_huvec_SRR307906:ENST00000373924:4.26185361480501 cell_k562_SRR315336:ENST00000435316:3.99156451671318
ENSG00000145623 cell_huvec_SRR307906:ENST00000274276:1.97632990579868 cell_k562_SRR315336:ENST00000509237:2.00326713140264
ENSG00000145817 cell_huvec_SRR307906:ENST00000513112:4.22028973009257 cell_k562_SRR315336:ENST00000536767:2.63233572783212
ENSG00000145901 cell_huvec_SRR307906:ENST00000417127:3.42478609502559 cell_k562_SRR315336:ENST00000315050:1.61593116446607
ENSG00000146232 cell_huvec_SRR307906:ENST00000477930:4.56508656121787 cell_k562_SRR315336:ENST00000443607:3.97848220826353
ENSG00000146433 cell_huvec_SRR307906:ENST00000314630:12.3903486482187 cell_k562_SRR315336:ENST00000367090:17.2439242466025
ENSG00000147601 cell_huvec_SRR307906:ENST00000518874:1.70308774201875 cell_k562_SRR315336:ENST00000276602:0.766417148841262
ENSG00000147649 cell_huvec_SRR307906:ENST00000336273:16.3844056282629 cell_k562_SRR315336:ENST00000521933:5.91892260476513
ENSG00000148634 cell_huvec_SRR307906:ENST00000412272:0.946789122307298 cell_k562_SRR315336:ENST00000373700:1.43475157680941
ENSG00000149177 cell_huvec_SRR307906:ENST00000278456:1.74075825044236 cell_k562_SRR315336:ENST00000534219:1.84846599864137
ENSG00000149716 cell_huvec_SRR307906:ENST00000536870:0.827300430976234 cell_k562_SRR315336:ENST00000542341:0.678322944799151
ENSG00000152700 cell_huvec_SRR307906:ENST00000402673:3.23733807136806 cell_k562_SRR315336:ENST00000509937:2.6789909617808
ENSG00000152818 cell_huvec_SRR307906:ENST00000367545:4.0189184052669 cell_k562_SRR315336:ENST00000455022:0.705762966396726
ENSG00000158850 cell_huvec_SRR307906:ENST00000310413:1.23032016250352 cell_k562_SRR315336:ENST00000367997:0.229220629882366
ENSG00000159110 cell_huvec_SRR307906:ENST00000404220:1.60118433100577 cell_k562_SRR315336:ENST00000443073:1.62962855128365
ENSG00000160613 cell_huvec_SRR307906:ENST00000320934:0.457114942647482 cell_k562_SRR315336:ENST00000543900:0.737764704465174
ENSG00000161036 cell_huvec_SRR307906:ENST00000468175:2.39657683222889 cell_k562_SRR315336:ENST00000485808:2.49804356441321
ENSG00000161395 cell_huvec_SRR307906:ENST00000378011:9.47186173951782 cell_k562_SRR315336:ENST00000300658:3.32065919373746
ENSG00000161513 cell_huvec_SRR307906:ENST00000420580:3.43555339163246 cell_k562_SRR315336:ENST00000544854:4.40448975875273
ENSG00000161558 cell_huvec_SRR307906:ENST00000377431:3.16964012326986 cell_k562_SRR315336:ENST00000435956:3.03170304804372
ENSG00000163479 cell_huvec_SRR307906:ENST00000496742:4.58446535053684 cell_k562_SRR315336:ENST00000531917:1.80578872921653
ENSG00000163634 cell_huvec_SRR307906:ENST00000469584:1.85006800453541 cell_k562_SRR315336:ENST00000295899:3.14044306725981
ENSG00000163950 cell_huvec_SRR307906:ENST00000460392:10.52684652685 cell_k562_SRR315336:ENST00000429429:12.2436632118319
ENSG00000164919 cell_huvec_SRR307906:ENST00000518171:1.41661651545242 cell_k562_SRR315336:ENST00000520517:2.99393340552718
ENSG00000164933 cell_huvec_SRR307906:ENST00000523256:8.11887078068976 cell_k562_SRR315336:ENST00000297578:3.30521090988742
ENSG00000166333 cell_huvec_SRR307906:ENST00000532063:3.82289110334697 cell_k562_SRR315336:ENST00000420936:3.65001912786435
ENSG00000167081 cell_huvec_SRR307906:ENST00000373489:0.697960658636318 cell_k562_SRR315336:ENST00000373492:0.149341198807473
ENSG00000167548 cell_huvec_SRR307906:ENST00000301067:5.54646714902982 cell_k562_SRR315336:ENST00000526209:2.79017676944615
ENSG00000167703 cell_huvec_SRR307906:ENST00000301335:2.8538825803993 cell_k562_SRR315336:ENST00000412517:1.12800429000624
ENSG00000167881 cell_huvec_SRR307906:ENST00000542536:5.86865478993904 cell_k562_SRR315336:ENST00000307877:4.1403310468476
ENSG00000169359 cell_huvec_SRR307906:ENST00000359479:11.3200803213965 cell_k562_SRR315336:ENST00000468581:3.30532818809742
ENSG00000172757 cell_huvec_SRR307906:ENST00000308162:15.1481903354883 cell_k562_SRR315336:ENST00000531413:7.7676189578064
ENSG00000172893 cell_huvec_SRR307906:ENST00000407721:45.9070357122361 cell_k562_SRR315336:ENST00000355527:17.9829841731184
ENSG00000173221 cell_huvec_SRR307906:ENST00000379979:2.45938312047282 cell_k562_SRR315336:ENST00000237858:1.14265911160024
ENSG00000174547 cell_huvec_SRR307906:ENST00000430466:1.61513873411822 cell_k562_SRR315336:ENST00000534488:1.17802016578661
ENSG00000176715 cell_huvec_SRR307906:ENST00000537290:0.597627255028128 cell_k562_SRR315336:ENST00000378345:0.279200533678661
ENSG00000180329 cell_huvec_SRR307906:ENST00000457422:13.1554499170959 cell_k562_SRR315336:ENST00000315286:8.93660147474455
ENSG00000182095 cell_huvec_SRR307906:ENST00000430969:1.24659836341409 cell_k562_SRR315336:ENST00000440081:1.23256012683983
ENSG00000184743 cell_huvec_SRR307906:ENST00000332645:13.3845829568982 cell_k562_SRR315336:ENST00000538786:20.0952283338866
ENSG00000186501 cell_huvec_SRR307906:ENST00000374076:10.428297398556 cell_k562_SRR315336:ENST00000498220:3.80115121742383
ENSG00000187257 cell_huvec_SRR307906:ENST00000334955:3.22553970420394 cell_k562_SRR315336:ENST00000445288:1.21373169367599
ENSG00000188352 cell_huvec_SRR307906:ENST00000338382:3.98950586323617 cell_k562_SRR315336:ENST00000380249:2.62352193329162
ENSG00000196428 cell_huvec_SRR307906:ENST00000361136:3.28692734105592 cell_k562_SRR315336:ENST00000480589:1.46232723025276
ENSG00000203705 cell_huvec_SRR307906:ENST00000525574:0.860841800096202 cell_k562_SRR315336:ENST00000530399:0.36352198988351
ENSG00000204084 cell_huvec_SRR307906:ENST00000373023:1.67180256778858 cell_k562_SRR315336:ENST00000373027:0.951799972637248
ENSG00000213853 cell_huvec_SRR307906:ENST00000359543:3.04763860950005 cell_k562_SRR315336:ENST00000536829:1.51072979636018
ENSG00000214517 cell_huvec_SRR307906:ENST00000543525:2.67927941221677 cell_k562_SRR315336:ENST00000398427:1.95409551929046
ENSG00000219200 cell_huvec_SRR307906:ENST00000552039:7.67026638629592 cell_k562_SRR315336:ENST00000552321:2.0715375207347
ENSG00000258947 cell_huvec_SRR307906:ENST00000555399:3.41051825210282 cell_k562_SRR315336:ENST00000555427:1.21310615841243
ENSG00000002834 cell_huvec_SRR307906:ENST00000433206:3.84281116430476 cell_k562_SRR315337:ENST00000435347:2.08580090852543
ENSG00000004700 cell_huvec_SRR307906:ENST00000444129:2.17198635175282 cell_k562_SRR315337:ENST00000421138:3.96319036742808
ENSG00000032219 cell_huvec_SRR307906:ENST00000348476:0.448686131437822 cell_k562_SRR315337:ENST00000355431:1.0654032172426
ENSG00000032389 cell_huvec_SRR307906:ENST00000398659:1.69505874425438 cell_k562_SRR315337:ENST00000382125:0.572409337773914
ENSG00000051108 cell_huvec_SRR307906:ENST00000300302:2.96930432457586 cell_k562_SRR315337:ENST00000568651:2.35509054140821
ENSG00000060491 cell_huvec_SRR307906:ENST00000290291:4.48185740234389 cell_k562_SRR315337:ENST00000450048:2.63355608935675
ENSG00000063245 cell_huvec_SRR307906:ENST00000085079:7.93540192618769 cell_k562_SRR315337:ENST00000270460:11.9671149125899
ENSG00000065000 cell_huvec_SRR307906:ENST00000350812:8.02169602913777 cell_k562_SRR315337:ENST00000345016:3.01331711206246
ENSG00000065054 cell_huvec_SRR307906:ENST00000566198:2.10505992311449 cell_k562_SRR315337:ENST00000567191:0.574828314750783
ENSG00000065518 cell_huvec_SRR307906:ENST00000461682:3.80630361003328 cell_k562_SRR315337:ENST00000492739:6.80749919964124
ENSG00000065989 cell_huvec_SRR307906:ENST00000344979:2.67952362267761 cell_k562_SRR315337:ENST00000380686:3.33839209217164
ENSG00000073803 cell_huvec_SRR307906:ENST00000448876:1.26009889145064 cell_k562_SRR315337:ENST00000265026:1.93866278240137
ENSG00000075142 cell_huvec_SRR307906:ENST00000265729:1.48787754160597 cell_k562_SRR315337:ENST00000490437:3.37667078288946
ENSG00000077463 cell_huvec_SRR307906:ENST00000381935:3.58237504041526 cell_k562_SRR315337:ENST00000337491:5.98710782500366
ENSG00000078699 cell_huvec_SRR307906:ENST00000543126:0.999513830860946 cell_k562_SRR315337:ENST00000417366:0.773065479275912
ENSG00000079246 cell_huvec_SRR307906:ENST00000392132:3.29824923767216 cell_k562_SRR315337:ENST00000451695:3.20014574574352
ENSG00000079387 cell_huvec_SRR307906:ENST00000448372:2.10532425712411 cell_k562_SRR315337:ENST00000551330:1.77363661265399
ENSG00000081760 cell_huvec_SRR307906:ENST00000543665:1.266276479511 cell_k562_SRR315337:ENST00000261686:0.335822319766675
ENSG00000083223 cell_huvec_SRR307906:ENST00000375960:0.698180904821699 cell_k562_SRR315337:ENST00000375947:0.691053848133848
ENSG00000085978 cell_huvec_SRR307906:ENST00000373525:1.97736914709616 cell_k562_SRR315337:ENST00000392020:1.67960364542021
ENSG00000086200 cell_huvec_SRR307906:ENST00000409534:1.52337550646949 cell_k562_SRR315337:ENST00000506200:1.23108307047477
ENSG00000092020 cell_huvec_SRR307906:ENST00000557278:0.246797805765022 cell_k562_SRR315337:ENST00000555219:0.401383580107139
ENSG00000092841 cell_huvec_SRR307906:ENST00000548400:86.6847049699064 cell_k562_SRR315337:ENST00000547649:56.2084600352419
ENSG00000092964 cell_huvec_SRR307906:ENST00000545637:2.40156072450982 cell_k562_SRR315337:ENST00000523027:0.663944103687429
ENSG00000096070 cell_huvec_SRR307906:ENST00000441730:0.76584056098792 cell_k562_SRR315337:ENST00000339717:0.234859480821079
ENSG00000100280 cell_huvec_SRR307906:ENST00000317368:3.9155761838082 cell_k562_SRR315337:ENST00000421126:3.99632717594916
ENSG00000100979 cell_huvec_SRR307906:ENST00000354050:3.49463593163751 cell_k562_SRR315337:ENST00000372420:2.86632897260147
ENSG00000101216 cell_huvec_SRR307906:ENST00000370069:9.84978117806199 cell_k562_SRR315337:ENST00000370077:5.5046607844597
ENSG00000101290 cell_huvec_SRR307906:ENST00000460006:6.17850032345915 cell_k562_SRR315337:ENST00000450570:1.97401027949423
ENSG00000102882 cell_huvec_SRR307906:ENST00000461737:2.36031350914888 cell_k562_SRR315337:ENST00000481230:1.85612625563628
ENSG00000103222 cell_huvec_SRR307906:ENST00000536381:7.14333651788912 cell_k562_SRR315337:ENST00000399410:2.37460874154232
ENSG00000103266 cell_huvec_SRR307906:ENST00000219548:3.55841751040949 cell_k562_SRR315337:ENST00000566408:1.73921974520469
ENSG00000104388 cell_huvec_SRR307906:ENST00000262646:2.47763273623703 cell_k562_SRR315337:ENST00000529579:1.30232714084335
ENSG00000104853 cell_huvec_SRR307906:ENST00000541297:7.01558418195326 cell_k562_SRR315337:ENST00000347493:9.9278063536334
ENSG00000105364 cell_huvec_SRR307906:ENST00000253099:4.22346582911243 cell_k562_SRR315337:ENST00000307422:7.60475633294831
ENSG00000107262 cell_huvec_SRR307906:ENST00000379700:1.28967299561123 cell_k562_SRR315337:ENST00000379704:1.26456696112734
ENSG00000108788 cell_huvec_SRR307906:ENST00000346833:20.6282358691189 cell_k562_SRR315337:ENST00000435881:22.6917846761334
ENSG00000109099 cell_huvec_SRR307906:ENST00000312280:24.2338634205726 cell_k562_SRR315337:ENST00000395938:10.3728175619748
ENSG00000110090 cell_huvec_SRR307906:ENST00000265641:5.14055082562578 cell_k562_SRR315337:ENST00000538308:1.79618575229136
ENSG00000110917 cell_huvec_SRR307906:ENST00000228506:18.4964000465996 cell_k562_SRR315337:ENST00000545525:11.3189013029357
ENSG00000111912 cell_huvec_SRR307906:ENST00000438495:1.38592623928882 cell_k562_SRR315337:ENST00000433571:0.775026361607152
ENSG00000113328 cell_huvec_SRR307906:ENST00000393929:3.03072896468537 cell_k562_SRR315337:ENST00000511490:2.02213636108813
ENSG00000113712 cell_huvec_SRR307906:ENST00000523203:2.3584047005046 cell_k562_SRR315337:ENST00000515748:3.24942129897222
ENSG00000113811 cell_huvec_SRR307906:ENST00000495461:1.29525728085835 cell_k562_SRR315337:ENST00000488746:2.41356129448867
ENSG00000114423 cell_huvec_SRR307906:ENST00000407712:2.95238683144992 cell_k562_SRR315337:ENST00000394027:1.92159947948146
ENSG00000115216 cell_huvec_SRR307906:ENST00000379852:2.43447302074987 cell_k562_SRR315337:ENST00000421823:1.95897523106573
ENSG00000115234 cell_huvec_SRR307906:ENST00000453453:4.59406134527969 cell_k562_SRR315337:ENST00000543024:1.65590125479944
ENSG00000115652 cell_huvec_SRR307906:ENST00000540130:1.06398375698741 cell_k562_SRR315337:ENST00000444193:0.544238405396296
ENSG00000116791 cell_huvec_SRR307906:ENST00000370872:1.68881867226566 cell_k562_SRR315337:ENST00000441120:2.1255961629507
ENSG00000119383 cell_huvec_SRR307906:ENST00000347048:1.57427621662269 cell_k562_SRR315337:ENST00000417728:0.559498067058175
ENSG00000119408 cell_huvec_SRR307906:ENST00000373601:2.55472438027913 cell_k562_SRR315337:ENST00000444973:1.11556802380576
ENSG00000119772 cell_huvec_SRR307906:ENST00000406659:0.622392964746465 cell_k562_SRR315337:ENST00000264709:0.232997548924606
ENSG00000121680 cell_huvec_SRR307906:ENST00000533151:1.70473286435946 cell_k562_SRR315337:ENST00000525229:1.35121677908752
ENSG00000121774 cell_huvec_SRR307906:ENST00000327300:6.68486066254892 cell_k562_SRR315337:ENST00000355201:9.14813627668005
ENSG00000125779 cell_huvec_SRR307906:ENST00000497424:3.74609338764094 cell_k562_SRR315337:ENST00000399552:2.81713326239677
ENSG00000126746 cell_huvec_SRR307906:ENST00000396795:0.969374532574021 cell_k562_SRR315337:ENST00000538829:2.62980728049723
ENSG00000128463 cell_huvec_SRR307906:ENST00000558205:0.918038225698338 cell_k562_SRR315337:ENST00000560911:1.57820206122843
ENSG00000128805 cell_huvec_SRR307906:ENST00000477708:1.0113888054305 cell_k562_SRR315337:ENST00000374172:1.27278538183746
ENSG00000128829 cell_huvec_SRR307906:ENST00000560855:21.6808300474983 cell_k562_SRR315337:ENST00000263791:5.48290121764975
ENSG00000131748 cell_huvec_SRR307906:ENST00000394250:2.65650930010108 cell_k562_SRR315337:ENST00000443521:5.96843048397948
ENSG00000134899 cell_huvec_SRR307906:ENST00000355739:2.24122363424499 cell_k562_SRR315337:ENST00000418659:4.81981188363876
ENSG00000135002 cell_huvec_SRR307906:ENST00000376736:1.56874241382243 cell_k562_SRR315337:ENST00000490113:1.10100753108994
ENSG00000135390 cell_huvec_SRR307906:ENST00000338662:1.64474461607862 cell_k562_SRR315337:ENST00000549164:3.2118360178494
ENSG00000136261 cell_huvec_SRR307906:ENST00000437745:4.7848799635668 cell_k562_SRR315337:ENST00000438834:4.78085184240731
ENSG00000136425 cell_huvec_SRR307906:ENST00000560618:1.56305504684946 cell_k562_SRR315337:ENST00000557917:1.91232709770225
ENSG00000137486 cell_huvec_SRR307906:ENST00000420843:3.28506481554478 cell_k562_SRR315337:ENST00000532447:1.21352621077492
ENSG00000139436 cell_huvec_SRR307906:ENST00000343646:3.13027614282705 cell_k562_SRR315337:ENST00000320063:3.01912797654209
ENSG00000141012 cell_huvec_SRR307906:ENST00000567525:1.6537354877644 cell_k562_SRR315337:ENST00000569433:0.489644165965532
ENSG00000141013 cell_huvec_SRR307906:ENST00000566266:0.970031597393363 cell_k562_SRR315337:ENST00000561675:0.571285203143862
ENSG00000141736 cell_huvec_SRR307906:ENST00000541774:3.7835254157875 cell_k562_SRR315337:ENST00000406381:2.01659089370036
ENSG00000141956 cell_huvec_SRR307906:ENST00000449395:0.71395149777422 cell_k562_SRR315337:ENST00000398548:0.96213146890435
ENSG00000143368 cell_huvec_SRR307906:ENST00000271628:15.1489812483864 cell_k562_SRR315337:ENST00000457312:6.95385799690401
ENSG00000143443 cell_huvec_SRR307906:ENST00000368926:7.84367643663333 cell_k562_SRR315337:ENST00000433087:8.36181497534871
ENSG00000145901 cell_huvec_SRR307906:ENST00000417127:3.42478609502559 cell_k562_SRR315337:ENST00000315050:1.51485153870537
ENSG00000146232 cell_huvec_SRR307906:ENST00000477930:4.56508656121787 cell_k562_SRR315337:ENST00000443607:6.7690601795303
ENSG00000146278 cell_huvec_SRR307906:ENST00000336032:13.8157590059429 cell_k562_SRR315337:ENST00000369472:4.9361559010725
ENSG00000146433 cell_huvec_SRR307906:ENST00000314630:12.3903486482187 cell_k562_SRR315337:ENST00000367090:13.5806293601514
ENSG00000146733 cell_huvec_SRR307906:ENST00000395471:1.88083085896485 cell_k562_SRR315337:ENST00000421626:1.75922476312226
ENSG00000147601 cell_huvec_SRR307906:ENST00000518874:1.70308774201875 cell_k562_SRR315337:ENST00000276602:0.439779760784107
ENSG00000147649 cell_huvec_SRR307906:ENST00000336273:16.3844056282629 cell_k562_SRR315337:ENST00000521933:5.87721734075076
ENSG00000148468 cell_huvec_SRR307906:ENST00000378114:4.81991401181595 cell_k562_SRR315337:ENST00000378116:7.31533981278877
ENSG00000148484 cell_huvec_SRR307906:ENST00000377921:7.6804755656849 cell_k562_SRR315337:ENST00000377911:2.34193470672433
ENSG00000149380 cell_huvec_SRR307906:ENST00000331597:1.17980705085769 cell_k562_SRR315337:ENST00000532689:0.555816456678448
ENSG00000152700 cell_huvec_SRR307906:ENST00000402673:3.23733807136806 cell_k562_SRR315337:ENST00000502539:1.73361302378892
ENSG00000155366 cell_huvec_SRR307906:ENST00000468093:13.9429282812305 cell_k562_SRR315337:ENST00000369637:6.90333409545629
ENSG00000156639 cell_huvec_SRR307906:ENST00000373391:6.93938269304172 cell_k562_SRR315337:ENST00000373389:3.24583469905743
ENSG00000156642 cell_huvec_SRR307906:ENST00000351217:40.225544350613 cell_k562_SRR315337:ENST00000562924:12.7943002555796
ENSG00000158717 cell_huvec_SRR307906:ENST00000537718:4.39466501552818 cell_k562_SRR315337:ENST00000312838:3.34619826645637
ENSG00000161036 cell_huvec_SRR307906:ENST00000468175:2.39657683222889 cell_k562_SRR315337:ENST00000485808:2.15430109869616
ENSG00000162076 cell_huvec_SRR307906:ENST00000293981:17.1685655169266 cell_k562_SRR315337:ENST00000396958:10.9639076469586
ENSG00000162231 cell_huvec_SRR307906:ENST00000531709:5.40346274593423 cell_k562_SRR315337:ENST00000527902:1.62129802767291
ENSG00000164051 cell_huvec_SRR307906:ENST00000395696:1.25375144235927 cell_k562_SRR315337:ENST00000412398:0.986020210386013
ENSG00000164924 cell_huvec_SRR307906:ENST00000353245:1.08302834918755 cell_k562_SRR315337:ENST00000457309:0.914920717365108
ENSG00000165338 cell_huvec_SRR307906:ENST00000371667:2.32329701392359 cell_k562_SRR315337:ENST00000371681:0.849764007552174
ENSG00000167130 cell_huvec_SRR307906:ENST00000540102:2.16353467640022 cell_k562_SRR315337:ENST00000372546:1.78679837437245
ENSG00000167881 cell_huvec_SRR307906:ENST00000542536:5.86865478993904 cell_k562_SRR315337:ENST00000540937:4.17689323443429
ENSG00000170638 cell_huvec_SRR307906:ENST00000303434:4.47449812967854 cell_k562_SRR315337:ENST00000395829:7.16181439724383
ENSG00000172757 cell_huvec_SRR307906:ENST00000308162:15.1481903354883 cell_k562_SRR315337:ENST00000531413:6.16484302225948
ENSG00000172819 cell_huvec_SRR307906:ENST00000538479:1.22613615214362 cell_k562_SRR315337:ENST00000394426:0.276643376536428
ENSG00000172977 cell_huvec_SRR307906:ENST00000533596:2.33322871776661 cell_k562_SRR315337:ENST00000530446:1.70233285491396
ENSG00000177830 cell_huvec_SRR307906:ENST00000323578:0.315828866671662 cell_k562_SRR315337:ENST00000429789:0.665240022552925
ENSG00000182095 cell_huvec_SRR307906:ENST00000430969:1.24659836341409 cell_k562_SRR315337:ENST00000440081:1.55831922086002
ENSG00000185201 cell_huvec_SRR307906:ENST00000399817:26.6629560048049 cell_k562_SRR315337:ENST00000399815:45.9713344307553
ENSG00000186501 cell_huvec_SRR307906:ENST00000374076:10.428297398556 cell_k562_SRR315337:ENST00000498220:3.89374214625066
ENSG00000187257 cell_huvec_SRR307906:ENST00000334955:3.22553970420394 cell_k562_SRR315337:ENST00000441514:1.68382854731589
ENSG00000188295 cell_huvec_SRR307906:ENST00000358785:0.53181397342917 cell_k562_SRR315337:ENST00000535105:1.4216012060514
ENSG00000189306 cell_huvec_SRR307906:ENST00000323013:9.95385202076165 cell_k562_SRR315337:ENST00000416699:3.19363134237342
ENSG00000196352 cell_huvec_SRR307906:ENST00000367063:4.0706093827977 cell_k562_SRR315337:ENST00000343420:7.98149160078618
ENSG00000196428 cell_huvec_SRR307906:ENST00000361136:3.28692734105592 cell_k562_SRR315337:ENST00000480589:4.56754771808274
ENSG00000197724 cell_huvec_SRR307906:ENST00000375376:6.98411219433012 cell_k562_SRR315337:ENST00000359246:6.22180852671506
ENSG00000197879 cell_huvec_SRR307906:ENST00000535856:3.37507297234838 cell_k562_SRR315337:ENST00000361007:1.3532817472275
ENSG00000214063 cell_huvec_SRR307906:ENST00000409531:2.84648855891145 cell_k562_SRR315337:ENST00000397411:0.805534208959402
ENSG00000214106 cell_huvec_SRR307906:ENST00000411526:1.64852073568865 cell_k562_SRR315337:ENST00000397551:2.02370523000488
ENSG00000219200 cell_huvec_SRR307906:ENST00000552039:7.67026638629592 cell_k562_SRR315337:ENST00000552321:3.58392065895667
ENSG00000100650 cell_k562_SRR315336:ENST00000555349:3.6679437952769 cell_k562_SRR315337:ENST00000451983:4.65881114291954
