# Supplementary material for: Transcriptome analysis of human tissues and cell lines reveals one dominant transcript per gene
Source: Genome Biol. 2013 Jul 1;14(7):R70. doi: 10.1186/gb-2013-14-7-r70 (PMC4053754; doi:10.1186/gb-2013-14-7-r70)
Supplement: Additional file 3 — Supplementary Files [file gb-2013-14-7-r70-S3.ZIP › supp_files/supp_file_5c.txt]

# gene_id       sample_A:major_transcript_sample_A:fpkm sample_B:major_transcript_sample_B:fpkm
ENSG00000092199 cell_gm12878_SRR307897:ENST00000320084:14.1261952342661 cell_gm12878_SRR307898:ENST00000449098:8.53366373993971
ENSG00000092199 cell_gm12878_SRR307897:ENST00000320084:14.1261952342661 cell_hepg2_SRR307926:ENST00000449098:8.35090769788649
ENSG00000109917 cell_gm12878_SRR307897:ENST00000431973:9.38205301759217 cell_hepg2_SRR307926:ENST00000444935:5.59505781750539
ENSG00000196365 cell_gm12878_SRR307897:ENST00000358403:7.21552040865261 cell_hepg2_SRR307926:ENST00000540670:6.76574912354152
ENSG00000065518 cell_gm12878_SRR307897:ENST00000492739:10.5969985962928 cell_hepg2_SRR307927:ENST00000184266:5.48780542554448
ENSG00000164587 cell_gm12878_SRR307897:ENST00000521466:14.3971789249164 cell_hepg2_SRR307927:ENST00000407193:5.46286469388403
ENSG00000086504 cell_gm12878_SRR307897:ENST00000450882:6.26632628428169 cell_huvec_SRR307905:ENST00000199706:7.90157112229758
ENSG00000104312 cell_gm12878_SRR307897:ENST00000540020:14.2135943336101 cell_huvec_SRR307905:ENST00000517696:10.6855435179212
ENSG00000107758 cell_gm12878_SRR307897:ENST00000394829:7.25032188995888 cell_huvec_SRR307905:ENST00000394828:7.83288089454724
ENSG00000108406 cell_gm12878_SRR307897:ENST00000251241:11.3382672913994 cell_huvec_SRR307905:ENST00000538926:9.18280997582001
ENSG00000108799 cell_gm12878_SRR307897:ENST00000428826:11.3342941957042 cell_huvec_SRR307905:ENST00000435174:7.81648873314048
ENSG00000108883 cell_gm12878_SRR307897:ENST00000426333:10.2861488238355 cell_huvec_SRR307905:ENST00000262414:12.3943365789351
ENSG00000109917 cell_gm12878_SRR307897:ENST00000431973:9.38205301759217 cell_huvec_SRR307905:ENST00000444935:6.75511893706436
ENSG00000115234 cell_gm12878_SRR307897:ENST00000543024:5.06044268752409 cell_huvec_SRR307905:ENST00000453453:5.8992796875168
ENSG00000121774 cell_gm12878_SRR307897:ENST00000355201:8.91199984006335 cell_huvec_SRR307905:ENST00000327300:7.88844753107482
ENSG00000152291 cell_gm12878_SRR307897:ENST00000282120:8.2056876234959 cell_huvec_SRR307905:ENST00000398263:13.4167729191128
ENSG00000157916 cell_gm12878_SRR307897:ENST00000443438:15.6329733417303 cell_huvec_SRR307905:ENST00000378513:11.8405541186416
ENSG00000164587 cell_gm12878_SRR307897:ENST00000521466:14.3971789249164 cell_huvec_SRR307905:ENST00000401695:5.36093530303026
ENSG00000166266 cell_gm12878_SRR307897:ENST00000532782:10.1844900856482 cell_huvec_SRR307905:ENST00000532064:5.2323943186189
ENSG00000177917 cell_gm12878_SRR307897:ENST00000425034:9.12916927727214 cell_huvec_SRR307905:ENST00000326446:10.7647134909363
ENSG00000178927 cell_gm12878_SRR307897:ENST00000342572:11.0247882657948 cell_huvec_SRR307905:ENST00000336995:9.93202864085944
ENSG00000187257 cell_gm12878_SRR307897:ENST00000445288:6.35146747561782 cell_huvec_SRR307905:ENST00000334955:6.24715570556312
ENSG00000086504 cell_gm12878_SRR307897:ENST00000450882:6.26632628428169 cell_huvec_SRR307906:ENST00000199706:8.49103568573699
ENSG00000089685 cell_gm12878_SRR307897:ENST00000350051:6.66868298517467 cell_huvec_SRR307906:ENST00000374948:5.88172349271726
ENSG00000104312 cell_gm12878_SRR307897:ENST00000540020:14.2135943336101 cell_huvec_SRR307906:ENST00000517696:14.0340103767536
ENSG00000108799 cell_gm12878_SRR307897:ENST00000428826:11.3342941957042 cell_huvec_SRR307906:ENST00000435174:8.03777298561968
ENSG00000109917 cell_gm12878_SRR307897:ENST00000431973:9.38205301759217 cell_huvec_SRR307906:ENST00000429220:5.6050459778178
ENSG00000138757 cell_gm12878_SRR307897:ENST00000510902:11.4939557457944 cell_huvec_SRR307906:ENST00000359707:10.5722402886819
ENSG00000142892 cell_gm12878_SRR307897:ENST00000370812:5.8566146109085 cell_huvec_SRR307906:ENST00000445065:8.13545409926665
ENSG00000143158 cell_gm12878_SRR307897:ENST00000271373:5.64690815027349 cell_huvec_SRR307906:ENST00000367846:7.46034261380986
ENSG00000149806 cell_gm12878_SRR307897:ENST00000525297:13.6183972414591 cell_huvec_SRR307906:ENST00000529639:6.77839009428916
ENSG00000157916 cell_gm12878_SRR307897:ENST00000443438:15.6329733417303 cell_huvec_SRR307906:ENST00000378513:19.3165439387613
ENSG00000164587 cell_gm12878_SRR307897:ENST00000521466:14.3971789249164 cell_huvec_SRR307906:ENST00000401695:8.13605789109706
ENSG00000177917 cell_gm12878_SRR307897:ENST00000425034:9.12916927727214 cell_huvec_SRR307906:ENST00000326446:7.0829352625951
ENSG00000196365 cell_gm12878_SRR307897:ENST00000358403:7.21552040865261 cell_huvec_SRR307906:ENST00000360614:5.99957871828291
ENSG00000197043 cell_gm12878_SRR307897:ENST00000517757:5.69117778294874 cell_huvec_SRR307906:ENST00000377751:5.31568313286223
ENSG00000173113 cell_gm12878_SRR307897:ENST00000308774:6.03967001070571 cell_k562_SRR315336:ENST00000539854:5.71374971614809
ENSG00000145907 cell_gm12878_SRR307897:ENST00000356245:6.00339004314612 cell_k562_SRR315337:ENST00000507878:6.30710169489772
ENSG00000131115 cell_gm12878_SRR307898:ENST00000328297:8.98461721089863 cell_hela-s3_SRR315330:ENST00000418980:6.75139874820764
ENSG00000131845 cell_gm12878_SRR307898:ENST00000282286:8.9162905297833 cell_hela-s3_SRR315330:ENST00000391705:5.27865815557437
ENSG00000149657 cell_gm12878_SRR307898:ENST00000279068:12.4815714268417 cell_hela-s3_SRR315330:ENST00000479741:5.82777768321352
ENSG00000161016 cell_gm12878_SRR307898:ENST00000262584:39.5225979606064 cell_hela-s3_SRR315330:ENST00000531975:9.22002968642672
ENSG00000065518 cell_gm12878_SRR307898:ENST00000492739:10.7643639006887 cell_hepg2_SRR307927:ENST00000184266:5.48780542554448
ENSG00000087088 cell_gm12878_SRR307898:ENST00000515540:6.89826011508718 cell_hepg2_SRR307927:ENST00000293288:6.84234007174029
ENSG00000160948 cell_gm12878_SRR307898:ENST00000533806:8.17385450666357 cell_hepg2_SRR307927:ENST00000526054:5.81149276028258
ENSG00000063245 cell_gm12878_SRR307898:ENST00000270460:9.82221854200075 cell_huvec_SRR307905:ENST00000085079:14.0411928713494
ENSG00000088833 cell_gm12878_SRR307898:ENST00000350991:14.799103674725 cell_huvec_SRR307905:ENST00000555944:17.9164781369243
ENSG00000104312 cell_gm12878_SRR307898:ENST00000540020:9.2080625592276 cell_huvec_SRR307905:ENST00000517696:10.6855435179212
ENSG00000108406 cell_gm12878_SRR307898:ENST00000251241:17.2197294525 cell_huvec_SRR307905:ENST00000538926:9.18280997582001
ENSG00000108468 cell_gm12878_SRR307898:ENST00000225603:9.92823167916041 cell_huvec_SRR307905:ENST00000393408:5.36419936683629
ENSG00000108799 cell_gm12878_SRR307898:ENST00000428826:11.8768512533354 cell_huvec_SRR307905:ENST00000435174:7.81648873314048
ENSG00000109917 cell_gm12878_SRR307898:ENST00000227322:8.2341396182348 cell_huvec_SRR307905:ENST00000444935:6.75511893706436
ENSG00000124126 cell_gm12878_SRR307898:ENST00000371941:7.10305424990722 cell_huvec_SRR307905:ENST00000482556:5.37729854506843
ENSG00000131115 cell_gm12878_SRR307898:ENST00000328297:8.98461721089863 cell_huvec_SRR307905:ENST00000418980:9.33047679994391
ENSG00000132109 cell_gm12878_SRR307898:ENST00000533692:13.4285577374428 cell_huvec_SRR307905:ENST00000543625:8.38476222920448
ENSG00000157916 cell_gm12878_SRR307898:ENST00000443438:19.756105308302 cell_huvec_SRR307905:ENST00000378513:11.8405541186416
ENSG00000165688 cell_gm12878_SRR307898:ENST00000371717:8.65114437101489 cell_huvec_SRR307905:ENST00000399219:7.76651109455736
ENSG00000170638 cell_gm12878_SRR307898:ENST00000395829:18.109257112273 cell_huvec_SRR307905:ENST00000303434:6.44190493024669
ENSG00000177917 cell_gm12878_SRR307898:ENST00000425034:5.37513913374754 cell_huvec_SRR307905:ENST00000326446:10.7647134909363
ENSG00000184640 cell_gm12878_SRR307898:ENST00000541152:20.3819826072273 cell_huvec_SRR307905:ENST00000543686:8.16080552530255
ENSG00000101216 cell_gm12878_SRR307898:ENST00000370077:10.4143384931437 cell_huvec_SRR307906:ENST00000370069:9.84978117806199
ENSG00000104312 cell_gm12878_SRR307898:ENST00000540020:9.2080625592276 cell_huvec_SRR307906:ENST00000517696:14.0340103767536
ENSG00000104853 cell_gm12878_SRR307898:ENST00000347493:5.62953462134145 cell_huvec_SRR307906:ENST00000541297:7.01558418195326
ENSG00000108799 cell_gm12878_SRR307898:ENST00000428826:11.8768512533354 cell_huvec_SRR307906:ENST00000435174:8.03777298561968
ENSG00000124126 cell_gm12878_SRR307898:ENST00000371941:7.10305424990722 cell_huvec_SRR307906:ENST00000482556:5.89229679631941
ENSG00000149357 cell_gm12878_SRR307898:ENST00000278671:5.35868295470366 cell_huvec_SRR307906:ENST00000544594:8.55503345715051
ENSG00000149806 cell_gm12878_SRR307898:ENST00000525297:10.6285176295278 cell_huvec_SRR307906:ENST00000529639:6.77839009428916
ENSG00000157916 cell_gm12878_SRR307898:ENST00000443438:19.756105308302 cell_huvec_SRR307906:ENST00000378513:19.3165439387613
ENSG00000165688 cell_gm12878_SRR307898:ENST00000371717:8.65114437101489 cell_huvec_SRR307906:ENST00000399219:5.96886519906264
ENSG00000177917 cell_gm12878_SRR307898:ENST00000425034:5.37513913374754 cell_huvec_SRR307906:ENST00000326446:7.0829352625951
ENSG00000184640 cell_gm12878_SRR307898:ENST00000541152:20.3819826072273 cell_huvec_SRR307906:ENST00000543686:11.7057938251891
ENSG00000197043 cell_gm12878_SRR307898:ENST00000517757:7.47448235503519 cell_huvec_SRR307906:ENST00000377751:5.31568313286223
ENSG00000162594 cell_gm12878_SRR307898:ENST00000543799:20.2968716540093 cell_k562_SRR315337:ENST00000395227:13.7083196043517
ENSG00000095139 cell_hela-s3_SRR315330:ENST00000542521:6.22683142850261 cell_hepg2_SRR307926:ENST00000534182:11.1010760457645
ENSG00000065518 cell_hela-s3_SRR315330:ENST00000492739:6.0629280520824 cell_hepg2_SRR307927:ENST00000184266:5.48780542554448
ENSG00000095139 cell_hela-s3_SRR315330:ENST00000542521:6.22683142850261 cell_hepg2_SRR307927:ENST00000534182:10.9548239358937
ENSG00000140391 cell_hela-s3_SRR315330:ENST00000561277:8.74923733306623 cell_hepg2_SRR307927:ENST00000558745:5.17370976021204
ENSG00000161016 cell_hela-s3_SRR315330:ENST00000531975:9.22002968642672 cell_hepg2_SRR307927:ENST00000262584:13.6600882200352
ENSG00000095139 cell_hela-s3_SRR315330:ENST00000542521:6.22683142850261 cell_huvec_SRR307905:ENST00000534182:8.31966826822336
ENSG00000105323 cell_hela-s3_SRR315330:ENST00000352456:5.34753402838461 cell_huvec_SRR307905:ENST00000270069:6.85851730407191
ENSG00000108100 cell_hela-s3_SRR315330:ENST00000374704:7.01146563465048 cell_huvec_SRR307905:ENST00000265375:5.19086287325479
ENSG00000112697 cell_hela-s3_SRR315330:ENST00000545449:9.88220760137031 cell_huvec_SRR307905:ENST00000230461:9.44859012700301
ENSG00000118162 cell_hela-s3_SRR315330:ENST00000536339:8.37645638252048 cell_huvec_SRR307905:ENST00000338134:5.18472665194541
ENSG00000132109 cell_hela-s3_SRR315330:ENST00000533692:5.74353841632962 cell_huvec_SRR307905:ENST00000543625:8.38476222920448
ENSG00000138668 cell_hela-s3_SRR315330:ENST00000543098:13.6296601675813 cell_huvec_SRR307905:ENST00000509107:10.6853677062544
ENSG00000140391 cell_hela-s3_SRR315330:ENST00000561277:8.74923733306623 cell_huvec_SRR307905:ENST00000559494:13.6702582658136
ENSG00000146963 cell_hela-s3_SRR315330:ENST00000263545:5.40665996410907 cell_huvec_SRR307905:ENST00000435096:5.0787133641667
ENSG00000148484 cell_hela-s3_SRR315330:ENST00000345264:6.23793527485068 cell_huvec_SRR307905:ENST00000377921:6.35601958089938
ENSG00000149657 cell_hela-s3_SRR315330:ENST00000479741:5.82777768321352 cell_huvec_SRR307905:ENST00000279068:5.80789254791065
ENSG00000151366 cell_hela-s3_SRR315330:ENST00000525085:7.56602647242877 cell_huvec_SRR307905:ENST00000528164:7.46592194169553
ENSG00000152291 cell_hela-s3_SRR315330:ENST00000282120:10.2997238428485 cell_huvec_SRR307905:ENST00000398263:13.4167729191128
ENSG00000157916 cell_hela-s3_SRR315330:ENST00000443438:14.7233526219598 cell_huvec_SRR307905:ENST00000378513:11.8405541186416
ENSG00000161542 cell_hela-s3_SRR315330:ENST00000324684:6.26354348927975 cell_huvec_SRR307905:ENST00000446526:7.45140607608457
ENSG00000162607 cell_hela-s3_SRR315330:ENST00000371146:17.9077529786341 cell_huvec_SRR307905:ENST00000339950:9.66758598461049
ENSG00000178927 cell_hela-s3_SRR315330:ENST00000342572:5.32274954919393 cell_huvec_SRR307905:ENST00000336995:9.93202864085944
ENSG00000187257 cell_hela-s3_SRR315330:ENST00000445288:6.25438098304914 cell_huvec_SRR307905:ENST00000334955:6.24715570556312
ENSG00000211450 cell_hela-s3_SRR315330:ENST00000534386:41.6772136607379 cell_huvec_SRR307905:ENST00000534355:34.3036896099223
ENSG00000095139 cell_hela-s3_SRR315330:ENST00000542521:6.22683142850261 cell_huvec_SRR307906:ENST00000534182:5.6821979080275
ENSG00000105323 cell_hela-s3_SRR315330:ENST00000352456:5.34753402838461 cell_huvec_SRR307906:ENST00000270069:7.99070183449002
ENSG00000108799 cell_hela-s3_SRR315330:ENST00000264646:9.43680900912245 cell_huvec_SRR307906:ENST00000435174:8.03777298561968
ENSG00000118162 cell_hela-s3_SRR315330:ENST00000536339:8.37645638252048 cell_huvec_SRR307906:ENST00000338134:5.19687378860161
ENSG00000138668 cell_hela-s3_SRR315330:ENST00000543098:13.6296601675813 cell_huvec_SRR307906:ENST00000509107:12.0301155186712
ENSG00000138768 cell_hela-s3_SRR315330:ENST00000264904:15.9019751879259 cell_huvec_SRR307906:ENST00000508939:8.33813846309507
ENSG00000140391 cell_hela-s3_SRR315330:ENST00000561277:8.74923733306623 cell_huvec_SRR307906:ENST00000559494:18.831807212734
ENSG00000143158 cell_hela-s3_SRR315330:ENST00000271373:6.76107061017138 cell_huvec_SRR307906:ENST00000367846:7.46034261380986
ENSG00000148484 cell_hela-s3_SRR315330:ENST00000345264:6.23793527485068 cell_huvec_SRR307906:ENST00000377921:7.6804755656849
ENSG00000157916 cell_hela-s3_SRR315330:ENST00000443438:14.7233526219598 cell_huvec_SRR307906:ENST00000378513:19.3165439387613
ENSG00000164933 cell_hela-s3_SRR315330:ENST00000424899:11.8158033696347 cell_huvec_SRR307906:ENST00000523256:8.11887078068976
ENSG00000169359 cell_hela-s3_SRR315330:ENST00000468581:5.95863851594083 cell_huvec_SRR307906:ENST00000359479:11.3200803213965
ENSG00000172269 cell_hela-s3_SRR315330:ENST00000392834:5.89955618437812 cell_huvec_SRR307906:ENST00000414373:9.05803047821177
ENSG00000178927 cell_hela-s3_SRR315330:ENST00000342572:5.32274954919393 cell_huvec_SRR307906:ENST00000336995:6.35813731294362
ENSG00000118162 cell_hela-s3_SRR315330:ENST00000536339:8.37645638252048 cell_k562_SRR315336:ENST00000338134:7.04418577250273
ENSG00000149657 cell_hela-s3_SRR315330:ENST00000479741:5.82777768321352 cell_k562_SRR315336:ENST00000279068:6.04989861709397
ENSG00000160679 cell_hela-s3_SRR315330:ENST00000403433:24.1526286775175 cell_k562_SRR315336:ENST00000368690:13.0916215481955
ENSG00000079332 cell_hela-s3_SRR315330:ENST00000373241:7.49800591941532 cell_k562_SRR315337:ENST00000452767:5.00065522838352
ENSG00000117155 cell_hela-s3_SRR315330:ENST00000437941:10.8704559146649 cell_k562_SRR315337:ENST00000342203:7.70919540166901
ENSG00000118162 cell_hela-s3_SRR315330:ENST00000536339:8.37645638252048 cell_k562_SRR315337:ENST00000338134:5.65709981723298
ENSG00000132256 cell_hela-s3_SRR315330:ENST00000433961:6.12199538925327 cell_k562_SRR315337:ENST00000380034:7.30409342405081
ENSG00000188554 cell_hela-s3_SRR315330:ENST00000341165:17.2665009247091 cell_k562_SRR315337:ENST00000542611:8.57106190958162
ENSG00000108468 cell_hela-s3_SRR315331:ENST00000225603:11.5548823065892 cell_huvec_SRR307905:ENST00000393408:5.36419936683629
ENSG00000116761 cell_hela-s3_SRR315331:ENST00000370938:5.9348236637491 cell_huvec_SRR307905:ENST00000411986:5.77627486526693
ENSG00000138668 cell_hela-s3_SRR315331:ENST00000543098:8.13702670485453 cell_huvec_SRR307905:ENST00000509107:10.6853677062544
ENSG00000157916 cell_hela-s3_SRR315331:ENST00000443438:15.726276997802 cell_huvec_SRR307905:ENST00000378513:11.8405541186416
ENSG00000165688 cell_hela-s3_SRR315331:ENST00000371717:6.47466803664273 cell_huvec_SRR307905:ENST00000399219:7.76651109455736
ENSG00000184640 cell_hela-s3_SRR315331:ENST00000541152:5.72803154918395 cell_huvec_SRR307905:ENST00000543686:8.16080552530255
ENSG00000138668 cell_hela-s3_SRR315331:ENST00000543098:8.13702670485453 cell_huvec_SRR307906:ENST00000509107:12.0301155186712
ENSG00000149357 cell_hela-s3_SRR315331:ENST00000278671:13.3728157176416 cell_huvec_SRR307906:ENST00000544594:8.55503345715051
ENSG00000149806 cell_hela-s3_SRR315331:ENST00000527548:9.40452927930758 cell_huvec_SRR307906:ENST00000529639:6.77839009428916
ENSG00000157916 cell_hela-s3_SRR315331:ENST00000443438:15.726276997802 cell_huvec_SRR307906:ENST00000378513:19.3165439387613
ENSG00000165688 cell_hela-s3_SRR315331:ENST00000371717:6.47466803664273 cell_huvec_SRR307906:ENST00000399219:5.96886519906264
ENSG00000170275 cell_hela-s3_SRR315331:ENST00000539684:12.5791073183385 cell_huvec_SRR307906:ENST00000423366:6.04761200772225
ENSG00000171408 cell_hela-s3_SRR315331:ENST00000308191:5.35154789138655 cell_huvec_SRR307906:ENST00000367787:7.12002102101222
ENSG00000018408 cell_hepg2_SRR307926:ENST00000471586:6.79280109435946 cell_huvec_SRR307905:ENST00000485352:10.9171056719937
ENSG00000063245 cell_hepg2_SRR307926:ENST00000270460:10.7241324450568 cell_huvec_SRR307905:ENST00000085079:14.0411928713494
ENSG00000108468 cell_hepg2_SRR307926:ENST00000225603:5.83181249218201 cell_huvec_SRR307905:ENST00000393408:5.36419936683629
ENSG00000157916 cell_hepg2_SRR307926:ENST00000443438:16.3800789948221 cell_huvec_SRR307905:ENST00000378513:11.8405541186416
ENSG00000165688 cell_hepg2_SRR307926:ENST00000371717:6.52102842091626 cell_huvec_SRR307905:ENST00000399219:7.76651109455736
ENSG00000170638 cell_hepg2_SRR307926:ENST00000395829:5.31136230805896 cell_huvec_SRR307905:ENST00000303434:6.44190493024669
ENSG00000184640 cell_hepg2_SRR307926:ENST00000541152:17.8047174922264 cell_huvec_SRR307905:ENST00000543686:8.16080552530255
ENSG00000148672 cell_hepg2_SRR307926:ENST00000535802:7.23159987411666 cell_huvec_SRR307906:ENST00000277865:8.23973575349834
ENSG00000149357 cell_hepg2_SRR307926:ENST00000278671:9.34446853626066 cell_huvec_SRR307906:ENST00000544594:8.55503345715051
ENSG00000149806 cell_hepg2_SRR307926:ENST00000527548:9.89230343808708 cell_huvec_SRR307906:ENST00000529639:6.77839009428916
ENSG00000157916 cell_hepg2_SRR307926:ENST00000443438:16.3800789948221 cell_huvec_SRR307906:ENST00000378513:19.3165439387613
ENSG00000165688 cell_hepg2_SRR307926:ENST00000371717:6.52102842091626 cell_huvec_SRR307906:ENST00000399219:5.96886519906264
ENSG00000184640 cell_hepg2_SRR307926:ENST00000541152:17.8047174922264 cell_huvec_SRR307906:ENST00000543686:11.7057938251891
ENSG00000114867 cell_hepg2_SRR307926:ENST00000457456:5.41202001190774 cell_k562_SRR315336:ENST00000441154:9.57963071711579
ENSG00000172757 cell_hepg2_SRR307926:ENST00000527344:5.94525917387653 cell_k562_SRR315336:ENST00000531413:7.7676189578064
ENSG00000109917 cell_hepg2_SRR307926:ENST00000444935:5.59505781750539 cell_k562_SRR315337:ENST00000431973:9.30080295362448
ENSG00000143443 cell_hepg2_SRR307926:ENST00000368926:8.2181521293295 cell_k562_SRR315337:ENST00000433087:8.36181497534871
ENSG00000141562 cell_hepg2_SRR307927:ENST00000309794:9.54042125875329 cell_huvec_SRR307905:ENST00000345415:8.95996209450958
ENSG00000165688 cell_hepg2_SRR307927:ENST00000371717:9.1033724631642 cell_huvec_SRR307905:ENST00000399219:7.76651109455736
ENSG00000184640 cell_hepg2_SRR307927:ENST00000541152:18.3422285362544 cell_huvec_SRR307905:ENST00000543686:8.16080552530255
ENSG00000148180 cell_hepg2_SRR307927:ENST00000373808:5.47110946407112 cell_huvec_SRR307906:ENST00000394352:5.00155690638111
ENSG00000148672 cell_hepg2_SRR307927:ENST00000535802:7.93857765464633 cell_huvec_SRR307906:ENST00000277865:8.23973575349834
ENSG00000149357 cell_hepg2_SRR307927:ENST00000278671:7.25841116553675 cell_huvec_SRR307906:ENST00000544594:8.55503345715051
ENSG00000157916 cell_hepg2_SRR307927:ENST00000443438:18.1805288887514 cell_huvec_SRR307906:ENST00000378513:19.3165439387613
ENSG00000165688 cell_hepg2_SRR307927:ENST00000371717:9.1033724631642 cell_huvec_SRR307906:ENST00000399219:5.96886519906264
ENSG00000184640 cell_hepg2_SRR307927:ENST00000541152:18.3422285362544 cell_huvec_SRR307906:ENST00000543686:11.7057938251891
ENSG00000150477 cell_hepg2_SRR307927:ENST00000280020:6.9654790378192 cell_k562_SRR315336:ENST00000435985:5.07158279336266
ENSG00000196365 cell_hepg2_SRR307927:ENST00000540670:9.68241121531644 cell_k562_SRR315336:ENST00000358403:12.3547749474893
ENSG00000065518 cell_hepg2_SRR307927:ENST00000184266:5.48780542554448 cell_k562_SRR315337:ENST00000492739:6.80749919964124
ENSG00000136754 cell_hepg2_SRR307927:ENST00000376139:5.02065897093893 cell_k562_SRR315337:ENST00000376140:7.74228509379295
ENSG00000143443 cell_hepg2_SRR307927:ENST00000368926:9.18835826315756 cell_k562_SRR315337:ENST00000433087:8.36181497534871
ENSG00000135185 cell_huvec_SRR307905:ENST00000257637:5.94415296572434 cell_huvec_SRR307906:ENST00000433078:6.66556066808723
ENSG00000063245 cell_huvec_SRR307905:ENST00000085079:14.0411928713494 cell_k562_SRR315336:ENST00000270460:6.94144993209484
ENSG00000092820 cell_huvec_SRR307905:ENST00000337147:7.02534903160073 cell_k562_SRR315336:ENST00000367075:6.30553753614205
ENSG00000103152 cell_huvec_SRR307905:ENST00000356432:6.15312428657294 cell_k562_SRR315336:ENST00000436333:6.95923782858637
ENSG00000103426 cell_huvec_SRR307905:ENST00000537233:8.13402141393209 cell_k562_SRR315336:ENST00000251166:7.85882423146867
ENSG00000114867 cell_huvec_SRR307905:ENST00000457456:14.5429105130252 cell_k562_SRR315336:ENST00000441154:9.57963071711579
ENSG00000121774 cell_huvec_SRR307905:ENST00000327300:7.88844753107482 cell_k562_SRR315336:ENST00000355201:8.11097173577506
ENSG00000138668 cell_huvec_SRR307905:ENST00000509107:10.6853677062544 cell_k562_SRR315336:ENST00000543098:7.64588286440618
ENSG00000141562 cell_huvec_SRR307905:ENST00000345415:8.95996209450958 cell_k562_SRR315336:ENST00000309794:14.0275879301243
ENSG00000143158 cell_huvec_SRR307905:ENST00000367846:14.7305941896505 cell_k562_SRR315336:ENST00000271373:15.2780722232046
ENSG00000155366 cell_huvec_SRR307905:ENST00000468093:17.3046411664246 cell_k562_SRR315336:ENST00000436685:8.75783040032512
ENSG00000167770 cell_huvec_SRR307905:ENST00000543988:8.05541641872386 cell_k562_SRR315336:ENST00000422031:5.7951874813221
ENSG00000170638 cell_huvec_SRR307905:ENST00000303434:6.44190493024669 cell_k562_SRR315336:ENST00000395829:7.6801363064413
ENSG00000063245 cell_huvec_SRR307905:ENST00000085079:14.0411928713494 cell_k562_SRR315337:ENST00000270460:11.9671149125899
ENSG00000104312 cell_huvec_SRR307905:ENST00000517696:10.6855435179212 cell_k562_SRR315337:ENST00000540020:9.70517997595137
ENSG00000108406 cell_huvec_SRR307905:ENST00000538926:9.18280997582001 cell_k562_SRR315337:ENST00000251241:12.1425703671459
ENSG00000117385 cell_huvec_SRR307905:ENST00000372526:8.60916061151002 cell_k562_SRR315337:ENST00000447502:6.2892069718348
ENSG00000119487 cell_huvec_SRR307905:ENST00000444226:14.6708442240813 cell_k562_SRR315337:ENST00000420643:11.3222108197501
ENSG00000160953 cell_huvec_SRR307905:ENST00000344663:15.6461097548649 cell_k562_SRR315337:ENST00000542512:8.93270778625076
ENSG00000170638 cell_huvec_SRR307905:ENST00000303434:6.44190493024669 cell_k562_SRR315337:ENST00000395829:7.16181439724383
ENSG00000184640 cell_huvec_SRR307905:ENST00000543686:8.16080552530255 cell_k562_SRR315337:ENST00000541152:6.05432293901912
ENSG00000092820 cell_huvec_SRR307906:ENST00000337147:5.82782755533689 cell_k562_SRR315336:ENST00000367075:6.30553753614205
ENSG00000114867 cell_huvec_SRR307906:ENST00000457456:17.3648895949355 cell_k562_SRR315336:ENST00000441154:9.57963071711579
ENSG00000138668 cell_huvec_SRR307906:ENST00000509107:12.0301155186712 cell_k562_SRR315336:ENST00000543098:7.64588286440618
ENSG00000140391 cell_huvec_SRR307906:ENST00000559494:18.831807212734 cell_k562_SRR315336:ENST00000558745:6.25290692611822
ENSG00000148308 cell_huvec_SRR307906:ENST00000342018:13.3970677808804 cell_k562_SRR315336:ENST00000434175:10.454491084215
ENSG00000149357 cell_huvec_SRR307906:ENST00000544594:8.55503345715051 cell_k562_SRR315336:ENST00000278671:7.74295935556974
ENSG00000155366 cell_huvec_SRR307906:ENST00000468093:13.9429282812305 cell_k562_SRR315336:ENST00000436685:8.75783040032512
ENSG00000160953 cell_huvec_SRR307906:ENST00000344663:12.4075947365628 cell_k562_SRR315336:ENST00000542512:6.97481663909653
ENSG00000166710 cell_huvec_SRR307906:ENST00000561424:10.466821973218 cell_k562_SRR315336:ENST00000557901:9.90459196665312
ENSG00000167770 cell_huvec_SRR307906:ENST00000543988:8.46754589955292 cell_k562_SRR315336:ENST00000422031:5.7951874813221
ENSG00000170315 cell_huvec_SRR307906:ENST00000395837:18.1580918140214 cell_k562_SRR315336:ENST00000535788:21.0722566736571
ENSG00000104312 cell_huvec_SRR307906:ENST00000517696:14.0340103767536 cell_k562_SRR315337:ENST00000540020:9.70517997595137
ENSG00000108799 cell_huvec_SRR307906:ENST00000435174:8.03777298561968 cell_k562_SRR315337:ENST00000264646:5.42584677482094
ENSG00000109917 cell_huvec_SRR307906:ENST00000429220:5.6050459778178 cell_k562_SRR315337:ENST00000431973:9.30080295362448
ENSG00000117385 cell_huvec_SRR307906:ENST00000372526:6.05706102959256 cell_k562_SRR315337:ENST00000447502:6.2892069718348
ENSG00000120805 cell_huvec_SRR307906:ENST00000261636:5.09711533214738 cell_k562_SRR315337:ENST00000551688:6.02163899151448
ENSG00000136754 cell_huvec_SRR307906:ENST00000376139:7.52928384534979 cell_k562_SRR315337:ENST00000376140:7.74228509379295
ENSG00000138757 cell_huvec_SRR307906:ENST00000359707:10.5722402886819 cell_k562_SRR315337:ENST00000510902:8.43152030857454
ENSG00000140391 cell_huvec_SRR307906:ENST00000559494:18.831807212734 cell_k562_SRR315337:ENST00000558745:10.5991774180882
ENSG00000143158 cell_huvec_SRR307906:ENST00000367846:7.46034261380986 cell_k562_SRR315337:ENST00000271373:6.7418533548734
ENSG00000148308 cell_huvec_SRR307906:ENST00000342018:13.3970677808804 cell_k562_SRR315337:ENST00000434175:12.9390546478672
ENSG00000160953 cell_huvec_SRR307906:ENST00000344663:12.4075947365628 cell_k562_SRR315337:ENST00000542512:8.93270778625076
ENSG00000166710 cell_huvec_SRR307906:ENST00000561424:10.466821973218 cell_k562_SRR315337:ENST00000396754:6.83752519920304
ENSG00000178028 cell_huvec_SRR307906:ENST00000440641:5.17435821252128 cell_k562_SRR315337:ENST00000372290:5.95244139271682
ENSG00000184640 cell_huvec_SRR307906:ENST00000543686:11.7057938251891 cell_k562_SRR315337:ENST00000541152:6.05432293901912
ENSG00000184743 cell_huvec_SRR307906:ENST00000332645:13.3845829568982 cell_k562_SRR315337:ENST00000538786:19.5250608473893
ENSG00000196235 cell_huvec_SRR307906:ENST00000359191:9.02462569360823 cell_k562_SRR315337:ENST00000432763:5.35495931834445
